# Supplementary material for: Identification of Differentially Expressed Non-coding RNA Networks With Potential Immunoregulatory Roles During Salmonella Enteritidis Infection in Ducks
Source: Front Vet Sci. 2021 Jun 16;8:692501. doi: 10.3389/fvets.2021.692501 (PMC8242174; doi:10.3389/fvets.2021.692501)
Supplement: Supplementary Table 1 — Primers used in this study. [file Table_1.XLSX]

## Sheet: Sheet1
Table S1. Primers used for the quantitative real-time PCR analysis
Primer	Sequence (5’→3’)
duck β-actin F	ATGTCGCCCTGGATTTCG
duck β-actin R	CACAGGACTCCATACCCAAGAA
HMOX1-F	TGCCCCTGTTTATTTTCC
HMOX1-R	TCCCAGATAGCGAGTGTAG
TRAF3-F	CCTCCGATTCCAAGTGCT
TRAF3-R	GGACAGAGTCTTCCCCAT
ZNF185-F	CGGACTCTGAGGACGAA
ZNF185-R	ATGAGGTAACCGGATTGA
FGL2-F	GCAAGACAACAGGGTAAAG
FGL2-R	CTGTCAACATAATGCTCCAC
TGFBR3-F	CAGAGGGGTGCCTTATGT
TGFBR3-R	CGCCTGGTTGAGATGGTT
IL23R-F	CACTCTTACCGAAATGGC
IL23R-R	AGGAACGGCTCACAGGA
RSAD2-F	AGAGTATGCTGTTGCTTTCA
RSAD2-R	CCACTGTTCTCCCCTTCA
BAMBI-F	TGATGTTTTGTCTCCTCCCA
BAMBI-R	GCATTTGCTGCCGTTG
novel_circ_0018388-F	GGAACTTGGAAGGATTGC
novel_circ_0018388-R	AAGGTGGATCTTCAGAAATG
novel_circ_0021339-F	TCGAGAAGTATGCCACAAGCA
novel_circ_0021339-R	CCTTGGTGAACCTCTTGCCA
novel_circ_0012618-F	CACTGAGATGAGCGAGACCC
novel_circ_0012618-R	TCACACGCAGAATTACAGGCA
novel_circ_0001078-F	GCTACCTCCATCTGGGAAAACA
novel_circ_0001078-R	CTGCCAAGGTCGATCCCAAT
novel_circ_0000698-F	CACCTTGCCCATTTGAGTGC
novel_circ_0000698-R	GGTCCAAAATAACTTTGCCTCTTCT
LNC_002518-F	GGGTGGCACATGACACAAAC
LNC_002518-R	CGGGAAGGCTTGTGCTCTAA
LNC_004326-F	TAGTCGGCTTAGGCTTCCCA
LNC_004326-R	GTGTTCCTAATGTTCCCTGTGC
LNC_009627-F	TTGTTGCTTGCAATGTGGGG
LNC_009627-R	TGCCAGGCTCACTCATTCAG
LNC_009757-F	TCTGTGGCATTTTGGGGGTT
LNC_009757-R	TGCATAAGGGCCAGGAAAGG
LNC_012542-F	GCAGGGTTACAGTCGGTGAA
LNC_012542-R	GGCTCCAATCAACTCTGCCT
LNC_001604-F	AGCAGTCAGGAGGCTTTGTG
LNC_001604-R	ACCAGGAATGGACCACAGAC
LNC_003819-F	TGCAGACCCTTTCCCTAACC
LNC_003819-R	GCAGAAGGTCACCGGAGTTA
LNC_008617-F	CCATCTGCATCTGGGCTAGG
LNC_008617-R	ACTCTGCTTGTGTCATGGGG
miR-2188-5p	AAGGUCCAACCUCACAUGUCCU
miR-138-1-3p	UACUUCACAACACCAGGGUG
miR-184-3p	UGGACGGAGAACUGAUAAGGGU
miR-214b-3p	CACAGCAAGUGUAGACAGGCA
miR-10a-5p	UACCCUGUAGAUCCGAAUUUGU
miR-214	ACAGCAGGCACAGACAGGCAG
miR-10a-3p	AAAUUCGUAUCUAGGGGAAUA
miR-143-3p	UGAGAUGAAGCACUGUAGCUCG
miR-let-7g-5p	UGAGGUAGUAGUUUGUACAGU
