# Supplementary material for: Identification of Differentially Expressed Non-coding RNA Networks With Potential Immunoregulatory Roles During Salmonella Enteritidis Infection in Ducks
Source: Front Vet Sci. 2021 Jun 16;8:692501. doi: 10.3389/fvets.2021.692501 (PMC8242174; doi:10.3389/fvets.2021.692501)
Supplement: Supplementary Table 2 — Primers used for construction of the luciferase reporter vector. [file Table_2.XLSX]

## Sheet: GO lncRNA
Table S8. GO classification of differentially expressed lncRNAs between 0, 3, and 6 dpi
GO classification of differentially expressed lncRNAs between 3dpi and 0dpi
GO_accession	Description	Term_type	Over_represented_pValue	Corrected_pValue	DEG_item	DEG_list	Bg_item	Bg_list	Gene_names
GO:0005737	cytoplasm	cellular_component	8.1186e-13	1.3935e-08	2142	4971	5009	12845	ENSAPLG00000006196,ENSAPLG00000012270,ENSAPLG00000007007,ENSAPLG00000008924,ENSAPLG00000009403,ENSAPLG00000007777,ENSAPLG00000009530,ENSAPLG00000004260,ENSAPLG00000001801,ENSAPLG00000012672,ENSAPLG00000014911,ENSAPLG00000002303,ENSAPLG00000015971,ENSAPLG00000007595,ENSAPLG00000006111,ENSAPLG00000006127,ENSAPLG00000010341,ENSAPLG00000002010,ENSAPLG00000016087,ENSAPLG00000002715,ENSAPLG00000005837,…
PLG00000006471,ENSAPLG00000005294,ENSAPLG00000002853,ENSAPLG00000009492,ENSAPLG00000014846,ENSAPLG00000005273,ENSAPLG00000009807,ENSAPLG00000008415,ENSAPLG00000004148,ENSAPLG00000003323,ENSAPLG00000006183,ENSAPLG00000007571,ENSAPLG00000010251,ENSAPLG00000012703,ENSAPLG00000002392,ENSAPLG00000008900,ENSAPLG00000006314,ENSAPLG00000004063,ENSAPLG00000013335,ENSAPLG00000011588,ENSAPLG00000016315,ENSA…
GO:0044444	cytoplasmic part	cellular_component	9.6771e-10	8.3049e-06	1754	4971	4110	12845	ENSAPLG00000006183,ENSAPLG00000003323,ENSAPLG00000007896,ENSAPLG00000015561,ENSAPLG00000004148,ENSAPLG00000005273,ENSAPLG00000003552,ENSAPLG00000009807,ENSAPLG00000008082,ENSAPLG00000013981,ENSAPLG00000004500,ENSAPLG00000009261,ENSAPLG00000009492,ENSAPLG00000009655,ENSAPLG00000002853,ENSAPLG00000011991,ENSAPLG00000006471,ENSAPLG00000005294,ENSAPLG00000014577,ENSAPLG00000008960,ENSAPLG00000006232,…
PLG00000011903,ENSAPLG00000007704,ENSAPLG00000010440,ENSAPLG00000005439,ENSAPLG00000012310,ENSAPLG00000012974,ENSAPLG00000011129,ENSAPLG00000012041,ENSAPLG00000011173,ENSAPLG00000006820,ENSAPLG00000005342,ENSAPLG00000005014,ENSAPLG00000006986,ENSAPLG00000003669,ENSAPLG00000008677,ENSAPLG00000010234,ENSAPLG00000012473,ENSAPLG00000004503,ENSAPLG00000008565,ENSAPLG00000011131,ENSAPLG00000003409,ENSA…
GO:0044424	intracellular part	cellular_component	1.1302e-08	6.4664e-05	2944	4971	7178	12845	ENSAPLG00000005770,ENSAPLG00000008191,ENSAPLG00000013772,ENSAPLG00000009063,ENSAPLG00000002498,ENSAPLG00000011986,ENSAPLG00000015783,ENSAPLG00000004030,ENSAPLG00000008219,ENSAPLG00000005269,ENSAPLG00000014105,ENSAPLG00000006552,ENSAPLG00000013481,ENSAPLG00000012816,ENSAPLG00000006272,ENSAPLG00000015863,ENSAPLG00000008889,ENSAPLG00000004693,ENSAPLG00000013773,ENSAPLG00000005126,ENSAPLG00000013258,…
PLG00000007434,ENSAPLG00000011392,ENSAPLG00000004706,ENSAPLG00000004361,ENSAPLG00000016408,ENSAPLG00000007347,ENSAPLG00000003725,ENSAPLG00000005356,ENSAPLG00000003539,ENSAPLG00000002045,ENSAPLG00000000659,ENSAPLG00000015745,ENSAPLG00000012497,ENSAPLG00000007834,ENSAPLG00000016064,ENSAPLG00000006597,ENSAPLG00000004301,ENSAPLG00000003589,ENSAPLG00000010443,ENSAPLG00000005775,ENSAPLG00000008063,ENSA…
GO:0005622	intracellular	cellular_component	1.397e-07	0.00059946	3073	4971	7548	12845	ENSAPLG00000002466,ENSAPLG00000007705,ENSAPLG00000004152,ENSAPLG00000001889,ENSAPLG00000008045,ENSAPLG00000004941,ENSAPLG00000013154,ENSAPLG00000011485,ENSAPLG00000014695,ENSAPLG00000006148,ENSAPLG00000004032,ENSAPLG00000006502,ENSAPLG00000008717,ENSAPLG00000016374,ENSAPLG00000011940,ENSAPLG00000005887,ENSAPLG00000006444,ENSAPLG00000003843,ENSAPLG00000006876,ENSAPLG00000013185,ENSAPLG00000005062,…
PLG00000011058,ENSAPLG00000002132,ENSAPLG00000012847,ENSAPLG00000000756,ENSAPLG00000002137,ENSAPLG00000003327,ENSAPLG00000002931,ENSAPLG00000002973,ENSAPLG00000001063,ENSAPLG00000001416,ENSAPLG00000001571,ENSAPLG00000010374,ENSAPLG00000013443,ENSAPLG00000004600,ENSAPLG00000009048,ENSAPLG00000009497,ENSAPLG00000006186,ENSAPLG00000004263,ENSAPLG00000015179,ENSAPLG00000014558,ENSAPLG00000008361,ENSA…
GO:0002376	immune system process	biological_process	1.768e-07	0.00060693	449	4971	966	12845	ENSAPLG00000014156,ENSAPLG00000003943,ENSAPLG00000008099,ENSAPLG00000015926,ENSAPLG00000014513,ENSAPLG00000007359,ENSAPLG00000004118,ENSAPLG00000015306,ENSAPLG00000011291,ENSAPLG00000011570,ENSAPLG00000012522,ENSAPLG00000012697,ENSAPLG00000011399,ENSAPLG00000002325,ENSAPLG00000013241,ENSAPLG00000003745,ENSAPLG00000003997,ENSAPLG00000010788,ENSAPLG00000009817,ENSAPLG00000002544,ENSAPLG00000007918,…
GO:0043226	organelle	cellular_component	2.6307e-07	0.00075256	2594	4971	6315	12845	ENSAPLG00000012861,ENSAPLG00000005336,ENSAPLG00000007371,ENSAPLG00000014277,ENSAPLG00000014601,ENSAPLG00000010934,ENSAPLG00000002528,ENSAPLG00000009520,ENSAPLG00000013363,ENSAPLG00000004911,ENSAPLG00000008646,ENSAPLG00000009001,ENSAPLG00000015848,ENSAPLG00000008509,ENSAPLG00000010040,ENSAPLG00000005223,ENSAPLG00000002885,ENSAPLG00000013132,ENSAPLG00000003284,ENSAPLG00000002535,ENSAPLG00000005227,…
PLG00000015235,ENSAPLG00000014840,ENSAPLG00000010811,ENSAPLG00000011998,ENSAPLG00000010992,ENSAPLG00000002134,ENSAPLG00000011503,ENSAPLG00000005401,ENSAPLG00000015645,ENSAPLG00000012644,ENSAPLG00000001420,ENSAPLG00000009172,ENSAPLG00000009237,ENSAPLG00000015321,ENSAPLG00000007479,ENSAPLG00000015043,ENSAPLG00000007551,ENSAPLG00000013752,ENSAPLG00000012331,ENSAPLG00000011902,ENSAPLG00000013428,ENSA…
GO:0045321	leukocyte activation	biological_process	1.8092e-06	0.0044361	172	4971	334	12845	ENSAPLG00000006584,ENSAPLG00000001971,ENSAPLG00000015926,ENSAPLG00000007359,ENSAPLG00000014513,ENSAPLG00000007281,ENSAPLG00000001319,ENSAPLG00000015194,ENSAPLG00000011570,ENSAPLG00000004118,ENSAPLG00000011322,ENSAPLG00000002325,ENSAPLG00000004209,ENSAPLG00000012697,ENSAPLG00000002487,ENSAPLG00000009817,ENSAPLG00000010014,ENSAPLG00000002544,ENSAPLG00000016149,ENSAPLG00000013241,ENSAPLG00000016028,…
GO:0005515	protein binding	molecular_function	3.1117e-06	0.0064868	1515	4971	3588	12845	ENSAPLG00000001800,ENSAPLG00000002997,ENSAPLG00000009301,ENSAPLG00000009300,ENSAPLG00000013984,ENSAPLG00000012697,ENSAPLG00000010811,ENSAPLG00000009522,ENSAPLG00000004375,ENSAPLG00000014225,ENSAPLG00000010992,ENSAPLG00000011503,ENSAPLG00000015645,ENSAPLG00000013209,ENSAPLG00000005872,ENSAPLG00000015570,ENSAPLG00000000836,ENSAPLG00000015226,ENSAPLG00000008175,ENSAPLG00000007356,ENSAPLG00000015321,…
GO:0043229	intracellular organelle	cellular_component	3.4014e-06	0.0064868	2545	4971	6212	12845	ENSAPLG00000002305,ENSAPLG00000016332,ENSAPLG00000013494,ENSAPLG00000001132,ENSAPLG00000004350,ENSAPLG00000008902,ENSAPLG00000008793,ENSAPLG00000015779,ENSAPLG00000006199,ENSAPLG00000010375,ENSAPLG00000015149,ENSAPLG00000016414,ENSAPLG00000001619,ENSAPLG00000015555,ENSAPLG00000008535,ENSAPLG00000005848,ENSAPLG00000007855,ENSAPLG00000001464,ENSAPLG00000010057,ENSAPLG00000005346,ENSAPLG00000014626,…
PLG00000005305,ENSAPLG00000013902,ENSAPLG00000008190,ENSAPLG00000001974,ENSAPLG00000011954,ENSAPLG00000013726,ENSAPLG00000004006,ENSAPLG00000012003,ENSAPLG00000010027,ENSAPLG00000010882,ENSAPLG00000002119,ENSAPLG00000004426,ENSAPLG00000006043,ENSAPLG00000005386,ENSAPLG00000009176,ENSAPLG00000009587,ENSAPLG00000005320,ENSAPLG00000011561,ENSAPLG00000008092,ENSAPLG00000005341,ENSAPLG00000003495,ENSA…
GO:0043227	membrane-bounded organelle	cellular_component	4.4502e-06	0.0075093	2249	4971	5454	12845	ENSAPLG00000002733,ENSAPLG00000001168,ENSAPLG00000010799,ENSAPLG00000011540,ENSAPLG00000009084,ENSAPLG00000008022,ENSAPLG00000015544,ENSAPLG00000007654,ENSAPLG00000010107,ENSAPLG00000004630,ENSAPLG00000015415,ENSAPLG00000015261,ENSAPLG00000012027,ENSAPLG00000002654,ENSAPLG00000004364,ENSAPLG00000008138,ENSAPLG00000003643,ENSAPLG00000005618,ENSAPLG00000003237,ENSAPLG00000006977,ENSAPLG00000004875,…
PLG00000011513,ENSAPLG00000015573,ENSAPLG00000014335,ENSAPLG00000012918,ENSAPLG00000013656,ENSAPLG00000001686,ENSAPLG00000002352,ENSAPLG00000011144,ENSAPLG00000002737,ENSAPLG00000012361,ENSAPLG00000005624,ENSAPLG00000014385,ENSAPLG00000007990,ENSAPLG00000006588,ENSAPLG00000012261,ENSAPLG00000010693,ENSAPLG00000002511,ENSAPLG00000011898,ENSAPLG00000014012,ENSAPLG00000007203,ENSAPLG00000009345,ENSA…
GO:0048519	negative regulation of biological process	biological_process	4.8125e-06	0.0075093	1056	4971	2446	12845	ENSAPLG00000007048,ENSAPLG00000013754,ENSAPLG00000014182,ENSAPLG00000003506,ENSAPLG00000004659,ENSAPLG00000014342,ENSAPLG00000009927,ENSAPLG00000015053,ENSAPLG00000006246,ENSAPLG00000004640,ENSAPLG00000014001,ENSAPLG00000015759,ENSAPLG00000004751,ENSAPLG00000009353,ENSAPLG00000002302,ENSAPLG00000010270,ENSAPLG00000013060,ENSAPLG00000012956,ENSAPLG00000012563,ENSAPLG00000012248,ENSAPLG00000010020,…
GO:0043231	intracellular membrane-bounded organelle	cellular_component	6.2787e-06	0.0083744	2232	4971	5416	12845	ENSAPLG00000002984,ENSAPLG00000012658,ENSAPLG00000005152,ENSAPLG00000000878,ENSAPLG00000009489,ENSAPLG00000006645,ENSAPLG00000005329,ENSAPLG00000009829,ENSAPLG00000009474,ENSAPLG00000014660,ENSAPLG00000006358,ENSAPLG00000007537,ENSAPLG00000008767,ENSAPLG00000006126,ENSAPLG00000014815,ENSAPLG00000008474,ENSAPLG00000010782,ENSAPLG00000003054,ENSAPLG00000002779,ENSAPLG00000007674,ENSAPLG00000014013,…
PLG00000007538,ENSAPLG00000006637,ENSAPLG00000003277,ENSAPLG00000014211,ENSAPLG00000012910,ENSAPLG00000007561,ENSAPLG00000010365,ENSAPLG00000008634,ENSAPLG00000008763,ENSAPLG00000015967,ENSAPLG00000002218,ENSAPLG00000001019,ENSAPLG00000015347,ENSAPLG00000004321,ENSAPLG00000005591,ENSAPLG00000011323,ENSAPLG00000004174,ENSAPLG00000011103,ENSAPLG00000012343,ENSAPLG00000003958,ENSAPLG00000002170,ENSA…
GO:0001775	cell activation	biological_process	6.3428e-06	0.0083744	193	4971	385	12845	ENSAPLG00000016028,ENSAPLG00000002487,ENSAPLG00000002544,ENSAPLG00000009817,ENSAPLG00000010014,ENSAPLG00000016149,ENSAPLG00000013241,ENSAPLG00000004209,ENSAPLG00000002325,ENSAPLG00000012697,ENSAPLG00000001319,ENSAPLG00000011570,ENSAPLG00000015194,ENSAPLG00000004118,ENSAPLG00000001262,ENSAPLG00000011322,ENSAPLG00000001971,ENSAPLG00000015926,ENSAPLG00000007359,ENSAPLG00000014513,ENSAPLG00000004787,…
GO:0002822	regulation of adaptive immune response based on somatic recombination of immune receptors built from immunoglobulin superfamily domains	biological_process	7.2147e-06	0.0088452	37	4971	53	12845	ENSAPLG00000001319,ENSAPLG00000013558,ENSAPLG00000002302,ENSAPLG00000015339,ENSAPLG00000006584,ENSAPLG00000004919,ENSAPLG00000008693,ENSAPLG00000007281,ENSAPLG00000009488,ENSAPLG00000007359,ENSAPLG00000001971,ENSAPLG00000002378,ENSAPLG00000008658,ENSAPLG00000006833,ENSAPLG00000013430,ENSAPLG00000010083,ENSAPLG00000006016,ENSAPLG00000007308,ENSAPLG00000006147,ENSAPLG00000016149,ENSAPLG00000009054,…
GO:0002682	regulation of immune system process	biological_process	8.9002e-06	0.010184	259	4971	538	12845	ENSAPLG00000005887,ENSAPLG00000011263,ENSAPLG00000012899,ENSAPLG00000012436,ENSAPLG00000006255,ENSAPLG00000004879,ENSAPLG00000004686,ENSAPLG00000007766,ENSAPLG00000001723,ENSAPLG00000006166,ENSAPLG00000011399,ENSAPLG00000002325,ENSAPLG00000013241,ENSAPLG00000007655,ENSAPLG00000009817,ENSAPLG00000002544,ENSAPLG00000010895,ENSAPLG00000005343,ENSAPLG00000012484,ENSAPLG00000015926,ENSAPLG00000007359,…
GO:0002819	regulation of adaptive immune response	biological_process	1.6866e-05	0.018093	40	4971	60	12845	ENSAPLG00000009054,ENSAPLG00000016149,ENSAPLG00000007308,ENSAPLG00000006147,ENSAPLG00000009399,ENSAPLG00000010083,ENSAPLG00000006016,ENSAPLG00000008658,ENSAPLG00000013430,ENSAPLG00000006833,ENSAPLG00000009488,ENSAPLG00000007359,ENSAPLG00000001971,ENSAPLG00000002378,ENSAPLG00000007281,ENSAPLG00000008693,ENSAPLG00000006584,ENSAPLG00000013887,ENSAPLG00000004919,ENSAPLG00000002302,ENSAPLG00000015339,…
GO:0002521	leukocyte differentiation	biological_process	1.9572e-05	0.019761	129	4971	247	12845	ENSAPLG00000004889,ENSAPLG00000009031,ENSAPLG00000008913,ENSAPLG00000015339,ENSAPLG00000009259,ENSAPLG00000005994,ENSAPLG00000001201,ENSAPLG00000015297,ENSAPLG00000006833,ENSAPLG00000013537,ENSAPLG00000003934,ENSAPLG00000003058,ENSAPLG00000007308,ENSAPLG00000009080,ENSAPLG00000013623,ENSAPLG00000003201,ENSAPLG00000009977,ENSAPLG00000011138,ENSAPLG00000002423,ENSAPLG00000002750,ENSAPLG00000010696,…
GO:0050864	regulation of B cell activation	biological_process	2.3944e-05	0.022832	39	4971	59	12845	ENSAPLG00000013430,ENSAPLG00000007259,ENSAPLG00000002325,ENSAPLG00000002544,ENSAPLG00000015387,ENSAPLG00000016149,ENSAPLG00000015194,ENSAPLG00000001319,ENSAPLG00000011754,ENSAPLG00000013558,ENSAPLG00000006584,ENSAPLG00000006127,ENSAPLG00000002302,ENSAPLG00000004673,ENSAPLG00000009488,ENSAPLG00000015926,ENSAPLG00000006111,ENSAPLG00000008693,ENSAPLG00000002774,ENSAPLG00000005048,ENSAPLG00000003960,…
GO:0005488	binding	molecular_function	3.5207e-05	0.029001	2871	4971	7078	12845	ENSAPLG00000015615,ENSAPLG00000013481,ENSAPLG00000008219,ENSAPLG00000004030,ENSAPLG00000008106,ENSAPLG00000014105,ENSAPLG00000005269,ENSAPLG00000006013,ENSAPLG00000008908,ENSAPLG00000002498,ENSAPLG00000011986,ENSAPLG00000013772,ENSAPLG00000008191,ENSAPLG00000005770,ENSAPLG00000013368,ENSAPLG00000008995,ENSAPLG00000013451,ENSAPLG00000007315,ENSAPLG00000013258,ENSAPLG00000005126,ENSAPLG00000006809,…
PLG00000012503,ENSAPLG00000008373,ENSAPLG00000011122,ENSAPLG00000002152,ENSAPLG00000008797,ENSAPLG00000011901,ENSAPLG00000000585,ENSAPLG00000012141,ENSAPLG00000000946,ENSAPLG00000008181,ENSAPLG00000007510,ENSAPLG00000004665,ENSAPLG00000012042,ENSAPLG00000007334,ENSAPLG00000004780,ENSAPLG00000010968,ENSAPLG00000013698,ENSAPLG00000011774,ENSAPLG00000011182,ENSAPLG00000011691,ENSAPLG00000006395,ENSA…
GO:0048608	reproductive structure development	biological_process	3.5391e-05	0.029001	116	4971	221	12845	ENSAPLG00000015963,ENSAPLG00000013888,ENSAPLG00000007160,ENSAPLG00000009893,ENSAPLG00000012088,ENSAPLG00000010882,ENSAPLG00000008646,ENSAPLG00000014558,ENSAPLG00000002580,ENSAPLG00000005868,ENSAPLG00000012688,ENSAPLG00000001770,ENSAPLG00000011587,ENSAPLG00000011198,ENSAPLG00000009390,ENSAPLG00000010375,ENSAPLG00000009892,ENSAPLG00000005588,ENSAPLG00000007492,ENSAPLG00000003356,ENSAPLG00000008092,…
GO:0046649	lymphocyte activation	biological_process	3.5482e-05	0.029001	144	4971	283	12845	ENSAPLG00000000768,ENSAPLG00000004889,ENSAPLG00000011754,ENSAPLG00000013662,ENSAPLG00000008693,ENSAPLG00000015297,ENSAPLG00000009488,ENSAPLG00000015339,ENSAPLG00000009259,ENSAPLG00000014217,ENSAPLG00000003934,ENSAPLG00000007259,ENSAPLG00000006833,ENSAPLG00000013430,ENSAPLG00000015580,ENSAPLG00000003771,ENSAPLG00000003058,ENSAPLG00000007308,ENSAPLG00000006961,ENSAPLG00000003201,ENSAPLG00000006968,…
GO:0006952	defense response	biological_process	4.3324e-05	0.0338	227	4971	477	12845	ENSAPLG00000004947,ENSAPLG00000012248,ENSAPLG00000006429,ENSAPLG00000009708,ENSAPLG00000007512,ENSAPLG00000005342,ENSAPLG00000006127,ENSAPLG00000012692,ENSAPLG00000012771,ENSAPLG00000012251,ENSAPLG00000002302,ENSAPLG00000005356,ENSAPLG00000006901,ENSAPLG00000012974,ENSAPLG00000005305,ENSAPLG00000011397,ENSAPLG00000006737,ENSAPLG00000010580,ENSAPLG00000008658,ENSAPLG00000016438,ENSAPLG00000011989,…
GO:0009892	negative regulation of metabolic process	biological_process	4.64e-05	0.034627	602	4971	1363	12845	ENSAPLG00000005868,ENSAPLG00000012982,ENSAPLG00000011687,ENSAPLG00000011969,ENSAPLG00000010872,ENSAPLG00000000919,ENSAPLG00000008868,ENSAPLG00000006231,ENSAPLG00000007728,ENSAPLG00000010111,ENSAPLG00000011075,ENSAPLG00000015861,ENSAPLG00000014748,ENSAPLG00000016149,ENSAPLG00000009175,ENSAPLG00000000590,ENSAPLG00000004885,ENSAPLG00000015474,ENSAPLG00000014739,ENSAPLG00000013889,ENSAPLG00000007281,…
GO:1901566	organonitrogen compound biosynthetic process	biological_process	5.0592e-05	0.036182	287	4971	627	12845	ENSAPLG00000003240,ENSAPLG00000007828,ENSAPLG00000004850,ENSAPLG00000008451,ENSAPLG00000010873,ENSAPLG00000005626,ENSAPLG00000006091,ENSAPLG00000008180,ENSAPLG00000005388,ENSAPLG00000013245,ENSAPLG00000013858,ENSAPLG00000008904,ENSAPLG00000008181,ENSAPLG00000000946,ENSAPLG00000010669,ENSAPLG00000005011,ENSAPLG00000008017,ENSAPLG00000005341,ENSAPLG00000010968,ENSAPLG00000012574,ENSAPLG00000011561,…
GO:1901564	organonitrogen compound metabolic process	biological_process	5.9923e-05	0.037395	437	4971	984	12845	ENSAPLG00000004498,ENSAPLG00000008902,ENSAPLG00000006232,ENSAPLG00000008973,ENSAPLG00000007559,ENSAPLG00000004712,ENSAPLG00000006867,ENSAPLG00000002696,ENSAPLG00000009978,ENSAPLG00000006553,ENSAPLG00000016270,ENSAPLG00000008793,ENSAPLG00000009347,ENSAPLG00000015779,ENSAPLG00000007266,ENSAPLG00000010103,ENSAPLG00000013494,ENSAPLG00000005797,ENSAPLG00000015593,ENSAPLG00000016280,ENSAPLG00000001464,…
GO:0048518	positive regulation of biological process	biological_process	6.0257e-05	0.037395	1254	4971	2961	12845	ENSAPLG00000004719,ENSAPLG00000005726,ENSAPLG00000012652,ENSAPLG00000008474,ENSAPLG00000010782,ENSAPLG00000006358,ENSAPLG00000014660,ENSAPLG00000004667,ENSAPLG00000000878,ENSAPLG00000012658,ENSAPLG00000004493,ENSAPLG00000009790,ENSAPLG00000011388,ENSAPLG00000014344,ENSAPLG00000009259,ENSAPLG00000012715,ENSAPLG00000002808,ENSAPLG00000011754,ENSAPLG00000008913,ENSAPLG00000012373,ENSAPLG00000009525,…
GO:0061458	reproductive system development	biological_process	6.0817e-05	0.037395	116	4971	223	12845	ENSAPLG00000003297,ENSAPLG00000007863,ENSAPLG00000014182,ENSAPLG00000016314,ENSAPLG00000001466,ENSAPLG00000015912,ENSAPLG00000013754,ENSAPLG00000010629,ENSAPLG00000010193,ENSAPLG00000003058,ENSAPLG00000003934,ENSAPLG00000011072,ENSAPLG00000011103,ENSAPLG00000004160,ENSAPLG00000014606,ENSAPLG00000011195,ENSAPLG00000013037,ENSAPLG00000007811,ENSAPLG00000010807,ENSAPLG00000003492,ENSAPLG00000006111,…
GO:0002706	regulation of lymphocyte mediated immunity	biological_process	6.3081e-05	0.037395	33	4971	49	12845	ENSAPLG00000012436,ENSAPLG00000005019,ENSAPLG00000002774,ENSAPLG00000003960,ENSAPLG00000010027,ENSAPLG00000004866,ENSAPLG00000008789,ENSAPLG00000006911,ENSAPLG00000010046,ENSAPLG00000001723,ENSAPLG00000007092,ENSAPLG00000004780,ENSAPLG00000005112,ENSAPLG00000015347,ENSAPLG00000014217,ENSAPLG00000010083,ENSAPLG00000006016,ENSAPLG00000015580,ENSAPLG00000013430,ENSAPLG00000010895,ENSAPLG00000009054,…
GO:0051246	regulation of protein metabolic process	biological_process	6.3182e-05	0.037395	608	4971	1379	12845	ENSAPLG00000006917,ENSAPLG00000004525,ENSAPLG00000006793,ENSAPLG00000012387,ENSAPLG00000010046,ENSAPLG00000012822,ENSAPLG00000014901,ENSAPLG00000005084,ENSAPLG00000004173,ENSAPLG00000013661,ENSAPLG00000015058,ENSAPLG00000013054,ENSAPLG00000015307,ENSAPLG00000006179,ENSAPLG00000012705,ENSAPLG00000013155,ENSAPLG00000008190,ENSAPLG00000012886,ENSAPLG00000003443,ENSAPLG00000003944,ENSAPLG00000002901,…
GO:0051241	negative regulation of multicellular organismal process	biological_process	8.4397e-05	0.044562	247	4971	523	12845	ENSAPLG00000008646,ENSAPLG00000008789,ENSAPLG00000015880,ENSAPLG00000004700,ENSAPLG00000002696,ENSAPLG00000009909,ENSAPLG00000010103,ENSAPLG00000009893,ENSAPLG00000009787,ENSAPLG00000010971,ENSAPLG00000013994,ENSAPLG00000003133,ENSAPLG00000010800,ENSAPLG00000009953,ENSAPLG00000001531,ENSAPLG00000000926,ENSAPLG00000003689,ENSAPLG00000005640,ENSAPLG00000009892,ENSAPLG00000007177,ENSAPLG00000009492,…
GO:0030097	hemopoiesis	biological_process	8.5089e-05	0.044562	195	4971	402	12845	ENSAPLG00000004889,ENSAPLG00000009031,ENSAPLG00000008913,ENSAPLG00000001201,ENSAPLG00000015297,ENSAPLG00000009259,ENSAPLG00000005994,ENSAPLG00000015339,ENSAPLG00000013537,ENSAPLG00000003934,ENSAPLG00000007720,ENSAPLG00000001714,ENSAPLG00000006833,ENSAPLG00000012265,ENSAPLG00000009080,ENSAPLG00000013623,ENSAPLG00000003058,ENSAPLG00000007308,ENSAPLG00000002963,ENSAPLG00000011138,ENSAPLG00000003201,…
GO:0005794	Golgi apparatus	cellular_component	8.5675e-05	0.044562	314	4971	678	12845	ENSAPLG00000011803,ENSAPLG00000003010,ENSAPLG00000010500,ENSAPLG00000002436,ENSAPLG00000005610,ENSAPLG00000012693,ENSAPLG00000006925,ENSAPLG00000004393,ENSAPLG00000014983,ENSAPLG00000008913,ENSAPLG00000010118,ENSAPLG00000009525,ENSAPLG00000002026,ENSAPLG00000005959,ENSAPLG00000011233,ENSAPLG00000012103,ENSAPLG00000002845,ENSAPLG00000007771,ENSAPLG00000016075,ENSAPLG00000007150,ENSAPLG00000004867,…
GO:0006954	inflammatory response	biological_process	0.00010631	0.053667	110	4971	213	12845	ENSAPLG00000009829,ENSAPLG00000004175,ENSAPLG00000004748,ENSAPLG00000004282,ENSAPLG00000012705,ENSAPLG00000002442,ENSAPLG00000005053,ENSAPLG00000013716,ENSAPLG00000010925,ENSAPLG00000013877,ENSAPLG00000006743,ENSAPLG00000002715,ENSAPLG00000013632,ENSAPLG00000006118,ENSAPLG00000004173,ENSAPLG00000009568,ENSAPLG00000010046,ENSAPLG00000008763,ENSAPLG00000012822,ENSAPLG00000003908,ENSAPLG00000007734,…
GO:0032502	developmental process	biological_process	0.0001124	0.054046	1189	4971	2810	12845	ENSAPLG00000009594,ENSAPLG00000012107,ENSAPLG00000004432,ENSAPLG00000010503,ENSAPLG00000002750,ENSAPLG00000006524,ENSAPLG00000013643,ENSAPLG00000009462,ENSAPLG00000004895,ENSAPLG00000002397,ENSAPLG00000011303,ENSAPLG00000001615,ENSAPLG00000011138,ENSAPLG00000010154,ENSAPLG00000004084,ENSAPLG00000014864,ENSAPLG00000015507,ENSAPLG00000014951,ENSAPLG00000009140,ENSAPLG00000012300,ENSAPLG00000009249,…
GO:1901186	positive regulation of ERBB signaling pathway	biological_process	0.00011336	0.054046	12	4971	13	12845	ENSAPLG00000013241,ENSAPLG00000005817,ENSAPLG00000008219,ENSAPLG00000014156,ENSAPLG00000012940,ENSAPLG00000015860,ENSAPLG00000005084,ENSAPLG00000007512,ENSAPLG00000008615,ENSAPLG00000004403,ENSAPLG00000011867,ENSAPLG00000002663
GO:0002520	immune system development	biological_process	0.00011826	0.054859	215	4971	450	12845	ENSAPLG00000007482,ENSAPLG00000012252,ENSAPLG00000004772,ENSAPLG00000008965,ENSAPLG00000002569,ENSAPLG00000015177,ENSAPLG00000016338,ENSAPLG00000002378,ENSAPLG00000011313,ENSAPLG00000007158,ENSAPLG00000005873,ENSAPLG00000002697,ENSAPLG00000013558,ENSAPLG00000006417,ENSAPLG00000006586,ENSAPLG00000006205,ENSAPLG00000007279,ENSAPLG00000003637,ENSAPLG00000002672,ENSAPLG00000004235,ENSAPLG00000010034,…
GO:0032268	regulation of cellular protein metabolic process	biological_process	0.000128	0.057818	563	4971	1278	12845	ENSAPLG00000001319,ENSAPLG00000007997,ENSAPLG00000015194,ENSAPLG00000009496,ENSAPLG00000001262,ENSAPLG00000011322,ENSAPLG00000001971,ENSAPLG00000011293,ENSAPLG00000015115,ENSAPLG00000014022,ENSAPLG00000008307,ENSAPLG00000012525,ENSAPLG00000015953,ENSAPLG00000002487,ENSAPLG00000005738,ENSAPLG00000014045,ENSAPLG00000011058,ENSAPLG00000000756,ENSAPLG00000016144,ENSAPLG00000014244,ENSAPLG00000002931,…
GO:1902106	negative regulation of leukocyte differentiation	biological_process	0.0001391	0.061217	29	4971	43	12845	ENSAPLG00000005565,ENSAPLG00000012106,ENSAPLG00000005341,ENSAPLG00000003990,ENSAPLG00000004403,ENSAPLG00000006166,ENSAPLG00000011138,ENSAPLG00000009708,ENSAPLG00000006127,ENSAPLG00000011313,ENSAPLG00000005805,ENSAPLG00000004686,ENSAPLG00000014001,ENSAPLG00000008965,ENSAPLG00000006111,ENSAPLG00000007281,ENSAPLG00000004772,ENSAPLG00000001201,ENSAPLG00000015926,ENSAPLG00000004361,ENSAPLG00000007359,…
GO:0044767	single-organism developmental process	biological_process	0.00014671	0.062952	1178	4971	2787	12845	ENSAPLG00000004457,ENSAPLG00000002596,ENSAPLG00000003090,ENSAPLG00000016144,ENSAPLG00000004236,ENSAPLG00000006033,ENSAPLG00000015379,ENSAPLG00000015852,ENSAPLG00000003407,ENSAPLG00000010842,ENSAPLG00000004896,ENSAPLG00000007352,ENSAPLG00000008645,ENSAPLG00000003320,ENSAPLG00000001971,ENSAPLG00000014515,ENSAPLG00000008215,ENSAPLG00000006584,ENSAPLG00000004306,ENSAPLG00000013204,ENSAPLG00000016178,…
GO:0048523	negative regulation of cellular process	biological_process	0.00015113	0.063267	977	4971	2293	12845	ENSAPLG00000003371,ENSAPLG00000006081,ENSAPLG00000008138,ENSAPLG00000002654,ENSAPLG00000003453,ENSAPLG00000002990,ENSAPLG00000003643,ENSAPLG00000006998,ENSAPLG00000002697,ENSAPLG00000013403,ENSAPLG00000007158,ENSAPLG00000010267,ENSAPLG00000014709,ENSAPLG00000007107,ENSAPLG00000016243,ENSAPLG00000003337,ENSAPLG00000015177,ENSAPLG00000005464,ENSAPLG00000003586,ENSAPLG00000002569,ENSAPLG00000015301,…
GO:0048856	anatomical structure development	biological_process	0.00018442	0.07476	1097	4971	2588	12845	ENSAPLG00000007771,ENSAPLG00000005243,ENSAPLG00000013537,ENSAPLG00000002872,ENSAPLG00000014084,ENSAPLG00000013325,ENSAPLG00000008913,ENSAPLG00000011754,ENSAPLG00000016169,ENSAPLG00000008976,ENSAPLG00000004493,ENSAPLG00000009790,ENSAPLG00000011388,ENSAPLG00000002832,ENSAPLG00000006765,ENSAPLG00000009259,ENSAPLG00000009829,ENSAPLG00000004667,ENSAPLG00000008474,ENSAPLG00000010782,ENSAPLG00000004315,…
GO:0012505	endomembrane system	cellular_component	0.00018729	0.07476	732	4971	1695	12845	ENSAPLG00000005939,ENSAPLG00000003040,ENSAPLG00000015124,ENSAPLG00000012574,ENSAPLG00000014046,ENSAPLG00000002838,ENSAPLG00000005447,ENSAPLG00000006815,ENSAPLG00000006442,ENSAPLG00000000926,ENSAPLG00000004088,ENSAPLG00000016396,ENSAPLG00000000726,ENSAPLG00000004780,ENSAPLG00000006865,ENSAPLG00000002774,ENSAPLG00000004133,ENSAPLG00000013634,ENSAPLG00000014205,ENSAPLG00000014348,ENSAPLG00000016012,…
GO:0051249	regulation of lymphocyte activation	biological_process	0.00020371	0.079465	91	4971	173	12845	ENSAPLG00000007259,ENSAPLG00000013430,ENSAPLG00000006833,ENSAPLG00000015580,ENSAPLG00000014217,ENSAPLG00000010083,ENSAPLG00000007308,ENSAPLG00000009152,ENSAPLG00000004063,ENSAPLG00000003771,ENSAPLG00000006820,ENSAPLG00000012956,ENSAPLG00000005342,ENSAPLG00000011754,ENSAPLG00000009708,ENSAPLG00000006429,ENSAPLG00000015339,ENSAPLG00000002302,ENSAPLG00000013155,ENSAPLG00000004673,ENSAPLG00000006127,…
GO:0009058	biosynthetic process	biological_process	0.0002303	0.080659	1233	4971	2965	12845	ENSAPLG00000013992,ENSAPLG00000013401,ENSAPLG00000015217,ENSAPLG00000015731,ENSAPLG00000002249,ENSAPLG00000010925,ENSAPLG00000002715,ENSAPLG00000001137,ENSAPLG00000012901,ENSAPLG00000009050,ENSAPLG00000013865,ENSAPLG00000015136,ENSAPLG00000015174,ENSAPLG00000003956,ENSAPLG00000008450,ENSAPLG00000007001,ENSAPLG00000003298,ENSAPLG00000003050,ENSAPLG00000013164,ENSAPLG00000010629,ENSAPLG00000001801,…
GO:0002684	positive regulation of immune system process	biological_process	0.00023077	0.080659	177	4971	367	12845	ENSAPLG00000003284,ENSAPLG00000016098,ENSAPLG00000009807,ENSAPLG00000010456,ENSAPLG00000004780,ENSAPLG00000014771,ENSAPLG00000007492,ENSAPLG00000005341,ENSAPLG00000015848,ENSAPLG00000014631,ENSAPLG00000008789,ENSAPLG00000005556,ENSAPLG00000009913,ENSAPLG00000009281,ENSAPLG00000002774,ENSAPLG00000016332,ENSAPLG00000010027,ENSAPLG00000013494,ENSAPLG00000014144,ENSAPLG00000007977,ENSAPLG00000002697,…
GO:0006412	translation	biological_process	0.0002328	0.080659	160	4971	340	12845	ENSAPLG00000013661,ENSAPLG00000006637,ENSAPLG00000012007,ENSAPLG00000014401,ENSAPLG00000009918,ENSAPLG00000004173,ENSAPLG00000011040,ENSAPLG00000012705,ENSAPLG00000005739,ENSAPLG00000004136,ENSAPLG00000008038,ENSAPLG00000007072,ENSAPLG00000006918,ENSAPLG00000012102,ENSAPLG00000003298,ENSAPLG00000003908,ENSAPLG00000002761,ENSAPLG00000006626,ENSAPLG00000007738,ENSAPLG00000011131,ENSAPLG00000010292,…
GO:0031974	membrane-enclosed lumen	cellular_component	0.00024151	0.080659	974	4971	2287	12845	ENSAPLG00000009271,ENSAPLG00000003264,ENSAPLG00000003121,ENSAPLG00000009096,ENSAPLG00000010146,ENSAPLG00000013208,ENSAPLG00000014951,ENSAPLG00000011036,ENSAPLG00000007272,ENSAPLG00000015131,ENSAPLG00000009633,ENSAPLG00000011659,ENSAPLG00000010728,ENSAPLG00000012674,ENSAPLG00000009037,ENSAPLG00000005587,ENSAPLG00000002998,ENSAPLG00000006968,ENSAPLG00000008445,ENSAPLG00000006929,ENSAPLG00000013643,…
GO:0044428	nuclear part	cellular_component	0.00024486	0.080659	1003	4971	2356	12845	ENSAPLG00000005971,ENSAPLG00000012983,ENSAPLG00000012587,ENSAPLG00000010609,ENSAPLG00000007560,ENSAPLG00000016067,ENSAPLG00000008117,ENSAPLG00000010693,ENSAPLG00000002511,ENSAPLG00000004537,ENSAPLG00000002910,ENSAPLG00000011898,ENSAPLG00000010657,ENSAPLG00000004866,ENSAPLG00000014012,ENSAPLG00000005978,ENSAPLG00000003201,ENSAPLG00000008093,ENSAPLG00000003195,ENSAPLG00000006365,ENSAPLG00000010018,…
GO:1902105	regulation of leukocyte differentiation	biological_process	0.00024722	0.080659	70	4971	128	12845	ENSAPLG00000003689,ENSAPLG00000004686,ENSAPLG00000007728,ENSAPLG00000005341,ENSAPLG00000015861,ENSAPLG00000007492,ENSAPLG00000003990,ENSAPLG00000012106,ENSAPLG00000001723,ENSAPLG00000005565,ENSAPLG00000006166,ENSAPLG00000005790,ENSAPLG00000015880,ENSAPLG00000008789,ENSAPLG00000010027,ENSAPLG00000007266,ENSAPLG00000011313,ENSAPLG00000008965,ENSAPLG00000007281,ENSAPLG00000004772,ENSAPLG00000007482,…
GO:0006955	immune response	biological_process	0.00025037	0.080659	229	4971	492	12845	ENSAPLG00000010745,ENSAPLG00000009440,ENSAPLG00000004866,ENSAPLG00000001664,ENSAPLG00000001977,ENSAPLG00000008734,ENSAPLG00000004282,ENSAPLG00000009829,ENSAPLG00000003960,ENSAPLG00000001352,ENSAPLG00000006968,ENSAPLG00000016207,ENSAPLG00000004865,ENSAPLG00000008445,ENSAPLG00000010696,ENSAPLG00000007934,ENSAPLG00000014373,ENSAPLG00000005225,ENSAPLG00000012752,ENSAPLG00000015357,ENSAPLG00000010154,…
GO:0048869	cellular developmental process	biological_process	0.0002558	0.080659	830	4971	1934	12845	ENSAPLG00000009048,ENSAPLG00000011604,ENSAPLG00000013002,ENSAPLG00000003320,ENSAPLG00000013936,ENSAPLG00000012650,ENSAPLG00000004896,ENSAPLG00000010842,ENSAPLG00000015179,ENSAPLG00000014558,ENSAPLG00000008361,ENSAPLG00000005790,ENSAPLG00000006186,ENSAPLG00000007352,ENSAPLG00000000756,ENSAPLG00000004236,ENSAPLG00000012847,ENSAPLG00000003090,ENSAPLG00000015852,ENSAPLG00000012447,ENSAPLG00000003698,…
GO:0002697	regulation of immune effector process	biological_process	0.00025834	0.080659	74	4971	136	12845	ENSAPLG00000015926,ENSAPLG00000007359,ENSAPLG00000010107,ENSAPLG00000007107,ENSAPLG00000002378,ENSAPLG00000001971,ENSAPLG00000007281,ENSAPLG00000006584,ENSAPLG00000013558,ENSAPLG00000011093,ENSAPLG00000001319,ENSAPLG00000007378,ENSAPLG00000007276,ENSAPLG00000015387,ENSAPLG00000016149,ENSAPLG00000010838,ENSAPLG00000006147,ENSAPLG00000005272,ENSAPLG00000013889,ENSAPLG00000010895,ENSAPLG00000009807,…
GO:0043043	peptide biosynthetic process	biological_process	0.00026	0.080659	165	4971	352	12845	ENSAPLG00000009836,ENSAPLG00000000915,ENSAPLG00000009344,ENSAPLG00000016073,ENSAPLG00000013923,ENSAPLG00000008194,ENSAPLG00000011834,ENSAPLG00000007720,ENSAPLG00000009114,ENSAPLG00000014717,ENSAPLG00000014599,ENSAPLG00000011793,ENSAPLG00000010740,ENSAPLG00000005750,ENSAPLG00000003233,ENSAPLG00000011754,ENSAPLG00000010076,ENSAPLG00000009860,ENSAPLG00000008913,ENSAPLG00000004889,ENSAPLG00000015335,…
GO:0045742	positive regulation of epidermal growth factor receptor signaling pathway	biological_process	0.00026243	0.080659	11	4971	12	12845	ENSAPLG00000014156,ENSAPLG00000013241,ENSAPLG00000005817,ENSAPLG00000008219,ENSAPLG00000008615,ENSAPLG00000004403,ENSAPLG00000011867,ENSAPLG00000002663,ENSAPLG00000012940,ENSAPLG00000005084,ENSAPLG00000015860
GO:0031347	regulation of defense response	biological_process	0.00026333	0.080659	119	4971	236	12845	ENSAPLG00000015053,ENSAPLG00000001279,ENSAPLG00000015745,ENSAPLG00000007404,ENSAPLG00000006246,ENSAPLG00000008658,ENSAPLG00000015580,ENSAPLG00000008900,ENSAPLG00000011989,ENSAPLG00000006833,ENSAPLG00000011513,ENSAPLG00000016213,ENSAPLG00000011795,ENSAPLG00000006249,ENSAPLG00000014217,ENSAPLG00000006016,ENSAPLG00000009152,ENSAPLG00000008976,ENSAPLG00000009929,ENSAPLG00000009708,ENSAPLG00000006429,…
GO:0010605	negative regulation of macromolecule metabolic process	biological_process	0.00026786	0.080659	553	4971	1261	12845	ENSAPLG00000002303,ENSAPLG00000012248,ENSAPLG00000012563,ENSAPLG00000012956,ENSAPLG00000004751,ENSAPLG00000006127,ENSAPLG00000002302,ENSAPLG00000008806,ENSAPLG00000006003,ENSAPLG00000014001,ENSAPLG00000006111,ENSAPLG00000004640,ENSAPLG00000009403,ENSAPLG00000009927,ENSAPLG00000006246,ENSAPLG00000015053,ENSAPLG00000012270,ENSAPLG00000013771,ENSAPLG00000010629,ENSAPLG00000003506,ENSAPLG00000007048,…
GO:0051239	regulation of multicellular organismal process	biological_process	0.00032452	0.096035	604	4971	1387	12845	ENSAPLG00000005485,ENSAPLG00000010000,ENSAPLG00000011057,ENSAPLG00000009552,ENSAPLG00000007090,ENSAPLG00000015860,ENSAPLG00000004175,ENSAPLG00000010196,ENSAPLG00000010857,ENSAPLG00000012876,ENSAPLG00000011004,ENSAPLG00000015492,ENSAPLG00000015347,ENSAPLG00000015612,ENSAPLG00000006162,ENSAPLG00000015017,ENSAPLG00000009721,ENSAPLG00000002467,ENSAPLG00000008432,ENSAPLG00000013958,ENSAPLG00000010443,…
GO:0009611	response to wounding	biological_process	0.00033863	0.098514	163	4971	337	12845	ENSAPLG00000011881,ENSAPLG00000002699,ENSAPLG00000011054,ENSAPLG00000012899,ENSAPLG00000006130,ENSAPLG00000004200,ENSAPLG00000003320,ENSAPLG00000012966,ENSAPLG00000012860,ENSAPLG00000001723,ENSAPLG00000003090,ENSAPLG00000004123,ENSAPLG00000009910,ENSAPLG00000012697,ENSAPLG00000011399,ENSAPLG00000002325,ENSAPLG00000010633,ENSAPLG00000013241,ENSAPLG00000003745,ENSAPLG00000007655,ENSAPLG00000007918,…
GO:0048534	hematopoietic or lymphoid organ development	biological_process	0.00036496	0.10403	201	4971	425	12845	ENSAPLG00000007378,ENSAPLG00000011291,ENSAPLG00000015194,ENSAPLG00000011570,ENSAPLG00000004118,ENSAPLG00000001262,ENSAPLG00000011986,ENSAPLG00000016388,ENSAPLG00000001971,ENSAPLG00000007359,ENSAPLG00000015926,ENSAPLG00000007281,ENSAPLG00000003943,ENSAPLG00000005343,ENSAPLG00000002325,ENSAPLG00000016187,ENSAPLG00000010377,ENSAPLG00000002487,ENSAPLG00000007918,ENSAPLG00000010788,ENSAPLG00000010014,…
GO:0071702	organic substance transport	biological_process	0.00036972	0.10403	469	4971	1063	12845	ENSAPLG00000015387,ENSAPLG00000001728,ENSAPLG00000013313,ENSAPLG00000008527,ENSAPLG00000005801,ENSAPLG00000013776,ENSAPLG00000011094,ENSAPLG00000014626,ENSAPLG00000003778,ENSAPLG00000002889,ENSAPLG00000009083,ENSAPLG00000006843,ENSAPLG00000005187,ENSAPLG00000007692,ENSAPLG00000007005,ENSAPLG00000015368,ENSAPLG00000006281,ENSAPLG00000012019,ENSAPLG00000001184,ENSAPLG00000015415,ENSAPLG00000005464,…
GO:0031981	nuclear lumen	cellular_component	0.00038618	0.10691	906	4971	2122	12845	ENSAPLG00000004350,ENSAPLG00000008902,ENSAPLG00000009924,ENSAPLG00000005294,ENSAPLG00000003265,ENSAPLG00000007638,ENSAPLG00000015593,ENSAPLG00000016332,ENSAPLG00000000767,ENSAPLG00000003300,ENSAPLG00000005494,ENSAPLG00000005273,ENSAPLG00000013598,ENSAPLG00000007896,ENSAPLG00000003323,ENSAPLG00000016074,ENSAPLG00000005687,ENSAPLG00000016414,ENSAPLG00000015149,ENSAPLG00000014846,ENSAPLG00000004500,…
GO:0008284	positive regulation of cell proliferation	biological_process	0.00040155	0.1094	178	4971	376	12845	ENSAPLG00000011226,ENSAPLG00000013403,ENSAPLG00000012710,ENSAPLG00000005590,ENSAPLG00000016338,ENSAPLG00000015428,ENSAPLG00000011625,ENSAPLG00000013558,ENSAPLG00000006998,ENSAPLG00000010838,ENSAPLG00000006147,ENSAPLG00000002112,ENSAPLG00000006190,ENSAPLG00000015387,ENSAPLG00000010653,ENSAPLG00000003232,ENSAPLG00000007025,ENSAPLG00000011901,ENSAPLG00000003426,ENSAPLG00000005338,ENSAPLG00000006926,…
GO:0050727	regulation of inflammatory response	biological_process	0.00043043	0.11543	69	4971	128	12845	ENSAPLG00000006130,ENSAPLG00000004200,ENSAPLG00000012088,ENSAPLG00000011054,ENSAPLG00000001723,ENSAPLG00000009261,ENSAPLG00000005939,ENSAPLG00000008204,ENSAPLG00000004123,ENSAPLG00000016098,ENSAPLG00000010456,ENSAPLG00000003133,ENSAPLG00000009807,ENSAPLG00000000959,ENSAPLG00000001211,ENSAPLG00000011399,ENSAPLG00000012503,ENSAPLG00000015387,ENSAPLG00000013241,ENSAPLG00000003745,ENSAPLG00000007655,…
GO:0044422	organelle part	cellular_component	0.00043713	0.11543	1713	4971	4164	12845	ENSAPLG00000007805,ENSAPLG00000013377,ENSAPLG00000003356,ENSAPLG00000016117,ENSAPLG00000004666,ENSAPLG00000007004,ENSAPLG00000016445,ENSAPLG00000005510,ENSAPLG00000009726,ENSAPLG00000015806,ENSAPLG00000012216,ENSAPLG00000009282,ENSAPLG00000010594,ENSAPLG00000009291,ENSAPLG00000001214,ENSAPLG00000013266,ENSAPLG00000016446,ENSAPLG00000009519,ENSAPLG00000003383,ENSAPLG00000007027,ENSAPLG00000010465,…
GO:0002708	positive regulation of lymphocyte mediated immunity	biological_process	0.00044913	0.1168	26	4971	39	12845	ENSAPLG00000008789,ENSAPLG00000009054,ENSAPLG00000006911,ENSAPLG00000005272,ENSAPLG00000006147,ENSAPLG00000005019,ENSAPLG00000012436,ENSAPLG00000006016,ENSAPLG00000010083,ENSAPLG00000014217,ENSAPLG00000010895,ENSAPLG00000010027,ENSAPLG00000013430,ENSAPLG00000015580,ENSAPLG00000002774,ENSAPLG00000004780,ENSAPLG00000002378,ENSAPLG00000009488,ENSAPLG00000004955,ENSAPLG00000015347,ENSAPLG00000006584,…
GO:0030154	cell differentiation	biological_process	0.00045787	0.1173	752	4971	1752	12845	ENSAPLG00000007371,ENSAPLG00000011008,ENSAPLG00000009787,ENSAPLG00000010027,ENSAPLG00000012861,ENSAPLG00000014277,ENSAPLG00000010343,ENSAPLG00000012493,ENSAPLG00000016147,ENSAPLG00000008646,ENSAPLG00000008092,ENSAPLG00000015848,ENSAPLG00000005341,ENSAPLG00000005832,ENSAPLG00000014771,ENSAPLG00000009587,ENSAPLG00000014672,ENSAPLG00000009024,ENSAPLG00000005640,ENSAPLG00000009204,ENSAPLG00000010774,…
GO:0002694	regulation of leukocyte activation	biological_process	0.000467	0.11788	105	4971	207	12845	ENSAPLG00000015194,ENSAPLG00000011570,ENSAPLG00000001319,ENSAPLG00000013558,ENSAPLG00000006417,ENSAPLG00000006584,ENSAPLG00000005590,ENSAPLG00000007482,ENSAPLG00000007281,ENSAPLG00000014513,ENSAPLG00000015926,ENSAPLG00000007359,ENSAPLG00000015428,ENSAPLG00000016338,ENSAPLG00000001971,ENSAPLG00000007107,ENSAPLG00000005492,ENSAPLG00000010799,ENSAPLG00000004081,ENSAPLG00000006147,ENSAPLG00000010838,…
GO:0070013	intracellular organelle lumen	cellular_component	0.00051318	0.12765	959	4971	2260	12845	ENSAPLG00000003328,ENSAPLG00000007591,ENSAPLG00000006176,ENSAPLG00000003576,ENSAPLG00000012049,ENSAPLG00000005739,ENSAPLG00000002704,ENSAPLG00000008537,ENSAPLG00000004470,ENSAPLG00000016271,ENSAPLG00000008427,ENSAPLG00000011537,ENSAPLG00000005877,ENSAPLG00000014536,ENSAPLG00000014521,ENSAPLG00000009551,ENSAPLG00000009432,ENSAPLG00000008492,ENSAPLG00000015747,ENSAPLG00000007734,ENSAPLG00000012556,…
GO:1901576	organic substance biosynthetic process	biological_process	0.00054709	0.12812	1203	4971	2903	12845	ENSAPLG00000006703,ENSAPLG00000002305,ENSAPLG00000001132,ENSAPLG00000013494,ENSAPLG00000008902,ENSAPLG00000004350,ENSAPLG00000016270,ENSAPLG00000009854,ENSAPLG00000005588,ENSAPLG00000005848,ENSAPLG00000001464,ENSAPLG00000016280,ENSAPLG00000004125,ENSAPLG00000008523,ENSAPLG00000011540,ENSAPLG00000009084,ENSAPLG00000010799,ENSAPLG00000007962,ENSAPLG00000014582,ENSAPLG00000015062,ENSAPLG00000010442,…
GO:0050776	regulation of immune response	biological_process	0.00054881	0.12812	142	4971	291	12845	ENSAPLG00000006968,ENSAPLG00000008445,ENSAPLG00000005225,ENSAPLG00000014373,ENSAPLG00000007934,ENSAPLG00000010696,ENSAPLG00000012752,ENSAPLG00000010154,ENSAPLG00000015813,ENSAPLG00000010745,ENSAPLG00000004866,ENSAPLG00000001664,ENSAPLG00000001977,ENSAPLG00000008734,ENSAPLG00000003960,ENSAPLG00000008693,ENSAPLG00000009488,ENSAPLG00000015339,ENSAPLG00000004955,ENSAPLG00000004919,ENSAPLG00000011803,…
GO:0050793	regulation of developmental process	biological_process	0.00055472	0.12812	532	4971	1216	12845	ENSAPLG00000010196,ENSAPLG00000004175,ENSAPLG00000004092,ENSAPLG00000015860,ENSAPLG00000012876,ENSAPLG00000010857,ENSAPLG00000006198,ENSAPLG00000009552,ENSAPLG00000011057,ENSAPLG00000007090,ENSAPLG00000010000,ENSAPLG00000005485,ENSAPLG00000008763,ENSAPLG00000003908,ENSAPLG00000010365,ENSAPLG00000003386,ENSAPLG00000010443,ENSAPLG00000002467,ENSAPLG00000004321,ENSAPLG00000006162,ENSAPLG00000013958,…
GO:0007275	multicellular organismal development	biological_process	0.00056815	0.12812	980	4971	2317	12845	ENSAPLG00000014799,ENSAPLG00000004143,ENSAPLG00000006402,ENSAPLG00000004361,ENSAPLG00000012620,ENSAPLG00000006240,ENSAPLG00000004673,ENSAPLG00000001935,ENSAPLG00000009554,ENSAPLG00000015373,ENSAPLG00000016083,ENSAPLG00000014693,ENSAPLG00000006429,ENSAPLG00000016047,ENSAPLG00000009708,ENSAPLG00000002940,ENSAPLG00000012813,ENSAPLG00000008584,ENSAPLG00000001819,ENSAPLG00000012260,ENSAPLG00000004278,…
GO:0048522	positive regulation of cellular process	biological_process	0.00057562	0.12812	1091	4971	2591	12845	ENSAPLG00000008913,ENSAPLG00000011754,ENSAPLG00000012373,ENSAPLG00000009525,ENSAPLG00000008976,ENSAPLG00000009790,ENSAPLG00000011388,ENSAPLG00000014344,ENSAPLG00000009259,ENSAPLG00000002808,ENSAPLG00000012715,ENSAPLG00000013537,ENSAPLG00000005243,ENSAPLG00000007693,ENSAPLG00000003385,ENSAPLG00000015859,ENSAPLG00000014084,ENSAPLG00000002955,ENSAPLG00000013325,ENSAPLG00000006692,ENSAPLG00000012652,…
GO:0019222	regulation of metabolic process	biological_process	0.00058795	0.12812	1376	4971	3314	12845	ENSAPLG00000013889,ENSAPLG00000015359,ENSAPLG00000014258,ENSAPLG00000004885,ENSAPLG00000014149,ENSAPLG00000009175,ENSAPLG00000004209,ENSAPLG00000014748,ENSAPLG00000016149,ENSAPLG00000009464,ENSAPLG00000003662,ENSAPLG00000007378,ENSAPLG00000016388,ENSAPLG00000005672,ENSAPLG00000014925,ENSAPLG00000008679,ENSAPLG00000013882,ENSAPLG00000015635,ENSAPLG00000015548,ENSAPLG00000007281,ENSAPLG00000007392,…
GO:0044249	cellular biosynthetic process	biological_process	0.00059026	0.12812	1181	4971	2849	12845	ENSAPLG00000015601,ENSAPLG00000008338,ENSAPLG00000005343,ENSAPLG00000007987,ENSAPLG00000013241,ENSAPLG00000010788,ENSAPLG00000012955,ENSAPLG00000004026,ENSAPLG00000002557,ENSAPLG00000011347,ENSAPLG00000014513,ENSAPLG00000005828,ENSAPLG00000007691,ENSAPLG00000012521,ENSAPLG00000009659,ENSAPLG00000003734,ENSAPLG00000012157,ENSAPLG00000011060,ENSAPLG00000013216,ENSAPLG00000011324,ENSAPLG00000011263,…
GO:0006950	response to stress	biological_process	0.00059298	0.12812	690	4971	1607	12845	ENSAPLG00000016303,ENSAPLG00000007160,ENSAPLG00000000919,ENSAPLG00000005868,ENSAPLG00000007648,ENSAPLG00000011969,ENSAPLG00000012982,ENSAPLG00000012239,ENSAPLG00000009910,ENSAPLG00000011075,ENSAPLG00000004187,ENSAPLG00000012966,ENSAPLG00000000590,ENSAPLG00000014149,ENSAPLG00000009712,ENSAPLG00000014973,ENSAPLG00000016002,ENSAPLG00000013889,ENSAPLG00000005126,ENSAPLG00000016149,ENSAPLG00000009175,…
GO:0031324	negative regulation of cellular metabolic process	biological_process	0.00059535	0.12812	539	4971	1237	12845	ENSAPLG00000007819,ENSAPLG00000012362,ENSAPLG00000002325,ENSAPLG00000014612,ENSAPLG00000015875,ENSAPLG00000013241,ENSAPLG00000002724,ENSAPLG00000007918,ENSAPLG00000007769,ENSAPLG00000005343,ENSAPLG00000014156,ENSAPLG00000003943,ENSAPLG00000013332,ENSAPLG00000014513,ENSAPLG00000005753,ENSAPLG00000005062,ENSAPLG00000011570,ENSAPLG00000008959,ENSAPLG00000011118,ENSAPLG00000011263,ENSAPLG00000001982,…
GO:0036464	cytoplasmic ribonucleoprotein granule	cellular_component	0.00059811	0.12812	62	4971	112	12845	ENSAPLG00000011918,ENSAPLG00000008379,ENSAPLG00000003269,ENSAPLG00000005341,ENSAPLG00000008956,ENSAPLG00000015955,ENSAPLG00000005468,ENSAPLG00000007162,ENSAPLG00000003323,ENSAPLG00000006975,ENSAPLG00000008109,ENSAPLG00000009953,ENSAPLG00000012049,ENSAPLG00000004175,ENSAPLG00000008717,ENSAPLG00000011518,ENSAPLG00000010882,ENSAPLG00000009642,ENSAPLG00000011902,ENSAPLG00000014921,ENSAPLG00000013661,…
GO:0030099	myeloid cell differentiation	biological_process	0.00060444	0.12812	95	4971	186	12845	ENSAPLG00000011319,ENSAPLG00000005343,ENSAPLG00000006843,ENSAPLG00000008329,ENSAPLG00000005492,ENSAPLG00000006273,ENSAPLG00000007918,ENSAPLG00000003745,ENSAPLG00000002325,ENSAPLG00000005801,ENSAPLG00000010377,ENSAPLG00000016388,ENSAPLG00000015194,ENSAPLG00000011291,ENSAPLG00000011570,ENSAPLG00000002672,ENSAPLG00000007279,ENSAPLG00000002378,ENSAPLG00000015926,ENSAPLG00000008965,ENSAPLG00000012252,…
GO:0005623	cell	cellular_component	0.00061038	0.12812	3409	4971	8520	12845	ENSAPLG00000013430,ENSAPLG00000008608,ENSAPLG00000013140,ENSAPLG00000004725,ENSAPLG00000006708,ENSAPLG00000015573,ENSAPLG00000004160,ENSAPLG00000007231,ENSAPLG00000011513,ENSAPLG00000015760,ENSAPLG00000013813,ENSAPLG00000003088,ENSAPLG00000008524,ENSAPLG00000014770,ENSAPLG00000007990,ENSAPLG00000014385,ENSAPLG00000012261,ENSAPLG00000006588,ENSAPLG00000014130,ENSAPLG00000016113,ENSAPLG00000002352,…
PLG00000009851,ENSAPLG00000004537,ENSAPLG00000009568,ENSAPLG00000016121,ENSAPLG00000012737,ENSAPLG00000007121,ENSAPLG00000010603,ENSAPLG00000004866,ENSAPLG00000016295,ENSAPLG00000010455,ENSAPLG00000003195,ENSAPLG00000004605,ENSAPLG00000003201,ENSAPLG00000005988,ENSAPLG00000000732,ENSAPLG00000008950,ENSAPLG00000004344,ENSAPLG00000005225,ENSAPLG00000011481,ENSAPLG00000011292,ENSAPLG00000014812,ENSA…
GO:0002703	regulation of leukocyte mediated immunity	biological_process	0.00061211	0.12812	40	4971	67	12845	ENSAPLG00000009488,ENSAPLG00000007107,ENSAPLG00000002378,ENSAPLG00000006127,ENSAPLG00000006584,ENSAPLG00000012771,ENSAPLG00000004955,ENSAPLG00000015339,ENSAPLG00000006429,ENSAPLG00000013558,ENSAPLG00000011093,ENSAPLG00000001319,ENSAPLG00000008976,ENSAPLG00000009054,ENSAPLG00000016149,ENSAPLG00000006147,ENSAPLG00000007308,ENSAPLG00000005272,ENSAPLG00000014217,ENSAPLG00000010083,ENSAPLG00000006016,…
GO:0043233	organelle lumen	cellular_component	0.00063189	0.1286	959	4971	2263	12845	ENSAPLG00000009204,ENSAPLG00000005822,ENSAPLG00000011996,ENSAPLG00000003808,ENSAPLG00000002535,ENSAPLG00000003284,ENSAPLG00000005630,ENSAPLG00000014941,ENSAPLG00000003495,ENSAPLG00000008515,ENSAPLG00000008092,ENSAPLG00000006540,ENSAPLG00000011561,ENSAPLG00000009587,ENSAPLG00000009206,ENSAPLG00000014863,ENSAPLG00000013132,ENSAPLG00000003078,ENSAPLG00000004426,ENSAPLG00000014002,ENSAPLG00000011990,…
GO:0044464	cell part	cellular_component	0.0006319	0.1286	3391	4971	8474	12845	ENSAPLG00000011291,ENSAPLG00000008198,ENSAPLG00000014241,ENSAPLG00000009109,ENSAPLG00000004599,ENSAPLG00000012277,ENSAPLG00000012521,ENSAPLG00000007691,ENSAPLG00000005847,ENSAPLG00000013692,ENSAPLG00000000958,ENSAPLG00000001230,ENSAPLG00000007359,ENSAPLG00000011076,ENSAPLG00000007987,ENSAPLG00000013392,ENSAPLG00000014976,ENSAPLG00000000959,ENSAPLG00000004026,ENSAPLG00000014520,ENSAPLG00000007527,…
PLG00000002474,ENSAPLG00000014061,ENSAPLG00000009939,ENSAPLG00000011817,ENSAPLG00000003485,ENSAPLG00000004106,ENSAPLG00000013216,ENSAPLG00000011060,ENSAPLG00000010373,ENSAPLG00000005776,ENSAPLG00000009659,ENSAPLG00000003734,ENSAPLG00000011118,ENSAPLG00000007402,ENSAPLG00000005036,ENSAPLG00000003902,ENSAPLG00000009143,ENSAPLG00000002550,ENSAPLG00000003881,ENSAPLG00000014665,ENSAPLG00000011173,ENSA…
GO:0050867	positive regulation of cell activation	biological_process	0.00063685	0.1286	67	4971	125	12845	ENSAPLG00000012822,ENSAPLG00000003908,ENSAPLG00000008763,ENSAPLG00000010046,ENSAPLG00000007092,ENSAPLG00000015347,ENSAPLG00000010696,ENSAPLG00000005225,ENSAPLG00000012705,ENSAPLG00000004175,ENSAPLG00000009140,ENSAPLG00000012876,ENSAPLG00000005048,ENSAPLG00000009552,ENSAPLG00000009200,ENSAPLG00000009684,ENSAPLG00000006911,ENSAPLG00000005485,ENSAPLG00000006429,ENSAPLG00000008913,ENSAPLG00000011754,…
GO:0048583	regulation of response to stimulus	biological_process	0.00065157	0.13004	817	4971	1926	12845	ENSAPLG00000004865,ENSAPLG00000006968,ENSAPLG00000004895,ENSAPLG00000002397,ENSAPLG00000006929,ENSAPLG00000006524,ENSAPLG00000008445,ENSAPLG00000002716,ENSAPLG00000010696,ENSAPLG00000007934,ENSAPLG00000009594,ENSAPLG00000015357,ENSAPLG00000010641,ENSAPLG00000012752,ENSAPLG00000003810,ENSAPLG00000009457,ENSAPLG00000011138,ENSAPLG00000010154,ENSAPLG00000002313,ENSAPLG00000002139,ENSAPLG00000005301,…
GO:0002762	negative regulation of myeloid leukocyte differentiation	biological_process	0.00067449	0.13307	17	4971	23	12845	ENSAPLG00000005805,ENSAPLG00000006127,ENSAPLG00000011313,ENSAPLG00000006111,ENSAPLG00000004772,ENSAPLG00000001201,ENSAPLG00000014001,ENSAPLG00000008965,ENSAPLG00000004686,ENSAPLG00000012106,ENSAPLG00000005565,ENSAPLG00000004403,ENSAPLG00000006166,ENSAPLG00000011138,ENSAPLG00000001578,ENSAPLG00000013537,ENSAPLG00000014808
GO:0030529	ribonucleoprotein complex	cellular_component	0.00071335	0.13914	196	4971	433	12845	ENSAPLG00000007582,ENSAPLG00000008007,ENSAPLG00000004062,ENSAPLG00000010037,ENSAPLG00000015994,ENSAPLG00000007162,ENSAPLG00000006975,ENSAPLG00000004589,ENSAPLG00000007525,ENSAPLG00000007975,ENSAPLG00000015384,ENSAPLG00000004600,ENSAPLG00000009642,ENSAPLG00000012544,ENSAPLG00000008717,ENSAPLG00000003843,ENSAPLG00000006581,ENSAPLG00000010465,ENSAPLG00000014175,ENSAPLG00000011687,ENSAPLG00000003884,…
GO:0005654	nucleoplasm	cellular_component	0.00074034	0.14273	722	4971	1678	12845	ENSAPLG00000003755,ENSAPLG00000011976,ENSAPLG00000012344,ENSAPLG00000012198,ENSAPLG00000013826,ENSAPLG00000006941,ENSAPLG00000007431,ENSAPLG00000003782,ENSAPLG00000016340,ENSAPLG00000005965,ENSAPLG00000010177,ENSAPLG00000008146,ENSAPLG00000006926,ENSAPLG00000009891,ENSAPLG00000010897,ENSAPLG00000007482,ENSAPLG00000015001,ENSAPLG00000010422,ENSAPLG00000010030,ENSAPLG00000016338,ENSAPLG00000014751,…
GO:0070887	cellular response to chemical stimulus	biological_process	0.00075083	0.14273	540	4971	1244	12845	ENSAPLG00000004919,ENSAPLG00000004683,ENSAPLG00000011195,ENSAPLG00000011331,ENSAPLG00000014690,ENSAPLG00000001367,ENSAPLG00000014983,ENSAPLG00000007502,ENSAPLG00000002525,ENSAPLG00000014937,ENSAPLG00000006923,ENSAPLG00000001331,ENSAPLG00000009385,ENSAPLG00000016213,ENSAPLG00000012107,ENSAPLG00000010641,ENSAPLG00000003810,ENSAPLG00000012752,ENSAPLG00000003149,ENSAPLG00000002584,ENSAPLG00000006524,…
GO:0080090	regulation of primary metabolic process	biological_process	0.00075675	0.14273	1192	4971	2859	12845	ENSAPLG00000014045,ENSAPLG00000012098,ENSAPLG00000011058,ENSAPLG00000000756,ENSAPLG00000012447,ENSAPLG00000002931,ENSAPLG00000002973,ENSAPLG00000001416,ENSAPLG00000010374,ENSAPLG00000006130,ENSAPLG00000013002,ENSAPLG00000006186,ENSAPLG00000015179,ENSAPLG00000008361,ENSAPLG00000007532,ENSAPLG00000011619,ENSAPLG00000007456,ENSAPLG00000001319,ENSAPLG00000011322,ENSAPLG00000001262,ENSAPLG00000016417,…
GO:0048731	system development	biological_process	0.00077051	0.14375	905	4971	2136	12845	ENSAPLG00000002860,ENSAPLG00000007728,ENSAPLG00000014859,ENSAPLG00000016289,ENSAPLG00000012966,ENSAPLG00000005030,ENSAPLG00000006975,ENSAPLG00000012940,ENSAPLG00000012627,ENSAPLG00000011198,ENSAPLG00000011587,ENSAPLG00000002472,ENSAPLG00000009910,ENSAPLG00000004328,ENSAPLG00000015861,ENSAPLG00000010452,ENSAPLG00000006841,ENSAPLG00000015904,ENSAPLG00000014247,ENSAPLG00000004551,ENSAPLG00000012326,…
GO:0042113	B cell activation	biological_process	0.00079135	0.14605	61	4971	112	12845	ENSAPLG00000008789,ENSAPLG00000015880,ENSAPLG00000005556,ENSAPLG00000004866,ENSAPLG00000009200,ENSAPLG00000006911,ENSAPLG00000005485,ENSAPLG00000005790,ENSAPLG00000011155,ENSAPLG00000006255,ENSAPLG00000014890,ENSAPLG00000011008,ENSAPLG00000003960,ENSAPLG00000002774,ENSAPLG00000002412,ENSAPLG00000005048,ENSAPLG00000004780,ENSAPLG00000000796,ENSAPLG00000005225,ENSAPLG00000015347,ENSAPLG00000009150,…
GO:0002824	positive regulation of adaptive immune response based on somatic recombination of immune receptors built from immunoglobulin superfamily domains	biological_process	0.0008189	0.14814	25	4971	38	12845	ENSAPLG00000006147,ENSAPLG00000009054,ENSAPLG00000008789,ENSAPLG00000008658,ENSAPLG00000002774,ENSAPLG00000006833,ENSAPLG00000013430,ENSAPLG00000010027,ENSAPLG00000010083,ENSAPLG00000004175,ENSAPLG00000006016,ENSAPLG00000005019,ENSAPLG00000006584,ENSAPLG00000015347,ENSAPLG00000007359,ENSAPLG00000009488,ENSAPLG00000002378,ENSAPLG00000001971,ENSAPLG00000004780,ENSAPLG00000008693,ENSAPLG00000001723,…
GO:0050778	positive regulation of immune response	biological_process	0.00082112	0.14814	117	4971	236	12845	ENSAPLG00000006843,ENSAPLG00000010895,ENSAPLG00000012484,ENSAPLG00000005139,ENSAPLG00000015063,ENSAPLG00000005272,ENSAPLG00000006147,ENSAPLG00000011399,ENSAPLG00000005501,ENSAPLG00000009420,ENSAPLG00000008138,ENSAPLG00000011093,ENSAPLG00000015987,ENSAPLG00000007276,ENSAPLG00000013558,ENSAPLG00000003643,ENSAPLG00000012522,ENSAPLG00000006584,ENSAPLG00000002697,ENSAPLG00000007281,ENSAPLG00000015926,…
GO:0050865	regulation of cell activation	biological_process	0.00082859	0.14814	111	4971	223	12845	ENSAPLG00000012822,ENSAPLG00000008763,ENSAPLG00000002761,ENSAPLG00000003908,ENSAPLG00000006188,ENSAPLG00000010046,ENSAPLG00000011138,ENSAPLG00000010443,ENSAPLG00000003201,ENSAPLG00000007092,ENSAPLG00000000796,ENSAPLG00000015347,ENSAPLG00000010696,ENSAPLG00000014373,ENSAPLG00000005225,ENSAPLG00000012705,ENSAPLG00000004175,ENSAPLG00000012876,ENSAPLG00000009140,ENSAPLG00000005048,ENSAPLG00000010925,…
GO:0043370	regulation of CD4-positive, alpha-beta T cell differentiation	biological_process	0.00085412	0.15113	13	4971	16	12845	ENSAPLG00000004175,ENSAPLG00000010046,ENSAPLG00000010083,ENSAPLG00000012876,ENSAPLG00000006833,ENSAPLG00000003990,ENSAPLG00000010027,ENSAPLG00000005341,ENSAPLG00000005492,ENSAPLG00000001971,ENSAPLG00000007359,ENSAPLG00000007281,ENSAPLG00000007728
GO:0001817	regulation of cytokine production	biological_process	0.00087819	0.15381	128	4971	262	12845	ENSAPLG00000010027,ENSAPLG00000015593,ENSAPLG00000014631,ENSAPLG00000008789,ENSAPLG00000009913,ENSAPLG00000007492,ENSAPLG00000005939,ENSAPLG00000007177,ENSAPLG00000007148,ENSAPLG00000009953,ENSAPLG00000003284,ENSAPLG00000004780,ENSAPLG00000003133,ENSAPLG00000006147,ENSAPLG00000012503,ENSAPLG00000015387,ENSAPLG00000011093,ENSAPLG00000008138,ENSAPLG00000013558,ENSAPLG00000006586,ENSAPLG00000007673,…
GO:0003735	structural constituent of ribosome	molecular_function	0.00089073	0.15443	57	4971	116	12845	ENSAPLG00000003884,ENSAPLG00000013328,ENSAPLG00000003233,ENSAPLG00000004889,ENSAPLG00000004338,ENSAPLG00000008455,ENSAPLG00000011793,ENSAPLG00000014513,ENSAPLG00000005824,ENSAPLG00000000604,ENSAPLG00000008390,ENSAPLG00000010740,ENSAPLG00000011151,ENSAPLG00000008180,ENSAPLG00000010873,ENSAPLG00000008451,ENSAPLG00000005626,ENSAPLG00000015787,ENSAPLG00000006714,ENSAPLG00000008523,ENSAPLG00000014188,…
GO:0051251	positive regulation of lymphocyte activation	biological_process	0.00090753	0.15577	58	4971	107	12845	ENSAPLG00000009684,ENSAPLG00000006911,ENSAPLG00000005485,ENSAPLG00000009552,ENSAPLG00000009200,ENSAPLG00000008789,ENSAPLG00000005556,ENSAPLG00000005048,ENSAPLG00000002774,ENSAPLG00000010027,ENSAPLG00000013494,ENSAPLG00000004175,ENSAPLG00000006255,ENSAPLG00000012876,ENSAPLG00000015347,ENSAPLG00000005225,ENSAPLG00000010696,ENSAPLG00000004780,ENSAPLG00000007728,ENSAPLG00000007092,ENSAPLG00000001723,…
GO:0002696	positive regulation of leukocyte activation	biological_process	0.00091883	0.15615	65	4971	122	12845	ENSAPLG00000005048,ENSAPLG00000012876,ENSAPLG00000012705,ENSAPLG00000004175,ENSAPLG00000006911,ENSAPLG00000005485,ENSAPLG00000009684,ENSAPLG00000009552,ENSAPLG00000009200,ENSAPLG00000007092,ENSAPLG00000003908,ENSAPLG00000008763,ENSAPLG00000012822,ENSAPLG00000010046,ENSAPLG00000010696,ENSAPLG00000005225,ENSAPLG00000015347,ENSAPLG00000007259,ENSAPLG00000015580,ENSAPLG00000006833,ENSAPLG00000013430,…
GO:1901068	guanosine-containing compound metabolic process	biological_process	0.00094738	0.15942	15	4971	20	12845	ENSAPLG00000006986,ENSAPLG00000007528,ENSAPLG00000003715,ENSAPLG00000004559,ENSAPLG00000011147,ENSAPLG00000012500,ENSAPLG00000006356,ENSAPLG00000002759,ENSAPLG00000014399,ENSAPLG00000012447,ENSAPLG00000011347,ENSAPLG00000004222,ENSAPLG00000007691,ENSAPLG00000013940,ENSAPLG00000003902
GO:0045732	positive regulation of protein catabolic process	biological_process	0.00096493	0.1608	62	4971	114	12845	ENSAPLG00000015053,ENSAPLG00000006708,ENSAPLG00000006843,ENSAPLG00000014976,ENSAPLG00000011901,ENSAPLG00000009712,ENSAPLG00000010637,ENSAPLG00000011447,ENSAPLG00000016002,ENSAPLG00000016314,ENSAPLG00000004209,ENSAPLG00000011239,ENSAPLG00000004019,ENSAPLG00000002864,ENSAPLG00000010788,ENSAPLG00000007362,ENSAPLG00000004969,ENSAPLG00000008980,ENSAPLG00000007990,ENSAPLG00000015847,ENSAPLG00000013460,…
GO:0044267	cellular protein metabolic process	biological_process	0.0010278	0.16963	1196	4971	2880	12845	ENSAPLG00000013069,ENSAPLG00000002025,ENSAPLG00000005345,ENSAPLG00000007323,ENSAPLG00000005536,ENSAPLG00000003891,ENSAPLG00000015658,ENSAPLG00000006380,ENSAPLG00000013155,ENSAPLG00000012985,ENSAPLG00000003944,ENSAPLG00000015340,ENSAPLG00000002901,ENSAPLG00000000604,ENSAPLG00000004783,ENSAPLG00000008716,ENSAPLG00000002349,ENSAPLG00000005288,ENSAPLG00000013661,ENSAPLG00000015058,ENSAPLG00000010006,…
GO:0005840	ribosome	cellular_component	0.0010547	0.17241	71	4971	149	12845	ENSAPLG00000000732,ENSAPLG00000002438,ENSAPLG00000016431,ENSAPLG00000005406,ENSAPLG00000007072,ENSAPLG00000015057,ENSAPLG00000010523,ENSAPLG00000008038,ENSAPLG00000015223,ENSAPLG00000013661,ENSAPLG00000011040,ENSAPLG00000014401,ENSAPLG00000003233,ENSAPLG00000004889,ENSAPLG00000005247,ENSAPLG00000006907,ENSAPLG00000005421,ENSAPLG00000011793,ENSAPLG00000000604,ENSAPLG00000005824,ENSAPLG00000010740,…
GO:1903706	regulation of hemopoiesis	biological_process	0.0011045	0.17693	90	4971	178	12845	ENSAPLG00000001262,ENSAPLG00000002672,ENSAPLG00000011570,ENSAPLG00000006417,ENSAPLG00000011313,ENSAPLG00000007482,ENSAPLG00000007281,ENSAPLG00000008965,ENSAPLG00000002569,ENSAPLG00000004772,ENSAPLG00000007359,ENSAPLG00000015926,ENSAPLG00000016338,ENSAPLG00000001971,ENSAPLG00000002378,ENSAPLG00000005492,ENSAPLG00000010799,ENSAPLG00000005343,ENSAPLG00000011319,ENSAPLG00000006147,ENSAPLG00000002325,…
GO:0001819	positive regulation of cytokine production	biological_process	0.0011113	0.17693	87	4971	171	12845	ENSAPLG00000009910,ENSAPLG00000007177,ENSAPLG00000015379,ENSAPLG00000013979,ENSAPLG00000001723,ENSAPLG00000007240,ENSAPLG00000004780,ENSAPLG00000003284,ENSAPLG00000015593,ENSAPLG00000010027,ENSAPLG00000015179,ENSAPLG00000008789,ENSAPLG00000009913,ENSAPLG00000005887,ENSAPLG00000011263,ENSAPLG00000005790,ENSAPLG00000014631,ENSAPLG00000012982,ENSAPLG00000007673,ENSAPLG00000013558,ENSAPLG00000011093,…
GO:0019538	protein metabolic process	biological_process	0.0011133	0.17693	1366	4971	3304	12845	ENSAPLG00000009614,ENSAPLG00000011127,ENSAPLG00000011896,ENSAPLG00000014219,ENSAPLG00000004764,ENSAPLG00000003233,ENSAPLG00000005931,ENSAPLG00000014245,ENSAPLG00000009488,ENSAPLG00000013037,ENSAPLG00000006086,ENSAPLG00000007404,ENSAPLG00000009252,ENSAPLG00000002776,ENSAPLG00000014103,ENSAPLG00000015836,ENSAPLG00000011447,ENSAPLG00000006249,ENSAPLG00000012971,ENSAPLG00000014238,ENSAPLG00000002778,…
GO:0010604	positive regulation of macromolecule metabolic process	biological_process	0.001142	0.17855	699	4971	1633	12845	ENSAPLG00000008976,ENSAPLG00000005350,ENSAPLG00000006957,ENSAPLG00000012373,ENSAPLG00000004393,ENSAPLG00000009031,ENSAPLG00000011754,ENSAPLG00000008913,ENSAPLG00000002808,ENSAPLG00000009259,ENSAPLG00000012830,ENSAPLG00000014344,ENSAPLG00000004484,ENSAPLG00000009790,ENSAPLG00000011388,ENSAPLG00000002495,ENSAPLG00000014717,ENSAPLG00000003385,ENSAPLG00000014314,ENSAPLG00000006833,ENSAPLG00000005243,…
GO:0019637	organophosphate metabolic process	biological_process	0.0011443	0.17855	232	4971	508	12845	ENSAPLG00000014863,ENSAPLG00000010471,ENSAPLG00000005848,ENSAPLG00000008082,ENSAPLG00000008381,ENSAPLG00000002477,ENSAPLG00000009807,ENSAPLG00000012746,ENSAPLG00000010971,ENSAPLG00000015643,ENSAPLG00000007836,ENSAPLG00000007510,ENSAPLG00000011378,ENSAPLG00000012042,ENSAPLG00000010934,ENSAPLG00000015158,ENSAPLG00000016070,ENSAPLG00000011752,ENSAPLG00000009020,ENSAPLG00000011008,ENSAPLG00000012003,…
GO:0045595	regulation of cell differentiation	biological_process	0.0012357	0.18887	360	4971	812	12845	ENSAPLG00000002675,ENSAPLG00000001565,ENSAPLG00000012901,ENSAPLG00000001988,ENSAPLG00000014696,ENSAPLG00000001578,ENSAPLG00000009139,ENSAPLG00000002715,ENSAPLG00000009200,ENSAPLG00000009794,ENSAPLG00000001660,ENSAPLG00000012160,ENSAPLG00000009684,ENSAPLG00000015217,ENSAPLG00000003623,ENSAPLG00000009093,ENSAPLG00000010046,ENSAPLG00000012717,ENSAPLG00000012822,ENSAPLG00000004403,ENSAPLG00000007967,…
GO:0005829	cytosol	cellular_component	0.0012416	0.18887	724	4971	1692	12845	ENSAPLG00000001262,ENSAPLG00000009496,ENSAPLG00000009420,ENSAPLG00000015194,ENSAPLG00000006767,ENSAPLG00000003791,ENSAPLG00000005907,ENSAPLG00000002846,ENSAPLG00000013222,ENSAPLG00000011293,ENSAPLG00000011984,ENSAPLG00000013085,ENSAPLG00000015490,ENSAPLG00000003829,ENSAPLG00000012525,ENSAPLG00000008307,ENSAPLG00000009186,ENSAPLG00000001003,ENSAPLG00000012045,ENSAPLG00000012577,ENSAPLG00000002570,…
GO:0032269	negative regulation of cellular protein metabolic process	biological_process	0.0012541	0.18887	252	4971	554	12845	ENSAPLG00000011388,ENSAPLG00000005610,ENSAPLG00000006905,ENSAPLG00000006369,ENSAPLG00000009488,ENSAPLG00000005994,ENSAPLG00000014344,ENSAPLG00000002352,ENSAPLG00000000674,ENSAPLG00000008913,ENSAPLG00000000657,ENSAPLG00000006907,ENSAPLG00000012304,ENSAPLG00000007204,ENSAPLG00000016436,ENSAPLG00000012265,ENSAPLG00000015311,ENSAPLG00000012103,ENSAPLG00000009385,ENSAPLG00000014937,ENSAPLG00000003058,…
GO:0009893	positive regulation of metabolic process	biological_process	0.0012545	0.18887	815	4971	1918	12845	ENSAPLG00000007591,ENSAPLG00000010837,ENSAPLG00000004470,ENSAPLG00000011135,ENSAPLG00000005019,ENSAPLG00000000625,ENSAPLG00000006911,ENSAPLG00000003199,ENSAPLG00000005817,ENSAPLG00000005877,ENSAPLG00000013070,ENSAPLG00000001633,ENSAPLG00000007734,ENSAPLG00000012556,ENSAPLG00000007092,ENSAPLG00000002761,ENSAPLG00000010161,ENSAPLG00000008173,ENSAPLG00000012272,ENSAPLG00000010902,ENSAPLG00000015111,…
GO:0048598	embryonic morphogenesis	biological_process	0.0013766	0.20498	165	4971	350	12845	ENSAPLG00000012168,ENSAPLG00000008900,ENSAPLG00000009771,ENSAPLG00000007571,ENSAPLG00000003620,ENSAPLG00000001466,ENSAPLG00000015477,ENSAPLG00000007323,ENSAPLG00000014194,ENSAPLG00000012702,ENSAPLG00000000666,ENSAPLG00000003506,ENSAPLG00000010193,ENSAPLG00000007863,ENSAPLG00000014642,ENSAPLG00000012956,ENSAPLG00000015373,ENSAPLG00000004673,ENSAPLG00000002198,ENSAPLG00000004361,ENSAPLG00000006402,…
GO:0009653	anatomical structure morphogenesis	biological_process	0.0013948	0.20498	615	4971	1426	12845	ENSAPLG00000009250,ENSAPLG00000004656,ENSAPLG00000011705,ENSAPLG00000006771,ENSAPLG00000002657,ENSAPLG00000007266,ENSAPLG00000001944,ENSAPLG00000004880,ENSAPLG00000005565,ENSAPLG00000007492,ENSAPLG00000003990,ENSAPLG00000002464,ENSAPLG00000012266,ENSAPLG00000008260,ENSAPLG00000015387,ENSAPLG00000004257,ENSAPLG00000006843,ENSAPLG00000007692,ENSAPLG00000006509,ENSAPLG00000003364,ENSAPLG00000011313,…
GO:1901575	organic substance catabolic process	biological_process	0.0014041	0.20498	398	4971	901	12845	ENSAPLG00000012409,ENSAPLG00000013154,ENSAPLG00000002474,ENSAPLG00000014061,ENSAPLG00000007884,ENSAPLG00000005456,ENSAPLG00000007162,ENSAPLG00000013298,ENSAPLG00000004171,ENSAPLG00000007705,ENSAPLG00000014399,ENSAPLG00000007890,ENSAPLG00000014274,ENSAPLG00000005036,ENSAPLG00000011054,ENSAPLG00000010465,ENSAPLG00000007027,ENSAPLG00000003383,ENSAPLG00000011743,ENSAPLG00000011821,ENSAPLG00000012899,…
GO:0051248	negative regulation of protein metabolic process	biological_process	0.0014191	0.20498	268	4971	593	12845	ENSAPLG00000004625,ENSAPLG00000014156,ENSAPLG00000013332,ENSAPLG00000003943,ENSAPLG00000014513,ENSAPLG00000012714,ENSAPLG00000012501,ENSAPLG00000005511,ENSAPLG00000007819,ENSAPLG00000002325,ENSAPLG00000014612,ENSAPLG00000012362,ENSAPLG00000006379,ENSAPLG00000013241,ENSAPLG00000007769,ENSAPLG00000007918,ENSAPLG00000002724,ENSAPLG00000002544,ENSAPLG00000014545,ENSAPLG00000001924,ENSAPLG00000013015,…
GO:0032261	purine nucleotide salvage	biological_process	0.0014212	0.20498	7	4971	7	12845	ENSAPLG00000008763,ENSAPLG00000009598,ENSAPLG00000004559,ENSAPLG00000014399,ENSAPLG00000003828,ENSAPLG00000009020,ENSAPLG00000008904
GO:0046634	regulation of alpha-beta T cell activation	biological_process	0.0014654	0.2096	25	4971	39	12845	ENSAPLG00000006147,ENSAPLG00000009684,ENSAPLG00000009152,ENSAPLG00000008789,ENSAPLG00000005492,ENSAPLG00000010799,ENSAPLG00000010027,ENSAPLG00000006833,ENSAPLG00000012876,ENSAPLG00000010083,ENSAPLG00000004175,ENSAPLG00000010696,ENSAPLG00000007728,ENSAPLG00000007281,ENSAPLG00000007359,ENSAPLG00000004361,ENSAPLG00000001971,ENSAPLG00000007766,ENSAPLG00000001723,ENSAPLG00000005341,ENSAPLG00000003990,…
GO:0050869	negative regulation of B cell activation	biological_process	0.0014933	0.21135	12	4971	15	12845	ENSAPLG00000000796,ENSAPLG00000015387,ENSAPLG00000016149,ENSAPLG00000006111,ENSAPLG00000015880,ENSAPLG00000006127,ENSAPLG00000002302,ENSAPLG00000011155,ENSAPLG00000015194,ENSAPLG00000003201,ENSAPLG00000003960,ENSAPLG00000005341
GO:0042127	regulation of cell proliferation	biological_process	0.0015023	0.21135	312	4971	702	12845	ENSAPLG00000015311,ENSAPLG00000008242,ENSAPLG00000004308,ENSAPLG00000002778,ENSAPLG00000015521,ENSAPLG00000000753,ENSAPLG00000002737,ENSAPLG00000008693,ENSAPLG00000013037,ENSAPLG00000014851,ENSAPLG00000015339,ENSAPLG00000009855,ENSAPLG00000012438,ENSAPLG00000015644,ENSAPLG00000010363,ENSAPLG00000015029,ENSAPLG00000004866,ENSAPLG00000008968,ENSAPLG00000010593,ENSAPLG00000004286,ENSAPLG00000013523,…
GO:0045823	positive regulation of heart contraction	biological_process	0.001522	0.21239	13	4971	17	12845	ENSAPLG00000005356,ENSAPLG00000012665,ENSAPLG00000011285,ENSAPLG00000012710,ENSAPLG00000002397,ENSAPLG00000007432,ENSAPLG00000010518,ENSAPLG00000003195,ENSAPLG00000001988,ENSAPLG00000008630,ENSAPLG00000010155,ENSAPLG00000008763,ENSAPLG00000014477
GO:0001933	negative regulation of protein phosphorylation	biological_process	0.0015468	0.2141	108	4971	220	12845	ENSAPLG00000006865,ENSAPLG00000012088,ENSAPLG00000010027,ENSAPLG00000013494,ENSAPLG00000008525,ENSAPLG00000007078,ENSAPLG00000011353,ENSAPLG00000008996,ENSAPLG00000006933,ENSAPLG00000008789,ENSAPLG00000009587,ENSAPLG00000014846,ENSAPLG00000003131,ENSAPLG00000013015,ENSAPLG00000007177,ENSAPLG00000014545,ENSAPLG00000010111,ENSAPLG00000001507,ENSAPLG00000008613,ENSAPLG00000012447,ENSAPLG00000005227,…
GO:0042326	negative regulation of phosphorylation	biological_process	0.001615	0.22176	117	4971	241	12845	ENSAPLG00000004866,ENSAPLG00000004277,ENSAPLG00000002910,ENSAPLG00000006118,ENSAPLG00000009093,ENSAPLG00000002442,ENSAPLG00000012901,ENSAPLG00000003162,ENSAPLG00000006984,ENSAPLG00000006929,ENSAPLG00000006504,ENSAPLG00000009240,ENSAPLG00000015094,ENSAPLG00000002397,ENSAPLG00000011004,ENSAPLG00000004394,ENSAPLG00000013286,ENSAPLG00000007934,ENSAPLG00000009404,ENSAPLG00000000658,ENSAPLG00000003050,…
GO:0019439	aromatic compound catabolic process	biological_process	0.0016339	0.22205	85	4971	167	12845	ENSAPLG00000002789,ENSAPLG00000003553,ENSAPLG00000006652,ENSAPLG00000006844,ENSAPLG00000013053,ENSAPLG00000006820,ENSAPLG00000008126,ENSAPLG00000013932,ENSAPLG00000003492,ENSAPLG00000003873,ENSAPLG00000012361,ENSAPLG00000009009,ENSAPLG00000011764,ENSAPLG00000012715,ENSAPLG00000010440,ENSAPLG00000007720,ENSAPLG00000014717,ENSAPLG00000014084,ENSAPLG00000014823,ENSAPLG00000014264,ENSAPLG00000010981,…
GO:0048513	organ development	biological_process	0.0016451	0.22205	662	4971	1551	12845	ENSAPLG00000004435,ENSAPLG00000008950,ENSAPLG00000003195,ENSAPLG00000003201,ENSAPLG00000011292,ENSAPLG00000004390,ENSAPLG00000013380,ENSAPLG00000002423,ENSAPLG00000015982,ENSAPLG00000009618,ENSAPLG00000003162,ENSAPLG00000010715,ENSAPLG00000003651,ENSAPLG00000003960,ENSAPLG00000004866,ENSAPLG00000010593,ENSAPLG00000003067,ENSAPLG00000009851,ENSAPLG00000004430,ENSAPLG00000011317,ENSAPLG00000009855,…
GO:0002573	myeloid leukocyte differentiation	biological_process	0.0016559	0.22205	56	4971	104	12845	ENSAPLG00000010377,ENSAPLG00000005801,ENSAPLG00000002325,ENSAPLG00000003745,ENSAPLG00000007918,ENSAPLG00000013623,ENSAPLG00000009080,ENSAPLG00000006843,ENSAPLG00000013537,ENSAPLG00000014808,ENSAPLG00000005994,ENSAPLG00000006127,ENSAPLG00000011313,ENSAPLG00000007158,ENSAPLG00000012252,ENSAPLG00000014001,ENSAPLG00000006111,ENSAPLG00000008965,ENSAPLG00000004772,ENSAPLG00000001201,ENSAPLG00000003943,…
GO:0046700	heterocycle catabolic process	biological_process	0.0016749	0.22235	84	4971	165	12845	ENSAPLG00000014717,ENSAPLG00000007720,ENSAPLG00000012258,ENSAPLG00000002025,ENSAPLG00000002170,ENSAPLG00000014264,ENSAPLG00000014823,ENSAPLG00000010981,ENSAPLG00000014084,ENSAPLG00000013053,ENSAPLG00000008126,ENSAPLG00000006820,ENSAPLG00000013932,ENSAPLG00000003553,ENSAPLG00000006652,ENSAPLG00000006844,ENSAPLG00000010440,ENSAPLG00000011764,ENSAPLG00000012715,ENSAPLG00000003492,ENSAPLG00000009009,…
GO:0008283	cell proliferation	biological_process	0.0016841	0.22235	387	4971	884	12845	ENSAPLG00000004525,ENSAPLG00000013865,ENSAPLG00000013236,ENSAPLG00000007045,ENSAPLG00000015136,ENSAPLG00000000762,ENSAPLG00000014901,ENSAPLG00000010046,ENSAPLG00000007001,ENSAPLG00000008538,ENSAPLG00000007967,ENSAPLG00000009794,ENSAPLG00000009200,ENSAPLG00000001660,ENSAPLG00000004173,ENSAPLG00000015217,ENSAPLG00000012705,ENSAPLG00000016087,ENSAPLG00000001988,ENSAPLG00000002715,ENSAPLG00000007811,…
GO:0044446	intracellular organelle part	cellular_component	0.0017464	0.22533	1663	4971	4065	12845	ENSAPLG00000005494,ENSAPLG00000013994,ENSAPLG00000005273,ENSAPLG00000003552,ENSAPLG00000013598,ENSAPLG00000016074,ENSAPLG00000007896,ENSAPLG00000003323,ENSAPLG00000011991,ENSAPLG00000002853,ENSAPLG00000009261,ENSAPLG00000014846,ENSAPLG00000004500,ENSAPLG00000008082,ENSAPLG00000010015,ENSAPLG00000004498,ENSAPLG00000014577,ENSAPLG00000006232,ENSAPLG00000005294,ENSAPLG00000009924,ENSAPLG00000003461,…
GO:0009123	nucleoside monophosphate metabolic process	biological_process	0.0017711	0.22533	70	4971	137	12845	ENSAPLG00000008986,ENSAPLG00000010581,ENSAPLG00000007720,ENSAPLG00000011408,ENSAPLG00000015238,ENSAPLG00000013381,ENSAPLG00000006844,ENSAPLG00000006986,ENSAPLG00000011388,ENSAPLG00000014652,ENSAPLG00000010628,ENSAPLG00000001974,ENSAPLG00000001935,ENSAPLG00000010385,ENSAPLG00000013428,ENSAPLG00000011820,ENSAPLG00000007594,ENSAPLG00000016273,ENSAPLG00000002715,ENSAPLG00000003836,ENSAPLG00000006769,…
GO:0002683	negative regulation of immune system process	biological_process	0.0017821	0.22533	94	4971	189	12845	ENSAPLG00000011619,ENSAPLG00000015880,ENSAPLG00000008789,ENSAPLG00000012899,ENSAPLG00000005887,ENSAPLG00000011155,ENSAPLG00000010103,ENSAPLG00000008613,ENSAPLG00000004686,ENSAPLG00000010456,ENSAPLG00000009807,ENSAPLG00000016098,ENSAPLG00000000756,ENSAPLG00000005565,ENSAPLG00000012106,ENSAPLG00000007766,ENSAPLG00000003990,ENSAPLG00000005341,ENSAPLG00000006166,ENSAPLG00000005939,ENSAPLG00000004448,…
GO:0044702	single organism reproductive process	biological_process	0.0017973	0.22533	206	4971	447	12845	ENSAPLG00000010443,ENSAPLG00000003254,ENSAPLG00000012564,ENSAPLG00000005505,ENSAPLG00000008763,ENSAPLG00000010046,ENSAPLG00000007738,ENSAPLG00000015347,ENSAPLG00000015174,ENSAPLG00000004043,ENSAPLG00000011902,ENSAPLG00000002412,ENSAPLG00000015307,ENSAPLG00000013369,ENSAPLG00000004359,ENSAPLG00000002715,ENSAPLG00000008347,ENSAPLG00000009938,ENSAPLG00000009685,ENSAPLG00000010474,ENSAPLG00000014309,…
GO:0006790	sulfur compound metabolic process	biological_process	0.0018112	0.22533	66	4971	126	12845	ENSAPLG00000010103,ENSAPLG00000008004,ENSAPLG00000009048,ENSAPLG00000000763,ENSAPLG00000009934,ENSAPLG00000007976,ENSAPLG00000007974,ENSAPLG00000012574,ENSAPLG00000009910,ENSAPLG00000008204,ENSAPLG00000007984,ENSAPLG00000002474,ENSAPLG00000007489,ENSAPLG00000005999,ENSAPLG00000006510,ENSAPLG00000004125,ENSAPLG00000014790,ENSAPLG00000013984,ENSAPLG00000011797,ENSAPLG00000011686,ENSAPLG00000012683,…
GO:1901361	organic cyclic compound catabolic process	biological_process	0.0018132	0.22533	91	4971	181	12845	ENSAPLG00000005456,ENSAPLG00000009807,ENSAPLG00000006231,ENSAPLG00000007162,ENSAPLG00000014941,ENSAPLG00000013154,ENSAPLG00000006102,ENSAPLG00000013132,ENSAPLG00000002885,ENSAPLG00000013109,ENSAPLG00000004762,ENSAPLG00000014399,ENSAPLG00000012131,ENSAPLG00000010968,ENSAPLG00000005966,ENSAPLG00000005341,ENSAPLG00000007128,ENSAPLG00000003308,ENSAPLG00000011743,ENSAPLG00000008902,ENSAPLG00000007974,…
GO:0006518	peptide metabolic process	biological_process	0.0018214	0.22533	182	4971	404	12845	ENSAPLG00000003884,ENSAPLG00000016388,ENSAPLG00000008390,ENSAPLG00000015401,ENSAPLG00000011151,ENSAPLG00000015787,ENSAPLG00000014513,ENSAPLG00000007281,ENSAPLG00000011293,ENSAPLG00000015675,ENSAPLG00000003829,ENSAPLG00000016246,ENSAPLG00000013085,ENSAPLG00000002325,ENSAPLG00000002557,ENSAPLG00000004807,ENSAPLG00000009349,ENSAPLG00000009175,ENSAPLG00000004024,ENSAPLG00000012955,ENSAPLG00000002487,…
GO:0035770	ribonucleoprotein granule	cellular_component	0.0018243	0.22533	64	4971	120	12845	ENSAPLG00000007162,ENSAPLG00000009953,ENSAPLG00000006975,ENSAPLG00000003323,ENSAPLG00000003269,ENSAPLG00000011918,ENSAPLG00000008956,ENSAPLG00000005341,ENSAPLG00000014921,ENSAPLG00000006581,ENSAPLG00000009088,ENSAPLG00000010465,ENSAPLG00000009978,ENSAPLG00000007559,ENSAPLG00000002696,ENSAPLG00000006395,ENSAPLG00000009642,ENSAPLG00000010882,ENSAPLG00000008717,ENSAPLG00000007281,ENSAPLG00000015787,…
GO:0035278	negative regulation of translation involved in gene silencing by miRNA	biological_process	0.0018567	0.22533	7	4971	7	12845	ENSAPLG00000005456,ENSAPLG00000009347,ENSAPLG00000010882,ENSAPLG00000010440,ENSAPLG00000010465,ENSAPLG00000009642,ENSAPLG00000009978
GO:0040033	negative regulation of translation, ncRNA-mediated	biological_process	0.0018567	0.22533	7	4971	7	12845	ENSAPLG00000005456,ENSAPLG00000009347,ENSAPLG00000010882,ENSAPLG00000010440,ENSAPLG00000010465,ENSAPLG00000009642,ENSAPLG00000009978
GO:0045974	regulation of translation, ncRNA-mediated	biological_process	0.0018567	0.22533	7	4971	7	12845	ENSAPLG00000005456,ENSAPLG00000010440,ENSAPLG00000010882,ENSAPLG00000010465,ENSAPLG00000009978,ENSAPLG00000009642,ENSAPLG00000009347
GO:0009790	embryo development	biological_process	0.0018669	0.22533	255	4971	563	12845	ENSAPLG00000012486,ENSAPLG00000006135,ENSAPLG00000003195,ENSAPLG00000002779,ENSAPLG00000008950,ENSAPLG00000012652,ENSAPLG00000010691,ENSAPLG00000001783,ENSAPLG00000005454,ENSAPLG00000012107,ENSAPLG00000003842,ENSAPLG00000015992,ENSAPLG00000013097,ENSAPLG00000009462,ENSAPLG00000005480,ENSAPLG00000004390,ENSAPLG00000011303,ENSAPLG00000011292,ENSAPLG00000006504,ENSAPLG00000000796,ENSAPLG00000013643,…
GO:0043604	amide biosynthetic process	biological_process	0.0018774	0.22533	175	4971	388	12845	ENSAPLG00000006196,ENSAPLG00000012270,ENSAPLG00000011131,ENSAPLG00000010292,ENSAPLG00000002025,ENSAPLG00000010113,ENSAPLG00000013069,ENSAPLG00000011588,ENSAPLG00000004503,ENSAPLG00000000770,ENSAPLG00000003750,ENSAPLG00000008677,ENSAPLG00000008145,ENSAPLG00000013053,ENSAPLG00000002940,ENSAPLG00000012620,ENSAPLG00000014799,ENSAPLG00000003725,ENSAPLG00000006193,ENSAPLG00000005824,ENSAPLG00000000604,…
GO:1903364	positive regulation of cellular protein catabolic process	biological_process	0.0019002	0.22637	41	4971	72	12845	ENSAPLG00000001971,ENSAPLG00000014001,ENSAPLG00000002495,ENSAPLG00000003443,ENSAPLG00000005791,ENSAPLG00000002302,ENSAPLG00000008190,ENSAPLG00000013460,ENSAPLG00000002349,ENSAPLG00000008980,ENSAPLG00000007990,ENSAPLG00000004969,ENSAPLG00000007362,ENSAPLG00000004209,ENSAPLG00000016314,ENSAPLG00000002864,ENSAPLG00000011447,ENSAPLG00000010637,ENSAPLG00000014976,ENSAPLG00000011901,ENSAPLG00000006843,…
GO:0002263	cell activation involved in immune response	biological_process	0.0019124	0.22637	54	4971	99	12845	ENSAPLG00000014217,ENSAPLG00000010083,ENSAPLG00000003053,ENSAPLG00000006843,ENSAPLG00000015580,ENSAPLG00000013430,ENSAPLG00000008900,ENSAPLG00000011989,ENSAPLG00000006833,ENSAPLG00000016149,ENSAPLG00000011976,ENSAPLG00000002487,ENSAPLG00000010838,ENSAPLG00000001673,ENSAPLG00000004889,ENSAPLG00000013558,ENSAPLG00000006429,ENSAPLG00000016047,ENSAPLG00000008913,ENSAPLG00000001262,ENSAPLG00000004235,…
GO:0072657	protein localization to membrane	biological_process	0.0019465	0.22883	107	4971	218	12845	ENSAPLG00000004684,ENSAPLG00000010027,ENSAPLG00000009787,ENSAPLG00000008717,ENSAPLG00000012418,ENSAPLG00000016070,ENSAPLG00000002657,ENSAPLG00000015734,ENSAPLG00000002696,ENSAPLG00000010417,ENSAPLG00000004500,ENSAPLG00000008610,ENSAPLG00000015848,ENSAPLG00000005223,ENSAPLG00000000967,ENSAPLG00000010375,ENSAPLG00000002633,ENSAPLG00000004363,ENSAPLG00000009728,ENSAPLG00000015561,ENSAPLG00000011519,…
GO:0006892	post-Golgi vesicle-mediated transport	biological_process	0.001991	0.23247	26	4971	41	12845	ENSAPLG00000007150,ENSAPLG00000012985,ENSAPLG00000013286,ENSAPLG00000010805,ENSAPLG00000006974,ENSAPLG00000006125,ENSAPLG00000005124,ENSAPLG00000007412,ENSAPLG00000012564,ENSAPLG00000008610,ENSAPLG00000003054,ENSAPLG00000009001,ENSAPLG00000010118,ENSAPLG00000005687,ENSAPLG00000007488,ENSAPLG00000009451,ENSAPLG00000002910,ENSAPLG00000009888,ENSAPLG00000008931,ENSAPLG00000013936,ENSAPLG00000007376,…
GO:0001816	cytokine production	biological_process	0.0020462	0.23646	143	4971	301	12845	ENSAPLG00000004200,ENSAPLG00000011155,ENSAPLG00000005887,ENSAPLG00000011263,ENSAPLG00000005790,ENSAPLG00000003383,ENSAPLG00000012982,ENSAPLG00000015179,ENSAPLG00000011852,ENSAPLG00000005868,ENSAPLG00000013979,ENSAPLG00000015379,ENSAPLG00000007766,ENSAPLG00000001723,ENSAPLG00000009910,ENSAPLG00000007240,ENSAPLG00000010895,ENSAPLG00000013889,ENSAPLG00000013766,ENSAPLG00000000959,ENSAPLG00000013459,…
GO:0010563	negative regulation of phosphorus metabolic process	biological_process	0.0020665	0.23646	145	4971	307	12845	ENSAPLG00000002302,ENSAPLG00000015759,ENSAPLG00000005439,ENSAPLG00000006127,ENSAPLG00000002901,ENSAPLG00000006111,ENSAPLG00000014001,ENSAPLG00000011847,ENSAPLG00000010158,ENSAPLG00000007811,ENSAPLG00000004706,ENSAPLG00000002940,ENSAPLG00000007362,ENSAPLG00000000666,ENSAPLG00000007323,ENSAPLG00000016314,ENSAPLG00000010629,ENSAPLG00000004063,ENSAPLG00000016032,ENSAPLG00000010706,ENSAPLG00000003053,…
GO:0045936	negative regulation of phosphate metabolic process	biological_process	0.0020665	0.23646	145	4971	307	12845	ENSAPLG00000013582,ENSAPLG00000008105,ENSAPLG00000003053,ENSAPLG00000015053,ENSAPLG00000013771,ENSAPLG00000007323,ENSAPLG00000010629,ENSAPLG00000016314,ENSAPLG00000000666,ENSAPLG00000016032,ENSAPLG00000010706,ENSAPLG00000004063,ENSAPLG00000007362,ENSAPLG00000002940,ENSAPLG00000006127,ENSAPLG00000015759,ENSAPLG00000005439,ENSAPLG00000002302,ENSAPLG00000010158,ENSAPLG00000004706,ENSAPLG00000007811,…
GO:0002366	leukocyte activation involved in immune response	biological_process	0.002103	0.23905	52	4971	95	12845	ENSAPLG00000007728,ENSAPLG00000004780,ENSAPLG00000009807,ENSAPLG00000015347,ENSAPLG00000008763,ENSAPLG00000010046,ENSAPLG00000001723,ENSAPLG00000007092,ENSAPLG00000003990,ENSAPLG00000005341,ENSAPLG00000007492,ENSAPLG00000008789,ENSAPLG00000011263,ENSAPLG00000005019,ENSAPLG00000012876,ENSAPLG00000012705,ENSAPLG00000009829,ENSAPLG00000014890,ENSAPLG00000004175,ENSAPLG00000010027,ENSAPLG00000002774,…
GO:0033036	macromolecule localization	biological_process	0.0021609	0.24402	568	4971	1321	12845	ENSAPLG00000001781,ENSAPLG00000007117,ENSAPLG00000013789,ENSAPLG00000015387,ENSAPLG00000006189,ENSAPLG00000012266,ENSAPLG00000007757,ENSAPLG00000006843,ENSAPLG00000015368,ENSAPLG00000007692,ENSAPLG00000009953,ENSAPLG00000009728,ENSAPLG00000010296,ENSAPLG00000015504,ENSAPLG00000014959,ENSAPLG00000010614,ENSAPLG00000005565,ENSAPLG00000004656,ENSAPLG00000009250,ENSAPLG00000010499,ENSAPLG00000015334,…
GO:0071345	cellular response to cytokine stimulus	biological_process	0.0022051	0.24711	149	4971	315	12845	ENSAPLG00000002774,ENSAPLG00000012088,ENSAPLG00000002703,ENSAPLG00000010103,ENSAPLG00000014631,ENSAPLG00000005556,ENSAPLG00000008789,ENSAPLG00000004656,ENSAPLG00000007492,ENSAPLG00000005341,ENSAPLG00000002885,ENSAPLG00000009206,ENSAPLG00000001464,ENSAPLG00000011319,ENSAPLG00000013776,ENSAPLG00000010838,ENSAPLG00000005272,ENSAPLG00000001211,ENSAPLG00000010840,ENSAPLG00000002672,ENSAPLG00000008455,…
GO:0043621	protein self-association	molecular_function	0.0022172	0.24711	19	4971	28	12845	ENSAPLG00000000684,ENSAPLG00000012702,ENSAPLG00000009567,ENSAPLG00000004691,ENSAPLG00000012914,ENSAPLG00000004539,ENSAPLG00000007541,ENSAPLG00000011135,ENSAPLG00000006016,ENSAPLG00000010083,ENSAPLG00000002302,ENSAPLG00000010897,ENSAPLG00000013858,ENSAPLG00000014690,ENSAPLG00000009031,ENSAPLG00000011198,ENSAPLG00000005941,ENSAPLG00000004247,ENSAPLG00000007626
GO:0009059	macromolecule biosynthetic process	biological_process	0.0022465	0.24877	1000	4971	2417	12845	ENSAPLG00000004160,ENSAPLG00000006219,ENSAPLG00000003220,ENSAPLG00000005106,ENSAPLG00000010637,ENSAPLG00000015836,ENSAPLG00000012971,ENSAPLG00000002778,ENSAPLG00000015573,ENSAPLG00000003934,ENSAPLG00000007404,ENSAPLG00000016052,ENSAPLG00000006146,ENSAPLG00000002456,ENSAPLG00000008886,ENSAPLG00000015130,ENSAPLG00000013813,ENSAPLG00000008194,ENSAPLG00000006588,ENSAPLG00000004958,ENSAPLG00000014219,…
GO:0009119	ribonucleoside metabolic process	biological_process	0.0022798	0.24965	82	4971	165	12845	ENSAPLG00000012500,ENSAPLG00000002400,ENSAPLG00000007691,ENSAPLG00000004262,ENSAPLG00000010107,ENSAPLG00000012586,ENSAPLG00000004219,ENSAPLG00000011347,ENSAPLG00000007692,ENSAPLG00000007987,ENSAPLG00000015863,ENSAPLG00000008904,ENSAPLG00000004000,ENSAPLG00000016028,ENSAPLG00000012725,ENSAPLG00000006191,ENSAPLG00000008017,ENSAPLG00000012683,ENSAPLG00000008082,ENSAPLG00000005848,ENSAPLG00000014399,…
GO:0002262	myeloid cell homeostasis	biological_process	0.0022962	0.24965	42	4971	75	12845	ENSAPLG00000003593,ENSAPLG00000003284,ENSAPLG00000002423,ENSAPLG00000000796,ENSAPLG00000004686,ENSAPLG00000006148,ENSAPLG00000007240,ENSAPLG00000004559,ENSAPLG00000015852,ENSAPLG00000006841,ENSAPLG00000007734,ENSAPLG00000011198,ENSAPLG00000010046,ENSAPLG00000007648,ENSAPLG00000003236,ENSAPLG00000004061,ENSAPLG00000003320,ENSAPLG00000002715,ENSAPLG00000011008,ENSAPLG00000013649,ENSAPLG00000004667,…
GO:0051093	negative regulation of developmental process	biological_process	0.0023427	0.24965	208	4971	455	12845	ENSAPLG00000010219,ENSAPLG00000007858,ENSAPLG00000002467,ENSAPLG00000013958,ENSAPLG00000011004,ENSAPLG00000005805,ENSAPLG00000007405,ENSAPLG00000003908,ENSAPLG00000002761,ENSAPLG00000010046,ENSAPLG00000005397,ENSAPLG00000010365,ENSAPLG00000007967,ENSAPLG00000012564,ENSAPLG00000004403,ENSAPLG00000006699,ENSAPLG00000009794,ENSAPLG00000011057,ENSAPLG00000001633,ENSAPLG00000001660,ENSAPLG00000005485,…
GO:0032800	receptor biosynthetic process	biological_process	0.0023574	0.24965	10	4971	12	12845	ENSAPLG00000002715,ENSAPLG00000009031,ENSAPLG00000006926,ENSAPLG00000014477,ENSAPLG00000013537,ENSAPLG00000010641,ENSAPLG00000012710,ENSAPLG00000010438,ENSAPLG00000006402,ENSAPLG00000015387
GO:1901184	regulation of ERBB signaling pathway	biological_process	0.0023591	0.24965	21	4971	32	12845	ENSAPLG00000008913,ENSAPLG00000005084,ENSAPLG00000007512,ENSAPLG00000012940,ENSAPLG00000004403,ENSAPLG00000008615,ENSAPLG00000001971,ENSAPLG00000013152,ENSAPLG00000008219,ENSAPLG00000014156,ENSAPLG00000015860,ENSAPLG00000007964,ENSAPLG00000011447,ENSAPLG00000011867,ENSAPLG00000002663,ENSAPLG00000006843,ENSAPLG00000005817,ENSAPLG00000013241,ENSAPLG00000004323,ENSAPLG00000010838,ENSAPLG00000002525
GO:0016055	Wnt signaling pathway	biological_process	0.0023766	0.24965	112	4971	231	12845	ENSAPLG00000003673,ENSAPLG00000015177,ENSAPLG00000012508,ENSAPLG00000006281,ENSAPLG00000013234,ENSAPLG00000014906,ENSAPLG00000005770,ENSAPLG00000006785,ENSAPLG00000005062,ENSAPLG00000004089,ENSAPLG00000007769,ENSAPLG00000013960,ENSAPLG00000012554,ENSAPLG00000001290,ENSAPLG00000003232,ENSAPLG00000008260,ENSAPLG00000007920,ENSAPLG00000009300,ENSAPLG00000010257,ENSAPLG00000007025,ENSAPLG00000011319,…
GO:0044270	cellular nitrogen compound catabolic process	biological_process	0.0023824	0.24965	82	4971	162	12845	ENSAPLG00000003492,ENSAPLG00000003873,ENSAPLG00000012361,ENSAPLG00000009009,ENSAPLG00000012715,ENSAPLG00000011764,ENSAPLG00000010440,ENSAPLG00000006652,ENSAPLG00000003553,ENSAPLG00000006844,ENSAPLG00000013053,ENSAPLG00000008126,ENSAPLG00000006820,ENSAPLG00000013932,ENSAPLG00000014823,ENSAPLG00000014264,ENSAPLG00000014084,ENSAPLG00000010981,ENSAPLG00000002025,ENSAPLG00000012258,ENSAPLG00000002170,…
GO:0003006	developmental process involved in reproduction	biological_process	0.0023845	0.24965	153	4971	325	12845	ENSAPLG00000001783,ENSAPLG00000004550,ENSAPLG00000015992,ENSAPLG00000013097,ENSAPLG00000005480,ENSAPLG00000006968,ENSAPLG00000011303,ENSAPLG00000011292,ENSAPLG00000003195,ENSAPLG00000008950,ENSAPLG00000011518,ENSAPLG00000003162,ENSAPLG00000003003,ENSAPLG00000009618,ENSAPLG00000004667,ENSAPLG00000004493,ENSAPLG00000002737,ENSAPLG00000013037,ENSAPLG00000011195,ENSAPLG00000010807,ENSAPLG00000003492,…
GO:0002821	positive regulation of adaptive immune response	biological_process	0.0023854	0.24965	25	4971	40	12845	ENSAPLG00000006833,ENSAPLG00000013430,ENSAPLG00000002774,ENSAPLG00000008658,ENSAPLG00000010027,ENSAPLG00000006016,ENSAPLG00000004175,ENSAPLG00000010083,ENSAPLG00000005019,ENSAPLG00000006147,ENSAPLG00000009054,ENSAPLG00000008789,ENSAPLG00000007092,ENSAPLG00000001723,ENSAPLG00000010046,ENSAPLG00000008763,ENSAPLG00000013558,ENSAPLG00000015347,ENSAPLG00000006584,ENSAPLG00000001971,ENSAPLG00000002378,…
GO:0009056	catabolic process	biological_process	0.0024553	0.25541	464	4971	1067	12845	ENSAPLG00000014465,ENSAPLG00000006155,ENSAPLG00000010788,ENSAPLG00000002544,ENSAPLG00000008760,ENSAPLG00000007655,ENSAPLG00000010993,ENSAPLG00000013459,ENSAPLG00000012362,ENSAPLG00000002325,ENSAPLG00000014840,ENSAPLG00000013984,ENSAPLG00000014976,ENSAPLG00000012484,ENSAPLG00000002997,ENSAPLG00000014156,ENSAPLG00000001650,ENSAPLG00000013234,ENSAPLG00000015316,ENSAPLG00000003197,ENSAPLG00000004890,…
GO:0022626	cytosolic ribosome	cellular_component	0.0024714	0.25553	21	4971	35	12845	ENSAPLG00000015787,ENSAPLG00000005824,ENSAPLG00000007072,ENSAPLG00000014513,ENSAPLG00000010037,ENSAPLG00000008007,ENSAPLG00000014849,ENSAPLG00000004889,ENSAPLG00000016431,ENSAPLG00000002438,ENSAPLG00000006816,ENSAPLG00000011588,ENSAPLG00000011131,ENSAPLG00000014582,ENSAPLG00000013661,ENSAPLG00000000915,ENSAPLG00000013085,ENSAPLG00000009114,ENSAPLG00000003829,ENSAPLG00000008038,ENSAPLG00000007975
GO:0005576	extracellular region	cellular_component	0.0024975	0.25669	328	4971	760	12845	ENSAPLG00000004550,ENSAPLG00000004390,ENSAPLG00000004435,ENSAPLG00000001018,ENSAPLG00000003201,ENSAPLG00000012486,ENSAPLG00000009993,ENSAPLG00000009213,ENSAPLG00000003067,ENSAPLG00000003896,ENSAPLG00000004286,ENSAPLG00000011317,ENSAPLG00000016368,ENSAPLG00000007468,ENSAPLG00000013716,ENSAPLG00000015757,ENSAPLG00000011867,ENSAPLG00000003162,ENSAPLG00000015829,ENSAPLG00000005214,ENSAPLG00000002582,…
GO:0022414	reproductive process	biological_process	0.0025319	0.25868	220	4971	483	12845	ENSAPLG00000009088,ENSAPLG00000002580,ENSAPLG00000002119,ENSAPLG00000008646,ENSAPLG00000010882,ENSAPLG00000004724,ENSAPLG00000012088,ENSAPLG00000009893,ENSAPLG00000007266,ENSAPLG00000013598,ENSAPLG00000003689,ENSAPLG00000015561,ENSAPLG00000014710,ENSAPLG00000003284,ENSAPLG00000010456,ENSAPLG00000010800,ENSAPLG00000008415,ENSAPLG00000014846,ENSAPLG00000007492,ENSAPLG00000007855,ENSAPLG00000008092,…
GO:0046128	purine ribonucleoside metabolic process	biological_process	0.0025703	0.26105	76	4971	152	12845	ENSAPLG00000010288,ENSAPLG00000009240,ENSAPLG00000010641,ENSAPLG00000015347,ENSAPLG00000008763,ENSAPLG00000011642,ENSAPLG00000007528,ENSAPLG00000009457,ENSAPLG00000004559,ENSAPLG00000006356,ENSAPLG00000016096,ENSAPLG00000011820,ENSAPLG00000013428,ENSAPLG00000015222,ENSAPLG00000003836,ENSAPLG00000002715,ENSAPLG00000002759,ENSAPLG00000016273,ENSAPLG00000011388,ENSAPLG00000001935,ENSAPLG00000001974,…
GO:0009116	nucleoside metabolic process	biological_process	0.002661	0.26637	87	4971	177	12845	ENSAPLG00000011378,ENSAPLG00000004222,ENSAPLG00000010075,ENSAPLG00000009726,ENSAPLG00000009807,ENSAPLG00000012746,ENSAPLG00000012447,ENSAPLG00000014399,ENSAPLG00000008082,ENSAPLG00000005848,ENSAPLG00000008193,ENSAPLG00000014863,ENSAPLG00000005307,ENSAPLG00000003715,ENSAPLG00000011054,ENSAPLG00000007683,ENSAPLG00000003902,ENSAPLG00000007974,ENSAPLG00000003308,ENSAPLG00000004498,ENSAPLG00000009913,…
GO:0005125	cytokine activity	molecular_function	0.002665	0.26637	29	4971	52	12845	ENSAPLG00000012710,ENSAPLG00000012692,ENSAPLG00000015357,ENSAPLG00000009391,ENSAPLG00000009793,ENSAPLG00000005214,ENSAPLG00000015297,ENSAPLG00000008182,ENSAPLG00000004865,ENSAPLG00000013195,ENSAPLG00000012522,ENSAPLG00000011754,ENSAPLG00000009798,ENSAPLG00000009784,ENSAPLG00000006147,ENSAPLG00000009838,ENSAPLG00000005485,ENSAPLG00000006911,ENSAPLG00000012697,ENSAPLG00000003430,ENSAPLG00000009200,…
GO:0002761	regulation of myeloid leukocyte differentiation	biological_process	0.0026693	0.26637	33	4971	57	12845	ENSAPLG00000015926,ENSAPLG00000008965,ENSAPLG00000014001,ENSAPLG00000004772,ENSAPLG00000001201,ENSAPLG00000006111,ENSAPLG00000011313,ENSAPLG00000006127,ENSAPLG00000015373,ENSAPLG00000002672,ENSAPLG00000011570,ENSAPLG00000009080,ENSAPLG00000002325,ENSAPLG00000014808,ENSAPLG00000013537,ENSAPLG00000000796,ENSAPLG00000004686,ENSAPLG00000005805,ENSAPLG00000002750,ENSAPLG00000003689,ENSAPLG00000011138,…
GO:2000514	regulation of CD4-positive, alpha-beta T cell activation	biological_process	0.0027572	0.27285	14	4971	19	12845	ENSAPLG00000001971,ENSAPLG00000007359,ENSAPLG00000007281,ENSAPLG00000007728,ENSAPLG00000004175,ENSAPLG00000010046,ENSAPLG00000010083,ENSAPLG00000012876,ENSAPLG00000006833,ENSAPLG00000005341,ENSAPLG00000010027,ENSAPLG00000003990,ENSAPLG00000005492,ENSAPLG00000007766
GO:0045622	regulation of T-helper cell differentiation	biological_process	0.002766	0.27285	10	4971	12	12845	ENSAPLG00000004175,ENSAPLG00000010083,ENSAPLG00000006833,ENSAPLG00000005341,ENSAPLG00000010027,ENSAPLG00000003990,ENSAPLG00000001971,ENSAPLG00000007359,ENSAPLG00000007281,ENSAPLG00000007728
GO:0070851	growth factor receptor binding	molecular_function	0.0028587	0.27911	37	4971	67	12845	ENSAPLG00000011867,ENSAPLG00000008427,ENSAPLG00000012982,ENSAPLG00000006911,ENSAPLG00000004286,ENSAPLG00000004354,ENSAPLG00000009200,ENSAPLG00000005817,ENSAPLG00000012486,ENSAPLG00000007001,ENSAPLG00000011369,ENSAPLG00000012940,ENSAPLG00000004435,ENSAPLG00000004328,ENSAPLG00000010046,ENSAPLG00000005225,ENSAPLG00000007510,ENSAPLG00000014991,ENSAPLG00000010800,ENSAPLG00000015053,ENSAPLG00000008658,…
GO:0008536	Ran GTPase binding	molecular_function	0.002862	0.27911	13	4971	17	12845	ENSAPLG00000001349,ENSAPLG00000012460,ENSAPLG00000009338,ENSAPLG00000012782,ENSAPLG00000006767,ENSAPLG00000004008,ENSAPLG00000010177,ENSAPLG00000001469,ENSAPLG00000009843,ENSAPLG00000010368,ENSAPLG00000008073,ENSAPLG00000007480,ENSAPLG00000009619
GO:0044271	cellular nitrogen compound biosynthetic process	biological_process	0.0029241	0.28356	939	4971	2273	12845	ENSAPLG00000012886,ENSAPLG00000008190,ENSAPLG00000002996,ENSAPLG00000005305,ENSAPLG00000014003,ENSAPLG00000002882,ENSAPLG00000000604,ENSAPLG00000003594,ENSAPLG00000007811,ENSAPLG00000015061,ENSAPLG00000004960,ENSAPLG00000013604,ENSAPLG00000006355,ENSAPLG00000014194,ENSAPLG00000000666,ENSAPLG00000013069,ENSAPLG00000001673,ENSAPLG00000005345,ENSAPLG00000002025,ENSAPLG00000007323,ENSAPLG00000010981,…
GO:0060255	regulation of macromolecule metabolic process	biological_process	0.0029512	0.28412	1208	4971	2923	12845	ENSAPLG00000009282,ENSAPLG00000005434,ENSAPLG00000012688,ENSAPLG00000011353,ENSAPLG00000010465,ENSAPLG00000008996,ENSAPLG00000015552,ENSAPLG00000004354,ENSAPLG00000016117,ENSAPLG00000003356,ENSAPLG00000013979,ENSAPLG00000003582,ENSAPLG00000015122,ENSAPLG00000012216,ENSAPLG00000005456,ENSAPLG00000012501,ENSAPLG00000009021,ENSAPLG00000004807,ENSAPLG00000015914,ENSAPLG00000011949,ENSAPLG00000005511,…
GO:0031341	regulation of cell killing	biological_process	0.0029808	0.28412	17	4971	25	12845	ENSAPLG00000006911,ENSAPLG00000006147,ENSAPLG00000005272,ENSAPLG00000007308,ENSAPLG00000008789,ENSAPLG00000009054,ENSAPLG00000010895,ENSAPLG00000015580,ENSAPLG00000012876,ENSAPLG00000016213,ENSAPLG00000012436,ENSAPLG00000009829,ENSAPLG00000014217,ENSAPLG00000004955,ENSAPLG00000005112,ENSAPLG00000002378,ENSAPLG00000006429
GO:0007259	JAK-STAT cascade	biological_process	0.0029927	0.28412	29	4971	49	12845	ENSAPLG00000009470,ENSAPLG00000001211,ENSAPLG00000006911,ENSAPLG00000010838,ENSAPLG00000006471,ENSAPLG00000006147,ENSAPLG00000001331,ENSAPLG00000008789,ENSAPLG00000004063,ENSAPLG00000010291,ENSAPLG00000002902,ENSAPLG00000012088,ENSAPLG00000011867,ENSAPLG00000005343,ENSAPLG00000012876,ENSAPLG00000001565,ENSAPLG00000015860,ENSAPLG00000006127,ENSAPLG00000002737,ENSAPLG00000001971,ENSAPLG00000006504,…
GO:0044248	cellular catabolic process	biological_process	0.0029961	0.28412	396	4971	904	12845	ENSAPLG00000012742,ENSAPLG00000013354,ENSAPLG00000016303,ENSAPLG00000008004,ENSAPLG00000009048,ENSAPLG00000006028,ENSAPLG00000015034,ENSAPLG00000005020,ENSAPLG00000009113,ENSAPLG00000015179,ENSAPLG00000001511,ENSAPLG00000008361,ENSAPLG00000010762,ENSAPLG00000010416,ENSAPLG00000004551,ENSAPLG00000012530,ENSAPLG00000005966,ENSAPLG00000012131,ENSAPLG00000011058,ENSAPLG00000012854,ENSAPLG00000009980,…
GO:0030098	lymphocyte differentiation	biological_process	0.0030252	0.2853	83	4971	166	12845	ENSAPLG00000010083,ENSAPLG00000003934,ENSAPLG00000006016,ENSAPLG00000005591,ENSAPLG00000006833,ENSAPLG00000014194,ENSAPLG00000003058,ENSAPLG00000001673,ENSAPLG00000007308,ENSAPLG00000004889,ENSAPLG00000016047,ENSAPLG00000007512,ENSAPLG00000009708,ENSAPLG00000006429,ENSAPLG00000006820,ENSAPLG00000006111,ENSAPLG00000015297,ENSAPLG00000004361,ENSAPLG00000009259,ENSAPLG00000007704,ENSAPLG00000015339,…
GO:0033673	negative regulation of kinase activity	biological_process	0.0030444	0.28554	66	4971	129	12845	ENSAPLG00000011231,ENSAPLG00000006843,ENSAPLG00000004153,ENSAPLG00000007819,ENSAPLG00000006277,ENSAPLG00000007769,ENSAPLG00000015673,ENSAPLG00000015194,ENSAPLG00000007248,ENSAPLG00000013332,ENSAPLG00000001971,ENSAPLG00000008525,ENSAPLG00000015734,ENSAPLG00000007078,ENSAPLG00000008789,ENSAPLG00000008996,ENSAPLG00000014545,ENSAPLG00000013015,ENSAPLG00000008613,ENSAPLG00000001507,ENSAPLG00000015053,…
GO:0006469	negative regulation of protein kinase activity	biological_process	0.0030989	0.28907	61	4971	118	12845	ENSAPLG00000012219,ENSAPLG00000006843,ENSAPLG00000005290,ENSAPLG00000015053,ENSAPLG00000011231,ENSAPLG00000013800,ENSAPLG00000008105,ENSAPLG00000005243,ENSAPLG00000015760,ENSAPLG00000013771,ENSAPLG00000011447,ENSAPLG00000010637,ENSAPLG00000007819,ENSAPLG00000013825,ENSAPLG00000016314,ENSAPLG00000010629,ENSAPLG00000009385,ENSAPLG00000012103,ENSAPLG00000006277,ENSAPLG00000010706,ENSAPLG00000016032,…
GO:0043168	anion binding	molecular_function	0.0031277	0.28979	792	4971	1869	12845	ENSAPLG00000003561,ENSAPLG00000009689,ENSAPLG00000013500,ENSAPLG00000014440,ENSAPLG00000005994,ENSAPLG00000013237,ENSAPLG00000014983,ENSAPLG00000009860,ENSAPLG00000001913,ENSAPLG00000006359,ENSAPLG00000014286,ENSAPLG00000010230,ENSAPLG00000008258,ENSAPLG00000013912,ENSAPLG00000013806,ENSAPLG00000001331,ENSAPLG00000009385,ENSAPLG00000005333,ENSAPLG00000004916,ENSAPLG00000006168,ENSAPLG00000016213,…
GO:0051020	GTPase binding	molecular_function	0.0031468	0.28979	89	4971	177	12845	ENSAPLG00000013641,ENSAPLG00000008712,ENSAPLG00000005294,ENSAPLG00000007027,ENSAPLG00000002696,ENSAPLG00000002992,ENSAPLG00000004008,ENSAPLG00000005625,ENSAPLG00000012336,ENSAPLG00000016038,ENSAPLG00000006865,ENSAPLG00000006937,ENSAPLG00000001304,ENSAPLG00000006771,ENSAPLG00000013171,ENSAPLG00000012447,ENSAPLG00000008045,ENSAPLG00000015643,ENSAPLG00000014753,ENSAPLG00000005346,ENSAPLG00000009843,…
GO:1901135	carbohydrate derivative metabolic process	biological_process	0.0031573	0.28979	248	4971	556	12845	ENSAPLG00000013887,ENSAPLG00000009138,ENSAPLG00000012586,ENSAPLG00000010107,ENSAPLG00000004219,ENSAPLG00000004459,ENSAPLG00000002400,ENSAPLG00000015225,ENSAPLG00000012500,ENSAPLG00000015047,ENSAPLG00000001693,ENSAPLG00000009597,ENSAPLG00000001248,ENSAPLG00000008017,ENSAPLG00000012683,ENSAPLG00000006191,ENSAPLG00000015608,ENSAPLG00000007722,ENSAPLG00000007692,ENSAPLG00000006843,ENSAPLG00000008329,…
GO:0065008	regulation of biological quality	biological_process	0.0032429	0.2953	725	4971	1712	12845	ENSAPLG00000012030,ENSAPLG00000006766,ENSAPLG00000009257,ENSAPLG00000006085,ENSAPLG00000006014,ENSAPLG00000006996,ENSAPLG00000007811,ENSAPLG00000010580,ENSAPLG00000015340,ENSAPLG00000011989,ENSAPLG00000016438,ENSAPLG00000006302,ENSAPLG00000000751,ENSAPLG00000003053,ENSAPLG00000004689,ENSAPLG00000007609,ENSAPLG00000013072,ENSAPLG00000007323,ENSAPLG00000005079,ENSAPLG00000002025,ENSAPLG00000009144,…
GO:0008406	gonad development	biological_process	0.0032516	0.2953	54	4971	102	12845	ENSAPLG00000014309,ENSAPLG00000012688,ENSAPLG00000005868,ENSAPLG00000014558,ENSAPLG00000013369,ENSAPLG00000010882,ENSAPLG00000003003,ENSAPLG00000002412,ENSAPLG00000003162,ENSAPLG00000009938,ENSAPLG00000009893,ENSAPLG00000015963,ENSAPLG00000004667,ENSAPLG00000003689,ENSAPLG00000003284,ENSAPLG00000015347,ENSAPLG00000011303,ENSAPLG00000010800,ENSAPLG00000011292,ENSAPLG00000005505,ENSAPLG00000003356,…
GO:0002285	lymphocyte activation involved in immune response	biological_process	0.0032874	0.29697	40	4971	71	12845	ENSAPLG00000001723,ENSAPLG00000005341,ENSAPLG00000003990,ENSAPLG00000007092,ENSAPLG00000007492,ENSAPLG00000008763,ENSAPLG00000010046,ENSAPLG00000015347,ENSAPLG00000004780,ENSAPLG00000007728,ENSAPLG00000010027,ENSAPLG00000002774,ENSAPLG00000002412,ENSAPLG00000005019,ENSAPLG00000012876,ENSAPLG00000014890,ENSAPLG00000004175,ENSAPLG00000008789,ENSAPLG00000004235,ENSAPLG00000001319,ENSAPLG00000013558,…
GO:0008143	poly(A) binding	molecular_function	0.0033093	0.29739	8	4971	9	12845	ENSAPLG00000009918,ENSAPLG00000002808,ENSAPLG00000009716,ENSAPLG00000013661,ENSAPLG00000011093,ENSAPLG00000014717,ENSAPLG00000006587,ENSAPLG00000012270
GO:0030888	regulation of B cell proliferation	biological_process	0.0033446	0.29899	19	4971	29	12845	ENSAPLG00000005341,ENSAPLG00000015194,ENSAPLG00000013558,ENSAPLG00000008763,ENSAPLG00000005225,ENSAPLG00000004673,ENSAPLG00000006127,ENSAPLG00000006584,ENSAPLG00000008693,ENSAPLG00000015926,ENSAPLG00000007259,ENSAPLG00000002774,ENSAPLG00000006255,ENSAPLG00000011155,ENSAPLG00000006911,ENSAPLG00000005485,ENSAPLG00000008789,ENSAPLG00000015387,ENSAPLG00000009200
GO:0044238	primary metabolic process	biological_process	0.0034271	0.30314	2348	4971	5834	12845	ENSAPLG00000011388,ENSAPLG00000004493,ENSAPLG00000009259,ENSAPLG00000012715,ENSAPLG00000015279,ENSAPLG00000008976,ENSAPLG00000001836,ENSAPLG00000004598,ENSAPLG00000014264,ENSAPLG00000002872,ENSAPLG00000010149,ENSAPLG00000004504,ENSAPLG00000013381,ENSAPLG00000013537,ENSAPLG00000007771,ENSAPLG00000013828,ENSAPLG00000015859,ENSAPLG00000009950,ENSAPLG00000014262,ENSAPLG00000007868,ENSAPLG00000013639,…
PLG00000014698,ENSAPLG00000014652,ENSAPLG00000005181,ENSAPLG00000012830,ENSAPLG00000011832,ENSAPLG00000001442,ENSAPLG00000000615,ENSAPLG00000009031,ENSAPLG00000013932,ENSAPLG00000005350,ENSAPLG00000009836,ENSAPLG00000003911,ENSAPLG00000016311,ENSAPLG00000011095,ENSAPLG00000014482,ENSAPLG00000011072,ENSAPLG00000007688,ENSAPLG00000014717,ENSAPLG00000006833,ENSAPLG00000015887,ENSAPLG00000015094,ENSA…
GO:0031323	regulation of cellular metabolic process	biological_process	0.003433	0.30314	1194	4971	2892	12845	ENSAPLG00000016268,ENSAPLG00000008717,ENSAPLG00000004710,ENSAPLG00000001982,ENSAPLG00000002466,ENSAPLG00000012907,ENSAPLG00000001653,ENSAPLG00000009320,ENSAPLG00000007705,ENSAPLG00000001889,ENSAPLG00000005838,ENSAPLG00000011264,ENSAPLG00000006538,ENSAPLG00000013154,ENSAPLG00000011979,ENSAPLG00000011485,ENSAPLG00000013223,ENSAPLG00000005028,ENSAPLG00000012484,ENSAPLG00000007876,ENSAPLG00000009129,…
GO:0071310	cellular response to organic substance	biological_process	0.0034587	0.30314	434	4971	1002	12845	ENSAPLG00000004179,ENSAPLG00000004476,ENSAPLG00000004209,ENSAPLG00000012725,ENSAPLG00000009175,ENSAPLG00000000590,ENSAPLG00000013766,ENSAPLG00000002077,ENSAPLG00000001842,ENSAPLG00000007281,ENSAPLG00000011293,ENSAPLG00000006690,ENSAPLG00000001971,ENSAPLG00000003673,ENSAPLG00000004845,ENSAPLG00000001882,ENSAPLG00000001968,ENSAPLG00000015621,ENSAPLG00000009420,ENSAPLG00000008615,ENSAPLG00000011322,…
GO:0051247	positive regulation of protein metabolic process	biological_process	0.0034617	0.30314	336	4971	764	12845	ENSAPLG00000008194,ENSAPLG00000002864,ENSAPLG00000003058,ENSAPLG00000004019,ENSAPLG00000011834,ENSAPLG00000015311,ENSAPLG00000012265,ENSAPLG00000009742,ENSAPLG00000006708,ENSAPLG00000007720,ENSAPLG00000011447,ENSAPLG00000011513,ENSAPLG00000010637,ENSAPLG00000008388,ENSAPLG00000009488,ENSAPLG00000002737,ENSAPLG00000007432,ENSAPLG00000012932,ENSAPLG00000007990,ENSAPLG00000004969,ENSAPLG00000003553,…
GO:0032634	interleukin-5 production	biological_process	0.0034993	0.30334	8	4971	9	12845	ENSAPLG00000004282,ENSAPLG00000010046,ENSAPLG00000013766,ENSAPLG00000007492,ENSAPLG00000010027,ENSAPLG00000004683,ENSAPLG00000012503,ENSAPLG00000004919
GO:0032674	regulation of interleukin-5 production	biological_process	0.0034993	0.30334	8	4971	9	12845	ENSAPLG00000013766,ENSAPLG00000007492,ENSAPLG00000010027,ENSAPLG00000004282,ENSAPLG00000010046,ENSAPLG00000004919,ENSAPLG00000004683,ENSAPLG00000012503
GO:0034645	cellular macromolecule biosynthetic process	biological_process	0.0035479	0.30601	970	4971	2349	12845	ENSAPLG00000009024,ENSAPLG00000009206,ENSAPLG00000002633,ENSAPLG00000008092,ENSAPLG00000005341,ENSAPLG00000004604,ENSAPLG00000014771,ENSAPLG00000009587,ENSAPLG00000011561,ENSAPLG00000015677,ENSAPLG00000014941,ENSAPLG00000009204,ENSAPLG00000003284,ENSAPLG00000003808,ENSAPLG00000013520,ENSAPLG00000010022,ENSAPLG00000002528,ENSAPLG00000007845,ENSAPLG00000013474,ENSAPLG00000011008,ENSAPLG00000007371,…
GO:0001704	formation of primary germ layer	biological_process	0.0036024	0.30863	39	4971	69	12845	ENSAPLG00000011282,ENSAPLG00000014906,ENSAPLG00000014156,ENSAPLG00000004673,ENSAPLG00000001882,ENSAPLG00000010107,ENSAPLG00000006402,ENSAPLG00000010807,ENSAPLG00000009689,ENSAPLG00000005343,ENSAPLG00000013998,ENSAPLG00000003506,ENSAPLG00000012455,ENSAPLG00000007863,ENSAPLG00000015060,ENSAPLG00000011137,ENSAPLG00000007492,ENSAPLG00000008092,ENSAPLG00000007766,ENSAPLG00000012652,ENSAPLG00000012107,…
GO:0007159	leukocyte cell-cell adhesion	biological_process	0.0036142	0.30863	104	4971	215	12845	ENSAPLG00000007728,ENSAPLG00000008613,ENSAPLG00000004780,ENSAPLG00000011547,ENSAPLG00000015848,ENSAPLG00000007766,ENSAPLG00000001723,ENSAPLG00000007492,ENSAPLG00000005341,ENSAPLG00000003990,ENSAPLG00000008789,ENSAPLG00000006075,ENSAPLG00000012899,ENSAPLG00000011054,ENSAPLG00000004061,ENSAPLG00000002696,ENSAPLG00000011263,ENSAPLG00000013494,ENSAPLG00000010027,ENSAPLG00000003320,ENSAPLG00000002774,…
GO:0032264	IMP salvage	biological_process	0.0036425	0.3095	6	4971	6	12845	ENSAPLG00000008904,ENSAPLG00000009020,ENSAPLG00000003828,ENSAPLG00000014399,ENSAPLG00000004559,ENSAPLG00000009598
GO:0071704	organic substance metabolic process	biological_process	0.0036623	0.30965	2435	4971	6058	12845	ENSAPLG00000010740,ENSAPLG00000010438,ENSAPLG00000014675,ENSAPLG00000004217,ENSAPLG00000010856,ENSAPLG00000003553,ENSAPLG00000007220,ENSAPLG00000012932,ENSAPLG00000008810,ENSAPLG00000015311,ENSAPLG00000012265,ENSAPLG00000011408,ENSAPLG00000015238,ENSAPLG00000013125,ENSAPLG00000003554,ENSAPLG00000004019,ENSAPLG00000015450,ENSAPLG00000007720,ENSAPLG00000001250,ENSAPLG00000010627,ENSAPLG00000010316,…
PLG00000003019,ENSAPLG00000004459,ENSAPLG00000007828,ENSAPLG00000010890,ENSAPLG00000007279,ENSAPLG00000010926,ENSAPLG00000008373,ENSAPLG00000011122,ENSAPLG00000008935,ENSAPLG00000009436,ENSAPLG00000015826,ENSAPLG00000000946,ENSAPLG00000003713,ENSAPLG00000000585,ENSAPLG00000012141,ENSAPLG00000008181,ENSAPLG00000002152,ENSAPLG00000008797,ENSAPLG00000011901,ENSAPLG00000007334,ENSAPLG00000004780,ENSA…
GO:0019904	protein domain specific binding	molecular_function	0.003719	0.31291	144	4971	306	12845	ENSAPLG00000016305,ENSAPLG00000009794,ENSAPLG00000005837,ENSAPLG00000005817,ENSAPLG00000015058,ENSAPLG00000001633,ENSAPLG00000009888,ENSAPLG00000009795,ENSAPLG00000004748,ENSAPLG00000002902,ENSAPLG00000007551,ENSAPLG00000013150,ENSAPLG00000009139,ENSAPLG00000002715,ENSAPLG00000013471,ENSAPLG00000012070,ENSAPLG00000013489,ENSAPLG00000010790,ENSAPLG00000005084,ENSAPLG00000008289,ENSAPLG00000010046,…
GO:0038127	ERBB signaling pathway	biological_process	0.0037974	0.31794	33	4971	57	12845	ENSAPLG00000013152,ENSAPLG00000006455,ENSAPLG00000004403,ENSAPLG00000010443,ENSAPLG00000005084,ENSAPLG00000012940,ENSAPLG00000012982,ENSAPLG00000005817,ENSAPLG00000004323,ENSAPLG00000015307,ENSAPLG00000011867,ENSAPLG00000002663,ENSAPLG00000015860,ENSAPLG00000014156,ENSAPLG00000001971,ENSAPLG00000008219,ENSAPLG00000015673,ENSAPLG00000013700,ENSAPLG00000008615,ENSAPLG00000008913,ENSAPLG00000007512,…
GO:0002823	negative regulation of adaptive immune response based on somatic recombination of immune receptors built from immunoglobulin superfamily domains	biological_process	0.0039024	0.32442	11	4971	14	12845	ENSAPLG00000003960,ENSAPLG00000005341,ENSAPLG00000003990,ENSAPLG00000015339,ENSAPLG00000005112,ENSAPLG00000007308,ENSAPLG00000004919,ENSAPLG00000008789,ENSAPLG00000016149,ENSAPLG00000007281,ENSAPLG00000004866
GO:0042278	purine nucleoside metabolic process	biological_process	0.0039126	0.32442	76	4971	154	12845	ENSAPLG00000013381,ENSAPLG00000013940,ENSAPLG00000005651,ENSAPLG00000011408,ENSAPLG00000011147,ENSAPLG00000007720,ENSAPLG00000010581,ENSAPLG00000008986,ENSAPLG00000001935,ENSAPLG00000001974,ENSAPLG00000014652,ENSAPLG00000011388,ENSAPLG00000006820,ENSAPLG00000010230,ENSAPLG00000006986,ENSAPLG00000006844,ENSAPLG00000016096,ENSAPLG00000003836,ENSAPLG00000002759,ENSAPLG00000002715,ENSAPLG00000016273,…
GO:0010033	response to organic substance	biological_process	0.0039375	0.32454	525	4971	1226	12845	ENSAPLG00000010838,ENSAPLG00000010442,ENSAPLG00000002112,ENSAPLG00000001211,ENSAPLG00000016223,ENSAPLG00000008527,ENSAPLG00000002510,ENSAPLG00000011319,ENSAPLG00000013776,ENSAPLG00000007158,ENSAPLG00000013887,ENSAPLG00000002697,ENSAPLG00000013775,ENSAPLG00000015177,ENSAPLG00000016243,ENSAPLG00000007107,ENSAPLG00000006281,ENSAPLG00000007654,ENSAPLG00000012019,ENSAPLG00000006081,ENSAPLG00000008455,…
GO:0030316	osteoclast differentiation	biological_process	0.0039558	0.32454	31	4971	53	12845	ENSAPLG00000010377,ENSAPLG00000011904,ENSAPLG00000007918,ENSAPLG00000009080,ENSAPLG00000012160,ENSAPLG00000003745,ENSAPLG00000002774,ENSAPLG00000001578,ENSAPLG00000007266,ENSAPLG00000012876,ENSAPLG00000007158,ENSAPLG00000005805,ENSAPLG00000003689,ENSAPLG00000005994,ENSAPLG00000004772,ENSAPLG00000008965,ENSAPLG00000003943,ENSAPLG00000006111,ENSAPLG00000002672,ENSAPLG00000011570,ENSAPLG00000011291,…
GO:0046637	regulation of alpha-beta T cell differentiation	biological_process	0.0039707	0.32454	18	4971	27	12845	ENSAPLG00000006820,ENSAPLG00000005341,ENSAPLG00000003990,ENSAPLG00000008763,ENSAPLG00000010046,ENSAPLG00000004361,ENSAPLG00000007359,ENSAPLG00000001971,ENSAPLG00000007728,ENSAPLG00000007281,ENSAPLG00000006833,ENSAPLG00000005492,ENSAPLG00000010027,ENSAPLG00000010799,ENSAPLG00000010083,ENSAPLG00000004175,ENSAPLG00000012876,ENSAPLG00000009684
GO:0007166	cell surface receptor signaling pathway	biological_process	0.0040231	0.32726	517	4971	1205	12845	ENSAPLG00000004089,ENSAPLG00000014906,ENSAPLG00000013554,ENSAPLG00000005655,ENSAPLG00000014204,ENSAPLG00000000853,ENSAPLG00000004772,ENSAPLG00000010515,ENSAPLG00000009248,ENSAPLG00000010058,ENSAPLG00000011901,ENSAPLG00000004028,ENSAPLG00000007025,ENSAPLG00000000946,ENSAPLG00000007198,ENSAPLG00000010928,ENSAPLG00000006500,ENSAPLG00000003689,ENSAPLG00000000926,ENSAPLG00000006455,ENSAPLG00000012418,…
GO:0009896	positive regulation of catabolic process	biological_process	0.0040807	0.33038	96	4971	195	12845	ENSAPLG00000003443,ENSAPLG00000007307,ENSAPLG00000008190,ENSAPLG00000002302,ENSAPLG00000014001,ENSAPLG00000002495,ENSAPLG00000004969,ENSAPLG00000007362,ENSAPLG00000008980,ENSAPLG00000007990,ENSAPLG00000015847,ENSAPLG00000004764,ENSAPLG00000004958,ENSAPLG00000006844,ENSAPLG00000002349,ENSAPLG00000016314,ENSAPLG00000012258,ENSAPLG00000002864,ENSAPLG00000004019,ENSAPLG00000007777,ENSAPLG00000006833,…
GO:0010629	negative regulation of gene expression	biological_process	0.0041001	0.33039	343	4971	782	12845	ENSAPLG00000006884,ENSAPLG00000015301,ENSAPLG00000011039,ENSAPLG00000002569,ENSAPLG00000012019,ENSAPLG00000015177,ENSAPLG00000006795,ENSAPLG00000011313,ENSAPLG00000007158,ENSAPLG00000013367,ENSAPLG00000003643,ENSAPLG00000007248,ENSAPLG00000002654,ENSAPLG00000003453,ENSAPLG00000006081,ENSAPLG00000015060,ENSAPLG00000006273,ENSAPLG00000014163,ENSAPLG00000006190,ENSAPLG00000010840,ENSAPLG00000009084,…
GO:0044391	ribosomal subunit	cellular_component	0.004184	0.33358	41	4971	81	12845	ENSAPLG00000013661,ENSAPLG00000006816,ENSAPLG00000014401,ENSAPLG00000008038,ENSAPLG00000007975,ENSAPLG00000015384,ENSAPLG00000007845,ENSAPLG00000004600,ENSAPLG00000007072,ENSAPLG00000016280,ENSAPLG00000015057,ENSAPLG00000010523,ENSAPLG00000000732,ENSAPLG00000002438,ENSAPLG00000016431,ENSAPLG00000014849,ENSAPLG00000008007,ENSAPLG00000004062,ENSAPLG00000010037,ENSAPLG00000000915,ENSAPLG00000014582,…
GO:0004908	interleukin-1 receptor activity	molecular_function	0.0041868	0.33358	6	4971	6	12845	ENSAPLG00000004717,ENSAPLG00000004919,ENSAPLG00000004478,ENSAPLG00000013766,ENSAPLG00000004200,ENSAPLG00000005019
GO:0045862	positive regulation of proteolysis	biological_process	0.0041979	0.33358	82	4971	165	12845	ENSAPLG00000014863,ENSAPLG00000011058,ENSAPLG00000011918,ENSAPLG00000002931,ENSAPLG00000012447,ENSAPLG00000004780,ENSAPLG00000003712,ENSAPLG00000015762,ENSAPLG00000008361,ENSAPLG00000013460,ENSAPLG00000007279,ENSAPLG00000006205,ENSAPLG00000001971,ENSAPLG00000014513,ENSAPLG00000008219,ENSAPLG00000007281,ENSAPLG00000006926,ENSAPLG00000007964,ENSAPLG00000008307,ENSAPLG00000004885,ENSAPLG00000007876,…
GO:0007548	sex differentiation	biological_process	0.0042199	0.33378	68	4971	134	12845	ENSAPLG00000005588,ENSAPLG00000009892,ENSAPLG00000010375,ENSAPLG00000011198,ENSAPLG00000003356,ENSAPLG00000010800,ENSAPLG00000010456,ENSAPLG00000003689,ENSAPLG00000003284,ENSAPLG00000009893,ENSAPLG00000015963,ENSAPLG00000010882,ENSAPLG00000005868,ENSAPLG00000014558,ENSAPLG00000012688,ENSAPLG00000003637,ENSAPLG00000011570,ENSAPLG00000015698,ENSAPLG00000006281,ENSAPLG00000011758,ENSAPLG00000015177,…
GO:0031349	positive regulation of defense response	biological_process	0.0042434	0.33388	68	4971	134	12845	ENSAPLG00000005590,ENSAPLG00000002697,ENSAPLG00000003643,ENSAPLG00000009420,ENSAPLG00000012076,ENSAPLG00000015987,ENSAPLG00000012503,ENSAPLG00000003745,ENSAPLG00000006147,ENSAPLG00000005272,ENSAPLG00000011399,ENSAPLG00000005139,ENSAPLG00000010895,ENSAPLG00000012484,ENSAPLG00000004780,ENSAPLG00000010456,ENSAPLG00000003284,ENSAPLG00000001723,ENSAPLG00000015379,ENSAPLG00000011619,ENSAPLG00000005556,…
GO:0044272	sulfur compound biosynthetic process	biological_process	0.0042601	0.33388	37	4971	66	12845	ENSAPLG00000005999,ENSAPLG00000006510,ENSAPLG00000002852,ENSAPLG00000014790,ENSAPLG00000004125,ENSAPLG00000011686,ENSAPLG00000006908,ENSAPLG00000012683,ENSAPLG00000006191,ENSAPLG00000005651,ENSAPLG00000007378,ENSAPLG00000015678,ENSAPLG00000004697,ENSAPLG00000003669,ENSAPLG00000011896,ENSAPLG00000007139,ENSAPLG00000014335,ENSAPLG00000008216,ENSAPLG00000015342,ENSAPLG00000006176,ENSAPLG00000015932,…
GO:0001931	uropod	cellular_component	0.0043192	0.33542	6	4971	6	12845	ENSAPLG00000004209,ENSAPLG00000016263,ENSAPLG00000006130,ENSAPLG00000015848,ENSAPLG00000007279,ENSAPLG00000012387
GO:0031254	cell trailing edge	cellular_component	0.0043192	0.33542	6	4971	6	12845	ENSAPLG00000007279,ENSAPLG00000006130,ENSAPLG00000015848,ENSAPLG00000016263,ENSAPLG00000004209,ENSAPLG00000012387
GO:0080134	regulation of response to stress	biological_process	0.0043571	0.33542	285	4971	641	12845	ENSAPLG00000010894,ENSAPLG00000008211,ENSAPLG00000008646,ENSAPLG00000006455,ENSAPLG00000004780,ENSAPLG00000011045,ENSAPLG00000005757,ENSAPLG00000007836,ENSAPLG00000013184,ENSAPLG00000000901,ENSAPLG00000010774,ENSAPLG00000003284,ENSAPLG00000006043,ENSAPLG00000002885,ENSAPLG00000005939,ENSAPLG00000003232,ENSAPLG00000012503,ENSAPLG00000006147,ENSAPLG00000004041,ENSAPLG00000004772,ENSAPLG00000003140,…
GO:0034101	erythrocyte homeostasis	biological_process	0.0043654	0.33542	34	4971	60	12845	ENSAPLG00000004559,ENSAPLG00000007734,ENSAPLG00000006841,ENSAPLG00000015852,ENSAPLG00000010046,ENSAPLG00000011198,ENSAPLG00000003284,ENSAPLG00000003593,ENSAPLG00000002423,ENSAPLG00000000796,ENSAPLG00000006148,ENSAPLG00000004686,ENSAPLG00000003320,ENSAPLG00000002715,ENSAPLG00000011008,ENSAPLG00000004667,ENSAPLG00000013649,ENSAPLG00000007160,ENSAPLG00000003236,ENSAPLG00000007648,ENSAPLG00000004061,…
GO:0034763	negative regulation of transmembrane transport	biological_process	0.0043774	0.33542	22	4971	36	12845	ENSAPLG00000016314,ENSAPLG00000004691,ENSAPLG00000004539,ENSAPLG00000007551,ENSAPLG00000002357,ENSAPLG00000011055,ENSAPLG00000008925,ENSAPLG00000001127,ENSAPLG00000011513,ENSAPLG00000002100,ENSAPLG00000014156,ENSAPLG00000006974,ENSAPLG00000014297,ENSAPLG00000014490,ENSAPLG00000002737,ENSAPLG00000008980,ENSAPLG00000002400,ENSAPLG00000011083,ENSAPLG00000013083,ENSAPLG00000004764,ENSAPLG00000003908,…
GO:0043086	negative regulation of catalytic activity	biological_process	0.0044434	0.3378	169	4971	369	12845	ENSAPLG00000008999,ENSAPLG00000009392,ENSAPLG00000004866,ENSAPLG00000010782,ENSAPLG00000002554,ENSAPLG00000011376,ENSAPLG00000002910,ENSAPLG00000004277,ENSAPLG00000006118,ENSAPLG00000003162,ENSAPLG00000005212,ENSAPLG00000015992,ENSAPLG00000011673,ENSAPLG00000015094,ENSAPLG00000002397,ENSAPLG00000006929,ENSAPLG00000006504,ENSAPLG00000007934,ENSAPLG00000013286,ENSAPLG00000002438,ENSAPLG00000011138,…
GO:0002717	positive regulation of natural killer cell mediated immunity	biological_process	0.0044675	0.3378	9	4971	11	12845	ENSAPLG00000005272,ENSAPLG00000006147,ENSAPLG00000006911,ENSAPLG00000004955,ENSAPLG00000006429,ENSAPLG00000014217,ENSAPLG00000012436,ENSAPLG00000015580,ENSAPLG00000010895
GO:0045954	positive regulation of natural killer cell mediated cytotoxicity	biological_process	0.0044675	0.3378	9	4971	11	12845	ENSAPLG00000015580,ENSAPLG00000010895,ENSAPLG00000006429,ENSAPLG00000014217,ENSAPLG00000012436,ENSAPLG00000006147,ENSAPLG00000005272,ENSAPLG00000004955,ENSAPLG00000006911
GO:0044237	cellular metabolic process	biological_process	0.0046773	0.35211	2295	4971	5712	12845	ENSAPLG00000004236,ENSAPLG00000008809,ENSAPLG00000014052,ENSAPLG00000004735,ENSAPLG00000004457,ENSAPLG00000010304,ENSAPLG00000014244,ENSAPLG00000005092,ENSAPLG00000005348,ENSAPLG00000014886,ENSAPLG00000003320,ENSAPLG00000010762,ENSAPLG00000006028,ENSAPLG00000007352,ENSAPLG00000007997,ENSAPLG00000001842,ENSAPLG00000008215,ENSAPLG00000011151,ENSAPLG00000010495,ENSAPLG00000016028,ENSAPLG00000008265,…
PLG00000016261,ENSAPLG00000012544,ENSAPLG00000012742,ENSAPLG00000007043,ENSAPLG00000012650,ENSAPLG00000011619,ENSAPLG00000014175,ENSAPLG00000015034,ENSAPLG00000014644,ENSAPLG00000016417,ENSAPLG00000001262,ENSAPLG00000007456,ENSAPLG00000009598,ENSAPLG00000003673,ENSAPLG00000006842,ENSAPLG00000004262,ENSAPLG00000004521,ENSAPLG00000004283,ENSAPLG00000010573,ENSAPLG00000006095,ENSAPLG00000003802,ENSA…
GO:0034097	response to cytokine	biological_process	0.0047225	0.35393	159	4971	344	12845	ENSAPLG00000011319,ENSAPLG00000013776,ENSAPLG00000008181,ENSAPLG00000010838,ENSAPLG00000005272,ENSAPLG00000010840,ENSAPLG00000001211,ENSAPLG00000002672,ENSAPLG00000008455,ENSAPLG00000008982,ENSAPLG00000003240,ENSAPLG00000007158,ENSAPLG00000005590,ENSAPLG00000015177,ENSAPLG00000016243,ENSAPLG00000007107,ENSAPLG00000000853,ENSAPLG00000006281,ENSAPLG00000016332,ENSAPLG00000012088,ENSAPLG00000002774,…
GO:1903707	negative regulation of hemopoiesis	biological_process	0.0047428	0.35393	36	4971	65	12845	ENSAPLG00000014001,ENSAPLG00000008965,ENSAPLG00000004772,ENSAPLG00000007281,ENSAPLG00000006111,ENSAPLG00000001201,ENSAPLG00000001971,ENSAPLG00000015926,ENSAPLG00000007359,ENSAPLG00000004361,ENSAPLG00000011313,ENSAPLG00000006127,ENSAPLG00000009708,ENSAPLG00000012702,ENSAPLG00000002325,ENSAPLG00000013537,ENSAPLG00000014808,ENSAPLG00000005492,ENSAPLG00000005343,ENSAPLG00000011303,ENSAPLG00000004686,…
GO:1900121	negative regulation of receptor binding	biological_process	0.0047874	0.35462	7	4971	8	12845	ENSAPLG00000015387,ENSAPLG00000010857,ENSAPLG00000013537,ENSAPLG00000011099,ENSAPLG00000002378,ENSAPLG00000007492,ENSAPLG00000014690
GO:0031399	regulation of protein modification process	biological_process	0.0047932	0.35462	407	4971	940	12845	ENSAPLG00000010943,ENSAPLG00000016314,ENSAPLG00000005707,ENSAPLG00000004063,ENSAPLG00000016032,ENSAPLG00000010706,ENSAPLG00000013582,ENSAPLG00000008105,ENSAPLG00000003146,ENSAPLG00000004271,ENSAPLG00000004731,ENSAPLG00000013252,ENSAPLG00000010083,ENSAPLG00000004673,ENSAPLG00000014759,ENSAPLG00000010382,ENSAPLG00000005439,ENSAPLG00000007347,ENSAPLG00000002790,ENSAPLG00000011847,ENSAPLG00000010158,…
GO:0001910	regulation of leukocyte mediated cytotoxicity	biological_process	0.0048217	0.35519	15	4971	22	12845	ENSAPLG00000008789,ENSAPLG00000002378,ENSAPLG00000009054,ENSAPLG00000006911,ENSAPLG00000004955,ENSAPLG00000005112,ENSAPLG00000005272,ENSAPLG00000006147,ENSAPLG00000007308,ENSAPLG00000012436,ENSAPLG00000009829,ENSAPLG00000014217,ENSAPLG00000006429,ENSAPLG00000010895,ENSAPLG00000015580
GO:2000479	regulation of cAMP-dependent protein kinase activity	biological_process	0.0050729	0.3721	9	4971	11	12845	ENSAPLG00000006277,ENSAPLG00000008613,ENSAPLG00000008996,ENSAPLG00000007777,ENSAPLG00000007819,ENSAPLG00000012830,ENSAPLG00000010316,ENSAPLG00000013537,ENSAPLG00000000967
GO:0043173	nucleotide salvage	biological_process	0.0051251	0.37326	9	4971	11	12845	ENSAPLG00000004498,ENSAPLG00000008581,ENSAPLG00000003828,ENSAPLG00000008763,ENSAPLG00000004559,ENSAPLG00000009598,ENSAPLG00000008904,ENSAPLG00000009020,ENSAPLG00000014399
GO:0001664	G-protein coupled receptor binding	molecular_function	0.0051322	0.37326	48	4971	94	12845	ENSAPLG00000015760,ENSAPLG00000004849,ENSAPLG00000016429,ENSAPLG00000003620,ENSAPLG00000012219,ENSAPLG00000004539,ENSAPLG00000008760,ENSAPLG00000012697,ENSAPLG00000001466,ENSAPLG00000016340,ENSAPLG00000009838,ENSAPLG00000005161,ENSAPLG00000009784,ENSAPLG00000014925,ENSAPLG00000001913,ENSAPLG00000006111,ENSAPLG00000005214,ENSAPLG00000012586,ENSAPLG00000009391,ENSAPLG00000005265,ENSAPLG00000004673,…
GO:0005929	cilium	cellular_component	0.0051773	0.37495	125	4971	264	12845	ENSAPLG00000003444,ENSAPLG00000012387,ENSAPLG00000010365,ENSAPLG00000012564,ENSAPLG00000013322,ENSAPLG00000003054,ENSAPLG00000002716,ENSAPLG00000010322,ENSAPLG00000015992,ENSAPLG00000009051,ENSAPLG00000003610,ENSAPLG00000011787,ENSAPLG00000004572,ENSAPLG00000010005,ENSAPLG00000016260,ENSAPLG00000011189,ENSAPLG00000010571,ENSAPLG00000002715,ENSAPLG00000007389,ENSAPLG00000002820,ENSAPLG00000005573,…
GO:0045637	regulation of myeloid cell differentiation	biological_process	0.0052144	0.37554	51	4971	98	12845	ENSAPLG00000013537,ENSAPLG00000007972,ENSAPLG00000014808,ENSAPLG00000007720,ENSAPLG00000007609,ENSAPLG00000005343,ENSAPLG00000011319,ENSAPLG00000009080,ENSAPLG00000012702,ENSAPLG00000002325,ENSAPLG00000015373,ENSAPLG00000002672,ENSAPLG00000011570,ENSAPLG00000006111,ENSAPLG00000014001,ENSAPLG00000008965,ENSAPLG00000004772,ENSAPLG00000001201,ENSAPLG00000002378,ENSAPLG00000015926,ENSAPLG00000011313,…
GO:0002460	adaptive immune response based on somatic recombination of immune receptors built from immunoglobulin superfamily domains	biological_process	0.0052292	0.37554	48	4971	90	12845	ENSAPLG00000014399,ENSAPLG00000007492,ENSAPLG00000005341,ENSAPLG00000007092,ENSAPLG00000003990,ENSAPLG00000003201,ENSAPLG00000001723,ENSAPLG00000010046,ENSAPLG00000008763,ENSAPLG00000015347,ENSAPLG00000005112,ENSAPLG00000012752,ENSAPLG00000004780,ENSAPLG00000002774,ENSAPLG00000010027,ENSAPLG00000003960,ENSAPLG00000004175,ENSAPLG00000011155,ENSAPLG00000005019,ENSAPLG00000004866,ENSAPLG00000008789,…
GO:0000932	cytoplasmic mRNA processing body	cellular_component	0.0052679	0.37674	24	4971	39	12845	ENSAPLG00000016347,ENSAPLG00000015955,ENSAPLG00000005341,ENSAPLG00000009420,ENSAPLG00000008379,ENSAPLG00000010440,ENSAPLG00000007281,ENSAPLG00000007162,ENSAPLG00000003287,ENSAPLG00000008717,ENSAPLG00000009642,ENSAPLG00000010882,ENSAPLG00000005398,ENSAPLG00000010930,ENSAPLG00000002325,ENSAPLG00000007274,ENSAPLG00000004503,ENSAPLG00000010465,ENSAPLG00000009978,ENSAPLG00000011091,ENSAPLG00000005817,…
GO:0070486	leukocyte aggregation	biological_process	0.0053606	0.38178	96	4971	199	12845	ENSAPLG00000003960,ENSAPLG00000002412,ENSAPLG00000012876,ENSAPLG00000005019,ENSAPLG00000012901,ENSAPLG00000004175,ENSAPLG00000006911,ENSAPLG00000009684,ENSAPLG00000001633,ENSAPLG00000009200,ENSAPLG00000004866,ENSAPLG00000003201,ENSAPLG00000006961,ENSAPLG00000010443,ENSAPLG00000010046,ENSAPLG00000006188,ENSAPLG00000012822,ENSAPLG00000008763,ENSAPLG00000010696,ENSAPLG00000005112,ENSAPLG00000006968,…
GO:0010628	positive regulation of gene expression	biological_process	0.0055594	0.3943	454	4971	1055	12845	ENSAPLG00000005160,ENSAPLG00000007492,ENSAPLG00000009261,ENSAPLG00000007177,ENSAPLG00000009150,ENSAPLG00000011991,ENSAPLG00000007148,ENSAPLG00000015561,ENSAPLG00000010800,ENSAPLG00000008203,ENSAPLG00000008415,ENSAPLG00000010404,ENSAPLG00000013494,ENSAPLG00000008804,ENSAPLG00000001132,ENSAPLG00000015593,ENSAPLG00000006703,ENSAPLG00000007266,ENSAPLG00000010103,ENSAPLG00000009854,ENSAPLG00000014631,…
GO:0044281	small molecule metabolic process	biological_process	0.0056089	0.39464	383	4971	889	12845	ENSAPLG00000007873,ENSAPLG00000014863,ENSAPLG00000012574,ENSAPLG00000010471,ENSAPLG00000005757,ENSAPLG00000011378,ENSAPLG00000012042,ENSAPLG00000010934,ENSAPLG00000011752,ENSAPLG00000007161,ENSAPLG00000009020,ENSAPLG00000011008,ENSAPLG00000012003,ENSAPLG00000002703,ENSAPLG00000002580,ENSAPLG00000009913,ENSAPLG00000007974,ENSAPLG00000007683,ENSAPLG00000008185,ENSAPLG00000003240,ENSAPLG00000003637,…
GO:0006188	IMP biosynthetic process	biological_process	0.0056386	0.39464	9	4971	11	12845	ENSAPLG00000008986,ENSAPLG00000008933,ENSAPLG00000014399,ENSAPLG00000009020,ENSAPLG00000008904,ENSAPLG00000004559,ENSAPLG00000009598,ENSAPLG00000010573,ENSAPLG00000003828
GO:0046040	IMP metabolic process	biological_process	0.0056386	0.39464	9	4971	11	12845	ENSAPLG00000004559,ENSAPLG00000009598,ENSAPLG00000014399,ENSAPLG00000009020,ENSAPLG00000008904,ENSAPLG00000008986,ENSAPLG00000008933,ENSAPLG00000010573,ENSAPLG00000003828
GO:0002705	positive regulation of leukocyte mediated immunity	biological_process	0.0056629	0.39464	28	4971	48	12845	ENSAPLG00000010027,ENSAPLG00000010895,ENSAPLG00000002774,ENSAPLG00000015580,ENSAPLG00000013430,ENSAPLG00000005019,ENSAPLG00000012436,ENSAPLG00000010083,ENSAPLG00000014217,ENSAPLG00000006016,ENSAPLG00000006911,ENSAPLG00000006147,ENSAPLG00000005272,ENSAPLG00000008789,ENSAPLG00000009054,ENSAPLG00000001723,ENSAPLG00000007092,ENSAPLG00000011093,ENSAPLG00000013558,ENSAPLG00000006429,ENSAPLG00000010046,…
GO:0043603	cellular amide metabolic process	biological_process	0.0056791	0.39464	206	4971	470	12845	ENSAPLG00000000915,ENSAPLG00000009344,ENSAPLG00000009836,ENSAPLG00000005333,ENSAPLG00000012265,ENSAPLG00000016073,ENSAPLG00000013923,ENSAPLG00000008194,ENSAPLG00000016311,ENSAPLG00000011834,ENSAPLG00000007720,ENSAPLG00000004644,ENSAPLG00000009114,ENSAPLG00000014717,ENSAPLG00000014599,ENSAPLG00000011793,ENSAPLG00000003873,ENSAPLG00000010740,ENSAPLG00000005750,ENSAPLG00000010076,ENSAPLG00000011754,…
GO:0070661	leukocyte proliferation	biological_process	0.0057515	0.39675	59	4971	116	12845	ENSAPLG00000013662,ENSAPLG00000011570,ENSAPLG00000015194,ENSAPLG00000006820,ENSAPLG00000012956,ENSAPLG00000013558,ENSAPLG00000004889,ENSAPLG00000009708,ENSAPLG00000006986,ENSAPLG00000011754,ENSAPLG00000013083,ENSAPLG00000013155,ENSAPLG00000004673,ENSAPLG00000014723,ENSAPLG00000015339,ENSAPLG00000006127,ENSAPLG00000006584,ENSAPLG00000008693,ENSAPLG00000014513,ENSAPLG00000015926,ENSAPLG00000007359,…
GO:0034655	nucleobase-containing compound catabolic process	biological_process	0.0057557	0.39675	70	4971	139	12845	ENSAPLG00000006091,ENSAPLG00000007281,ENSAPLG00000012303,ENSAPLG00000012586,ENSAPLG00000008797,ENSAPLG00000012944,ENSAPLG00000000946,ENSAPLG00000008923,ENSAPLG00000012045,ENSAPLG00000002325,ENSAPLG00000009175,ENSAPLG00000007128,ENSAPLG00000014399,ENSAPLG00000010968,ENSAPLG00000005341,ENSAPLG00000005966,ENSAPLG00000004762,ENSAPLG00000013132,ENSAPLG00000002885,ENSAPLG00000007162,ENSAPLG00000014941,…
GO:0008152	metabolic process	biological_process	0.0058091	0.39883	2657	4971	6643	12845	ENSAPLG00000001331,ENSAPLG00000004258,ENSAPLG00000006923,ENSAPLG00000006694,ENSAPLG00000002295,ENSAPLG00000001946,ENSAPLG00000001906,ENSAPLG00000002525,ENSAPLG00000016213,ENSAPLG00000003239,ENSAPLG00000009369,ENSAPLG00000004203,ENSAPLG00000008737,ENSAPLG00000004360,ENSAPLG00000015297,ENSAPLG00000010692,ENSAPLG00000012527,ENSAPLG00000014286,ENSAPLG00000016436,ENSAPLG00000007204,ENSAPLG00000013912,…
PLG00000010091,ENSAPLG00000003019,ENSAPLG00000007279,ENSAPLG00000010890,ENSAPLG00000007828,ENSAPLG00000004459,ENSAPLG00000008789,ENSAPLG00000005964,ENSAPLG00000002580,ENSAPLG00000014348,ENSAPLG00000006395,ENSAPLG00000011182,ENSAPLG00000009549,ENSAPLG00000012418,ENSAPLG00000009893,ENSAPLG00000007078,ENSAPLG00000005226,ENSAPLG00000015281,ENSAPLG00000008721,ENSAPLG00000006865,ENSAPLG00000004780,ENSA…
GO:0097530	granulocyte migration	biological_process	0.0058429	0.39955	25	4971	42	12845	ENSAPLG00000010518,ENSAPLG00000016176,ENSAPLG00000007359,ENSAPLG00000015926,ENSAPLG00000007240,ENSAPLG00000016014,ENSAPLG00000012692,ENSAPLG00000015339,ENSAPLG00000005225,ENSAPLG00000006586,ENSAPLG00000006188,ENSAPLG00000012822,ENSAPLG00000002139,ENSAPLG00000010034,ENSAPLG00000013099,ENSAPLG00000012503,ENSAPLG00000012697,ENSAPLG00000012705,ENSAPLG00000002776,ENSAPLG00000001977,ENSAPLG00000007972,…
GO:0070727	cellular macromolecule localization	biological_process	0.0058839	0.40076	343	4971	784	12845	ENSAPLG00000012786,ENSAPLG00000005150,ENSAPLG00000002635,ENSAPLG00000010016,ENSAPLG00000009451,ENSAPLG00000007349,ENSAPLG00000010270,ENSAPLG00000006085,ENSAPLG00000004926,ENSAPLG00000012248,ENSAPLG00000012985,ENSAPLG00000002302,ENSAPLG00000008190,ENSAPLG00000003224,ENSAPLG00000006266,ENSAPLG00000009139,ENSAPLG00000015307,ENSAPLG00000012850,ENSAPLG00000001660,ENSAPLG00000007732,ENSAPLG00000009684,…
GO:0071621	granulocyte chemotaxis	biological_process	0.0059522	0.40381	22	4971	36	12845	ENSAPLG00000015339,ENSAPLG00000005225,ENSAPLG00000012692,ENSAPLG00000007240,ENSAPLG00000015926,ENSAPLG00000007359,ENSAPLG00000010518,ENSAPLG00000010034,ENSAPLG00000002139,ENSAPLG00000006188,ENSAPLG00000006586,ENSAPLG00000012697,ENSAPLG00000012503,ENSAPLG00000013099,ENSAPLG00000006130,ENSAPLG00000015745,ENSAPLG00000005377,ENSAPLG00000001800,ENSAPLG00000007972,ENSAPLG00000001977,ENSAPLG00000002776,…
GO:0042325	regulation of phosphorylation	biological_process	0.0059825	0.40425	318	4971	728	12845	ENSAPLG00000008260,ENSAPLG00000010838,ENSAPLG00000001211,ENSAPLG00000009470,ENSAPLG00000006277,ENSAPLG00000007692,ENSAPLG00000006843,ENSAPLG00000003778,ENSAPLG00000002697,ENSAPLG00000007107,ENSAPLG00000002569,ENSAPLG00000006281,ENSAPLG00000014409,ENSAPLG00000008982,ENSAPLG00000007248,ENSAPLG00000002990,ENSAPLG00000012441,ENSAPLG00000002696,ENSAPLG00000005133,ENSAPLG00000004656,ENSAPLG00000015593,…
GO:0050871	positive regulation of B cell activation	biological_process	0.0060058	0.40425	23	4971	38	12845	ENSAPLG00000006255,ENSAPLG00000002774,ENSAPLG00000013430,ENSAPLG00000005048,ENSAPLG00000007259,ENSAPLG00000002544,ENSAPLG00000009200,ENSAPLG00000008789,ENSAPLG00000005556,ENSAPLG00000006911,ENSAPLG00000005485,ENSAPLG00000008763,ENSAPLG00000011754,ENSAPLG00000013558,ENSAPLG00000001723,ENSAPLG00000007092,ENSAPLG00000015926,ENSAPLG00000009488,ENSAPLG00000008693,ENSAPLG00000006584,ENSAPLG00000015347,…
GO:0046039	GTP metabolic process	biological_process	0.0061131	0.40986	11	4971	15	12845	ENSAPLG00000012447,ENSAPLG00000007691,ENSAPLG00000013940,ENSAPLG00000003902,ENSAPLG00000007528,ENSAPLG00000003715,ENSAPLG00000004559,ENSAPLG00000011147,ENSAPLG00000012500,ENSAPLG00000006356,ENSAPLG00000002759
GO:0002698	negative regulation of immune effector process	biological_process	0.0061456	0.41042	25	4971	42	12845	ENSAPLG00000008734,ENSAPLG00000013889,ENSAPLG00000015745,ENSAPLG00000003960,ENSAPLG00000008900,ENSAPLG00000006743,ENSAPLG00000016149,ENSAPLG00000008789,ENSAPLG00000015387,ENSAPLG00000010745,ENSAPLG00000004866,ENSAPLG00000010838,ENSAPLG00000007308,ENSAPLG00000005887,ENSAPLG00000003990,ENSAPLG00000005341,ENSAPLG00000007378,ENSAPLG00000007281,ENSAPLG00000001971,ENSAPLG00000009807,ENSAPLG00000007107,…
GO:0007173	epidermal growth factor receptor signaling pathway	biological_process	0.0061692	0.41042	29	4971	50	12845	ENSAPLG00000014156,ENSAPLG00000008219,ENSAPLG00000001971,ENSAPLG00000013152,ENSAPLG00000006455,ENSAPLG00000010443,ENSAPLG00000004403,ENSAPLG00000008615,ENSAPLG00000013700,ENSAPLG00000015673,ENSAPLG00000002990,ENSAPLG00000005084,ENSAPLG00000008913,ENSAPLG00000001442,ENSAPLG00000012940,ENSAPLG00000016314,ENSAPLG00000002525,ENSAPLG00000010838,ENSAPLG00000012982,ENSAPLG00000005817,ENSAPLG00000004323,…
GO:0045596	negative regulation of cell differentiation	biological_process	0.0062608	0.41387	145	4971	315	12845	ENSAPLG00000012860,ENSAPLG00000004686,ENSAPLG00000007411,ENSAPLG00000006166,ENSAPLG00000008040,ENSAPLG00000008411,ENSAPLG00000014096,ENSAPLG00000007766,ENSAPLG00000000967,ENSAPLG00000000756,ENSAPLG00000012982,ENSAPLG00000006186,ENSAPLG00000005197,ENSAPLG00000013936,ENSAPLG00000006933,ENSAPLG00000001982,ENSAPLG00000000919,ENSAPLG00000007359,ENSAPLG00000015926,ENSAPLG00000001971,ENSAPLG00000013332,…
GO:0042100	B cell proliferation	biological_process	0.0062693	0.41387	23	4971	38	12845	ENSAPLG00000007308,ENSAPLG00000006911,ENSAPLG00000005485,ENSAPLG00000009200,ENSAPLG00000008789,ENSAPLG00000015387,ENSAPLG00000002774,ENSAPLG00000007259,ENSAPLG00000016028,ENSAPLG00000006255,ENSAPLG00000011155,ENSAPLG00000006127,ENSAPLG00000006584,ENSAPLG00000005225,ENSAPLG00000004673,ENSAPLG00000015926,ENSAPLG00000008693,ENSAPLG00000004780,ENSAPLG00000015194,ENSAPLG00000005341,ENSAPLG00000007492,…
GO:0009890	negative regulation of biosynthetic process	biological_process	0.0063951	0.42056	328	4971	752	12845	ENSAPLG00000011008,ENSAPLG00000010882,ENSAPLG00000004440,ENSAPLG00000003666,ENSAPLG00000013363,ENSAPLG00000008789,ENSAPLG00000006395,ENSAPLG00000002633,ENSAPLG00000011653,ENSAPLG00000009206,ENSAPLG00000005939,ENSAPLG00000008092,ENSAPLG00000005341,ENSAPLG00000014941,ENSAPLG00000003808,ENSAPLG00000003284,ENSAPLG00000000926,ENSAPLG00000016313,ENSAPLG00000006926,ENSAPLG00000015930,ENSAPLG00000000585,…
GO:0022625	cytosolic large ribosomal subunit	cellular_component	0.0064997	0.42523	10	4971	14	12845	ENSAPLG00000011131,ENSAPLG00000014582,ENSAPLG00000005824,ENSAPLG00000015787,ENSAPLG00000006816,ENSAPLG00000016431,ENSAPLG00000013085,ENSAPLG00000010037,ENSAPLG00000008007,ENSAPLG00000003829
GO:0070663	regulation of leukocyte proliferation	biological_process	0.0065158	0.42523	46	4971	88	12845	ENSAPLG00000004866,ENSAPLG00000009200,ENSAPLG00000008789,ENSAPLG00000006911,ENSAPLG00000005485,ENSAPLG00000011155,ENSAPLG00000006255,ENSAPLG00000002774,ENSAPLG00000003960,ENSAPLG00000013494,ENSAPLG00000009807,ENSAPLG00000008613,ENSAPLG00000010696,ENSAPLG00000005225,ENSAPLG00000002761,ENSAPLG00000008763,ENSAPLG00000006188,ENSAPLG00000010443,ENSAPLG00000007766,ENSAPLG00000001723,ENSAPLG00000005341,…
GO:0005102	receptor binding	molecular_function	0.0065746	0.4261	302	4971	701	12845	ENSAPLG00000005214,ENSAPLG00000010807,ENSAPLG00000009009,ENSAPLG00000008693,ENSAPLG00000002737,ENSAPLG00000014245,ENSAPLG00000007249,ENSAPLG00000010438,ENSAPLG00000005794,ENSAPLG00000003553,ENSAPLG00000014219,ENSAPLG00000004494,ENSAPLG00000014385,ENSAPLG00000013662,ENSAPLG00000012265,ENSAPLG00000004644,ENSAPLG00000004849,ENSAPLG00000015760,ENSAPLG00000009742,ENSAPLG00000012219,ENSAPLG00000006708,…
GO:0050654	chondroitin sulfate proteoglycan metabolic process	biological_process	0.0065788	0.4261	10	4971	13	12845	ENSAPLG00000007571,ENSAPLG00000013984,ENSAPLG00000008640,ENSAPLG00000005992,ENSAPLG00000004125,ENSAPLG00000004697,ENSAPLG00000014103,ENSAPLG00000012574,ENSAPLG00000014335,ENSAPLG00000007984
GO:0042058	regulation of epidermal growth factor receptor signaling pathway	biological_process	0.0066493	0.42842	19	4971	30	12845	ENSAPLG00000006843,ENSAPLG00000011867,ENSAPLG00000002663,ENSAPLG00000011447,ENSAPLG00000015860,ENSAPLG00000002525,ENSAPLG00000010838,ENSAPLG00000013241,ENSAPLG00000004323,ENSAPLG00000005817,ENSAPLG00000008615,ENSAPLG00000004403,ENSAPLG00000012940,ENSAPLG00000008913,ENSAPLG00000005084,ENSAPLG00000014156,ENSAPLG00000001971,ENSAPLG00000013152,ENSAPLG00000008219
GO:0009165	nucleotide biosynthetic process	biological_process	0.0066867	0.42842	67	4971	136	12845	ENSAPLG00000010026,ENSAPLG00000010669,ENSAPLG00000016028,ENSAPLG00000009760,ENSAPLG00000007886,ENSAPLG00000008904,ENSAPLG00000007987,ENSAPLG00000007722,ENSAPLG00000009301,ENSAPLG00000015608,ENSAPLG00000008017,ENSAPLG00000006191,ENSAPLG00000003828,ENSAPLG00000009598,ENSAPLG00000011347,ENSAPLG00000005996,ENSAPLG00000010573,ENSAPLG00000013887,ENSAPLG00000007691,ENSAPLG00000008933,ENSAPLG00000005581,…
GO:0048585	negative regulation of response to stimulus	biological_process	0.0066894	0.42842	335	4971	770	12845	ENSAPLG00000016149,ENSAPLG00000002487,ENSAPLG00000000590,ENSAPLG00000013889,ENSAPLG00000008265,ENSAPLG00000001842,ENSAPLG00000007281,ENSAPLG00000001971,ENSAPLG00000003673,ENSAPLG00000006584,ENSAPLG00000003662,ENSAPLG00000001262,ENSAPLG00000007378,ENSAPLG00000007997,ENSAPLG00000010842,ENSAPLG00000004551,ENSAPLG00000011619,ENSAPLG00000008361,ENSAPLG00000015179,ENSAPLG00000011881,ENSAPLG00000008651,…
GO:1901657	glycosyl compound metabolic process	biological_process	0.0067202	0.42879	88	4971	184	12845	ENSAPLG00000008904,ENSAPLG00000007987,ENSAPLG00000015863,ENSAPLG00000007692,ENSAPLG00000016028,ENSAPLG00000012045,ENSAPLG00000004000,ENSAPLG00000012725,ENSAPLG00000012683,ENSAPLG00000008017,ENSAPLG00000006191,ENSAPLG00000002400,ENSAPLG00000012500,ENSAPLG00000004262,ENSAPLG00000007691,ENSAPLG00000011347,ENSAPLG00000004219,ENSAPLG00000012586,ENSAPLG00000010107,ENSAPLG00000009020,ENSAPLG00000011008,…
GO:0009156	ribonucleoside monophosphate biosynthetic process	biological_process	0.0068044	0.43219	26	4971	45	12845	ENSAPLG00000007987,ENSAPLG00000008904,ENSAPLG00000009020,ENSAPLG00000013428,ENSAPLG00000011820,ENSAPLG00000008933,ENSAPLG00000008986,ENSAPLG00000005581,ENSAPLG00000010581,ENSAPLG00000016096,ENSAPLG00000008581,ENSAPLG00000013381,ENSAPLG00000015238,ENSAPLG00000003828,ENSAPLG00000004498,ENSAPLG00000009598,ENSAPLG00000004559,ENSAPLG00000014399,ENSAPLG00000008193,ENSAPLG00000008763,ENSAPLG00000006986,…
GO:0031331	positive regulation of cellular catabolic process	biological_process	0.0068526	0.43219	81	4971	164	12845	ENSAPLG00000011867,ENSAPLG00000002715,ENSAPLG00000010571,ENSAPLG00000001137,ENSAPLG00000010857,ENSAPLG00000012876,ENSAPLG00000011863,ENSAPLG00000002910,ENSAPLG00000014660,ENSAPLG00000000684,ENSAPLG00000004691,ENSAPLG00000004403,ENSAPLG00000007734,ENSAPLG00000012822,ENSAPLG00000012387,ENSAPLG00000014092,ENSAPLG00000013471,ENSAPLG00000008445,ENSAPLG00000003842,ENSAPLG00000006968,ENSAPLG00000006833,…
GO:0034613	cellular protein localization	biological_process	0.0068953	0.43219	341	4971	781	12845	ENSAPLG00000000967,ENSAPLG00000016103,ENSAPLG00000008375,ENSAPLG00000003399,ENSAPLG00000003715,ENSAPLG00000007411,ENSAPLG00000008610,ENSAPLG00000013171,ENSAPLG00000004363,ENSAPLG00000002465,ENSAPLG00000015734,ENSAPLG00000011817,ENSAPLG00000008717,ENSAPLG00000008996,ENSAPLG00000008374,ENSAPLG00000003315,ENSAPLG00000012671,ENSAPLG00000007458,ENSAPLG00000015570,ENSAPLG00000015306,ENSAPLG00000015926,…
GO:0055086	nucleobase-containing small molecule metabolic process	biological_process	0.0069137	0.43219	137	4971	299	12845	ENSAPLG00000015238,ENSAPLG00000013381,ENSAPLG00000013940,ENSAPLG00000002602,ENSAPLG00000006146,ENSAPLG00000014823,ENSAPLG00000011408,ENSAPLG00000011147,ENSAPLG00000007720,ENSAPLG00000010581,ENSAPLG00000014335,ENSAPLG00000010628,ENSAPLG00000014652,ENSAPLG00000011388,ENSAPLG00000010230,ENSAPLG00000006844,ENSAPLG00000008581,ENSAPLG00000003003,ENSAPLG00000003836,ENSAPLG00000011820,ENSAPLG00000015222,…
GO:0002534	cytokine production involved in inflammatory response	biological_process	0.0069591	0.43219	11	4971	15	12845	ENSAPLG00000012974,ENSAPLG00000003133,ENSAPLG00000007281,ENSAPLG00000012503,ENSAPLG00000003137,ENSAPLG00000013887,ENSAPLG00000000959,ENSAPLG00000012705,ENSAPLG00000016213,ENSAPLG00000011795,ENSAPLG00000004200
GO:1900015	regulation of cytokine production involved in inflammatory response	biological_process	0.0069591	0.43219	11	4971	15	12845	ENSAPLG00000012974,ENSAPLG00000003133,ENSAPLG00000007281,ENSAPLG00000012503,ENSAPLG00000013887,ENSAPLG00000003137,ENSAPLG00000000959,ENSAPLG00000012705,ENSAPLG00000011795,ENSAPLG00000016213,ENSAPLG00000004200
GO:0044707	single-multicellular organism process	biological_process	0.0069697	0.43219	1278	4971	3110	12845	ENSAPLG00000006118,ENSAPLG00000006083,ENSAPLG00000015131,ENSAPLG00000005301,ENSAPLG00000002663,ENSAPLG00000005048,ENSAPLG00000003121,ENSAPLG00000003149,ENSAPLG00000010696,ENSAPLG00000008227,ENSAPLG00000016373,ENSAPLG00000011576,ENSAPLG00000015104,ENSAPLG00000007150,ENSAPLG00000010641,ENSAPLG00000006968,ENSAPLG00000010322,ENSAPLG00000007499,ENSAPLG00000002716,ENSAPLG00000000796,ENSAPLG00000006929,…
GO:0030162	regulation of proteolysis	biological_process	0.0069748	0.43219	165	4971	361	12845	ENSAPLG00000003836,ENSAPLG00000003162,ENSAPLG00000011867,ENSAPLG00000002663,ENSAPLG00000005301,ENSAPLG00000010782,ENSAPLG00000014660,ENSAPLG00000006358,ENSAPLG00000002554,ENSAPLG00000002910,ENSAPLG00000006817,ENSAPLG00000004430,ENSAPLG00000012652,ENSAPLG00000002438,ENSAPLG00000003201,ENSAPLG00000003842,ENSAPLG00000013286,ENSAPLG00000008851,ENSAPLG00000015357,ENSAPLG00000009963,ENSAPLG00000006249,…
GO:0030111	regulation of Wnt signaling pathway	biological_process	0.0070448	0.43355	85	4971	175	12845	ENSAPLG00000002580,ENSAPLG00000004551,ENSAPLG00000006499,ENSAPLG00000006144,ENSAPLG00000006581,ENSAPLG00000003081,ENSAPLG00000006703,ENSAPLG00000001412,ENSAPLG00000006855,ENSAPLG00000009787,ENSAPLG00000000919,ENSAPLG00000003379,ENSAPLG00000014277,ENSAPLG00000012447,ENSAPLG00000006538,ENSAPLG00000011996,ENSAPLG00000015288,ENSAPLG00000009910,ENSAPLG00000006500,ENSAPLG00000003356,ENSAPLG00000009261,…
GO:0010955	negative regulation of protein processing	biological_process	0.0070851	0.43355	10	4971	13	12845	ENSAPLG00000004200,ENSAPLG00000006179,ENSAPLG00000006743,ENSAPLG00000014739,ENSAPLG00000002633,ENSAPLG00000003908,ENSAPLG00000016098,ENSAPLG00000012447,ENSAPLG00000011039,ENSAPLG00000008646
GO:1903318	negative regulation of protein maturation	biological_process	0.0070851	0.43355	10	4971	13	12845	ENSAPLG00000012447,ENSAPLG00000011039,ENSAPLG00000008646,ENSAPLG00000016098,ENSAPLG00000002633,ENSAPLG00000003908,ENSAPLG00000004200,ENSAPLG00000006179,ENSAPLG00000006743,ENSAPLG00000014739
GO:0050896	response to stimulus	biological_process	0.0070994	0.43355	1721	4971	4240	12845	ENSAPLG00000015589,ENSAPLG00000013632,ENSAPLG00000014696,ENSAPLG00000006743,ENSAPLG00000016350,ENSAPLG00000004103,ENSAPLG00000004748,ENSAPLG00000014184,ENSAPLG00000014092,ENSAPLG00000010831,ENSAPLG00000006962,ENSAPLG00000006122,ENSAPLG00000013445,ENSAPLG00000007858,ENSAPLG00000009240,ENSAPLG00000007967,ENSAPLG00000004403,ENSAPLG00000012717,ENSAPLG00000012662,ENSAPLG00000013754,ENSAPLG00000014623,…
GO:0070665	positive regulation of leukocyte proliferation	biological_process	0.0071583	0.43355	30	4971	54	12845	ENSAPLG00000008693,ENSAPLG00000015428,ENSAPLG00000015926,ENSAPLG00000007359,ENSAPLG00000014513,ENSAPLG00000005225,ENSAPLG00000015339,ENSAPLG00000004673,ENSAPLG00000010696,ENSAPLG00000006127,ENSAPLG00000006584,ENSAPLG00000013558,ENSAPLG00000012956,ENSAPLG00000011754,ENSAPLG00000008763,ENSAPLG00000001723,ENSAPLG00000006820,ENSAPLG00000003232,ENSAPLG00000008789,ENSAPLG00000009080,ENSAPLG00000009200,…
GO:0032943	mononuclear cell proliferation	biological_process	0.007177	0.43355	56	4971	110	12845	ENSAPLG00000009817,ENSAPLG00000015387,ENSAPLG00000003232,ENSAPLG00000007308,ENSAPLG00000006147,ENSAPLG00000004209,ENSAPLG00000010083,ENSAPLG00000016028,ENSAPLG00000006833,ENSAPLG00000007259,ENSAPLG00000015926,ENSAPLG00000014513,ENSAPLG00000007359,ENSAPLG00000015428,ENSAPLG00000008693,ENSAPLG00000006584,ENSAPLG00000006127,ENSAPLG00000013155,ENSAPLG00000004673,ENSAPLG00000014723,ENSAPLG00000015339,…
GO:0046651	lymphocyte proliferation	biological_process	0.007177	0.43355	56	4971	110	12845	ENSAPLG00000008445,ENSAPLG00000008613,ENSAPLG00000004780,ENSAPLG00000005225,ENSAPLG00000010696,ENSAPLG00000006188,ENSAPLG00000008763,ENSAPLG00000002761,ENSAPLG00000010443,ENSAPLG00000007492,ENSAPLG00000014399,ENSAPLG00000005341,ENSAPLG00000007766,ENSAPLG00000001723,ENSAPLG00000009200,ENSAPLG00000004866,ENSAPLG00000008789,ENSAPLG00000006911,ENSAPLG00000005485,ENSAPLG00000006255,ENSAPLG00000011155,…
GO:0045137	development of primary sexual characteristics	biological_process	0.0071989	0.43355	54	4971	105	12845	ENSAPLG00000014309,ENSAPLG00000012688,ENSAPLG00000005868,ENSAPLG00000014558,ENSAPLG00000013369,ENSAPLG00000010882,ENSAPLG00000002412,ENSAPLG00000003162,ENSAPLG00000003003,ENSAPLG00000009893,ENSAPLG00000009938,ENSAPLG00000015963,ENSAPLG00000004667,ENSAPLG00000003689,ENSAPLG00000003284,ENSAPLG00000015347,ENSAPLG00000011303,ENSAPLG00000010800,ENSAPLG00000011292,ENSAPLG00000005505,ENSAPLG00000003356,…
GO:0002699	positive regulation of immune effector process	biological_process	0.0072257	0.43357	46	4971	87	12845	ENSAPLG00000013558,ENSAPLG00000011754,ENSAPLG00000006429,ENSAPLG00000011093,ENSAPLG00000007107,ENSAPLG00000010107,ENSAPLG00000002378,ENSAPLG00000001971,ENSAPLG00000007359,ENSAPLG00000015926,ENSAPLG00000009488,ENSAPLG00000004955,ENSAPLG00000012771,ENSAPLG00000006584,ENSAPLG00000006127,ENSAPLG00000006016,ENSAPLG00000010083,ENSAPLG00000014217,ENSAPLG00000010895,ENSAPLG00000006833,ENSAPLG00000013430,…
GO:0072527	pyrimidine-containing compound metabolic process	biological_process	0.0072497	0.43357	23	4971	39	12845	ENSAPLG00000008923,ENSAPLG00000010385,ENSAPLG00000007266,ENSAPLG00000012045,ENSAPLG00000016028,ENSAPLG00000008329,ENSAPLG00000002852,ENSAPLG00000002759,ENSAPLG00000015608,ENSAPLG00000014823,ENSAPLG00000004498,ENSAPLG00000013940,ENSAPLG00000007683,ENSAPLG00000002602,ENSAPLG00000015238,ENSAPLG00000008581,ENSAPLG00000007528,ENSAPLG00000006356,ENSAPLG00000001792,ENSAPLG00000007662,ENSAPLG00000009807,…
GO:0032501	multicellular organismal process	biological_process	0.0072969	0.43488	1322	4971	3221	12845	ENSAPLG00000006911,ENSAPLG00000009576,ENSAPLG00000012202,ENSAPLG00000011904,ENSAPLG00000006984,ENSAPLG00000014398,ENSAPLG00000005712,ENSAPLG00000005429,ENSAPLG00000011135,ENSAPLG00000005805,ENSAPLG00000010902,ENSAPLG00000007734,ENSAPLG00000007092,ENSAPLG00000005525,ENSAPLG00000013189,ENSAPLG00000015477,ENSAPLG00000001466,ENSAPLG00000003879,ENSAPLG00000009149,ENSAPLG00000006299,ENSAPLG00000005707,…
GO:0044431	Golgi apparatus part	cellular_component	0.0074256	0.44101	135	4971	292	12845	ENSAPLG00000006288,ENSAPLG00000013267,ENSAPLG00000004588,ENSAPLG00000006623,ENSAPLG00000005124,ENSAPLG00000013799,ENSAPLG00000000636,ENSAPLG00000013348,ENSAPLG00000012362,ENSAPLG00000000595,ENSAPLG00000008931,ENSAPLG00000005727,ENSAPLG00000013241,ENSAPLG00000006041,ENSAPLG00000002130,ENSAPLG00000004885,ENSAPLG00000007984,ENSAPLG00000013611,ENSAPLG00000012447,ENSAPLG00000014052,ENSAPLG00000009910,…
GO:0042088	T-helper 1 type immune response	biological_process	0.0074548	0.44122	11	4971	15	12845	ENSAPLG00000005019,ENSAPLG00000007492,ENSAPLG00000008658,ENSAPLG00000006833,ENSAPLG00000012248,ENSAPLG00000007359,ENSAPLG00000001971,ENSAPLG00000015339,ENSAPLG00000006147,ENSAPLG00000005272,ENSAPLG00000004919
GO:1901293	nucleoside phosphate biosynthetic process	biological_process	0.0075544	0.44402	68	4971	139	12845	ENSAPLG00000006820,ENSAPLG00000010230,ENSAPLG00000006986,ENSAPLG00000010628,ENSAPLG00000014652,ENSAPLG00000011388,ENSAPLG00000010581,ENSAPLG00000008986,ENSAPLG00000015238,ENSAPLG00000013381,ENSAPLG00000013940,ENSAPLG00000006146,ENSAPLG00000014306,ENSAPLG00000004559,ENSAPLG00000006356,ENSAPLG00000008763,ENSAPLG00000007528,ENSAPLG00000010316,ENSAPLG00000002584,ENSAPLG00000003003,ENSAPLG00000002759,…
GO:0009127	purine nucleoside monophosphate biosynthetic process	biological_process	0.0075796	0.44402	22	4971	37	12845	ENSAPLG00000007987,ENSAPLG00000009020,ENSAPLG00000008904,ENSAPLG00000013428,ENSAPLG00000011820,ENSAPLG00000008986,ENSAPLG00000008933,ENSAPLG00000010581,ENSAPLG00000005581,ENSAPLG00000016096,ENSAPLG00000013381,ENSAPLG00000003828,ENSAPLG00000009598,ENSAPLG00000004559,ENSAPLG00000014399,ENSAPLG00000008193,ENSAPLG00000006986,ENSAPLG00000008763,ENSAPLG00000010573,ENSAPLG00000014652,ENSAPLG00000011347,…
GO:0009168	purine ribonucleoside monophosphate biosynthetic process	biological_process	0.0075796	0.44402	22	4971	37	12845	ENSAPLG00000008904,ENSAPLG00000009020,ENSAPLG00000007987,ENSAPLG00000005581,ENSAPLG00000010581,ENSAPLG00000008933,ENSAPLG00000008986,ENSAPLG00000011820,ENSAPLG00000013428,ENSAPLG00000003828,ENSAPLG00000013381,ENSAPLG00000016096,ENSAPLG00000014399,ENSAPLG00000004559,ENSAPLG00000009598,ENSAPLG00000008763,ENSAPLG00000006986,ENSAPLG00000008193,ENSAPLG00000010573,ENSAPLG00000014652,ENSAPLG00000011347,…
GO:0000956	nuclear-transcribed mRNA catabolic process	biological_process	0.0076421	0.44615	32	4971	57	12845	ENSAPLG00000006652,ENSAPLG00000013932,ENSAPLG00000013053,ENSAPLG00000012361,ENSAPLG00000012303,ENSAPLG00000007281,ENSAPLG00000009009,ENSAPLG00000012715,ENSAPLG00000011764,ENSAPLG00000010440,ENSAPLG00000006091,ENSAPLG00000000946,ENSAPLG00000014717,ENSAPLG00000008797,ENSAPLG00000012944,ENSAPLG00000014084,ENSAPLG00000009175,ENSAPLG00000002325,ENSAPLG00000013132,ENSAPLG00000007128,ENSAPLG00000010968,…
GO:0009117	nucleotide metabolic process	biological_process	0.0077185	0.44778	124	4971	269	12845	ENSAPLG00000003902,ENSAPLG00000007683,ENSAPLG00000011190,ENSAPLG00000011054,ENSAPLG00000002699,ENSAPLG00000005493,ENSAPLG00000016270,ENSAPLG00000009913,ENSAPLG00000004498,ENSAPLG00000003308,ENSAPLG00000011743,ENSAPLG00000011008,ENSAPLG00000009020,ENSAPLG00000012003,ENSAPLG00000005797,ENSAPLG00000010934,ENSAPLG00000009048,ENSAPLG00000005581,ENSAPLG00000008933,ENSAPLG00000011752,ENSAPLG00000007042,…
GO:0065009	regulation of molecular function	biological_process	0.0077221	0.44778	622	4971	1485	12845	ENSAPLG00000010581,ENSAPLG00000003239,ENSAPLG00000006840,ENSAPLG00000002011,ENSAPLG00000010155,ENSAPLG00000004539,ENSAPLG00000003194,ENSAPLG00000009385,ENSAPLG00000012103,ENSAPLG00000005959,ENSAPLG00000006923,ENSAPLG00000013825,ENSAPLG00000007507,ENSAPLG00000011184,ENSAPLG00000014690,ENSAPLG00000007204,ENSAPLG00000015075,ENSAPLG00000005151,ENSAPLG00000015297,ENSAPLG00000011195,ENSAPLG00000007687,…
GO:0000184	nuclear-transcribed mRNA catabolic process, nonsense-mediated decay	biological_process	0.0078617	0.45195	11	4971	15	12845	ENSAPLG00000013053,ENSAPLG00000010968,ENSAPLG00000012944,ENSAPLG00000014717,ENSAPLG00000013932,ENSAPLG00000013132,ENSAPLG00000006091,ENSAPLG00000009175,ENSAPLG00000011764,ENSAPLG00000006231,ENSAPLG00000012361
GO:0051254	positive regulation of RNA metabolic process	biological_process	0.0078685	0.45195	402	4971	933	12845	ENSAPLG00000012553,ENSAPLG00000003960,ENSAPLG00000011867,ENSAPLG00000003162,ENSAPLG00000015312,ENSAPLG00000003836,ENSAPLG00000007560,ENSAPLG00000015153,ENSAPLG00000011317,ENSAPLG00000004537,ENSAPLG00000010745,ENSAPLG00000010657,ENSAPLG00000003195,ENSAPLG00000009977,ENSAPLG00000008950,ENSAPLG00000013395,ENSAPLG00000015493,ENSAPLG00000002423,ENSAPLG00000009963,ENSAPLG00000014434,ENSAPLG00000011292,…
GO:0031325	positive regulation of cellular metabolic process	biological_process	0.0078731	0.45195	681	4971	1618	12845	ENSAPLG00000011317,ENSAPLG00000004430,ENSAPLG00000004537,ENSAPLG00000002910,ENSAPLG00000010657,ENSAPLG00000003960,ENSAPLG00000012553,ENSAPLG00000003162,ENSAPLG00000007560,ENSAPLG00000015153,ENSAPLG00000013395,ENSAPLG00000015493,ENSAPLG00000005225,ENSAPLG00000002423,ENSAPLG00000011292,ENSAPLG00000003201,ENSAPLG00000003195,ENSAPLG00000008950,ENSAPLG00000002864,ENSAPLG00000008194,ENSAPLG00000002456,…
GO:0044092	negative regulation of molecular function	biological_process	0.0079287	0.45363	224	4971	506	12845	ENSAPLG00000000585,ENSAPLG00000015930,ENSAPLG00000006926,ENSAPLG00000006843,ENSAPLG00000011231,ENSAPLG00000015387,ENSAPLG00000006277,ENSAPLG00000015220,ENSAPLG00000010840,ENSAPLG00000006998,ENSAPLG00000007248,ENSAPLG00000013083,ENSAPLG00000015673,ENSAPLG00000014421,ENSAPLG00000002400,ENSAPLG00000010890,ENSAPLG00000011853,ENSAPLG00000011039,ENSAPLG00000002569,ENSAPLG00000004930,ENSAPLG00000002378,…
GO:0071347	cellular response to interleukin-1	biological_process	0.0079681	0.45437	21	4971	34	12845	ENSAPLG00000007876,ENSAPLG00000004717,ENSAPLG00000004200,ENSAPLG00000002715,ENSAPLG00000015053,ENSAPLG00000003822,ENSAPLG00000012885,ENSAPLG00000002622,ENSAPLG00000004478,ENSAPLG00000009175,ENSAPLG00000009568,ENSAPLG00000006075,ENSAPLG00000006379,ENSAPLG00000011619,ENSAPLG00000005556,ENSAPLG00000014690,ENSAPLG00000005341,ENSAPLG00000012121,ENSAPLG00000002467,ENSAPLG00000006111,ENSAPLG00000007281
GO:0048584	positive regulation of response to stimulus	biological_process	0.0079959	0.45444	413	4971	963	12845	ENSAPLG00000003997,ENSAPLG00000007769,ENSAPLG00000013241,ENSAPLG00000013960,ENSAPLG00000003745,ENSAPLG00000011399,ENSAPLG00000013984,ENSAPLG00000009300,ENSAPLG00000013998,ENSAPLG00000001800,ENSAPLG00000012484,ENSAPLG00000010895,ENSAPLG00000015926,ENSAPLG00000007359,ENSAPLG00000014513,ENSAPLG00000003943,ENSAPLG00000011952,ENSAPLG00000014156,ENSAPLG00000012522,ENSAPLG00000001914,ENSAPLG00000005062,…
GO:0002695	negative regulation of leukocyte activation	biological_process	0.0080515	0.45563	38	4971	70	12845	ENSAPLG00000014373,ENSAPLG00000008613,ENSAPLG00000010456,ENSAPLG00000000796,ENSAPLG00000009807,ENSAPLG00000003201,ENSAPLG00000007766,ENSAPLG00000003990,ENSAPLG00000005341,ENSAPLG00000002761,ENSAPLG00000015880,ENSAPLG00000004866,ENSAPLG00000003960,ENSAPLG00000010925,ENSAPLG00000011155,ENSAPLG00000013155,ENSAPLG00000002302,ENSAPLG00000006127,ENSAPLG00000006111,ENSAPLG00000007281,ENSAPLG00000015926,…
GO:0045624	positive regulation of T-helper cell differentiation	biological_process	0.0080699	0.45563	7	4971	8	12845	ENSAPLG00000007728,ENSAPLG00000007359,ENSAPLG00000010083,ENSAPLG00000004175,ENSAPLG00000001971,ENSAPLG00000010027,ENSAPLG00000006833
GO:0044265	cellular macromolecule catabolic process	biological_process	0.0081261	0.45595	224	4971	501	12845	ENSAPLG00000003181,ENSAPLG00000009867,ENSAPLG00000002349,ENSAPLG00000004947,ENSAPLG00000008980,ENSAPLG00000014911,ENSAPLG00000013053,ENSAPLG00000007362,ENSAPLG00000012974,ENSAPLG00000007347,ENSAPLG00000014001,ENSAPLG00000015971,ENSAPLG00000003443,ENSAPLG00000010440,ENSAPLG00000002302,ENSAPLG00000008190,ENSAPLG00000003620,ENSAPLG00000009403,ENSAPLG00000004271,ENSAPLG00000001530,ENSAPLG00000015053,…
GO:0009126	purine nucleoside monophosphate metabolic process	biological_process	0.0081479	0.45595	58	4971	116	12845	ENSAPLG00000010107,ENSAPLG00000011347,ENSAPLG00000011388,ENSAPLG00000004219,ENSAPLG00000001935,ENSAPLG00000004262,ENSAPLG00000001974,ENSAPLG00000010573,ENSAPLG00000014652,ENSAPLG00000006986,ENSAPLG00000006844,ENSAPLG00000009598,ENSAPLG00000002400,ENSAPLG00000011408,ENSAPLG00000013381,ENSAPLG00000012725,ENSAPLG00000003828,ENSAPLG00000004000,ENSAPLG00000007720,ENSAPLG00000010581,ENSAPLG00000008986,…
GO:0010494	cytoplasmic stress granule	cellular_component	0.0081552	0.45595	21	4971	34	12845	ENSAPLG00000012049,ENSAPLG00000010177,ENSAPLG00000003813,ENSAPLG00000013661,ENSAPLG00000009088,ENSAPLG00000006581,ENSAPLG00000008194,ENSAPLG00000007274,ENSAPLG00000002696,ENSAPLG00000007559,ENSAPLG00000006395,ENSAPLG00000011093,ENSAPLG00000004899,ENSAPLG00000005341,ENSAPLG00000009420,ENSAPLG00000012620,ENSAPLG00000015340,ENSAPLG00000005468,ENSAPLG00000006975,ENSAPLG00000009953,ENSAPLG00000002808
GO:0009966	regulation of signal transduction	biological_process	0.0082146	0.45764	636	4971	1518	12845	ENSAPLG00000009835,ENSAPLG00000002341,ENSAPLG00000016144,ENSAPLG00000002137,ENSAPLG00000012447,ENSAPLG00000013002,ENSAPLG00000008446,ENSAPLG00000006130,ENSAPLG00000008651,ENSAPLG00000005790,ENSAPLG00000006499,ENSAPLG00000008361,ENSAPLG00000015179,ENSAPLG00000011619,ENSAPLG00000010842,ENSAPLG00000009420,ENSAPLG00000001262,ENSAPLG00000008615,ENSAPLG00000002846,ENSAPLG00000013204,ENSAPLG00000006584,…
GO:0006793	phosphorus metabolic process	biological_process	0.0082387	0.45764	765	4971	1830	12845	ENSAPLG00000005608,ENSAPLG00000015926,ENSAPLG00000012714,ENSAPLG00000012570,ENSAPLG00000005046,ENSAPLG00000013490,ENSAPLG00000013960,ENSAPLG00000006379,ENSAPLG00000011503,ENSAPLG00000003745,ENSAPLG00000013209,ENSAPLG00000015645,ENSAPLG00000015528,ENSAPLG00000004375,ENSAPLG00000006990,ENSAPLG00000003937,ENSAPLG00000014840,ENSAPLG00000012501,ENSAPLG00000009301,ENSAPLG00000007489,ENSAPLG00000001800,…
GO:0006753	nucleoside phosphate metabolic process	biological_process	0.0083796	0.46261	125	4971	272	12845	ENSAPLG00000006146,ENSAPLG00000011408,ENSAPLG00000014823,ENSAPLG00000014306,ENSAPLG00000015238,ENSAPLG00000013381,ENSAPLG00000002602,ENSAPLG00000002170,ENSAPLG00000013940,ENSAPLG00000007720,ENSAPLG00000008986,ENSAPLG00000010581,ENSAPLG00000011147,ENSAPLG00000009884,ENSAPLG00000010158,ENSAPLG00000011388,ENSAPLG00000001935,ENSAPLG00000014652,ENSAPLG00000014335,ENSAPLG00000001974,ENSAPLG00000010628,…
GO:0045619	regulation of lymphocyte differentiation	biological_process	0.0083822	0.46261	42	4971	79	12845	ENSAPLG00000008763,ENSAPLG00000012822,ENSAPLG00000010046,ENSAPLG00000001723,ENSAPLG00000003201,ENSAPLG00000003990,ENSAPLG00000005341,ENSAPLG00000010443,ENSAPLG00000007728,ENSAPLG00000000796,ENSAPLG00000012876,ENSAPLG00000004175,ENSAPLG00000003960,ENSAPLG00000010027,ENSAPLG00000005048,ENSAPLG00000015880,ENSAPLG00000008789,ENSAPLG00000004866,ENSAPLG00000009200,ENSAPLG00000009552,ENSAPLG00000005790,…
GO:0070742	C2H2 zinc finger domain binding	molecular_function	0.0084565	0.46521	5	4971	5	12845	ENSAPLG00000007492,ENSAPLG00000010058,ENSAPLG00000012216,ENSAPLG00000008181,ENSAPLG00000004686
GO:0031343	positive regulation of cell killing	biological_process	0.008534	0.46747	14	4971	21	12845	ENSAPLG00000015580,ENSAPLG00000010895,ENSAPLG00000014217,ENSAPLG00000006429,ENSAPLG00000012876,ENSAPLG00000012436,ENSAPLG00000016213,ENSAPLG00000005272,ENSAPLG00000006147,ENSAPLG00000004955,ENSAPLG00000006911,ENSAPLG00000002378,ENSAPLG00000009054,ENSAPLG00000008789
GO:0006402	mRNA catabolic process	biological_process	0.0085949	0.46747	38	4971	70	12845	ENSAPLG00000002025,ENSAPLG00000009175,ENSAPLG00000012258,ENSAPLG00000002325,ENSAPLG00000014084,ENSAPLG00000012944,ENSAPLG00000014717,ENSAPLG00000008797,ENSAPLG00000000946,ENSAPLG00000006091,ENSAPLG00000011764,ENSAPLG00000012715,ENSAPLG00000010440,ENSAPLG00000012361,ENSAPLG00000009009,ENSAPLG00000012303,ENSAPLG00000007281,ENSAPLG00000013053,ENSAPLG00000013932,ENSAPLG00000006652,ENSAPLG00000009347,…
GO:0009161	ribonucleoside monophosphate metabolic process	biological_process	0.0086106	0.46747	61	4971	123	12845	ENSAPLG00000006844,ENSAPLG00000006986,ENSAPLG00000002400,ENSAPLG00000009598,ENSAPLG00000011347,ENSAPLG00000011388,ENSAPLG00000004219,ENSAPLG00000010107,ENSAPLG00000004262,ENSAPLG00000010628,ENSAPLG00000001974,ENSAPLG00000014652,ENSAPLG00000010573,ENSAPLG00000001935,ENSAPLG00000010581,ENSAPLG00000008986,ENSAPLG00000004000,ENSAPLG00000007720,ENSAPLG00000008904,ENSAPLG00000007692,ENSAPLG00000007987,…
GO:0032270	positive regulation of cellular protein metabolic process	biological_process	0.008618	0.46747	311	4971	714	12845	ENSAPLG00000013241,ENSAPLG00000003745,ENSAPLG00000003997,ENSAPLG00000004026,ENSAPLG00000004807,ENSAPLG00000004375,ENSAPLG00000013998,ENSAPLG00000014976,ENSAPLG00000007876,ENSAPLG00000012484,ENSAPLG00000005343,ENSAPLG00000011952,ENSAPLG00000015926,ENSAPLG00000014513,ENSAPLG00000014156,ENSAPLG00000015316,ENSAPLG00000004354,ENSAPLG00000012899,ENSAPLG00000015734,ENSAPLG00000004363,ENSAPLG00000006538,…
GO:0015031	protein transport	biological_process	0.0087137	0.46747	297	4971	682	12845	ENSAPLG00000006929,ENSAPLG00000013286,ENSAPLG00000007150,ENSAPLG00000003810,ENSAPLG00000002532,ENSAPLG00000012652,ENSAPLG00000007488,ENSAPLG00000016325,ENSAPLG00000010368,ENSAPLG00000009698,ENSAPLG00000012674,ENSAPLG00000009404,ENSAPLG00000011729,ENSAPLG00000003054,ENSAPLG00000010782,ENSAPLG00000008474,ENSAPLG00000009140,ENSAPLG00000005152,ENSAPLG00000002436,ENSAPLG00000005151,ENSAPLG00000006799,…
GO:0010888	negative regulation of lipid storage	biological_process	0.0087828	0.46747	7	4971	8	12845	ENSAPLG00000006402,ENSAPLG00000009031,ENSAPLG00000007890,ENSAPLG00000013222,ENSAPLG00000010641,ENSAPLG00000008841,ENSAPLG00000010925
GO:0042110	T cell activation	biological_process	0.0088001	0.46747	93	4971	195	12845	ENSAPLG00000007281,ENSAPLG00000007482,ENSAPLG00000015428,ENSAPLG00000016338,ENSAPLG00000001971,ENSAPLG00000002378,ENSAPLG00000015926,ENSAPLG00000007359,ENSAPLG00000015177,ENSAPLG00000014513,ENSAPLG00000014723,ENSAPLG00000005590,ENSAPLG00000002697,ENSAPLG00000005873,ENSAPLG00000006417,ENSAPLG00000011162,ENSAPLG00000013083,ENSAPLG00000007279,ENSAPLG00000004118,ENSAPLG00000011322,ENSAPLG00000010034,…
GO:0070489	T cell aggregation	biological_process	0.0088001	0.46747	93	4971	195	12845	ENSAPLG00000006968,ENSAPLG00000005112,ENSAPLG00000010696,ENSAPLG00000006188,ENSAPLG00000010046,ENSAPLG00000008763,ENSAPLG00000012822,ENSAPLG00000010443,ENSAPLG00000003201,ENSAPLG00000006961,ENSAPLG00000009200,ENSAPLG00000004866,ENSAPLG00000001633,ENSAPLG00000009684,ENSAPLG00000006911,ENSAPLG00000004175,ENSAPLG00000012876,ENSAPLG00000005019,ENSAPLG00000002412,ENSAPLG00000003960,ENSAPLG00000015297,…
GO:0071593	lymphocyte aggregation	biological_process	0.0088001	0.46747	93	4971	195	12845	ENSAPLG00000003960,ENSAPLG00000002412,ENSAPLG00000012876,ENSAPLG00000005019,ENSAPLG00000004175,ENSAPLG00000006911,ENSAPLG00000009684,ENSAPLG00000001633,ENSAPLG00000009200,ENSAPLG00000004866,ENSAPLG00000003201,ENSAPLG00000006961,ENSAPLG00000010443,ENSAPLG00000006188,ENSAPLG00000010046,ENSAPLG00000008763,ENSAPLG00000012822,ENSAPLG00000010696,ENSAPLG00000005112,ENSAPLG00000006968,ENSAPLG00000006833,…
GO:0010658	striated muscle cell apoptotic process	biological_process	0.0088034	0.46747	5	4971	5	12845	ENSAPLG00000003195,ENSAPLG00000001988,ENSAPLG00000003162,ENSAPLG00000009345,ENSAPLG00000011253
GO:0045911	positive regulation of DNA recombination	biological_process	0.0088213	0.46747	11	4971	15	12845	ENSAPLG00000013558,ENSAPLG00000001723,ENSAPLG00000014846,ENSAPLG00000007092,ENSAPLG00000002774,ENSAPLG00000013430,ENSAPLG00000008789,ENSAPLG00000001616,ENSAPLG00000009488,ENSAPLG00000006584,ENSAPLG00000015347
GO:0050866	negative regulation of cell activation	biological_process	0.0088243	0.46747	42	4971	79	12845	ENSAPLG00000008900,ENSAPLG00000005492,ENSAPLG00000007507,ENSAPLG00000010838,ENSAPLG00000015387,ENSAPLG00000009152,ENSAPLG00000004448,ENSAPLG00000004063,ENSAPLG00000016149,ENSAPLG00000013241,ENSAPLG00000015194,ENSAPLG00000011570,ENSAPLG00000009708,ENSAPLG00000006127,ENSAPLG00000013155,ENSAPLG00000002302,ENSAPLG00000015926,ENSAPLG00000007359,ENSAPLG00000004361,ENSAPLG00000015428,ENSAPLG00000007107,…
GO:0043632	modification-dependent macromolecule catabolic process	biological_process	0.0088954	0.46979	150	4971	326	12845	ENSAPLG00000014941,ENSAPLG00000003323,ENSAPLG00000000901,ENSAPLG00000003695,ENSAPLG00000002885,ENSAPLG00000011918,ENSAPLG00000015288,ENSAPLG00000003040,ENSAPLG00000005939,ENSAPLG00000014846,ENSAPLG00000014505,ENSAPLG00000014792,ENSAPLG00000001568,ENSAPLG00000010103,ENSAPLG00000007078,ENSAPLG00000008803,ENSAPLG00000015679,ENSAPLG00000003337,ENSAPLG00000007654,ENSAPLG00000005791,ENSAPLG00000013469,…
GO:0045597	positive regulation of cell differentiation	biological_process	0.0089919	0.47343	195	4971	435	12845	ENSAPLG00000008260,ENSAPLG00000006147,ENSAPLG00000007025,ENSAPLG00000011319,ENSAPLG00000010799,ENSAPLG00000006843,ENSAPLG00000005338,ENSAPLG00000005492,ENSAPLG00000007198,ENSAPLG00000007920,ENSAPLG00000009517,ENSAPLG00000007225,ENSAPLG00000012710,ENSAPLG00000005655,ENSAPLG00000009248,ENSAPLG00000016338,ENSAPLG00000015428,ENSAPLG00000007482,ENSAPLG00000010897,ENSAPLG00000007828,ENSAPLG00000010034,…
GO:0006417	regulation of translation	biological_process	0.0090773	0.47601	68	4971	137	12845	ENSAPLG00000010968,ENSAPLG00000011849,ENSAPLG00000005341,ENSAPLG00000011561,ENSAPLG00000009953,ENSAPLG00000007162,ENSAPLG00000005456,ENSAPLG00000010882,ENSAPLG00000009642,ENSAPLG00000013494,ENSAPLG00000007975,ENSAPLG00000007266,ENSAPLG00000007559,ENSAPLG00000010465,ENSAPLG00000009978,ENSAPLG00000006395,ENSAPLG00000006816,ENSAPLG00000009347,ENSAPLG00000007532,ENSAPLG00000008902,ENSAPLG00000003240,…
GO:0009125	nucleoside monophosphate catabolic process	biological_process	0.0090965	0.47601	5	4971	5	12845	ENSAPLG00000014399,ENSAPLG00000011054,ENSAPLG00000003308,ENSAPLG00000010540,ENSAPLG00000008923
GO:0009063	cellular amino acid catabolic process	biological_process	0.0091617	0.47797	28	4971	49	12845	ENSAPLG00000010670,ENSAPLG00000006102,ENSAPLG00000013109,ENSAPLG00000008126,ENSAPLG00000009993,ENSAPLG00000012131,ENSAPLG00000009656,ENSAPLG00000013858,ENSAPLG00000011293,ENSAPLG00000003873,ENSAPLG00000012830,ENSAPLG00000004892,ENSAPLG00000013354,ENSAPLG00000012247,ENSAPLG00000006305,ENSAPLG00000016213,ENSAPLG00000012742,ENSAPLG00000011743,ENSAPLG00000007974,ENSAPLG00000010762,ENSAPLG00000005651,…
GO:0010558	negative regulation of macromolecule biosynthetic process	biological_process	0.0092326	0.47876	315	4971	724	12845	ENSAPLG00000006132,ENSAPLG00000011724,ENSAPLG00000009345,ENSAPLG00000001327,ENSAPLG00000015153,ENSAPLG00000007560,ENSAPLG00000003960,ENSAPLG00000003162,ENSAPLG00000015312,ENSAPLG00000003842,ENSAPLG00000002423,ENSAPLG00000009963,ENSAPLG00000006587,ENSAPLG00000003195,ENSAPLG00000009977,ENSAPLG00000011091,ENSAPLG00000016052,ENSAPLG00000014526,ENSAPLG00000003220,ENSAPLG00000005106,ENSAPLG00000010637,…
GO:0002820	negative regulation of adaptive immune response	biological_process	0.0092556	0.47876	11	4971	15	12845	ENSAPLG00000003960,ENSAPLG00000005341,ENSAPLG00000003990,ENSAPLG00000004866,ENSAPLG00000008789,ENSAPLG00000016149,ENSAPLG00000007281,ENSAPLG00000007308,ENSAPLG00000005112,ENSAPLG00000004919,ENSAPLG00000015339
GO:0034112	positive regulation of homotypic cell-cell adhesion	biological_process	0.0093102	0.47876	41	4971	78	12845	ENSAPLG00000010083,ENSAPLG00000005492,ENSAPLG00000010799,ENSAPLG00000006833,ENSAPLG00000003771,ENSAPLG00000009817,ENSAPLG00000006147,ENSAPLG00000007308,ENSAPLG00000012956,ENSAPLG00000006429,ENSAPLG00000011754,ENSAPLG00000006820,ENSAPLG00000008693,ENSAPLG00000015926,ENSAPLG00000014513,ENSAPLG00000004361,ENSAPLG00000007359,ENSAPLG00000016338,ENSAPLG00000001971,ENSAPLG00000015428,ENSAPLG00000015339,…
GO:0060457	negative regulation of digestive system process	biological_process	0.0093473	0.47876	5	4971	5	12845	ENSAPLG00000011513,ENSAPLG00000009909,ENSAPLG00000009721,ENSAPLG00000008806,ENSAPLG00000010925
GO:2000026	regulation of multicellular organismal development	biological_process	0.0093509	0.47876	395	4971	918	12845	ENSAPLG00000001988,ENSAPLG00000014696,ENSAPLG00000001578,ENSAPLG00000009139,ENSAPLG00000002715,ENSAPLG00000002675,ENSAPLG00000001565,ENSAPLG00000012901,ENSAPLG00000009684,ENSAPLG00000015217,ENSAPLG00000009093,ENSAPLG00000009200,ENSAPLG00000009794,ENSAPLG00000001660,ENSAPLG00000012160,ENSAPLG00000004403,ENSAPLG00000007967,ENSAPLG00000008538,ENSAPLG00000007001,ENSAPLG00000006699,ENSAPLG00000010046,…
GO:0051704	multi-organism process	biological_process	0.009387	0.47876	333	4971	767	12845	ENSAPLG00000015017,ENSAPLG00000015347,ENSAPLG00000008763,ENSAPLG00000013322,ENSAPLG00000003021,ENSAPLG00000012564,ENSAPLG00000010443,ENSAPLG00000006637,ENSAPLG00000003277,ENSAPLG00000014536,ENSAPLG00000014309,ENSAPLG00000005485,ENSAPLG00000012876,ENSAPLG00000009685,ENSAPLG00000002442,ENSAPLG00000007373,ENSAPLG00000010291,ENSAPLG00000011902,ENSAPLG00000014412,ENSAPLG00000006193,ENSAPLG00000006402,…
GO:0090263	positive regulation of canonical Wnt signaling pathway	biological_process	0.0093935	0.47876	33	4971	60	12845	ENSAPLG00000001239,ENSAPLG00000001466,ENSAPLG00000003232,ENSAPLG00000007769,ENSAPLG00000004912,ENSAPLG00000000953,ENSAPLG00000010257,ENSAPLG00000007025,ENSAPLG00000004673,ENSAPLG00000007704,ENSAPLG00000005994,ENSAPLG00000014344,ENSAPLG00000006111,ENSAPLG00000007362,ENSAPLG00000005062,ENSAPLG00000004969,ENSAPLG00000007512,ENSAPLG00000014906,ENSAPLG00000014660,ENSAPLG00000004551,ENSAPLG00000003379,…
GO:0045893	positive regulation of transcription, DNA-templated	biological_process	0.0094195	0.47876	375	4971	869	12845	ENSAPLG00000009436,ENSAPLG00000003232,ENSAPLG00000004422,ENSAPLG00000013506,ENSAPLG00000008329,ENSAPLG00000005338,ENSAPLG00000000585,ENSAPLG00000008181,ENSAPLG00000015586,ENSAPLG00000006926,ENSAPLG00000012710,ENSAPLG00000005873,ENSAPLG00000007482,ENSAPLG00000004772,ENSAPLG00000013950,ENSAPLG00000011895,ENSAPLG00000016338,ENSAPLG00000004089,ENSAPLG00000003731,ENSAPLG00000013558,ENSAPLG00000004850,…
GO:0046907	intracellular transport	biological_process	0.0094548	0.47876	361	4971	836	12845	ENSAPLG00000014275,ENSAPLG00000002661,ENSAPLG00000009525,ENSAPLG00000010773,ENSAPLG00000010118,ENSAPLG00000008913,ENSAPLG00000001367,ENSAPLG00000008336,ENSAPLG00000009185,ENSAPLG00000010044,ENSAPLG00000002436,ENSAPLG00000005151,ENSAPLG00000006799,ENSAPLG00000010500,ENSAPLG00000002808,ENSAPLG00000013537,ENSAPLG00000010825,ENSAPLG00000002357,ENSAPLG00000009932,ENSAPLG00000005154,ENSAPLG00000004598,…
GO:0045600	positive regulation of fat cell differentiation	biological_process	0.0094558	0.47876	21	4971	35	12845	ENSAPLG00000010666,ENSAPLG00000005794,ENSAPLG00000002139,ENSAPLG00000012076,ENSAPLG00000011570,ENSAPLG00000007281,ENSAPLG00000004895,ENSAPLG00000006111,ENSAPLG00000004321,ENSAPLG00000000796,ENSAPLG00000012943,ENSAPLG00000007920,ENSAPLG00000006265,ENSAPLG00000000919,ENSAPLG00000003162,ENSAPLG00000014084,ENSAPLG00000005877,ENSAPLG00000008260,ENSAPLG00000002325,ENSAPLG00000002963,ENSAPLG00000016314
GO:0072522	purine-containing compound biosynthetic process	biological_process	0.0094852	0.47883	48	4971	94	12845	ENSAPLG00000008904,ENSAPLG00000007987,ENSAPLG00000010581,ENSAPLG00000008986,ENSAPLG00000009760,ENSAPLG00000010669,ENSAPLG00000003828,ENSAPLG00000013940,ENSAPLG00000013381,ENSAPLG00000005651,ENSAPLG00000014306,ENSAPLG00000006191,ENSAPLG00000012683,ENSAPLG00000008017,ENSAPLG00000010230,ENSAPLG00000009598,ENSAPLG00000006820,ENSAPLG00000006986,ENSAPLG00000014652,ENSAPLG00000010573,ENSAPLG00000007691,…
GO:0050730	regulation of peptidyl-tyrosine phosphorylation	biological_process	0.0095942	0.48292	58	4971	116	12845	ENSAPLG00000003623,ENSAPLG00000009093,ENSAPLG00000011317,ENSAPLG00000006911,ENSAPLG00000005485,ENSAPLG00000002910,ENSAPLG00000012441,ENSAPLG00000008789,ENSAPLG00000004866,ENSAPLG00000010027,ENSAPLG00000006130,ENSAPLG00000009787,ENSAPLG00000003162,ENSAPLG00000010291,ENSAPLG00000011867,ENSAPLG00000012088,ENSAPLG00000012876,ENSAPLG00000012901,ENSAPLG00000007266,ENSAPLG00000015860,ENSAPLG00000009564,…
GO:0042176	regulation of protein catabolic process	biological_process	0.0096981	0.48491	110	4971	233	12845	ENSAPLG00000002495,ENSAPLG00000014001,ENSAPLG00000009488,ENSAPLG00000008190,ENSAPLG00000002302,ENSAPLG00000008388,ENSAPLG00000003443,ENSAPLG00000014344,ENSAPLG00000002352,ENSAPLG00000002349,ENSAPLG00000004764,ENSAPLG00000015847,ENSAPLG00000007362,ENSAPLG00000004969,ENSAPLG00000007990,ENSAPLG00000008980,ENSAPLG00000004598,ENSAPLG00000009385,ENSAPLG00000014937,ENSAPLG00000004019,ENSAPLG00000002864,…
GO:0031327	negative regulation of cellular biosynthetic process	biological_process	0.0097134	0.48491	322	4971	742	12845	ENSAPLG00000012901,ENSAPLG00000013681,ENSAPLG00000013054,ENSAPLG00000001137,ENSAPLG00000013150,ENSAPLG00000010925,ENSAPLG00000001988,ENSAPLG00000001660,ENSAPLG00000009794,ENSAPLG00000004173,ENSAPLG00000012387,ENSAPLG00000003050,ENSAPLG00000014867,ENSAPLG00000010046,ENSAPLG00000001662,ENSAPLG00000004403,ENSAPLG00000007967,ENSAPLG00000013445,ENSAPLG00000006793,ENSAPLG00000013031,ENSAPLG00000015053,…
GO:0044058	regulation of digestive system process	biological_process	0.0097566	0.48491	8	4971	10	12845	ENSAPLG00000003232,ENSAPLG00000008806,ENSAPLG00000009721,ENSAPLG00000009189,ENSAPLG00000011513,ENSAPLG00000009909,ENSAPLG00000002663,ENSAPLG00000010925
GO:0035907	dorsal aorta development	biological_process	0.009775	0.48491	5	4971	5	12845	ENSAPLG00000007512,ENSAPLG00000013998,ENSAPLG00000003320,ENSAPLG00000003195,ENSAPLG00000014194
GO:0035912	dorsal aorta morphogenesis	biological_process	0.009775	0.48491	5	4971	5	12845	ENSAPLG00000014194,ENSAPLG00000003195,ENSAPLG00000003320,ENSAPLG00000013998,ENSAPLG00000007512
GO:0034109	homotypic cell-cell adhesion	biological_process	0.0098719	0.48667	108	4971	230	12845	ENSAPLG00000014723,ENSAPLG00000005590,ENSAPLG00000002697,ENSAPLG00000005873,ENSAPLG00000007281,ENSAPLG00000003140,ENSAPLG00000007482,ENSAPLG00000015428,ENSAPLG00000016338,ENSAPLG00000001971,ENSAPLG00000002378,ENSAPLG00000015177,ENSAPLG00000015926,ENSAPLG00000007359,ENSAPLG00000014513,ENSAPLG00000007279,ENSAPLG00000004118,ENSAPLG00000011322,ENSAPLG00000010034,ENSAPLG00000004235,ENSAPLG00000015194,…
GO:0002702	positive regulation of production of molecular mediator of immune response	biological_process	0.009968	0.48667	24	4971	41	12845	ENSAPLG00000011093,ENSAPLG00000001723,ENSAPLG00000007092,ENSAPLG00000011754,ENSAPLG00000010046,ENSAPLG00000013558,ENSAPLG00000006584,ENSAPLG00000015347,ENSAPLG00000015926,ENSAPLG00000009488,ENSAPLG00000015017,ENSAPLG00000002378,ENSAPLG00000010107,ENSAPLG00000002774,ENSAPLG00000013430,ENSAPLG00000010027,ENSAPLG00000012705,ENSAPLG00000010083,ENSAPLG00000006016,ENSAPLG00000005019,ENSAPLG00000011263,…
GO:0046635	positive regulation of alpha-beta T cell activation	biological_process	0.010013	0.48667	18	4971	29	12845	ENSAPLG00000007728,ENSAPLG00000001971,ENSAPLG00000004361,ENSAPLG00000007359,ENSAPLG00000010696,ENSAPLG00000008763,ENSAPLG00000001723,ENSAPLG00000006820,ENSAPLG00000008789,ENSAPLG00000009684,ENSAPLG00000006147,ENSAPLG00000012876,ENSAPLG00000004175,ENSAPLG00000010083,ENSAPLG00000010799,ENSAPLG00000010027,ENSAPLG00000005492,ENSAPLG00000006833
GO:0019941	modification-dependent protein catabolic process	biological_process	0.010019	0.48667	147	4971	320	12845	ENSAPLG00000001568,ENSAPLG00000014792,ENSAPLG00000014505,ENSAPLG00000015679,ENSAPLG00000008803,ENSAPLG00000007078,ENSAPLG00000010103,ENSAPLG00000003695,ENSAPLG00000000901,ENSAPLG00000003323,ENSAPLG00000014846,ENSAPLG00000005939,ENSAPLG00000003040,ENSAPLG00000015288,ENSAPLG00000011918,ENSAPLG00000011239,ENSAPLG00000008527,ENSAPLG00000012344,ENSAPLG00000011901,ENSAPLG00000006843,ENSAPLG00000000953,…
GO:0016670	oxidoreductase activity, acting on a sulfur group of donors, oxygen as acceptor	molecular_function	0.010021	0.48667	5	4971	5	12845	ENSAPLG00000008855,ENSAPLG00000008146,ENSAPLG00000011109,ENSAPLG00000009993,ENSAPLG00000011797
GO:0046471	phosphatidylglycerol metabolic process	biological_process	0.010022	0.48667	5	4971	5	12845	ENSAPLG00000014840,ENSAPLG00000002831,ENSAPLG00000011847,ENSAPLG00000011921,ENSAPLG00000009828
GO:0005154	epidermal growth factor receptor binding	molecular_function	0.010054	0.48667	13	4971	19	12845	ENSAPLG00000011867,ENSAPLG00000008615,ENSAPLG00000009129,ENSAPLG00000012940,ENSAPLG00000001442,ENSAPLG00000010838,ENSAPLG00000007510,ENSAPLG00000012982,ENSAPLG00000005225,ENSAPLG00000003989,ENSAPLG00000005817,ENSAPLG00000001971,ENSAPLG00000001331
GO:0002634	regulation of germinal center formation	biological_process	0.010159	0.48667	5	4971	5	12845	ENSAPLG00000005341,ENSAPLG00000002302,ENSAPLG00000003960,ENSAPLG00000008763,ENSAPLG00000008693
GO:0002250	adaptive immune response	biological_process	0.010187	0.48667	54	4971	106	12845	ENSAPLG00000006833,ENSAPLG00000013430,ENSAPLG00000008658,ENSAPLG00000016151,ENSAPLG00000003053,ENSAPLG00000006016,ENSAPLG00000010083,ENSAPLG00000009399,ENSAPLG00000001673,ENSAPLG00000007308,ENSAPLG00000006147,ENSAPLG00000005272,ENSAPLG00000002487,ENSAPLG00000009054,ENSAPLG00000005501,ENSAPLG00000016149,ENSAPLG00000003745,ENSAPLG00000001319,ENSAPLG00000012248,ENSAPLG00000013558,ENSAPLG00000013887,…
GO:0001932	regulation of protein phosphorylation	biological_process	0.010198	0.48667	289	4971	664	12845	ENSAPLG00000010800,ENSAPLG00000002802,ENSAPLG00000003300,ENSAPLG00000008613,ENSAPLG00000016153,ENSAPLG00000001507,ENSAPLG00000014846,ENSAPLG00000015555,ENSAPLG00000005808,ENSAPLG00000007177,ENSAPLG00000007148,ENSAPLG00000002696,ENSAPLG00000005133,ENSAPLG00000012441,ENSAPLG00000004656,ENSAPLG00000006771,ENSAPLG00000008525,ENSAPLG00000015762,ENSAPLG00000013494,ENSAPLG00000012088,ENSAPLG00000015593,…
GO:0007586	digestion	biological_process	0.010203	0.48667	23	4971	39	12845	ENSAPLG00000015507,ENSAPLG00000010925,ENSAPLG00000005368,ENSAPLG00000002663,ENSAPLG00000011513,ENSAPLG00000009909,ENSAPLG00000014110,ENSAPLG00000008682,ENSAPLG00000003232,ENSAPLG00000003624,ENSAPLG00000011904,ENSAPLG00000013799,ENSAPLG00000006766,ENSAPLG00000014510,ENSAPLG00000012387,ENSAPLG00000016388,ENSAPLG00000013154,ENSAPLG00000009189,ENSAPLG00000011004,ENSAPLG00000006455,ENSAPLG00000007441,…
GO:0009163	nucleoside biosynthetic process	biological_process	0.010231	0.48667	34	4971	64	12845	ENSAPLG00000006986,ENSAPLG00000010230,ENSAPLG00000011388,ENSAPLG00000011347,ENSAPLG00000007691,ENSAPLG00000014652,ENSAPLG00000016028,ENSAPLG00000008986,ENSAPLG00000010581,ENSAPLG00000007987,ENSAPLG00000008904,ENSAPLG00000008017,ENSAPLG00000012683,ENSAPLG00000006191,ENSAPLG00000005651,ENSAPLG00000015238,ENSAPLG00000013381,ENSAPLG00000013940,ENSAPLG00000007528,ENSAPLG00000008193,ENSAPLG00000008763,…
GO:0042455	ribonucleoside biosynthetic process	biological_process	0.010231	0.48667	34	4971	64	12845	ENSAPLG00000011388,ENSAPLG00000011347,ENSAPLG00000014652,ENSAPLG00000007691,ENSAPLG00000006986,ENSAPLG00000010230,ENSAPLG00000005651,ENSAPLG00000006191,ENSAPLG00000008017,ENSAPLG00000012683,ENSAPLG00000013940,ENSAPLG00000013381,ENSAPLG00000015238,ENSAPLG00000010581,ENSAPLG00000008986,ENSAPLG00000016028,ENSAPLG00000008904,ENSAPLG00000007987,ENSAPLG00000010288,ENSAPLG00000008763,ENSAPLG00000007528,…
GO:0035461	vitamin transmembrane transport	biological_process	0.010239	0.48667	5	4971	5	12845	ENSAPLG00000013154,ENSAPLG00000008115,ENSAPLG00000011070,ENSAPLG00000008141,ENSAPLG00000007314
GO:0051781	positive regulation of cell division	biological_process	0.010268	0.48667	25	4971	44	12845	ENSAPLG00000012956,ENSAPLG00000000768,ENSAPLG00000012940,ENSAPLG00000013570,ENSAPLG00000009855,ENSAPLG00000009024,ENSAPLG00000003306,ENSAPLG00000001723,ENSAPLG00000014846,ENSAPLG00000007734,ENSAPLG00000014690,ENSAPLG00000010800,ENSAPLG00000005151,ENSAPLG00000012710,ENSAPLG00000009051,ENSAPLG00000014092,ENSAPLG00000005243,ENSAPLG00000012885,ENSAPLG00000011867,ENSAPLG00000004041,ENSAPLG00000001660,…
GO:0048872	homeostasis of number of cells	biological_process	0.010274	0.48667	69	4971	140	12845	ENSAPLG00000000796,ENSAPLG00000002423,ENSAPLG00000005112,ENSAPLG00000010046,ENSAPLG00000008763,ENSAPLG00000007734,ENSAPLG00000003201,ENSAPLG00000010443,ENSAPLG00000004559,ENSAPLG00000009200,ENSAPLG00000005485,ENSAPLG00000003236,ENSAPLG00000004537,ENSAPLG00000015982,ENSAPLG00000004667,ENSAPLG00000002715,ENSAPLG00000015307,ENSAPLG00000008693,ENSAPLG00000015340,ENSAPLG00000012974,ENSAPLG00000002198,…
GO:0006886	intracellular protein transport	biological_process	0.010292	0.48667	178	4971	396	12845	ENSAPLG00000015926,ENSAPLG00000004030,ENSAPLG00000001842,ENSAPLG00000007281,ENSAPLG00000006623,ENSAPLG00000007378,ENSAPLG00000013799,ENSAPLG00000012671,ENSAPLG00000006767,ENSAPLG00000005727,ENSAPLG00000014465,ENSAPLG00000004179,ENSAPLG00000004693,ENSAPLG00000009712,ENSAPLG00000013998,ENSAPLG00000016002,ENSAPLG00000004363,ENSAPLG00000012447,ENSAPLG00000013171,ENSAPLG00000009153,ENSAPLG00000007411,…
GO:0016859	cis-trans isomerase activity	molecular_function	0.010443	0.49244	18	4971	30	12845	ENSAPLG00000009096,ENSAPLG00000012198,ENSAPLG00000015511,ENSAPLG00000008437,ENSAPLG00000013083,ENSAPLG00000012560,ENSAPLG00000007824,ENSAPLG00000002400,ENSAPLG00000011063,ENSAPLG00000005246,ENSAPLG00000009716,ENSAPLG00000004374,ENSAPLG00000003627,ENSAPLG00000004432,ENSAPLG00000015961,ENSAPLG00000015733,ENSAPLG00000007782,ENSAPLG00000014344
GO:0008174	mRNA methyltransferase activity	molecular_function	0.010495	0.49312	5	4971	5	12845	ENSAPLG00000002025,ENSAPLG00000006690,ENSAPLG00000000653,ENSAPLG00000015191,ENSAPLG00000014262
GO:0009792	embryo development ending in birth or egg hatching	biological_process	0.010519	0.49312	169	4971	374	12845	ENSAPLG00000009576,ENSAPLG00000015217,ENSAPLG00000001660,ENSAPLG00000001988,ENSAPLG00000002412,ENSAPLG00000013054,ENSAPLG00000009872,ENSAPLG00000002715,ENSAPLG00000010837,ENSAPLG00000010857,ENSAPLG00000015347,ENSAPLG00000013530,ENSAPLG00000006162,ENSAPLG00000007967,ENSAPLG00000005505,ENSAPLG00000005308,ENSAPLG00000010046,ENSAPLG00000008640,ENSAPLG00000002761,ENSAPLG00000008763,ENSAPLG00000010365,…
GO:0007369	gastrulation	biological_process	0.010544	0.49312	52	4971	101	12845	ENSAPLG00000012652,ENSAPLG00000008950,ENSAPLG00000011198,ENSAPLG00000007492,ENSAPLG00000007766,ENSAPLG00000008092,ENSAPLG00000010800,ENSAPLG00000004390,ENSAPLG00000009462,ENSAPLG00000008613,ENSAPLG00000007858,ENSAPLG00000006504,ENSAPLG00000008203,ENSAPLG00000011547,ENSAPLG00000006162,ENSAPLG00000012107,ENSAPLG00000010114,ENSAPLG00000005625,ENSAPLG00000004667,ENSAPLG00000013054,ENSAPLG00000014398,…
GO:0072674	multinuclear osteoclast differentiation	biological_process	0.010617	0.49488	5	4971	5	12845	ENSAPLG00000009080,ENSAPLG00000007918,ENSAPLG00000003745,ENSAPLG00000002672,ENSAPLG00000007158
GO:0061635	regulation of protein complex stability	biological_process	0.010639	0.49488	5	4971	5	12845	ENSAPLG00000007307,ENSAPLG00000008717,ENSAPLG00000013216,ENSAPLG00000015916,ENSAPLG00000004844
GO:1990266	neutrophil migration	biological_process	0.010755	0.4961	19	4971	31	12845	ENSAPLG00000002776,ENSAPLG00000001977,ENSAPLG00000007972,ENSAPLG00000015745,ENSAPLG00000006130,ENSAPLG00000005377,ENSAPLG00000013099,ENSAPLG00000012697,ENSAPLG00000006586,ENSAPLG00000006188,ENSAPLG00000012822,ENSAPLG00000010034,ENSAPLG00000007240,ENSAPLG00000010518,ENSAPLG00000015926,ENSAPLG00000016176,ENSAPLG00000005225,ENSAPLG00000012692,ENSAPLG00000016014
GO:0060828	regulation of canonical Wnt signaling pathway	biological_process	0.010761	0.4961	67	4971	136	12845	ENSAPLG00000007512,ENSAPLG00000005794,ENSAPLG00000001367,ENSAPLG00000007362,ENSAPLG00000004969,ENSAPLG00000006111,ENSAPLG00000009488,ENSAPLG00000004361,ENSAPLG00000004673,ENSAPLG00000007704,ENSAPLG00000005994,ENSAPLG00000008388,ENSAPLG00000014344,ENSAPLG00000003220,ENSAPLG00000012270,ENSAPLG00000004912,ENSAPLG00000015053,ENSAPLG00000004203,ENSAPLG00000004539,ENSAPLG00000009385,ENSAPLG00000000666,…
GO:0045184	establishment of protein localization	biological_process	0.01081	0.4961	319	4971	737	12845	ENSAPLG00000010738,ENSAPLG00000012661,ENSAPLG00000008950,ENSAPLG00000011434,ENSAPLG00000005468,ENSAPLG00000003842,ENSAPLG00000011673,ENSAPLG00000003651,ENSAPLG00000009100,ENSAPLG00000011385,ENSAPLG00000002910,ENSAPLG00000004323,ENSAPLG00000011961,ENSAPLG00000007203,ENSAPLG00000009345,ENSAPLG00000005978,ENSAPLG00000000892,ENSAPLG00000007990,ENSAPLG00000009855,ENSAPLG00000015202,ENSAPLG00000012438,…
GO:0009167	purine ribonucleoside monophosphate metabolic process	biological_process	0.010818	0.4961	57	4971	115	12845	ENSAPLG00000014399,ENSAPLG00000006356,ENSAPLG00000008082,ENSAPLG00000005848,ENSAPLG00000004559,ENSAPLG00000008193,ENSAPLG00000008763,ENSAPLG00000014863,ENSAPLG00000005307,ENSAPLG00000015347,ENSAPLG00000011378,ENSAPLG00000009726,ENSAPLG00000010641,ENSAPLG00000010075,ENSAPLG00000004222,ENSAPLG00000009240,ENSAPLG00000012746,ENSAPLG00000009807,ENSAPLG00000016273,ENSAPLG00000002715,ENSAPLG00000011008,…
GO:0017147	Wnt-protein binding	molecular_function	0.010836	0.4961	14	4971	21	12845	ENSAPLG00000007704,ENSAPLG00000006538,ENSAPLG00000013960,ENSAPLG00000006111,ENSAPLG00000001633,ENSAPLG00000006281,ENSAPLG00000008203,ENSAPLG00000012219,ENSAPLG00000001913,ENSAPLG00000003162,ENSAPLG00000003220,ENSAPLG00000003081,ENSAPLG00000014906,ENSAPLG00000007920
GO:0065007	biological regulation	biological_process	0.010847	0.4961	2487	4971	6198	12845	ENSAPLG00000003525,ENSAPLG00000003532,ENSAPLG00000009467,ENSAPLG00000004825,ENSAPLG00000014282,ENSAPLG00000002139,ENSAPLG00000000796,ENSAPLG00000002716,ENSAPLG00000004320,ENSAPLG00000010322,ENSAPLG00000010641,ENSAPLG00000015104,ENSAPLG00000003810,ENSAPLG00000011576,ENSAPLG00000015357,ENSAPLG00000003149,ENSAPLG00000010054,ENSAPLG00000003121,ENSAPLG00000009271,ENSAPLG00000002663,ENSAPLG00000005347,…
PLG00000010138,ENSAPLG00000009854,ENSAPLG00000002696,ENSAPLG00000003237,ENSAPLG00000007846,ENSAPLG00000003643,ENSAPLG00000008138,ENSAPLG00000002654,ENSAPLG00000012027,ENSAPLG00000004630,ENSAPLG00000005464,ENSAPLG00000007107,ENSAPLG00000010107,ENSAPLG00000001184,ENSAPLG00000007654,ENSAPLG00000015544,ENSAPLG00000014709,ENSAPLG00000007920,ENSAPLG00000000717,ENSAPLG00000009084,ENSAPLG00000011540,ENSA…
GO:0051307	meiotic chromosome separation	biological_process	0.010877	0.4961	5	4971	5	12845	ENSAPLG00000013639,ENSAPLG00000011095,ENSAPLG00000013369,ENSAPLG00000003560,ENSAPLG00000008347
GO:0043372	positive regulation of CD4-positive, alpha-beta T cell differentiation	biological_process	0.010907	0.4961	8	4971	10	12845	ENSAPLG00000007728,ENSAPLG00000001971,ENSAPLG00000007359,ENSAPLG00000012876,ENSAPLG00000004175,ENSAPLG00000010083,ENSAPLG00000010027,ENSAPLG00000006833
GO:0002712	regulation of B cell mediated immunity	biological_process	0.010954	0.4961	13	4971	19	12845	ENSAPLG00000002774,ENSAPLG00000001319,ENSAPLG00000013430,ENSAPLG00000003960,ENSAPLG00000001723,ENSAPLG00000007092,ENSAPLG00000013558,ENSAPLG00000006584,ENSAPLG00000015347,ENSAPLG00000009488,ENSAPLG00000004866,ENSAPLG00000016149,ENSAPLG00000008789
GO:0002889	regulation of immunoglobulin mediated immune response	biological_process	0.010954	0.4961	13	4971	19	12845	ENSAPLG00000015347,ENSAPLG00000006584,ENSAPLG00000009488,ENSAPLG00000004866,ENSAPLG00000016149,ENSAPLG00000008789,ENSAPLG00000001319,ENSAPLG00000013430,ENSAPLG00000002774,ENSAPLG00000007092,ENSAPLG00000001723,ENSAPLG00000003960,ENSAPLG00000013558
GO:0001890	placenta development	biological_process	0.010992	0.49614	41	4971	78	12845	ENSAPLG00000011570,ENSAPLG00000007512,ENSAPLG00000004889,ENSAPLG00000012956,ENSAPLG00000005839,ENSAPLG00000009172,ENSAPLG00000004751,ENSAPLG00000008215,ENSAPLG00000011195,ENSAPLG00000010807,ENSAPLG00000007811,ENSAPLG00000002737,ENSAPLG00000002882,ENSAPLG00000011072,ENSAPLG00000004160,ENSAPLG00000014182,ENSAPLG00000002325,ENSAPLG00000008260,ENSAPLG00000016314,ENSAPLG00000015912,ENSAPLG00000001466,…
GO:0016776	phosphotransferase activity, phosphate group as acceptor	molecular_function	0.011013	0.49614	15	4971	24	12845	ENSAPLG00000002759,ENSAPLG00000006356,ENSAPLG00000007594,ENSAPLG00000010385,ENSAPLG00000005092,ENSAPLG00000007528,ENSAPLG00000013940,ENSAPLG00000010179,ENSAPLG00000004222,ENSAPLG00000007691,ENSAPLG00000015608,ENSAPLG00000006769,ENSAPLG00000005996,ENSAPLG00000002249,ENSAPLG00000010393
GO:0009057	macromolecule catabolic process	biological_process	0.011108	0.49911	263	4971	597	12845	ENSAPLG00000009829,ENSAPLG00000013301,ENSAPLG00000003321,ENSAPLG00000005301,ENSAPLG00000014660,ENSAPLG00000009404,ENSAPLG00000014848,ENSAPLG00000015147,ENSAPLG00000003810,ENSAPLG00000013286,ENSAPLG00000016213,ENSAPLG00000007452,ENSAPLG00000014717,ENSAPLG00000009932,ENSAPLG00000012084,ENSAPLG00000009385,ENSAPLG00000004756,ENSAPLG00000014264,ENSAPLG00000014084,ENSAPLG00000004598,ENSAPLG00000012258,…
GO:0060070	canonical Wnt signaling pathway	biological_process	0.011162	0.50024	81	4971	168	12845	ENSAPLG00000006855,ENSAPLG00000003081,ENSAPLG00000006703,ENSAPLG00000014277,ENSAPLG00000009787,ENSAPLG00000000919,ENSAPLG00000003379,ENSAPLG00000014558,ENSAPLG00000006499,ENSAPLG00000004551,ENSAPLG00000004700,ENSAPLG00000006581,ENSAPLG00000009910,ENSAPLG00000006500,ENSAPLG00000015288,ENSAPLG00000009261,ENSAPLG00000014846,ENSAPLG00000007492,ENSAPLG00000008203,ENSAPLG00000012447,ENSAPLG00000010800,…
GO:0005634	nucleus	cellular_component	0.011241	0.50054	1437	4971	3529	12845	ENSAPLG00000006842,ENSAPLG00000011384,ENSAPLG00000006690,ENSAPLG00000011293,ENSAPLG00000013222,ENSAPLG00000003791,ENSAPLG00000016417,ENSAPLG00000006767,ENSAPLG00000010489,ENSAPLG00000002965,ENSAPLG00000007456,ENSAPLG00000008049,ENSAPLG00000001319,ENSAPLG00000001262,ENSAPLG00000013689,ENSAPLG00000002271,ENSAPLG00000011859,ENSAPLG00000002570,ENSAPLG00000012525,ENSAPLG00000009186,ENSAPLG00000008307,…
GO:0006796	phosphate-containing compound metabolic process	biological_process	0.01127	0.50054	755	4971	1811	12845	ENSAPLG00000013940,ENSAPLG00000009013,ENSAPLG00000002602,ENSAPLG00000006146,ENSAPLG00000009252,ENSAPLG00000009742,ENSAPLG00000015760,ENSAPLG00000010637,ENSAPLG00000011513,ENSAPLG00000011447,ENSAPLG00000002776,ENSAPLG00000002778,ENSAPLG00000014335,ENSAPLG00000002352,ENSAPLG00000002737,ENSAPLG00000006905,ENSAPLG00000006086,ENSAPLG00000009488,ENSAPLG00000009614,ENSAPLG00000010145,ENSAPLG00000012304,…
GO:0030204	chondroitin sulfate metabolic process	biological_process	0.011278	0.50054	8	4971	10	12845	ENSAPLG00000012574,ENSAPLG00000013984,ENSAPLG00000005992,ENSAPLG00000008640,ENSAPLG00000007571,ENSAPLG00000014103,ENSAPLG00000007984,ENSAPLG00000014335
GO:0010869	regulation of receptor biosynthetic process	biological_process	0.011286	0.50054	8	4971	10	12845	ENSAPLG00000010438,ENSAPLG00000010641,ENSAPLG00000012710,ENSAPLG00000006402,ENSAPLG00000002715,ENSAPLG00000013537,ENSAPLG00000009031,ENSAPLG00000006926
GO:0045638	negative regulation of myeloid cell differentiation	biological_process	0.011437	0.5029	24	4971	42	12845	ENSAPLG00000005805,ENSAPLG00000011313,ENSAPLG00000006127,ENSAPLG00000014001,ENSAPLG00000006111,ENSAPLG00000004772,ENSAPLG00000001201,ENSAPLG00000008965,ENSAPLG00000011303,ENSAPLG00000004686,ENSAPLG00000012106,ENSAPLG00000005565,ENSAPLG00000006166,ENSAPLG00000004403,ENSAPLG00000011138,ENSAPLG00000000756,ENSAPLG00000013614,ENSAPLG00000012702,ENSAPLG00000002325,ENSAPLG00000015880,ENSAPLG00000001578,…
GO:0051954	positive regulation of amine transport	biological_process	0.011455	0.5029	8	4971	10	12845	ENSAPLG00000009051,ENSAPLG00000004148,ENSAPLG00000011729,ENSAPLG00000006843,ENSAPLG00000007692,ENSAPLG00000014356,ENSAPLG00000014477,ENSAPLG00000014149
GO:0032946	positive regulation of mononuclear cell proliferation	biological_process	0.011456	0.5029	28	4971	51	12845	ENSAPLG00000015926,ENSAPLG00000014513,ENSAPLG00000007359,ENSAPLG00000015428,ENSAPLG00000008693,ENSAPLG00000006584,ENSAPLG00000010696,ENSAPLG00000004673,ENSAPLG00000015339,ENSAPLG00000005225,ENSAPLG00000008763,ENSAPLG00000011754,ENSAPLG00000013558,ENSAPLG00000012956,ENSAPLG00000006820,ENSAPLG00000001723,ENSAPLG00000009817,ENSAPLG00000009200,ENSAPLG00000008789,ENSAPLG00000003232,ENSAPLG00000006147,…
GO:0050671	positive regulation of lymphocyte proliferation	biological_process	0.011456	0.5029	28	4971	51	12845	ENSAPLG00000001723,ENSAPLG00000006820,ENSAPLG00000012956,ENSAPLG00000013558,ENSAPLG00000008763,ENSAPLG00000011754,ENSAPLG00000010696,ENSAPLG00000004673,ENSAPLG00000015339,ENSAPLG00000005225,ENSAPLG00000006584,ENSAPLG00000008693,ENSAPLG00000007359,ENSAPLG00000015926,ENSAPLG00000014513,ENSAPLG00000015428,ENSAPLG00000007259,ENSAPLG00000013494,ENSAPLG00000002774,ENSAPLG00000006833,ENSAPLG00000006255,…
GO:0032456	endocytic recycling	biological_process	0.011515	0.50421	17	4971	27	12845	ENSAPLG00000005124,ENSAPLG00000011964,ENSAPLG00000015261,ENSAPLG00000009583,ENSAPLG00000005439,ENSAPLG00000009995,ENSAPLG00000013286,ENSAPLG00000004880,ENSAPLG00000008924,ENSAPLG00000001304,ENSAPLG00000013216,ENSAPLG00000015708,ENSAPLG00000014489,ENSAPLG00000005294,ENSAPLG00000007552,ENSAPLG00000011537,ENSAPLG00000009470
GO:0006152	purine nucleoside catabolic process	biological_process	0.011728	0.51093	8	4971	10	12845	ENSAPLG00000008763,ENSAPLG00000009048,ENSAPLG00000006820,ENSAPLG00000014399,ENSAPLG00000012586,ENSAPLG00000007974,ENSAPLG00000003308,ENSAPLG00000011054
GO:0046130	purine ribonucleoside catabolic process	biological_process	0.011728	0.51093	8	4971	10	12845	ENSAPLG00000006820,ENSAPLG00000014399,ENSAPLG00000008763,ENSAPLG00000009048,ENSAPLG00000011054,ENSAPLG00000012586,ENSAPLG00000007974,ENSAPLG00000003308
GO:0051219	phosphoprotein binding	molecular_function	0.011838	0.51442	33	4971	60	12845	ENSAPLG00000006336,ENSAPLG00000007510,ENSAPLG00000001792,ENSAPLG00000008445,ENSAPLG00000007734,ENSAPLG00000004403,ENSAPLG00000011138,ENSAPLG00000012828,ENSAPLG00000008651,ENSAPLG00000011898,ENSAPLG00000005759,ENSAPLG00000008365,ENSAPLG00000004866,ENSAPLG00000010782,ENSAPLG00000013494,ENSAPLG00000015307,ENSAPLG00000007551,ENSAPLG00000012088,ENSAPLG00000007266,ENSAPLG00000008388,ENSAPLG00000014344,…
GO:0019899	enzyme binding	molecular_function	0.011926	0.51693	428	4971	995	12845	ENSAPLG00000006022,ENSAPLG00000010782,ENSAPLG00000013877,ENSAPLG00000009140,ENSAPLG00000012885,ENSAPLG00000005726,ENSAPLG00000013286,ENSAPLG00000004432,ENSAPLG00000010503,ENSAPLG00000012107,ENSAPLG00000010641,ENSAPLG00000015094,ENSAPLG00000006985,ENSAPLG00000008445,ENSAPLG00000006929,ENSAPLG00000006524,ENSAPLG00000016031,ENSAPLG00000003054,ENSAPLG00000004825,ENSAPLG00000012652,ENSAPLG00000007488,…
GO:0002715	regulation of natural killer cell mediated immunity	biological_process	0.012067	0.51958	9	4971	12	12845	ENSAPLG00000015580,ENSAPLG00000010895,ENSAPLG00000014217,ENSAPLG00000006429,ENSAPLG00000012436,ENSAPLG00000006147,ENSAPLG00000005272,ENSAPLG00000004955,ENSAPLG00000006911
GO:0042269	regulation of natural killer cell mediated cytotoxicity	biological_process	0.012067	0.51958	9	4971	12	12845	ENSAPLG00000012436,ENSAPLG00000006429,ENSAPLG00000014217,ENSAPLG00000010895,ENSAPLG00000015580,ENSAPLG00000004955,ENSAPLG00000006911,ENSAPLG00000006147,ENSAPLG00000005272
GO:1903039	positive regulation of leukocyte cell-cell adhesion	biological_process	0.012078	0.51958	41	4971	79	12845	ENSAPLG00000004780,ENSAPLG00000007728,ENSAPLG00000010696,ENSAPLG00000008763,ENSAPLG00000012822,ENSAPLG00000010046,ENSAPLG00000001723,ENSAPLG00000015848,ENSAPLG00000006075,ENSAPLG00000009200,ENSAPLG00000008789,ENSAPLG00000009684,ENSAPLG00000011263,ENSAPLG00000006911,ENSAPLG00000004175,ENSAPLG00000012876,ENSAPLG00000002774,ENSAPLG00000013494,ENSAPLG00000010027,ENSAPLG00000004361,ENSAPLG00000015926,…
GO:0071453	cellular response to oxygen levels	biological_process	0.012166	0.51973	34	4971	63	12845	ENSAPLG00000013865,ENSAPLG00000006524,ENSAPLG00000003201,ENSAPLG00000012822,ENSAPLG00000006043,ENSAPLG00000015470,ENSAPLG00000007177,ENSAPLG00000014518,ENSAPLG00000014536,ENSAPLG00000009750,ENSAPLG00000005868,ENSAPLG00000015342,ENSAPLG00000013877,ENSAPLG00000006058,ENSAPLG00000002715,ENSAPLG00000010103,ENSAPLG00000007266,ENSAPLG00000007160,ENSAPLG00000014245,ENSAPLG00000004751,ENSAPLG00000008190,…
GO:0045671	negative regulation of osteoclast differentiation	biological_process	0.012189	0.51973	9	4971	12	12845	ENSAPLG00000011138,ENSAPLG00000005565,ENSAPLG00000012106,ENSAPLG00000006166,ENSAPLG00000004403,ENSAPLG00000004772,ENSAPLG00000008965,ENSAPLG00000006111,ENSAPLG00000005805
GO:0044710	single-organism metabolic process	biological_process	0.012226	0.51973	1152	4971	2814	12845	ENSAPLG00000013379,ENSAPLG00000010416,ENSAPLG00000009934,ENSAPLG00000004061,ENSAPLG00000015260,ENSAPLG00000000763,ENSAPLG00000005581,ENSAPLG00000007728,ENSAPLG00000014511,ENSAPLG00000008868,ENSAPLG00000010111,ENSAPLG00000014635,ENSAPLG00000005030,ENSAPLG00000011126,ENSAPLG00000010075,ENSAPLG00000004187,ENSAPLG00000012940,ENSAPLG00000009910,ENSAPLG00000015861,ENSAPLG00000006841,ENSAPLG00000011369,…
GO:0042451	purine nucleoside biosynthetic process	biological_process	0.012233	0.51973	30	4971	56	12845	ENSAPLG00000011388,ENSAPLG00000011347,ENSAPLG00000010288,ENSAPLG00000007691,ENSAPLG00000014652,ENSAPLG00000008193,ENSAPLG00000007528,ENSAPLG00000008763,ENSAPLG00000006986,ENSAPLG00000010230,ENSAPLG00000014399,ENSAPLG00000008017,ENSAPLG00000012683,ENSAPLG00000006191,ENSAPLG00000005651,ENSAPLG00000016096,ENSAPLG00000013381,ENSAPLG00000011054,ENSAPLG00000013940,ENSAPLG00000013428,ENSAPLG00000011820,…
GO:0046129	purine ribonucleoside biosynthetic process	biological_process	0.012233	0.51973	30	4971	56	12845	ENSAPLG00000006986,ENSAPLG00000008763,ENSAPLG00000008193,ENSAPLG00000007528,ENSAPLG00000014399,ENSAPLG00000010230,ENSAPLG00000010288,ENSAPLG00000011388,ENSAPLG00000011347,ENSAPLG00000014652,ENSAPLG00000007691,ENSAPLG00000005581,ENSAPLG00000010581,ENSAPLG00000008986,ENSAPLG00000015222,ENSAPLG00000011820,ENSAPLG00000013428,ENSAPLG00000008904,ENSAPLG00000009020,ENSAPLG00000002759,ENSAPLG00000005797,…
GO:0023057	negative regulation of signaling	biological_process	0.012676	0.5372	281	4971	646	12845	ENSAPLG00000007266,ENSAPLG00000014144,ENSAPLG00000010103,ENSAPLG00000012088,ENSAPLG00000008525,ENSAPLG00000013494,ENSAPLG00000005133,ENSAPLG00000010375,ENSAPLG00000009150,ENSAPLG00000010908,ENSAPLG00000007177,ENSAPLG00000015288,ENSAPLG00000005565,ENSAPLG00000014846,ENSAPLG00000008861,ENSAPLG00000010456,ENSAPLG00000007920,ENSAPLG00000005871,ENSAPLG00000007964,ENSAPLG00000007692,ENSAPLG00000011319,…
GO:0010468	regulation of gene expression	biological_process	0.012761	0.53948	830	4971	2008	12845	ENSAPLG00000014412,ENSAPLG00000013752,ENSAPLG00000011902,ENSAPLG00000010291,ENSAPLG00000010275,ENSAPLG00000015860,ENSAPLG00000010857,ENSAPLG00000012876,ENSAPLG00000002622,ENSAPLG00000009918,ENSAPLG00000005485,ENSAPLG00000011057,ENSAPLG00000014211,ENSAPLG00000007538,ENSAPLG00000013262,ENSAPLG00000007090,ENSAPLG00000015955,ENSAPLG00000003164,ENSAPLG00000007561,ENSAPLG00000012910,ENSAPLG00000006744,…
GO:0031514	motile cilium	cellular_component	0.012818	0.54054	34	4971	63	12845	ENSAPLG00000015992,ENSAPLG00000014571,ENSAPLG00000012564,ENSAPLG00000015402,ENSAPLG00000008375,ENSAPLG00000007471,ENSAPLG00000011691,ENSAPLG00000006769,ENSAPLG00000013185,ENSAPLG00000008661,ENSAPLG00000008968,ENSAPLG00000008361,ENSAPLG00000005573,ENSAPLG00000002715,ENSAPLG00000008717,ENSAPLG00000016260,ENSAPLG00000010005,ENSAPLG00000011787,ENSAPLG00000012830,ENSAPLG00000010267,ENSAPLG00000003943,…
GO:1901137	carbohydrate derivative biosynthetic process	biological_process	0.012876	0.54166	157	4971	351	12845	ENSAPLG00000010797,ENSAPLG00000001596,ENSAPLG00000001355,ENSAPLG00000008763,ENSAPLG00000008640,ENSAPLG00000010256,ENSAPLG00000001406,ENSAPLG00000003303,ENSAPLG00000010288,ENSAPLG00000003068,ENSAPLG00000010291,ENSAPLG00000002412,ENSAPLG00000002759,ENSAPLG00000002442,ENSAPLG00000005992,ENSAPLG00000013428,ENSAPLG00000005053,ENSAPLG00000012876,ENSAPLG00000016096,ENSAPLG00000002959,ENSAPLG00000013507,…
GO:0016310	phosphorylation	biological_process	0.013013	0.54609	551	4971	1306	12845	ENSAPLG00000007107,ENSAPLG00000010107,ENSAPLG00000002569,ENSAPLG00000004219,ENSAPLG00000006281,ENSAPLG00000002697,ENSAPLG00000013460,ENSAPLG00000002990,ENSAPLG00000002462,ENSAPLG00000007410,ENSAPLG00000003371,ENSAPLG00000014409,ENSAPLG00000004650,ENSAPLG00000006277,ENSAPLG00000010838,ENSAPLG00000001211,ENSAPLG00000009470,ENSAPLG00000007886,ENSAPLG00000003778,ENSAPLG00000010370,ENSAPLG00000010810,…
GO:0051785	positive regulation of nuclear division	biological_process	0.013066	0.54698	17	4971	28	12845	ENSAPLG00000007734,ENSAPLG00000014846,ENSAPLG00000001723,ENSAPLG00000013570,ENSAPLG00000012940,ENSAPLG00000012956,ENSAPLG00000014092,ENSAPLG00000012710,ENSAPLG00000010800,ENSAPLG00000005151,ENSAPLG00000011867,ENSAPLG00000004041,ENSAPLG00000005243,ENSAPLG00000012885,ENSAPLG00000012982,ENSAPLG00000001660,ENSAPLG00000008361
GO:0009124	nucleoside monophosphate biosynthetic process	biological_process	0.01311	0.5475	27	4971	49	12845	ENSAPLG00000003828,ENSAPLG00000016096,ENSAPLG00000008581,ENSAPLG00000013381,ENSAPLG00000015238,ENSAPLG00000004498,ENSAPLG00000009020,ENSAPLG00000008904,ENSAPLG00000007987,ENSAPLG00000008986,ENSAPLG00000012141,ENSAPLG00000008933,ENSAPLG00000005581,ENSAPLG00000010581,ENSAPLG00000013428,ENSAPLG00000011820,ENSAPLG00000010573,ENSAPLG00000014652,ENSAPLG00000010628,ENSAPLG00000011347,ENSAPLG00000011388,…
GO:0045621	positive regulation of lymphocyte differentiation	biological_process	0.013316	0.55473	26	4971	46	12845	ENSAPLG00000010046,ENSAPLG00000012822,ENSAPLG00000008763,ENSAPLG00000006429,ENSAPLG00000006820,ENSAPLG00000007728,ENSAPLG00000016338,ENSAPLG00000001971,ENSAPLG00000015926,ENSAPLG00000007359,ENSAPLG00000004361,ENSAPLG00000012876,ENSAPLG00000004175,ENSAPLG00000010083,ENSAPLG00000010799,ENSAPLG00000010027,ENSAPLG00000005492,ENSAPLG00000006833,ENSAPLG00000005048,ENSAPLG00000008789,ENSAPLG00000009200,…
GO:0045840	positive regulation of mitotic nuclear division	biological_process	0.013453	0.55759	14	4971	22	12845	ENSAPLG00000012710,ENSAPLG00000014092,ENSAPLG00000012982,ENSAPLG00000008361,ENSAPLG00000005151,ENSAPLG00000010800,ENSAPLG00000004041,ENSAPLG00000011867,ENSAPLG00000001723,ENSAPLG00000007734,ENSAPLG00000012940,ENSAPLG00000012956,ENSAPLG00000005243,ENSAPLG00000013570
GO:0051240	positive regulation of multicellular organismal process	biological_process	0.01348	0.55759	328	4971	761	12845	ENSAPLG00000005790,ENSAPLG00000012982,ENSAPLG00000007352,ENSAPLG00000005868,ENSAPLG00000014558,ENSAPLG00000015179,ENSAPLG00000000919,ENSAPLG00000003320,ENSAPLG00000003081,ENSAPLG00000008645,ENSAPLG00000005030,ENSAPLG00000006975,ENSAPLG00000007240,ENSAPLG00000007728,ENSAPLG00000015379,ENSAPLG00000011198,ENSAPLG00000008809,ENSAPLG00000011587,ENSAPLG00000004328,ENSAPLG00000009910,ENSAPLG00000011058,…
GO:0046112	nucleobase biosynthetic process	biological_process	0.013509	0.55759	9	4971	12	12845	ENSAPLG00000010385,ENSAPLG00000008933,ENSAPLG00000007266,ENSAPLG00000008763,ENSAPLG00000014399,ENSAPLG00000011293,ENSAPLG00000002474,ENSAPLG00000010573,ENSAPLG00000015238
GO:2000113	negative regulation of cellular macromolecule biosynthetic process	biological_process	0.013536	0.55759	299	4971	689	12845	ENSAPLG00000016052,ENSAPLG00000014526,ENSAPLG00000010637,ENSAPLG00000005106,ENSAPLG00000003220,ENSAPLG00000007404,ENSAPLG00000002810,ENSAPLG00000009488,ENSAPLG00000010807,ENSAPLG00000008388,ENSAPLG00000003137,ENSAPLG00000011819,ENSAPLG00000006652,ENSAPLG00000003553,ENSAPLG00000004899,ENSAPLG00000012750,ENSAPLG00000012304,ENSAPLG00000003295,ENSAPLG00000011724,ENSAPLG00000006132,ENSAPLG00000009345,…
GO:0023051	regulation of signaling	biological_process	0.013586	0.55759	697	4971	1677	12845	ENSAPLG00000009024,ENSAPLG00000006043,ENSAPLG00000003131,ENSAPLG00000008092,ENSAPLG00000005258,ENSAPLG00000005341,ENSAPLG00000002648,ENSAPLG00000009587,ENSAPLG00000005227,ENSAPLG00000015677,ENSAPLG00000011519,ENSAPLG00000002535,ENSAPLG00000003284,ENSAPLG00000010774,ENSAPLG00000011996,ENSAPLG00000009787,ENSAPLG00000011008,ENSAPLG00000010027,ENSAPLG00000014601,ENSAPLG00000014277,ENSAPLG00000016147,…
GO:0051716	cellular response to stimulus	biological_process	0.013616	0.55759	1497	4971	3684	12845	ENSAPLG00000013984,ENSAPLG00000002172,ENSAPLG00000012571,ENSAPLG00000009300,ENSAPLG00000001800,ENSAPLG00000004717,ENSAPLG00000015645,ENSAPLG00000007655,ENSAPLG00000011503,ENSAPLG00000013459,ENSAPLG00000004375,ENSAPLG00000012697,ENSAPLG00000010811,ENSAPLG00000001914,ENSAPLG00000000836,ENSAPLG00000015995,ENSAPLG00000012644,ENSAPLG00000003293,ENSAPLG00000005872,ENSAPLG00000007356,ENSAPLG00000015926,…
GO:0032944	regulation of mononuclear cell proliferation	biological_process	0.013644	0.55759	43	4971	84	12845	ENSAPLG00000012956,ENSAPLG00000013558,ENSAPLG00000011754,ENSAPLG00000009708,ENSAPLG00000015194,ENSAPLG00000011570,ENSAPLG00000006820,ENSAPLG00000008693,ENSAPLG00000015428,ENSAPLG00000007359,ENSAPLG00000015926,ENSAPLG00000014513,ENSAPLG00000015339,ENSAPLG00000004673,ENSAPLG00000013155,ENSAPLG00000006584,ENSAPLG00000006127,ENSAPLG00000007259,ENSAPLG00000006833,ENSAPLG00000003232,ENSAPLG00000015387,…
GO:0050670	regulation of lymphocyte proliferation	biological_process	0.013644	0.55759	43	4971	84	12845	ENSAPLG00000005341,ENSAPLG00000001723,ENSAPLG00000007766,ENSAPLG00000010443,ENSAPLG00000006188,ENSAPLG00000008763,ENSAPLG00000002761,ENSAPLG00000005225,ENSAPLG00000010696,ENSAPLG00000008613,ENSAPLG00000013494,ENSAPLG00000003960,ENSAPLG00000002774,ENSAPLG00000006255,ENSAPLG00000011155,ENSAPLG00000005485,ENSAPLG00000006911,ENSAPLG00000008789,ENSAPLG00000009200,ENSAPLG00000004866,ENSAPLG00000006820,…
GO:0030117	membrane coat	cellular_component	0.013746	0.55879	37	4971	70	12845	ENSAPLG00000009655,ENSAPLG00000002838,ENSAPLG00000003399,ENSAPLG00000016325,ENSAPLG00000009698,ENSAPLG00000000990,ENSAPLG00000005730,ENSAPLG00000015801,ENSAPLG00000005152,ENSAPLG00000012336,ENSAPLG00000004292,ENSAPLG00000007568,ENSAPLG00000003156,ENSAPLG00000007732,ENSAPLG00000009684,ENSAPLG00000009250,ENSAPLG00000013799,ENSAPLG00000006623,ENSAPLG00000014866,ENSAPLG00000013854,ENSAPLG00000012671,…
GO:0048475	coated membrane	cellular_component	0.013746	0.55879	37	4971	70	12845	ENSAPLG00000000990,ENSAPLG00000005730,ENSAPLG00000015801,ENSAPLG00000009655,ENSAPLG00000002838,ENSAPLG00000003399,ENSAPLG00000016325,ENSAPLG00000009698,ENSAPLG00000007732,ENSAPLG00000009684,ENSAPLG00000009250,ENSAPLG00000005152,ENSAPLG00000004292,ENSAPLG00000012336,ENSAPLG00000007568,ENSAPLG00000003156,ENSAPLG00000001781,ENSAPLG00000002884,ENSAPLG00000012095,ENSAPLG00000002436,ENSAPLG00000008219,…
GO:0051348	negative regulation of transferase activity	biological_process	0.013794	0.55879	77	4971	161	12845	ENSAPLG00000015673,ENSAPLG00000015194,ENSAPLG00000006998,ENSAPLG00000007248,ENSAPLG00000013332,ENSAPLG00000001971,ENSAPLG00000006843,ENSAPLG00000011231,ENSAPLG00000004153,ENSAPLG00000007819,ENSAPLG00000006277,ENSAPLG00000002544,ENSAPLG00000007769,ENSAPLG00000013015,ENSAPLG00000014545,ENSAPLG00000003712,ENSAPLG00000008613,ENSAPLG00000008868,ENSAPLG00000001507,ENSAPLG00000008525,ENSAPLG00000015734,…
GO:1901659	glycosyl compound biosynthetic process	biological_process	0.013804	0.55879	34	4971	65	12845	ENSAPLG00000011054,ENSAPLG00000008581,ENSAPLG00000016096,ENSAPLG00000004498,ENSAPLG00000009020,ENSAPLG00000002759,ENSAPLG00000005797,ENSAPLG00000005581,ENSAPLG00000015222,ENSAPLG00000011820,ENSAPLG00000013428,ENSAPLG00000010288,ENSAPLG00000014399,ENSAPLG00000008763,ENSAPLG00000007528,ENSAPLG00000008193,ENSAPLG00000013940,ENSAPLG00000015238,ENSAPLG00000013381,ENSAPLG00000005651,ENSAPLG00000006191,…
GO:0051641	cellular localization	biological_process	0.01388	0.56056	642	4971	1531	12845	ENSAPLG00000015926,ENSAPLG00000007458,ENSAPLG00000015570,ENSAPLG00000007655,ENSAPLG00000011503,ENSAPLG00000006379,ENSAPLG00000004375,ENSAPLG00000013459,ENSAPLG00000014473,ENSAPLG00000008635,ENSAPLG00000010895,ENSAPLG00000013171,ENSAPLG00000005510,ENSAPLG00000009726,ENSAPLG00000014431,ENSAPLG00000004363,ENSAPLG00000008375,ENSAPLG00000016103,ENSAPLG00000012323,ENSAPLG00000014956,ENSAPLG00000008996,…
GO:0001912	positive regulation of leukocyte mediated cytotoxicity	biological_process	0.013983	0.56338	12	4971	18	12845	ENSAPLG00000014217,ENSAPLG00000006429,ENSAPLG00000012436,ENSAPLG00000015580,ENSAPLG00000010895,ENSAPLG00000009054,ENSAPLG00000002378,ENSAPLG00000008789,ENSAPLG00000006147,ENSAPLG00000005272,ENSAPLG00000004955,ENSAPLG00000006911
GO:0006511	ubiquitin-dependent protein catabolic process	biological_process	0.014055	0.56404	145	4971	318	12845	ENSAPLG00000007654,ENSAPLG00000003337,ENSAPLG00000005791,ENSAPLG00000004850,ENSAPLG00000006998,ENSAPLG00000013460,ENSAPLG00000007134,ENSAPLG00000013469,ENSAPLG00000002654,ENSAPLG00000008527,ENSAPLG00000012344,ENSAPLG00000011239,ENSAPLG00000008181,ENSAPLG00000005871,ENSAPLG00000004857,ENSAPLG00000011901,ENSAPLG00000006843,ENSAPLG00000000953,ENSAPLG00000012209,ENSAPLG00000003695,ENSAPLG00000000901,…
GO:0043167	ion binding	molecular_function	0.014065	0.56404	1356	4971	3310	12845	ENSAPLG00000013784,ENSAPLG00000008651,ENSAPLG00000011881,ENSAPLG00000013022,ENSAPLG00000002699,ENSAPLG00000009750,ENSAPLG00000006499,ENSAPLG00000010842,ENSAPLG00000008841,ENSAPLG00000010804,ENSAPLG00000014894,ENSAPLG00000004457,ENSAPLG00000015653,ENSAPLG00000012530,ENSAPLG00000012691,ENSAPLG00000015379,ENSAPLG00000009835,ENSAPLG00000003325,ENSAPLG00000016144,ENSAPLG00000003090,ENSAPLG00000006895,…
GO:0004800	thyroxine 5'-deiodinase activity	molecular_function	0.01417	0.56692	4	4971	4	12845	ENSAPLG00000000936,ENSAPLG00000000751,ENSAPLG00000002015,ENSAPLG00000000754
GO:0003723	RNA binding	molecular_function	0.014324	0.5706	262	4971	605	12845	ENSAPLG00000008455,ENSAPLG00000004799,ENSAPLG00000003643,ENSAPLG00000006738,ENSAPLG00000012019,ENSAPLG00000005821,ENSAPLG00000003287,ENSAPLG00000013518,ENSAPLG00000015368,ENSAPLG00000003147,ENSAPLG00000013776,ENSAPLG00000006190,ENSAPLG00000011712,ENSAPLG00000001728,ENSAPLG00000003477,ENSAPLG00000015062,ENSAPLG00000005642,ENSAPLG00000003813,ENSAPLG00000002606,ENSAPLG00000014745,ENSAPLG00000005880,…
GO:0048771	tissue remodeling	biological_process	0.014328	0.5706	42	4971	81	12845	ENSAPLG00000009685,ENSAPLG00000007160,ENSAPLG00000003081,ENSAPLG00000002774,ENSAPLG00000009984,ENSAPLG00000011431,ENSAPLG00000002715,ENSAPLG00000009200,ENSAPLG00000011904,ENSAPLG00000015731,ENSAPLG00000012160,ENSAPLG00000002580,ENSAPLG00000003383,ENSAPLG00000012822,ENSAPLG00000011138,ENSAPLG00000009831,ENSAPLG00000009977,ENSAPLG00000015861,ENSAPLG00000008092,ENSAPLG00000008203,ENSAPLG00000010800,…
GO:0015758	glucose transport	biological_process	0.01439	0.57172	26	4971	46	12845	ENSAPLG00000001225,ENSAPLG00000015307,ENSAPLG00000012971,ENSAPLG00000010103,ENSAPLG00000013634,ENSAPLG00000012571,ENSAPLG00000009854,ENSAPLG00000016314,ENSAPLG00000011263,ENSAPLG00000004286,ENSAPLG00000007352,ENSAPLG00000004179,ENSAPLG00000002580,ENSAPLG00000002487,ENSAPLG00000006597,ENSAPLG00000004500,ENSAPLG00000014096,ENSAPLG00000009457,ENSAPLG00000012387,ENSAPLG00000005941,ENSAPLG00000015504,…
GO:0051174	regulation of phosphorus metabolic process	biological_process	0.01444	0.57241	358	4971	836	12845	ENSAPLG00000007766,ENSAPLG00000014545,ENSAPLG00000013015,ENSAPLG00000003408,ENSAPLG00000000967,ENSAPLG00000013154,ENSAPLG00000009726,ENSAPLG00000006538,ENSAPLG00000003218,ENSAPLG00000015734,ENSAPLG00000002599,ENSAPLG00000011353,ENSAPLG00000004354,ENSAPLG00000006933,ENSAPLG00000008996,ENSAPLG00000012899,ENSAPLG00000014156,ENSAPLG00000011952,ENSAPLG00000013332,ENSAPLG00000003943,ENSAPLG00000014513,…
GO:0001501	skeletal system development	biological_process	0.014681	0.58062	129	4971	284	12845	ENSAPLG00000007177,ENSAPLG00000008092,ENSAPLG00000012106,ENSAPLG00000005565,ENSAPLG00000008956,ENSAPLG00000010800,ENSAPLG00000008203,ENSAPLG00000013994,ENSAPLG00000013520,ENSAPLG00000002305,ENSAPLG00000013649,ENSAPLG00000012579,ENSAPLG00000011431,ENSAPLG00000005336,ENSAPLG00000001132,ENSAPLG00000008789,ENSAPLG00000004700,ENSAPLG00000003637,ENSAPLG00000007482,ENSAPLG00000009248,ENSAPLG00000005655,…
GO:0009100	glycoprotein metabolic process	biological_process	0.014722	0.5809	106	4971	229	12845	ENSAPLG00000013348,ENSAPLG00000015047,ENSAPLG00000015621,ENSAPLG00000008894,ENSAPLG00000001693,ENSAPLG00000013571,ENSAPLG00000015225,ENSAPLG00000003673,ENSAPLG00000015299,ENSAPLG00000007139,ENSAPLG00000009138,ENSAPLG00000013234,ENSAPLG00000014790,ENSAPLG00000013984,ENSAPLG00000009712,ENSAPLG00000009129,ENSAPLG00000004125,ENSAPLG00000004885,ENSAPLG00000002130,ENSAPLG00000016002,ENSAPLG00000005999,…
GO:0010657	muscle cell apoptotic process	biological_process	0.014767	0.58107	11	4971	16	12845	ENSAPLG00000003195,ENSAPLG00000003162,ENSAPLG00000001988,ENSAPLG00000012219,ENSAPLG00000012876,ENSAPLG00000006147,ENSAPLG00000006358,ENSAPLG00000000595,ENSAPLG00000009345,ENSAPLG00000011253,ENSAPLG00000007281
GO:0072521	purine-containing compound metabolic process	biological_process	0.014794	0.58107	96	4971	207	12845	ENSAPLG00000008904,ENSAPLG00000007987,ENSAPLG00000015863,ENSAPLG00000007692,ENSAPLG00000010669,ENSAPLG00000009760,ENSAPLG00000012045,ENSAPLG00000004000,ENSAPLG00000003828,ENSAPLG00000012725,ENSAPLG00000008017,ENSAPLG00000012683,ENSAPLG00000006191,ENSAPLG00000002400,ENSAPLG00000012500,ENSAPLG00000009598,ENSAPLG00000010573,ENSAPLG00000004262,ENSAPLG00000013887,ENSAPLG00000007691,ENSAPLG00000004219,…
GO:0018208	peptidyl-proline modification	biological_process	0.014842	0.58156	22	4971	39	12845	ENSAPLG00000012198,ENSAPLG00000001236,ENSAPLG00000009096,ENSAPLG00000008022,ENSAPLG00000004374,ENSAPLG00000009716,ENSAPLG00000003627,ENSAPLG00000004432,ENSAPLG00000015961,ENSAPLG00000014245,ENSAPLG00000015733,ENSAPLG00000014344,ENSAPLG00000013236,ENSAPLG00000007782,ENSAPLG00000011063,ENSAPLG00000005246,ENSAPLG00000007824,ENSAPLG00000012560,ENSAPLG00000002400,ENSAPLG00000008437,ENSAPLG00000006361,…
GO:0045933	positive regulation of muscle contraction	biological_process	0.014921	0.58156	12	4971	18	12845	ENSAPLG00000003320,ENSAPLG00000014510,ENSAPLG00000016220,ENSAPLG00000014477,ENSAPLG00000008763,ENSAPLG00000012665,ENSAPLG00000011285,ENSAPLG00000007432,ENSAPLG00000002397,ENSAPLG00000013241,ENSAPLG00000004656,ENSAPLG00000010518
GO:0043009	chordate embryonic development	biological_process	0.014978	0.58156	166	4971	370	12845	ENSAPLG00000013097,ENSAPLG00000015992,ENSAPLG00000003842,ENSAPLG00000005480,ENSAPLG00000011303,ENSAPLG00000013643,ENSAPLG00000001783,ENSAPLG00000005454,ENSAPLG00000006135,ENSAPLG00000003195,ENSAPLG00000002779,ENSAPLG00000015131,ENSAPLG00000008968,ENSAPLG00000013614,ENSAPLG00000009851,ENSAPLG00000004537,ENSAPLG00000009618,ENSAPLG00000007389,ENSAPLG00000003162,ENSAPLG00000004493,ENSAPLG00000001201,…
GO:0036094	small molecule binding	molecular_function	0.015059	0.58156	716	4971	1710	12845	ENSAPLG00000015593,ENSAPLG00000016332,ENSAPLG00000000767,ENSAPLG00000003379,ENSAPLG00000007638,ENSAPLG00000003461,ENSAPLG00000016270,ENSAPLG00000012441,ENSAPLG00000001568,ENSAPLG00000009854,ENSAPLG00000006199,ENSAPLG00000002696,ENSAPLG00000013981,ENSAPLG00000014846,ENSAPLG00000005687,ENSAPLG00000008341,ENSAPLG00000004816,ENSAPLG00000007896,ENSAPLG00000015898,ENSAPLG00000004813,ENSAPLG00000013598,…
GO:0009259	ribonucleotide metabolic process	biological_process	0.015061	0.58156	88	4971	188	12845	ENSAPLG00000016096,ENSAPLG00000002959,ENSAPLG00000008581,ENSAPLG00000015222,ENSAPLG00000013428,ENSAPLG00000011820,ENSAPLG00000016273,ENSAPLG00000002715,ENSAPLG00000002759,ENSAPLG00000003836,ENSAPLG00000003003,ENSAPLG00000009240,ENSAPLG00000015347,ENSAPLG00000010641,ENSAPLG00000009457,ENSAPLG00000010316,ENSAPLG00000006365,ENSAPLG00000007528,ENSAPLG00000006356,ENSAPLG00000004559,ENSAPLG00000011408,…
GO:0019201	nucleotide kinase activity	molecular_function	0.015071	0.58156	7	4971	9	12845	ENSAPLG00000006769,ENSAPLG00000010385,ENSAPLG00000015608,ENSAPLG00000002249,ENSAPLG00000007594,ENSAPLG00000006356,ENSAPLG00000004222
GO:0006692	prostanoid metabolic process	biological_process	0.015078	0.58156	13	4971	20	12845	ENSAPLG00000013877,ENSAPLG00000016081,ENSAPLG00000004536,ENSAPLG00000009186,ENSAPLG00000012710,ENSAPLG00000008185,ENSAPLG00000005485,ENSAPLG00000015926,ENSAPLG00000010518,ENSAPLG00000006597,ENSAPLG00000008242,ENSAPLG00000004063,ENSAPLG00000002860
GO:0006693	prostaglandin metabolic process	biological_process	0.015078	0.58156	13	4971	20	12845	ENSAPLG00000005485,ENSAPLG00000012710,ENSAPLG00000008185,ENSAPLG00000002860,ENSAPLG00000004063,ENSAPLG00000015926,ENSAPLG00000008242,ENSAPLG00000010518,ENSAPLG00000006597,ENSAPLG00000013877,ENSAPLG00000009186,ENSAPLG00000004536,ENSAPLG00000016081
GO:1903508	positive regulation of nucleic acid-templated transcription	biological_process	0.015126	0.58212	385	4971	900	12845	ENSAPLG00000009404,ENSAPLG00000015442,ENSAPLG00000011303,ENSAPLG00000004719,ENSAPLG00000013643,ENSAPLG00000000796,ENSAPLG00000006929,ENSAPLG00000008445,ENSAPLG00000003149,ENSAPLG00000010641,ENSAPLG00000012752,ENSAPLG00000012107,ENSAPLG00000010832,ENSAPLG00000002914,ENSAPLG00000012885,ENSAPLG00000004667,ENSAPLG00000007272,ENSAPLG00000009633,ENSAPLG00000006957,ENSAPLG00000005839,ENSAPLG00000012373,…
GO:0019205	nucleobase-containing compound kinase activity	molecular_function	0.015209	0.584	19	4971	33	12845	ENSAPLG00000002759,ENSAPLG00000007594,ENSAPLG00000013116,ENSAPLG00000010026,ENSAPLG00000010385,ENSAPLG00000012141,ENSAPLG00000008581,ENSAPLG00000013940,ENSAPLG00000002249,ENSAPLG00000015608,ENSAPLG00000006769,ENSAPLG00000013178,ENSAPLG00000006356,ENSAPLG00000006620,ENSAPLG00000007528,ENSAPLG00000004222,ENSAPLG00000013181,ENSAPLG00000007691,ENSAPLG00000005996
GO:1901606	alpha-amino acid catabolic process	biological_process	0.015248	0.5842	25	4971	44	12845	ENSAPLG00000016213,ENSAPLG00000012247,ENSAPLG00000013354,ENSAPLG00000012742,ENSAPLG00000005651,ENSAPLG00000011743,ENSAPLG00000007974,ENSAPLG00000010762,ENSAPLG00000006867,ENSAPLG00000006938,ENSAPLG00000015363,ENSAPLG00000003775,ENSAPLG00000010113,ENSAPLG00000012137,ENSAPLG00000013109,ENSAPLG00000006102,ENSAPLG00000010670,ENSAPLG00000012131,ENSAPLG00000009656,ENSAPLG00000008126,ENSAPLG00000003873,…
GO:0050794	regulation of cellular process	biological_process	0.015322	0.58443	2247	4971	5594	12845	ENSAPLG00000005704,ENSAPLG00000003274,ENSAPLG00000014314,ENSAPLG00000002357,ENSAPLG00000008504,ENSAPLG00000009080,ENSAPLG00000007308,ENSAPLG00000012258,ENSAPLG00000013106,ENSAPLG00000004393,ENSAPLG00000010118,ENSAPLG00000006957,ENSAPLG00000003832,ENSAPLG00000001201,ENSAPLG00000002495,ENSAPLG00000005610,ENSAPLG00000014841,ENSAPLG00000010995,ENSAPLG00000004484,ENSAPLG00000012028,ENSAPLG00000010832,…
PLG00000002955,ENSAPLG00000008570,ENSAPLG00000009068,ENSAPLG00000006692,ENSAPLG00000008913,ENSAPLG00000011754,ENSAPLG00000000674,ENSAPLG00000009525,ENSAPLG00000012373,ENSAPLG00000016033,ENSAPLG00000016169,ENSAPLG00000009638,ENSAPLG00000014442,ENSAPLG00000009790,ENSAPLG00000014344,ENSAPLG00000002808,ENSAPLG00000011764,ENSAPLG00000006645,ENSAPLG00000000878,ENSAPLG00000002984,ENSAPLG00000012658,ENSA…
GO:0019220	regulation of phosphate metabolic process	biological_process	0.01534	0.58443	356	4971	832	12845	ENSAPLG00000001633,ENSAPLG00000010457,ENSAPLG00000013070,ENSAPLG00000005817,ENSAPLG00000008365,ENSAPLG00000006911,ENSAPLG00000005485,ENSAPLG00000000625,ENSAPLG00000009685,ENSAPLG00000012876,ENSAPLG00000002622,ENSAPLG00000002442,ENSAPLG00000015860,ENSAPLG00000006984,ENSAPLG00000015043,ENSAPLG00000007551,ENSAPLG00000014412,ENSAPLG00000007591,ENSAPLG00000010291,ENSAPLG00000013471,ENSAPLG00000008173,…
GO:0045646	regulation of erythrocyte differentiation	biological_process	0.015359	0.58443	14	4971	22	12845	ENSAPLG00000004667,ENSAPLG00000011198,ENSAPLG00000011319,ENSAPLG00000002715,ENSAPLG00000007609,ENSAPLG00000006841,ENSAPLG00000000796,ENSAPLG00000002378,ENSAPLG00000004686,ENSAPLG00000006127,ENSAPLG00000003284,ENSAPLG00000002325,ENSAPLG00000012702,ENSAPLG00000002423
GO:0002700	regulation of production of molecular mediator of immune response	biological_process	0.01539	0.58443	30	4971	55	12845	ENSAPLG00000015339,ENSAPLG00000006584,ENSAPLG00000015347,ENSAPLG00000009488,ENSAPLG00000015926,ENSAPLG00000015017,ENSAPLG00000010107,ENSAPLG00000002378,ENSAPLG00000001723,ENSAPLG00000008976,ENSAPLG00000007092,ENSAPLG00000011093,ENSAPLG00000001319,ENSAPLG00000007378,ENSAPLG00000013558,ENSAPLG00000010046,ENSAPLG00000011754,ENSAPLG00000005485,ENSAPLG00000011263,ENSAPLG00000015387,ENSAPLG00000009913,…
GO:0046940	nucleoside monophosphate phosphorylation	biological_process	0.015448	0.58533	7	4971	9	12845	ENSAPLG00000006356,ENSAPLG00000007594,ENSAPLG00000005996,ENSAPLG00000002249,ENSAPLG00000015608,ENSAPLG00000010385,ENSAPLG00000006769
GO:0030890	positive regulation of B cell proliferation	biological_process	0.015558	0.58705	14	4971	22	12845	ENSAPLG00000005225,ENSAPLG00000005485,ENSAPLG00000006911,ENSAPLG00000004673,ENSAPLG00000006584,ENSAPLG00000008789,ENSAPLG00000008693,ENSAPLG00000009200,ENSAPLG00000015926,ENSAPLG00000007259,ENSAPLG00000002774,ENSAPLG00000013558,ENSAPLG00000006255,ENSAPLG00000008763
GO:0042813	Wnt-activated receptor activity	molecular_function	0.015581	0.58705	9	4971	12	12845	ENSAPLG00000003220,ENSAPLG00000012219,ENSAPLG00000001913,ENSAPLG00000008203,ENSAPLG00000013960,ENSAPLG00000006281,ENSAPLG00000001633,ENSAPLG00000006538,ENSAPLG00000007704
GO:0060670	branching involved in labyrinthine layer morphogenesis	biological_process	0.015653	0.58705	6	4971	7	12845	ENSAPLG00000001466,ENSAPLG00000012088,ENSAPLG00000004160,ENSAPLG00000005480,ENSAPLG00000002882,ENSAPLG00000015387
GO:0043228	non-membrane-bounded organelle	cellular_component	0.015665	0.58705	897	4971	2182	12845	ENSAPLG00000007405,ENSAPLG00000014092,ENSAPLG00000013865,ENSAPLG00000008109,ENSAPLG00000015594,ENSAPLG00000007072,ENSAPLG00000013445,ENSAPLG00000005308,ENSAPLG00000004403,ENSAPLG00000003254,ENSAPLG00000005816,ENSAPLG00000006300,ENSAPLG00000012717,ENSAPLG00000007480,ENSAPLG00000012190,ENSAPLG00000016035,ENSAPLG00000009093,ENSAPLG00000009888,ENSAPLG00000005895,ENSAPLG00000005837,ENSAPLG00000004615,…
GO:0043232	intracellular non-membrane-bounded organelle	cellular_component	0.015665	0.58705	897	4971	2182	12845	ENSAPLG00000009252,ENSAPLG00000013430,ENSAPLG00000016291,ENSAPLG00000008608,ENSAPLG00000007231,ENSAPLG00000015760,ENSAPLG00000010637,ENSAPLG00000002778,ENSAPLG00000002864,ENSAPLG00000011498,ENSAPLG00000008194,ENSAPLG00000006178,ENSAPLG00000009801,ENSAPLG00000008524,ENSAPLG00000002456,ENSAPLG00000010363,ENSAPLG00000006545,ENSAPLG00000004899,ENSAPLG00000007990,ENSAPLG00000016347,ENSAPLG00000012304,…
GO:0032426	stereocilium bundle tip	cellular_component	0.015725	0.58803	6	4971	7	12845	ENSAPLG00000015477,ENSAPLG00000005079,ENSAPLG00000004539,ENSAPLG00000012030,ENSAPLG00000010811,ENSAPLG00000010633
GO:0072659	protein localization to plasma membrane	biological_process	0.015878	0.59247	65	4971	133	12845	ENSAPLG00000016070,ENSAPLG00000015734,ENSAPLG00000010027,ENSAPLG00000004684,ENSAPLG00000008717,ENSAPLG00000010417,ENSAPLG00000002696,ENSAPLG00000005223,ENSAPLG00000000967,ENSAPLG00000002633,ENSAPLG00000010375,ENSAPLG00000004500,ENSAPLG00000008610,ENSAPLG00000015848,ENSAPLG00000011519,ENSAPLG00000006455,ENSAPLG00000014859,ENSAPLG00000015655,ENSAPLG00000004363,ENSAPLG00000015561,ENSAPLG00000008635,…
GO:0045670	regulation of osteoclast differentiation	biological_process	0.015961	0.59428	19	4971	32	12845	ENSAPLG00000009080,ENSAPLG00000012160,ENSAPLG00000007266,ENSAPLG00000012876,ENSAPLG00000001578,ENSAPLG00000004772,ENSAPLG00000006111,ENSAPLG00000008965,ENSAPLG00000005805,ENSAPLG00000003689,ENSAPLG00000011138,ENSAPLG00000015373,ENSAPLG00000004403,ENSAPLG00000009977,ENSAPLG00000006166,ENSAPLG00000011570,ENSAPLG00000015861,ENSAPLG00000005565,ENSAPLG00000012106
GO:0036230	granulocyte activation	biological_process	0.016063	0.59577	10	4971	14	12845	ENSAPLG00000009829,ENSAPLG00000012705,ENSAPLG00000008900,ENSAPLG00000006737,ENSAPLG00000009807,ENSAPLG00000012697,ENSAPLG00000003236,ENSAPLG00000012771,ENSAPLG00000012692,ENSAPLG00000005272
GO:0045667	regulation of osteoblast differentiation	biological_process	0.016071	0.59577	39	4971	75	12845	ENSAPLG00000000666,ENSAPLG00000014084,ENSAPLG00000007048,ENSAPLG00000003297,ENSAPLG00000011901,ENSAPLG00000014258,ENSAPLG00000000946,ENSAPLG00000013998,ENSAPLG00000005655,ENSAPLG00000006111,ENSAPLG00000015428,ENSAPLG00000004361,ENSAPLG00000004827,ENSAPLG00000011570,ENSAPLG00000015373,ENSAPLG00000006998,ENSAPLG00000004656,ENSAPLG00000009794,ENSAPLG00000000919,ENSAPLG00000003162,ENSAPLG00000000878,…
GO:0008104	protein localization	biological_process	0.016267	0.59866	477	4971	1126	12845	ENSAPLG00000004393,ENSAPLG00000011754,ENSAPLG00000009031,ENSAPLG00000002661,ENSAPLG00000009525,ENSAPLG00000014275,ENSAPLG00000009185,ENSAPLG00000012947,ENSAPLG00000008336,ENSAPLG00000015536,ENSAPLG00000001367,ENSAPLG00000006799,ENSAPLG00000005151,ENSAPLG00000004683,ENSAPLG00000013500,ENSAPLG00000002436,ENSAPLG00000011388,ENSAPLG00000004919,ENSAPLG00000014344,ENSAPLG00000010995,ENSAPLG00000004955,…
GO:0045087	innate immune response	biological_process	0.016284	0.59866	91	4971	194	12845	ENSAPLG00000009929,ENSAPLG00000005342,ENSAPLG00000009031,ENSAPLG00000006429,ENSAPLG00000009708,ENSAPLG00000008976,ENSAPLG00000004947,ENSAPLG00000006737,ENSAPLG00000011397,ENSAPLG00000005305,ENSAPLG00000005356,ENSAPLG00000002302,ENSAPLG00000004955,ENSAPLG00000012771,ENSAPLG00000006127,ENSAPLG00000016213,ENSAPLG00000006016,ENSAPLG00000010083,ENSAPLG00000014217,ENSAPLG00000015745,ENSAPLG00000016151,…
GO:1902680	positive regulation of RNA biosynthetic process	biological_process	0.016287	0.59866	385	4971	901	12845	ENSAPLG00000011008,ENSAPLG00000007371,ENSAPLG00000005226,ENSAPLG00000002367,ENSAPLG00000006874,ENSAPLG00000016147,ENSAPLG00000010894,ENSAPLG00000013363,ENSAPLG00000002580,ENSAPLG00000008956,ENSAPLG00000009587,ENSAPLG00000008092,ENSAPLG00000011653,ENSAPLG00000009206,ENSAPLG00000009024,ENSAPLG00000003284,ENSAPLG00000014710,ENSAPLG00000000926,ENSAPLG00000009204,ENSAPLG00000009846,ENSAPLG00000015677,…
GO:0017148	negative regulation of translation	biological_process	0.016288	0.59866	30	4971	55	12845	ENSAPLG00000009953,ENSAPLG00000010440,ENSAPLG00000005456,ENSAPLG00000014513,ENSAPLG00000012620,ENSAPLG00000011293,ENSAPLG00000007281,ENSAPLG00000007162,ENSAPLG00000007828,ENSAPLG00000003240,ENSAPLG00000005341,ENSAPLG00000016388,ENSAPLG00000009831,ENSAPLG00000009175,ENSAPLG00000002025,ENSAPLG00000009347,ENSAPLG00000002325,ENSAPLG00000009918,ENSAPLG00000010465,ENSAPLG00000009978,ENSAPLG00000007559,…
GO:0046425	regulation of JAK-STAT cascade	biological_process	0.016462	0.60362	24	4971	43	12845	ENSAPLG00000011754,ENSAPLG00000013558,ENSAPLG00000007967,ENSAPLG00000012932,ENSAPLG00000009587,ENSAPLG00000012661,ENSAPLG00000002341,ENSAPLG00000006504,ENSAPLG00000006127,ENSAPLG00000001565,ENSAPLG00000015860,ENSAPLG00000012876,ENSAPLG00000010291,ENSAPLG00000012088,ENSAPLG00000011867,ENSAPLG00000002902,ENSAPLG00000008789,ENSAPLG00000001331,ENSAPLG00000004063,ENSAPLG00000006471,ENSAPLG00000006147,…
GO:0046661	male sex differentiation	biological_process	0.016494	0.60362	43	4971	84	12845	ENSAPLG00000003003,ENSAPLG00000003162,ENSAPLG00000010882,ENSAPLG00000013369,ENSAPLG00000004359,ENSAPLG00000004667,ENSAPLG00000015963,ENSAPLG00000009938,ENSAPLG00000012688,ENSAPLG00000014558,ENSAPLG00000005868,ENSAPLG00000003254,ENSAPLG00000010046,ENSAPLG00000011198,ENSAPLG00000010375,ENSAPLG00000005588,ENSAPLG00000015347,ENSAPLG00000003284,ENSAPLG00000003689,ENSAPLG00000011292,ENSAPLG00000010800,…
GO:0045992	negative regulation of embryonic development	biological_process	0.016602	0.60473	11	4971	16	12845	ENSAPLG00000003673,ENSAPLG00000007858,ENSAPLG00000001633,ENSAPLG00000009689,ENSAPLG00000010842,ENSAPLG00000002412,ENSAPLG00000003162,ENSAPLG00000013889,ENSAPLG00000002654,ENSAPLG00000010046,ENSAPLG00000010365
GO:0030306	ADP-ribosylation factor binding	molecular_function	0.016623	0.60473	6	4971	7	12845	ENSAPLG00000005346,ENSAPLG00000013286,ENSAPLG00000001304,ENSAPLG00000012336,ENSAPLG00000007552,ENSAPLG00000015801
GO:0045089	positive regulation of innate immune response	biological_process	0.01663	0.60473	53	4971	106	12845	ENSAPLG00000014412,ENSAPLG00000016332,ENSAPLG00000010291,ENSAPLG00000009281,ENSAPLG00000002442,ENSAPLG00000008734,ENSAPLG00000014144,ENSAPLG00000007977,ENSAPLG00000012436,ENSAPLG00000005887,ENSAPLG00000006911,ENSAPLG00000012982,ENSAPLG00000014631,ENSAPLG00000010745,ENSAPLG00000005556,ENSAPLG00000011619,ENSAPLG00000015379,ENSAPLG00000015813,ENSAPLG00000012822,ENSAPLG00000010154,ENSAPLG00000003284,…
GO:0000413	protein peptidyl-prolyl isomerization	biological_process	0.016714	0.60521	17	4971	29	12845	ENSAPLG00000012560,ENSAPLG00000002400,ENSAPLG00000007824,ENSAPLG00000013083,ENSAPLG00000008437,ENSAPLG00000014344,ENSAPLG00000007782,ENSAPLG00000015733,ENSAPLG00000015961,ENSAPLG00000003627,ENSAPLG00000004432,ENSAPLG00000004374,ENSAPLG00000009716,ENSAPLG00000005246,ENSAPLG00000011063,ENSAPLG00000009096,ENSAPLG00000012198
GO:0003755	peptidyl-prolyl cis-trans isomerase activity	molecular_function	0.016714	0.60521	17	4971	29	12845	ENSAPLG00000007824,ENSAPLG00000002400,ENSAPLG00000012560,ENSAPLG00000008437,ENSAPLG00000013083,ENSAPLG00000004432,ENSAPLG00000003627,ENSAPLG00000004374,ENSAPLG00000009716,ENSAPLG00000014344,ENSAPLG00000007782,ENSAPLG00000015733,ENSAPLG00000015961,ENSAPLG00000005246,ENSAPLG00000011063,ENSAPLG00000009096,ENSAPLG00000012198
GO:0031400	negative regulation of protein modification process	biological_process	0.016881	0.60803	163	4971	364	12845	ENSAPLG00000004885,ENSAPLG00000013889,ENSAPLG00000012501,ENSAPLG00000013241,ENSAPLG00000006379,ENSAPLG00000002544,ENSAPLG00000007769,ENSAPLG00000002724,ENSAPLG00000007918,ENSAPLG00000007819,ENSAPLG00000014612,ENSAPLG00000007378,ENSAPLG00000001319,ENSAPLG00000015194,ENSAPLG00000007997,ENSAPLG00000015635,ENSAPLG00000007281,ENSAPLG00000003943,ENSAPLG00000013332,ENSAPLG00000001971,ENSAPLG00000012714,…
GO:0070555	response to interleukin-1	biological_process	0.016897	0.60803	24	4971	42	12845	ENSAPLG00000006379,ENSAPLG00000011619,ENSAPLG00000003745,ENSAPLG00000005556,ENSAPLG00000006075,ENSAPLG00000009568,ENSAPLG00000009175,ENSAPLG00000004478,ENSAPLG00000008181,ENSAPLG00000002622,ENSAPLG00000012885,ENSAPLG00000003822,ENSAPLG00000002715,ENSAPLG00000015053,ENSAPLG00000004200,ENSAPLG00000007876,ENSAPLG00000006833,ENSAPLG00000004717,ENSAPLG00000007281,ENSAPLG00000006111,ENSAPLG00000002467,…
GO:0051018	protein kinase A binding	molecular_function	0.0169	0.60803	18	4971	30	12845	ENSAPLG00000010118,ENSAPLG00000008536,ENSAPLG00000012387,ENSAPLG00000007362,ENSAPLG00000007990,ENSAPLG00000014513,ENSAPLG00000008613,ENSAPLG00000012447,ENSAPLG00000013267,ENSAPLG00000012389,ENSAPLG00000011817,ENSAPLG00000013641,ENSAPLG00000008996,ENSAPLG00000007769,ENSAPLG00000006277,ENSAPLG00000010992,ENSAPLG00000014520,ENSAPLG00000007819
GO:0005902	microvillus	cellular_component	0.016933	0.60803	26	4971	46	12845	ENSAPLG00000012447,ENSAPLG00000006455,ENSAPLG00000003943,ENSAPLG00000007694,ENSAPLG00000006402,ENSAPLG00000002533,ENSAPLG00000000958,ENSAPLG00000012387,ENSAPLG00000010464,ENSAPLG00000012030,ENSAPLG00000007378,ENSAPLG00000012564,ENSAPLG00000007783,ENSAPLG00000014536,ENSAPLG00000013099,ENSAPLG00000002864,ENSAPLG00000015477,ENSAPLG00000004209,ENSAPLG00000009300,ENSAPLG00000005625,ENSAPLG00000002992,…
GO:0030593	neutrophil chemotaxis	biological_process	0.016989	0.60835	16	4971	26	12845	ENSAPLG00000013099,ENSAPLG00000012697,ENSAPLG00000001977,ENSAPLG00000002776,ENSAPLG00000007972,ENSAPLG00000015745,ENSAPLG00000006130,ENSAPLG00000005377,ENSAPLG00000007240,ENSAPLG00000010518,ENSAPLG00000015926,ENSAPLG00000005225,ENSAPLG00000012692,ENSAPLG00000006586,ENSAPLG00000006188,ENSAPLG00000010034
GO:0004857	enzyme inhibitor activity	molecular_function	0.017013	0.60835	74	4971	156	12845	ENSAPLG00000004930,ENSAPLG00000007359,ENSAPLG00000002569,ENSAPLG00000010890,ENSAPLG00000015194,ENSAPLG00000004625,ENSAPLG00000007248,ENSAPLG00000000673,ENSAPLG00000007819,ENSAPLG00000005511,ENSAPLG00000002487,ENSAPLG00000015220,ENSAPLG00000007769,ENSAPLG00000007918,ENSAPLG00000006277,ENSAPLG00000015930,ENSAPLG00000000901,ENSAPLG00000002535,ENSAPLG00000001507,ENSAPLG00000006455,ENSAPLG00000012447,…
GO:0031267	small GTPase binding	molecular_function	0.0172	0.61376	77	4971	159	12845	ENSAPLG00000013286,ENSAPLG00000007469,ENSAPLG00000007694,ENSAPLG00000011193,ENSAPLG00000006524,ENSAPLG00000015801,ENSAPLG00000012073,ENSAPLG00000011673,ENSAPLG00000003054,ENSAPLG00000007480,ENSAPLG00000010368,ENSAPLG00000003532,ENSAPLG00000007671,ENSAPLG00000012202,ENSAPLG00000010715,ENSAPLG00000009619,ENSAPLG00000002675,ENSAPLG00000014759,ENSAPLG00000007412,ENSAPLG00000012030,ENSAPLG00000015483,…
GO:1903034	regulation of response to wounding	biological_process	0.017251	0.61432	94	4971	201	12845	ENSAPLG00000003090,ENSAPLG00000004123,ENSAPLG00000008204,ENSAPLG00000001723,ENSAPLG00000009261,ENSAPLG00000005939,ENSAPLG00000006455,ENSAPLG00000010456,ENSAPLG00000011045,ENSAPLG00000003133,ENSAPLG00000009807,ENSAPLG00000016098,ENSAPLG00000007266,ENSAPLG00000010103,ENSAPLG00000006130,ENSAPLG00000004200,ENSAPLG00000012088,ENSAPLG00000012899,ENSAPLG00000008646,ENSAPLG00000011881,ENSAPLG00000011054,…
GO:1902107	positive regulation of leukocyte differentiation	biological_process	0.017323	0.61558	37	4971	71	12845	ENSAPLG00000015373,ENSAPLG00000006429,ENSAPLG00000006820,ENSAPLG00000002672,ENSAPLG00000014001,ENSAPLG00000001971,ENSAPLG00000016338,ENSAPLG00000015926,ENSAPLG00000007359,ENSAPLG00000004361,ENSAPLG00000014808,ENSAPLG00000010083,ENSAPLG00000010799,ENSAPLG00000005492,ENSAPLG00000006833,ENSAPLG00000009080,ENSAPLG00000002544,ENSAPLG00000002325,ENSAPLG00000007308,ENSAPLG00000006147,ENSAPLG00000010046,…
GO:0051649	establishment of localization in cell	biological_process	0.017395	0.61624	509	4971	1209	12845	ENSAPLG00000008651,ENSAPLG00000012035,ENSAPLG00000015179,ENSAPLG00000008361,ENSAPLG00000013936,ENSAPLG00000007754,ENSAPLG00000010939,ENSAPLG00000011852,ENSAPLG00000008841,ENSAPLG00000001304,ENSAPLG00000016303,ENSAPLG00000014859,ENSAPLG00000009153,ENSAPLG00000012447,ENSAPLG00000003580,ENSAPLG00000009338,ENSAPLG00000010452,ENSAPLG00000010215,ENSAPLG00000004328,ENSAPLG00000009843,ENSAPLG00000007626,…
GO:0051094	positive regulation of developmental process	biological_process	0.017457	0.61624	278	4971	641	12845	ENSAPLG00000015534,ENSAPLG00000006442,ENSAPLG00000003284,ENSAPLG00000010774,ENSAPLG00000003808,ENSAPLG00000000726,ENSAPLG00000006455,ENSAPLG00000011045,ENSAPLG00000008092,ENSAPLG00000009587,ENSAPLG00000009024,ENSAPLG00000013698,ENSAPLG00000011653,ENSAPLG00000004700,ENSAPLG00000008789,ENSAPLG00000008646,ENSAPLG00000010027,ENSAPLG00000002774,ENSAPLG00000005655,ENSAPLG00000009768,ENSAPLG00000012710,…
GO:0009164	nucleoside catabolic process	biological_process	0.017467	0.61624	12	4971	18	12845	ENSAPLG00000006820,ENSAPLG00000014399,ENSAPLG00000008763,ENSAPLG00000012045,ENSAPLG00000009048,ENSAPLG00000010934,ENSAPLG00000011054,ENSAPLG00000007683,ENSAPLG00000012586,ENSAPLG00000007974,ENSAPLG00000003308,ENSAPLG00000014823
GO:0005615	extracellular space	cellular_component	0.017485	0.61624	161	4971	365	12845	ENSAPLG00000000590,ENSAPLG00000013055,ENSAPLG00000014840,ENSAPLG00000016220,ENSAPLG00000015474,ENSAPLG00000001800,ENSAPLG00000014739,ENSAPLG00000004626,ENSAPLG00000007918,ENSAPLG00000009817,ENSAPLG00000000595,ENSAPLG00000005511,ENSAPLG00000012697,ENSAPLG00000010666,ENSAPLG00000007378,ENSAPLG00000008615,ENSAPLG00000013799,ENSAPLG00000013195,ENSAPLG00000004625,ENSAPLG00000007359,ENSAPLG00000003673,…
GO:0050870	positive regulation of T cell activation	biological_process	0.017522	0.61628	39	4971	76	12845	ENSAPLG00000014513,ENSAPLG00000015926,ENSAPLG00000007359,ENSAPLG00000004361,ENSAPLG00000015428,ENSAPLG00000016338,ENSAPLG00000001971,ENSAPLG00000008693,ENSAPLG00000005590,ENSAPLG00000015339,ENSAPLG00000006429,ENSAPLG00000011754,ENSAPLG00000012956,ENSAPLG00000006820,ENSAPLG00000009817,ENSAPLG00000003771,ENSAPLG00000007308,ENSAPLG00000006147,ENSAPLG00000010083,ENSAPLG00000006833,ENSAPLG00000005492,…
GO:0032754	positive regulation of interleukin-5 production	biological_process	0.017584	0.6166	6	4971	7	12845	ENSAPLG00000012503,ENSAPLG00000010046,ENSAPLG00000004683,ENSAPLG00000013766,ENSAPLG00000010027,ENSAPLG00000004919
GO:0060872	semicircular canal development	biological_process	0.017603	0.6166	6	4971	7	12845	ENSAPLG00000004361,ENSAPLG00000003232,ENSAPLG00000004686,ENSAPLG00000007482,ENSAPLG00000005873,ENSAPLG00000011263
GO:0030730	sequestering of triglyceride	biological_process	0.017647	0.61689	6	4971	7	12845	ENSAPLG00000008992,ENSAPLG00000009457,ENSAPLG00000009031,ENSAPLG00000007890,ENSAPLG00000013222,ENSAPLG00000010641
GO:0019724	B cell mediated immunity	biological_process	0.017699	0.61745	21	4971	36	12845	ENSAPLG00000003201,ENSAPLG00000001723,ENSAPLG00000007092,ENSAPLG00000001319,ENSAPLG00000013558,ENSAPLG00000012752,ENSAPLG00000006584,ENSAPLG00000015347,ENSAPLG00000004780,ENSAPLG00000015926,ENSAPLG00000009488,ENSAPLG00000003960,ENSAPLG00000003053,ENSAPLG00000002774,ENSAPLG00000013430,ENSAPLG00000011155,ENSAPLG00000001673,ENSAPLG00000008789,ENSAPLG00000016149,ENSAPLG00000005501,ENSAPLG00000004866
GO:0001974	blood vessel remodeling	biological_process	0.017743	0.61774	12	4971	18	12845	ENSAPLG00000003058,ENSAPLG00000014194,ENSAPLG00000005873,ENSAPLG00000001466,ENSAPLG00000003232,ENSAPLG00000010800,ENSAPLG00000011431,ENSAPLG00000008092,ENSAPLG00000008900,ENSAPLG00000009685,ENSAPLG00000007160,ENSAPLG00000007512
GO:0046033	AMP metabolic process	biological_process	0.018021	0.62469	6	4971	7	12845	ENSAPLG00000016096,ENSAPLG00000004559,ENSAPLG00000011054,ENSAPLG00000006356,ENSAPLG00000011820,ENSAPLG00000008986
GO:0030173	integral component of Golgi membrane	cellular_component	0.018029	0.62469	11	4971	16	12845	ENSAPLG00000014823,ENSAPLG00000008410,ENSAPLG00000007057,ENSAPLG00000016083,ENSAPLG00000009659,ENSAPLG00000009525,ENSAPLG00000004885,ENSAPLG00000014013,ENSAPLG00000006925,ENSAPLG00000011109,ENSAPLG00000002477
GO:0051173	positive regulation of nitrogen compound metabolic process	biological_process	0.018052	0.62469	457	4971	1078	12845	ENSAPLG00000015442,ENSAPLG00000009404,ENSAPLG00000003149,ENSAPLG00000010503,ENSAPLG00000012752,ENSAPLG00000010641,ENSAPLG00000012107,ENSAPLG00000011303,ENSAPLG00000000796,ENSAPLG00000013643,ENSAPLG00000004719,ENSAPLG00000008445,ENSAPLG00000006929,ENSAPLG00000010912,ENSAPLG00000007272,ENSAPLG00000002914,ENSAPLG00000010832,ENSAPLG00000012885,ENSAPLG00000004667,ENSAPLG00000009633,ENSAPLG00000008976,…
GO:0050789	regulation of biological process	biological_process	0.018109	0.62539	2358	4971	5883	12845	ENSAPLG00000006471,ENSAPLG00000005321,ENSAPLG00000005294,ENSAPLG00000009347,ENSAPLG00000014577,ENSAPLG00000015762,ENSAPLG00000003379,ENSAPLG00000012579,ENSAPLG00000013649,ENSAPLG00000007977,ENSAPLG00000016074,ENSAPLG00000010800,ENSAPLG00000004148,ENSAPLG00000016153,ENSAPLG00000008203,ENSAPLG00000014297,ENSAPLG00000013994,ENSAPLG00000009807,ENSAPLG00000008415,ENSAPLG00000014846,ENSAPLG00000005140,…
PLG00000002466,ENSAPLG00000001653,ENSAPLG00000001889,ENSAPLG00000009856,ENSAPLG00000015875,ENSAPLG00000014259,ENSAPLG00000014612,ENSAPLG00000009384,ENSAPLG00000002325,ENSAPLG00000011399,ENSAPLG00000005742,ENSAPLG00000001290,ENSAPLG00000012554,ENSAPLG00000007769,ENSAPLG00000009760,ENSAPLG00000009129,ENSAPLG00000010053,ENSAPLG00000016224,ENSAPLG00000013332,ENSAPLG00000002281,ENSAPLG00000011570,ENSA…
GO:0010648	negative regulation of cell communication	biological_process	0.018244	0.62746	283	4971	655	12845	ENSAPLG00000005133,ENSAPLG00000012088,ENSAPLG00000013494,ENSAPLG00000008525,ENSAPLG00000007266,ENSAPLG00000014144,ENSAPLG00000010103,ENSAPLG00000008861,ENSAPLG00000010456,ENSAPLG00000005565,ENSAPLG00000014846,ENSAPLG00000010375,ENSAPLG00000010908,ENSAPLG00000007177,ENSAPLG00000009150,ENSAPLG00000015288,ENSAPLG00000008260,ENSAPLG00000010840,ENSAPLG00000009470,ENSAPLG00000001892,ENSAPLG00000011319,…
GO:0031228	intrinsic component of Golgi membrane	cellular_component	0.018283	0.62746	12	4971	18	12845	ENSAPLG00000002477,ENSAPLG00000011109,ENSAPLG00000006925,ENSAPLG00000014013,ENSAPLG00000016083,ENSAPLG00000009659,ENSAPLG00000009525,ENSAPLG00000004885,ENSAPLG00000006125,ENSAPLG00000008410,ENSAPLG00000007057,ENSAPLG00000014823
GO:0019693	ribose phosphate metabolic process	biological_process	0.018353	0.62746	90	4971	194	12845	ENSAPLG00000006986,ENSAPLG00000006844,ENSAPLG00000010230,ENSAPLG00000011388,ENSAPLG00000001935,ENSAPLG00000014652,ENSAPLG00000001974,ENSAPLG00000007720,ENSAPLG00000008986,ENSAPLG00000010581,ENSAPLG00000011147,ENSAPLG00000009884,ENSAPLG00000011408,ENSAPLG00000014823,ENSAPLG00000015238,ENSAPLG00000013381,ENSAPLG00000013940,ENSAPLG00000007528,ENSAPLG00000009457,ENSAPLG00000010316,ENSAPLG00000006365,…
GO:0035869	ciliary transition zone	cellular_component	0.018378	0.62746	14	4971	22	12845	ENSAPLG00000011189,ENSAPLG00000008041,ENSAPLG00000006949,ENSAPLG00000013889,ENSAPLG00000001214,ENSAPLG00000010005,ENSAPLG00000011991,ENSAPLG00000000959,ENSAPLG00000016340,ENSAPLG00000012326,ENSAPLG00000015992,ENSAPLG00000005264,ENSAPLG00000008474,ENSAPLG00000004183
GO:0046638	positive regulation of alpha-beta T cell differentiation	biological_process	0.018386	0.62746	14	4971	22	12845	ENSAPLG00000009684,ENSAPLG00000004361,ENSAPLG00000007359,ENSAPLG00000001971,ENSAPLG00000007728,ENSAPLG00000006820,ENSAPLG00000006833,ENSAPLG00000005492,ENSAPLG00000010027,ENSAPLG00000010799,ENSAPLG00000010083,ENSAPLG00000008763,ENSAPLG00000004175,ENSAPLG00000012876
GO:0098602	single organism cell adhesion	biological_process	0.018401	0.62746	156	4971	347	12845	ENSAPLG00000008175,ENSAPLG00000001971,ENSAPLG00000015926,ENSAPLG00000007359,ENSAPLG00000014513,ENSAPLG00000007281,ENSAPLG00000015194,ENSAPLG00000011570,ENSAPLG00000004118,ENSAPLG00000011322,ENSAPLG00000002325,ENSAPLG00000004209,ENSAPLG00000002487,ENSAPLG00000009817,ENSAPLG00000016028,ENSAPLG00000015601,ENSAPLG00000011547,ENSAPLG00000007728,ENSAPLG00000014247,ENSAPLG00000006166,ENSAPLG00000001723,…
GO:1903362	regulation of cellular protein catabolic process	biological_process	0.018424	0.62746	73	4971	152	12845	ENSAPLG00000011918,ENSAPLG00000009261,ENSAPLG00000013298,ENSAPLG00000012447,ENSAPLG00000002931,ENSAPLG00000008868,ENSAPLG00000003712,ENSAPLG00000000901,ENSAPLG00000004551,ENSAPLG00000001982,ENSAPLG00000008361,ENSAPLG00000014505,ENSAPLG00000005036,ENSAPLG00000001568,ENSAPLG00000006998,ENSAPLG00000013460,ENSAPLG00000002654,ENSAPLG00000007654,ENSAPLG00000001971,ENSAPLG00000013882,ENSAPLG00000005791,…
GO:0010557	positive regulation of macromolecule biosynthetic process	biological_process	0.018496	0.62792	427	4971	1005	12845	ENSAPLG00000002761,ENSAPLG00000003908,ENSAPLG00000007734,ENSAPLG00000006744,ENSAPLG00000007561,ENSAPLG00000003164,ENSAPLG00000010902,ENSAPLG00000013471,ENSAPLG00000012272,ENSAPLG00000012449,ENSAPLG00000004321,ENSAPLG00000011436,ENSAPLG00000005019,ENSAPLG00000011135,ENSAPLG00000004470,ENSAPLG00000002622,ENSAPLG00000010837,ENSAPLG00000015860,ENSAPLG00000010275,ENSAPLG00000014412,ENSAPLG00000010291,…
GO:0002449	lymphocyte mediated immunity	biological_process	0.018517	0.62792	42	4971	82	12845	ENSAPLG00000010083,ENSAPLG00000014217,ENSAPLG00000006016,ENSAPLG00000010895,ENSAPLG00000003053,ENSAPLG00000015580,ENSAPLG00000013430,ENSAPLG00000016149,ENSAPLG00000009054,ENSAPLG00000005501,ENSAPLG00000007308,ENSAPLG00000006147,ENSAPLG00000005272,ENSAPLG00000001673,ENSAPLG00000013558,ENSAPLG00000006429,ENSAPLG00000001319,ENSAPLG00000009488,ENSAPLG00000015926,ENSAPLG00000002378,ENSAPLG00000004955,…
GO:0016337	single organismal cell-cell adhesion	biological_process	0.018548	0.62792	139	4971	307	12845	ENSAPLG00000006147,ENSAPLG00000010838,ENSAPLG00000015387,ENSAPLG00000004448,ENSAPLG00000005492,ENSAPLG00000010799,ENSAPLG00000011901,ENSAPLG00000006843,ENSAPLG00000005873,ENSAPLG00000002697,ENSAPLG00000005590,ENSAPLG00000014723,ENSAPLG00000015177,ENSAPLG00000016338,ENSAPLG00000015428,ENSAPLG00000002378,ENSAPLG00000007482,ENSAPLG00000003140,ENSAPLG00000004235,ENSAPLG00000010034,ENSAPLG00000009928,…
GO:0045191	regulation of isotype switching	biological_process	0.018684	0.63091	11	4971	16	12845	ENSAPLG00000009488,ENSAPLG00000008789,ENSAPLG00000016149,ENSAPLG00000015347,ENSAPLG00000006584,ENSAPLG00000013558,ENSAPLG00000013430,ENSAPLG00000001319,ENSAPLG00000002774,ENSAPLG00000007092,ENSAPLG00000001723
GO:0009719	response to endogenous stimulus	biological_process	0.018728	0.63091	279	4971	646	12845	ENSAPLG00000002901,ENSAPLG00000006111,ENSAPLG00000006737,ENSAPLG00000001656,ENSAPLG00000003594,ENSAPLG00000002302,ENSAPLG00000004751,ENSAPLG00000006127,ENSAPLG00000009867,ENSAPLG00000012956,ENSAPLG00000007960,ENSAPLG00000005288,ENSAPLG00000008582,ENSAPLG00000001425,ENSAPLG00000001801,ENSAPLG00000000666,ENSAPLG00000005079,ENSAPLG00000014182,ENSAPLG00000010629,ENSAPLG00000013072,ENSAPLG00000007858,…
GO:0061024	membrane organization	biological_process	0.018746	0.63091	207	4971	469	12845	ENSAPLG00000012500,ENSAPLG00000015673,ENSAPLG00000012027,ENSAPLG00000015261,ENSAPLG00000007279,ENSAPLG00000002400,ENSAPLG00000002672,ENSAPLG00000011964,ENSAPLG00000007117,ENSAPLG00000012043,ENSAPLG00000007673,ENSAPLG00000016317,ENSAPLG00000014016,ENSAPLG00000012095,ENSAPLG00000004772,ENSAPLG00000006473,ENSAPLG00000007692,ENSAPLG00000015368,ENSAPLG00000004081,ENSAPLG00000001168,ENSAPLG00000009597,…
GO:0015934	large ribosomal subunit	cellular_component	0.018861	0.63271	23	4971	44	12845	ENSAPLG00000006714,ENSAPLG00000015787,ENSAPLG00000010873,ENSAPLG00000008451,ENSAPLG00000015057,ENSAPLG00000016280,ENSAPLG00000005824,ENSAPLG00000011793,ENSAPLG00000010037,ENSAPLG00000008007,ENSAPLG00000016431,ENSAPLG00000000732,ENSAPLG00000014401,ENSAPLG00000006816,ENSAPLG00000005011,ENSAPLG00000011131,ENSAPLG00000014582,ENSAPLG00000016246,ENSAPLG00000013085,ENSAPLG00000003829,ENSAPLG00000004600,…
GO:0050731	positive regulation of peptidyl-tyrosine phosphorylation	biological_process	0.018874	0.63271	39	4971	76	12845	ENSAPLG00000007967,ENSAPLG00000004403,ENSAPLG00000004328,ENSAPLG00000005084,ENSAPLG00000012940,ENSAPLG00000010696,ENSAPLG00000011867,ENSAPLG00000010291,ENSAPLG00000009787,ENSAPLG00000007266,ENSAPLG00000015860,ENSAPLG00000009564,ENSAPLG00000012901,ENSAPLG00000012876,ENSAPLG00000005485,ENSAPLG00000009093,ENSAPLG00000006911,ENSAPLG00000011317,ENSAPLG00000003623,ENSAPLG00000008789,ENSAPLG00000012932,…
GO:0010469	regulation of receptor activity	biological_process	0.018931	0.63339	98	4971	223	12845	ENSAPLG00000016249,ENSAPLG00000015357,ENSAPLG00000004550,ENSAPLG00000004865,ENSAPLG00000004390,ENSAPLG00000010518,ENSAPLG00000012486,ENSAPLG00000003054,ENSAPLG00000001188,ENSAPLG00000004403,ENSAPLG00000007001,ENSAPLG00000004435,ENSAPLG00000005084,ENSAPLG00000000625,ENSAPLG00000011317,ENSAPLG00000005485,ENSAPLG00000001743,ENSAPLG00000006911,ENSAPLG00000004286,ENSAPLG00000004691,ENSAPLG00000009200,…
GO:0002274	myeloid leukocyte activation	biological_process	0.019035	0.63498	38	4971	73	12845	ENSAPLG00000015644,ENSAPLG00000008913,ENSAPLG00000006429,ENSAPLG00000007512,ENSAPLG00000002672,ENSAPLG00000007107,ENSAPLG00000004683,ENSAPLG00000006737,ENSAPLG00000012252,ENSAPLG00000004919,ENSAPLG00000012771,ENSAPLG00000007158,ENSAPLG00000012692,ENSAPLG00000006127,ENSAPLG00000011989,ENSAPLG00000008900,ENSAPLG00000006843,ENSAPLG00000013623,ENSAPLG00000015387,ENSAPLG00000010838,ENSAPLG00000005272,…
GO:1990778	protein localization to cell periphery	biological_process	0.019052	0.63498	65	4971	134	12845	ENSAPLG00000010858,ENSAPLG00000013537,ENSAPLG00000012219,ENSAPLG00000010155,ENSAPLG00000004203,ENSAPLG00000004539,ENSAPLG00000004598,ENSAPLG00000012265,ENSAPLG00000009054,ENSAPLG00000002864,ENSAPLG00000016314,ENSAPLG00000009451,ENSAPLG00000009525,ENSAPLG00000011388,ENSAPLG00000006125,ENSAPLG00000014851,ENSAPLG00000004673,ENSAPLG00000012985,ENSAPLG00000010196,ENSAPLG00000014398,ENSAPLG00000008999,…
GO:0001917	photoreceptor inner segment	cellular_component	0.019211	0.63902	14	4971	22	12845	ENSAPLG00000003444,ENSAPLG00000004306,ENSAPLG00000012428,ENSAPLG00000014228,ENSAPLG00000008365,ENSAPLG00000004219,ENSAPLG00000015992,ENSAPLG00000003896,ENSAPLG00000015477,ENSAPLG00000003944,ENSAPLG00000001168,ENSAPLG00000003610,ENSAPLG00000002533,ENSAPLG00000012828
GO:0001649	osteoblast differentiation	biological_process	0.019266	0.63961	52	4971	105	12845	ENSAPLG00000000946,ENSAPLG00000013998,ENSAPLG00000009300,ENSAPLG00000011901,ENSAPLG00000005492,ENSAPLG00000014258,ENSAPLG00000014084,ENSAPLG00000006299,ENSAPLG00000007048,ENSAPLG00000003297,ENSAPLG00000000666,ENSAPLG00000016314,ENSAPLG00000015373,ENSAPLG00000006998,ENSAPLG00000012956,ENSAPLG00000011570,ENSAPLG00000006111,ENSAPLG00000015428,ENSAPLG00000004827,ENSAPLG00000004361,ENSAPLG00000005655,…
GO:0043371	negative regulation of CD4-positive, alpha-beta T cell differentiation	biological_process	0.019418	0.64343	6	4971	7	12845	ENSAPLG00000005492,ENSAPLG00000005341,ENSAPLG00000003990,ENSAPLG00000007359,ENSAPLG00000001971,ENSAPLG00000007281
GO:0031941	filamentous actin	cellular_component	0.019567	0.64627	6	4971	7	12845	ENSAPLG00000005895,ENSAPLG00000002737,ENSAPLG00000015982,ENSAPLG00000002456,ENSAPLG00000007694,ENSAPLG00000014709
GO:0016528	sarcoplasm	cellular_component	0.019579	0.64627	12	4971	18	12845	ENSAPLG00000006426,ENSAPLG00000008707,ENSAPLG00000012266,ENSAPLG00000009044,ENSAPLG00000013083,ENSAPLG00000016350,ENSAPLG00000004659,ENSAPLG00000005342,ENSAPLG00000004829,ENSAPLG00000014956,ENSAPLG00000014385,ENSAPLG00000002357
GO:0002181	cytoplasmic translation	biological_process	0.019859	0.65424	18	4971	32	12845	ENSAPLG00000016431,ENSAPLG00000003750,ENSAPLG00000008007,ENSAPLG00000014849,ENSAPLG00000007828,ENSAPLG00000005824,ENSAPLG00000015787,ENSAPLG00000006091,ENSAPLG00000006196,ENSAPLG00000008038,ENSAPLG00000003287,ENSAPLG00000015281,ENSAPLG00000003829,ENSAPLG00000011131,ENSAPLG00000006637,ENSAPLG00000014582,ENSAPLG00000000915,ENSAPLG00000004385
GO:0051546	keratinocyte migration	biological_process	0.019994	0.6568	7	4971	9	12845	ENSAPLG00000003232,ENSAPLG00000007266,ENSAPLG00000004328,ENSAPLG00000001367,ENSAPLG00000014156,ENSAPLG00000005808,ENSAPLG00000004751
GO:0002292	T cell differentiation involved in immune response	biological_process	0.02005	0.6568	16	4971	26	12845	ENSAPLG00000002487,ENSAPLG00000006833,ENSAPLG00000010027,ENSAPLG00000010083,ENSAPLG00000004175,ENSAPLG00000005019,ENSAPLG00000012876,ENSAPLG00000007359,ENSAPLG00000001971,ENSAPLG00000007728,ENSAPLG00000007281,ENSAPLG00000004235,ENSAPLG00000003990,ENSAPLG00000007492,ENSAPLG00000005341,ENSAPLG00000010046
GO:0001944	vasculature development	biological_process	0.020052	0.6568	164	4971	367	12845	ENSAPLG00000004084,ENSAPLG00000010265,ENSAPLG00000015131,ENSAPLG00000003162,ENSAPLG00000011867,ENSAPLG00000016368,ENSAPLG00000001977,ENSAPLG00000009618,ENSAPLG00000012107,ENSAPLG00000002423,ENSAPLG00000006524,ENSAPLG00000006929,ENSAPLG00000003842,ENSAPLG00000013097,ENSAPLG00000009462,ENSAPLG00000006968,ENSAPLG00000003195,ENSAPLG00000012661,ENSAPLG00000006120,ENSAPLG00000008157,ENSAPLG00000002525,…
GO:0005547	phosphatidylinositol-3,4,5-trisphosphate binding	molecular_function	0.020125	0.65693	14	4971	22	12845	ENSAPLG00000006974,ENSAPLG00000005610,ENSAPLG00000016314,ENSAPLG00000006988,ENSAPLG00000009044,ENSAPLG00000002992,ENSAPLG00000011155,ENSAPLG00000005640,ENSAPLG00000002657,ENSAPLG00000002845,ENSAPLG00000002663,ENSAPLG00000003580,ENSAPLG00000013894,ENSAPLG00000003836
GO:0006220	pyrimidine nucleotide metabolic process	biological_process	0.020132	0.65693	16	4971	27	12845	ENSAPLG00000004498,ENSAPLG00000014823,ENSAPLG00000015608,ENSAPLG00000002602,ENSAPLG00000013940,ENSAPLG00000008581,ENSAPLG00000015238,ENSAPLG00000008923,ENSAPLG00000010385,ENSAPLG00000016028,ENSAPLG00000002759,ENSAPLG00000009807,ENSAPLG00000007662,ENSAPLG00000007691,ENSAPLG00000007528,ENSAPLG00000006356
GO:0044699	single-organism process	biological_process	0.020405	0.6626	3216	4971	8093	12845	ENSAPLG00000003323,ENSAPLG00000016074,ENSAPLG00000016153,ENSAPLG00000014297,ENSAPLG00000005273,ENSAPLG00000008203,ENSAPLG00000009807,ENSAPLG00000013994,ENSAPLG00000008415,ENSAPLG00000010800,ENSAPLG00000004148,ENSAPLG00000009492,ENSAPLG00000001514,ENSAPLG00000014846,ENSAPLG00000007128,ENSAPLG00000005140,ENSAPLG00000005321,ENSAPLG00000006471,ENSAPLG00000005294,ENSAPLG00000009347,ENSAPLG00000014577,…
PLG00000016113,ENSAPLG00000014130,ENSAPLG00000015912,ENSAPLG00000008886,ENSAPLG00000003088,ENSAPLG00000014770,ENSAPLG00000008608,ENSAPLG00000013430,ENSAPLG00000004725,ENSAPLG00000006708,ENSAPLG00000013140,ENSAPLG00000007189,ENSAPLG00000011513,ENSAPLG00000015760,ENSAPLG00000015343,ENSAPLG00000007231,ENSAPLG00000004160,ENSAPLG00000011126,ENSAPLG00000005030,ENSAPLG00000011493,ENSAPLG00000015655,ENSA…
GO:0055037	recycling endosome	cellular_component	0.020415	0.6626	38	4971	74	12845	ENSAPLG00000002774,ENSAPLG00000001232,ENSAPLG00000008841,ENSAPLG00000009719,ENSAPLG00000013216,ENSAPLG00000001633,ENSAPLG00000012850,ENSAPLG00000012441,ENSAPLG00000011537,ENSAPLG00000010365,ENSAPLG00000003054,ENSAPLG00000003919,ENSAPLG00000000606,ENSAPLG00000006974,ENSAPLG00000004880,ENSAPLG00000014591,ENSAPLG00000013286,ENSAPLG00000005346,ENSAPLG00000014217,ENSAPLG00000008924,ENSAPLG00000009054,…
GO:0031328	positive regulation of cellular biosynthetic process	biological_process	0.020461	0.6626	438	4971	1034	12845	ENSAPLG00000007626,ENSAPLG00000004328,ENSAPLG00000002881,ENSAPLG00000011587,ENSAPLG00000011198,ENSAPLG00000004236,ENSAPLG00000000756,ENSAPLG00000003407,ENSAPLG00000015379,ENSAPLG00000014511,ENSAPLG00000010002,ENSAPLG00000007728,ENSAPLG00000011428,ENSAPLG00000010872,ENSAPLG00000007160,ENSAPLG00000003320,ENSAPLG00000010374,ENSAPLG00000000919,ENSAPLG00000015179,ENSAPLG00000007532,ENSAPLG00000005868,…
GO:0000166	nucleotide binding	molecular_function	0.020499	0.6626	649	4971	1549	12845	ENSAPLG00000002456,ENSAPLG00000002382,ENSAPLG00000011513,ENSAPLG00000010637,ENSAPLG00000002776,ENSAPLG00000016291,ENSAPLG00000009252,ENSAPLG00000002915,ENSAPLG00000006086,ENSAPLG00000009443,ENSAPLG00000015613,ENSAPLG00000013463,ENSAPLG00000013656,ENSAPLG00000006652,ENSAPLG00000005427,ENSAPLG00000014219,ENSAPLG00000009855,ENSAPLG00000007990,ENSAPLG00000009614,ENSAPLG00000009345,ENSAPLG00000010455,…
GO:1901265	nucleoside phosphate binding	molecular_function	0.020499	0.6626	649	4971	1549	12845	ENSAPLG00000003371,ENSAPLG00000012027,ENSAPLG00000003237,ENSAPLG00000002462,ENSAPLG00000004875,ENSAPLG00000013460,ENSAPLG00000007410,ENSAPLG00000010090,ENSAPLG00000007052,ENSAPLG00000013403,ENSAPLG00000013887,ENSAPLG00000002697,ENSAPLG00000003586,ENSAPLG00000004630,ENSAPLG00000010810,ENSAPLG00000007886,ENSAPLG00000011094,ENSAPLG00000010370,ENSAPLG00000010838,ENSAPLG00000005577,ENSAPLG00000001168,…
GO:0032421	stereocilium bundle	cellular_component	0.020567	0.66354	15	4971	24	12845	ENSAPLG00000005079,ENSAPLG00000015477,ENSAPLG00000016187,ENSAPLG00000010811,ENSAPLG00000002864,ENSAPLG00000002533,ENSAPLG00000013099,ENSAPLG00000007694,ENSAPLG00000003943,ENSAPLG00000010633,ENSAPLG00000012564,ENSAPLG00000004539,ENSAPLG00000016291,ENSAPLG00000012030,ENSAPLG00000008813
GO:0030218	erythrocyte differentiation	biological_process	0.020627	0.66424	29	4971	54	12845	ENSAPLG00000012702,ENSAPLG00000004061,ENSAPLG00000007648,ENSAPLG00000002325,ENSAPLG00000003236,ENSAPLG00000002715,ENSAPLG00000011008,ENSAPLG00000007609,ENSAPLG00000003320,ENSAPLG00000011319,ENSAPLG00000007160,ENSAPLG00000004667,ENSAPLG00000009259,ENSAPLG00000002423,ENSAPLG00000003593,ENSAPLG00000003284,ENSAPLG00000006127,ENSAPLG00000015340,ENSAPLG00000004686,ENSAPLG00000006148,ENSAPLG00000000796,…
GO:0035068	micro-ribonucleoprotein complex	cellular_component	0.02071	0.66429	6	4971	7	12845	ENSAPLG00000010882,ENSAPLG00000010465,ENSAPLG00000009642,ENSAPLG00000010440,ENSAPLG00000009978,ENSAPLG00000001469
GO:0045598	regulation of fat cell differentiation	biological_process	0.020726	0.66429	35	4971	67	12845	ENSAPLG00000003064,ENSAPLG00000000796,ENSAPLG00000004321,ENSAPLG00000004686,ENSAPLG00000004895,ENSAPLG00000002139,ENSAPLG00000003411,ENSAPLG00000010046,ENSAPLG00000009404,ENSAPLG00000009457,ENSAPLG00000005877,ENSAPLG00000003162,ENSAPLG00000000919,ENSAPLG00000006265,ENSAPLG00000012943,ENSAPLG00000004751,ENSAPLG00000004673,ENSAPLG00000006111,ENSAPLG00000007281,ENSAPLG00000015698,ENSAPLG00000011570,…
GO:0045582	positive regulation of T cell differentiation	biological_process	0.020745	0.66429	23	4971	41	12845	ENSAPLG00000009684,ENSAPLG00000007308,ENSAPLG00000006147,ENSAPLG00000009200,ENSAPLG00000008789,ENSAPLG00000006833,ENSAPLG00000010799,ENSAPLG00000010027,ENSAPLG00000005492,ENSAPLG00000004175,ENSAPLG00000010083,ENSAPLG00000012876,ENSAPLG00000001971,ENSAPLG00000016338,ENSAPLG00000007359,ENSAPLG00000015926,ENSAPLG00000004361,ENSAPLG00000007728,ENSAPLG00000006820,ENSAPLG00000010046,ENSAPLG00000012822,…
GO:0042788	polysomal ribosome	cellular_component	0.02083	0.66578	11	4971	18	12845	ENSAPLG00000016431,ENSAPLG00000008038,ENSAPLG00000005247,ENSAPLG00000003829,ENSAPLG00000008007,ENSAPLG00000014582,ENSAPLG00000005824,ENSAPLG00000011131,ENSAPLG00000000915,ENSAPLG00000003813,ENSAPLG00000015787
GO:1903827	regulation of cellular protein localization	biological_process	0.021054	0.6717	114	4971	248	12845	ENSAPLG00000008717,ENSAPLG00000009787,ENSAPLG00000011055,ENSAPLG00000004008,ENSAPLG00000015734,ENSAPLG00000014631,ENSAPLG00000008996,ENSAPLG00000010417,ENSAPLG00000007411,ENSAPLG00000009261,ENSAPLG00000004500,ENSAPLG00000002633,ENSAPLG00000010375,ENSAPLG00000011991,ENSAPLG00000003715,ENSAPLG00000010406,ENSAPLG00000014859,ENSAPLG00000011519,ENSAPLG00000006455,ENSAPLG00000012447,ENSAPLG00000007692,…
GO:0001783	B cell apoptotic process	biological_process	0.021171	0.67416	7	4971	9	12845	ENSAPLG00000015926,ENSAPLG00000008763,ENSAPLG00000002569,ENSAPLG00000015387,ENSAPLG00000006127,ENSAPLG00000003058,ENSAPLG00000005485
GO:0030291	protein serine/threonine kinase inhibitor activity	molecular_function	0.021346	0.67631	12	4971	19	12845	ENSAPLG00000000658,ENSAPLG00000013771,ENSAPLG00000005243,ENSAPLG00000015194,ENSAPLG00000006984,ENSAPLG00000008996,ENSAPLG00000001507,ENSAPLG00000006277,ENSAPLG00000008613,ENSAPLG00000013825,ENSAPLG00000007934,ENSAPLG00000007819
GO:0050650	chondroitin sulfate proteoglycan biosynthetic process	biological_process	0.021354	0.67631	7	4971	9	12845	ENSAPLG00000014335,ENSAPLG00000012574,ENSAPLG00000007984,ENSAPLG00000008640,ENSAPLG00000004697,ENSAPLG00000005992,ENSAPLG00000004125
GO:0010656	negative regulation of muscle cell apoptotic process	biological_process	0.021447	0.67631	7	4971	9	12845	ENSAPLG00000012219,ENSAPLG00000000595,ENSAPLG00000003195,ENSAPLG00000003162,ENSAPLG00000001988,ENSAPLG00000007281,ENSAPLG00000009345
GO:0040012	regulation of locomotion	biological_process	0.021448	0.67631	207	4971	470	12845	ENSAPLG00000000919,ENSAPLG00000003920,ENSAPLG00000006130,ENSAPLG00000010465,ENSAPLG00000001635,ENSAPLG00000012899,ENSAPLG00000006075,ENSAPLG00000003632,ENSAPLG00000006933,ENSAPLG00000013936,ENSAPLG00000004354,ENSAPLG00000014247,ENSAPLG00000010207,ENSAPLG00000011058,ENSAPLG00000004328,ENSAPLG00000003090,ENSAPLG00000003218,ENSAPLG00000012966,ENSAPLG00000013870,ENSAPLG00000012447,ENSAPLG00000004686,…
GO:1901800	positive regulation of proteasomal protein catabolic process	biological_process	0.02147	0.67631	29	4971	54	12845	ENSAPLG00000016314,ENSAPLG00000002910,ENSAPLG00000000684,ENSAPLG00000014660,ENSAPLG00000008361,ENSAPLG00000010571,ENSAPLG00000015053,ENSAPLG00000006843,ENSAPLG00000014976,ENSAPLG00000010637,ENSAPLG00000011447,ENSAPLG00000003443,ENSAPLG00000003712,ENSAPLG00000014092,ENSAPLG00000008190,ENSAPLG00000001971,ENSAPLG00000012447,ENSAPLG00000002931,ENSAPLG00000014001,ENSAPLG00000002495,ENSAPLG00000003842,…
GO:0009889	regulation of biosynthetic process	biological_process	0.021486	0.67631	791	4971	1922	12845	ENSAPLG00000013530,ENSAPLG00000011004,ENSAPLG00000011436,ENSAPLG00000013471,ENSAPLG00000006974,ENSAPLG00000012449,ENSAPLG00000004321,ENSAPLG00000005775,ENSAPLG00000006162,ENSAPLG00000003164,ENSAPLG00000007561,ENSAPLG00000012910,ENSAPLG00000006744,ENSAPLG00000003908,ENSAPLG00000002417,ENSAPLG00000009918,ENSAPLG00000014211,ENSAPLG00000011057,ENSAPLG00000007090,ENSAPLG00000013262,ENSAPLG00000007538,…
GO:0002921	negative regulation of humoral immune response	biological_process	0.021524	0.67631	4	4971	4	12845	ENSAPLG00000016098,ENSAPLG00000006743,ENSAPLG00000003960,ENSAPLG00000004866
GO:0051172	negative regulation of nitrogen compound metabolic process	biological_process	0.02159	0.67631	327	4971	764	12845	ENSAPLG00000012956,ENSAPLG00000012563,ENSAPLG00000006111,ENSAPLG00000014001,ENSAPLG00000004640,ENSAPLG00000006003,ENSAPLG00000008806,ENSAPLG00000008190,ENSAPLG00000002302,ENSAPLG00000012886,ENSAPLG00000004751,ENSAPLG00000006246,ENSAPLG00000015053,ENSAPLG00000007609,ENSAPLG00000009927,ENSAPLG00000007863,ENSAPLG00000010981,ENSAPLG00000007048,ENSAPLG00000012914,ENSAPLG00000003506,ENSAPLG00000000666,…
GO:1903010	regulation of bone development	biological_process	0.021593	0.67631	8	4971	11	12845	ENSAPLG00000000666,ENSAPLG00000012160,ENSAPLG00000004361,ENSAPLG00000013994,ENSAPLG00000005565,ENSAPLG00000015861,ENSAPLG00000001578,ENSAPLG00000004403
GO:0010662	regulation of striated muscle cell apoptotic process	biological_process	0.021757	0.67899	4	4971	4	12845	ENSAPLG00000009345,ENSAPLG00000001988,ENSAPLG00000003195,ENSAPLG00000003162
GO:0010664	negative regulation of striated muscle cell apoptotic process	biological_process	0.021757	0.67899	4	4971	4	12845	ENSAPLG00000003162,ENSAPLG00000003195,ENSAPLG00000001988,ENSAPLG00000009345
GO:0060049	regulation of protein glycosylation	biological_process	0.021847	0.68054	7	4971	9	12845	ENSAPLG00000004731,ENSAPLG00000002920,ENSAPLG00000004363,ENSAPLG00000002940,ENSAPLG00000002633,ENSAPLG00000004885,ENSAPLG00000012876
GO:0010659	cardiac muscle cell apoptotic process	biological_process	0.021946	0.68127	4	4971	4	12845	ENSAPLG00000011253,ENSAPLG00000003195,ENSAPLG00000001988,ENSAPLG00000003162
GO:0009987	cellular process	biological_process	0.022037	0.68127	3637	4971	9212	12845	ENSAPLG00000003149,ENSAPLG00000007534,ENSAPLG00000011576,ENSAPLG00000015104,ENSAPLG00000003810,ENSAPLG00000010641,ENSAPLG00000015357,ENSAPLG00000010322,ENSAPLG00000002716,ENSAPLG00000000796,ENSAPLG00000004320,ENSAPLG00000009674,ENSAPLG00000002139,ENSAPLG00000004825,ENSAPLG00000003525,ENSAPLG00000009467,ENSAPLG00000006312,ENSAPLG00000006118,ENSAPLG00000006817,ENSAPLG00000011346,ENSAPLG00000006083,…
PLG00000009353,ENSAPLG00000004640,ENSAPLG00000014001,ENSAPLG00000012248,ENSAPLG00000009903,ENSAPLG00000012563,ENSAPLG00000013060,ENSAPLG00000013754,ENSAPLG00000014623,ENSAPLG00000010113,ENSAPLG00000005651,ENSAPLG00000000708,ENSAPLG00000007048,ENSAPLG00000008134,ENSAPLG00000007942,ENSAPLG00000006246,ENSAPLG00000006173,ENSAPLG00000014203,ENSAPLG00000014342,ENSAPLG00000004659,ENSAPLG00000008986,ENSA…
0000015339,ENSAPLG00000015117,ENSAPLG00000006125,ENSAPLG00000007628,ENSAPLG00000010145,ENSAPLG00000016347,ENSAPLG00000012304,ENSAPLG00000012431,ENSAPLG00000000768,ENSAPLG00000004958,ENSAPLG00000004494,ENSAPLG00000009855,ENSAPLG00000006334,ENSAPLG00000002384,ENSAPLG00000002602,ENSAPLG00000011498,ENSAPLG00000011130,ENSAPLG00000005771,ENSAPLG00000011937,ENSAPLG00000002456,ENSAPLG00000006146,ENSAPLG0…
GO:0006644	phospholipid metabolic process	biological_process	0.022079	0.68127	98	4971	211	12845	ENSAPLG00000004098,ENSAPLG00000013862,ENSAPLG00000006597,ENSAPLG00000007323,ENSAPLG00000007507,ENSAPLG00000003554,ENSAPLG00000012473,ENSAPLG00000003911,ENSAPLG00000008597,ENSAPLG00000008682,ENSAPLG00000015450,ENSAPLG00000007571,ENSAPLG00000015432,ENSAPLG00000013798,ENSAPLG00000015053,ENSAPLG00000015859,ENSAPLG00000007535,ENSAPLG00000010393,ENSAPLG00000011129,ENSAPLG00000003825,ENSAPLG00000011847,…
GO:0060976	coronary vasculature development	biological_process	0.02208	0.68127	16	4971	26	12845	ENSAPLG00000003379,ENSAPLG00000006984,ENSAPLG00000003320,ENSAPLG00000009190,ENSAPLG00000013241,ENSAPLG00000009250,ENSAPLG00000015131,ENSAPLG00000005868,ENSAPLG00000002654,ENSAPLG00000010586,ENSAPLG00000003195,ENSAPLG00000012621,ENSAPLG00000014901,ENSAPLG00000008375,ENSAPLG00000003842,ENSAPLG00000006053
GO:0009891	positive regulation of biosynthetic process	biological_process	0.02214	0.68127	442	4971	1045	12845	ENSAPLG00000009024,ENSAPLG00000009206,ENSAPLG00000011653,ENSAPLG00000011561,ENSAPLG00000009587,ENSAPLG00000008956,ENSAPLG00000010968,ENSAPLG00000008092,ENSAPLG00000009846,ENSAPLG00000015677,ENSAPLG00000014710,ENSAPLG00000003284,ENSAPLG00000000926,ENSAPLG00000009204,ENSAPLG00000005226,ENSAPLG00000011008,ENSAPLG00000007371,ENSAPLG00000008789,ENSAPLG00000013363,ENSAPLG00000016147,ENSAPLG00000010894,…
GO:0014831	gastro-intestinal system smooth muscle contraction	biological_process	0.022142	0.68127	4	4971	4	12845	ENSAPLG00000009910,ENSAPLG00000015179,ENSAPLG00000003673,ENSAPLG00000016220
GO:0097367	carbohydrate derivative binding	molecular_function	0.022164	0.68127	642	4971	1533	12845	ENSAPLG00000013490,ENSAPLG00000013960,ENSAPLG00000011503,ENSAPLG00000006379,ENSAPLG00000008417,ENSAPLG00000001749,ENSAPLG00000009349,ENSAPLG00000003937,ENSAPLG00000013984,ENSAPLG00000005608,ENSAPLG00000013703,ENSAPLG00000005046,ENSAPLG00000014334,ENSAPLG00000015413,ENSAPLG00000009519,ENSAPLG00000005493,ENSAPLG00000015511,ENSAPLG00000009201,ENSAPLG00000008495,ENSAPLG00000010594,ENSAPLG00000008933,…
GO:0045669	positive regulation of osteoblast differentiation	biological_process	0.022188	0.68127	24	4971	43	12845	ENSAPLG00000003297,ENSAPLG00000004656,ENSAPLG00000003081,ENSAPLG00000013998,ENSAPLG00000003162,ENSAPLG00000014258,ENSAPLG00000000919,ENSAPLG00000012224,ENSAPLG00000015428,ENSAPLG00000004361,ENSAPLG00000004827,ENSAPLG00000008203,ENSAPLG00000000726,ENSAPLG00000003593,ENSAPLG00000012107,ENSAPLG00000005655,ENSAPLG00000011198,ENSAPLG00000002761,ENSAPLG00000015373,ENSAPLG00000006998,ENSAPLG00000011653,…
GO:0045741	positive regulation of epidermal growth factor-activated receptor activity	biological_process	0.022374	0.68455	4	4971	4	12845	ENSAPLG00000005084,ENSAPLG00000012940,ENSAPLG00000011867,ENSAPLG00000004403
GO:0001568	blood vessel development	biological_process	0.022402	0.68455	159	4971	356	12845	ENSAPLG00000004084,ENSAPLG00000010265,ENSAPLG00000015131,ENSAPLG00000011867,ENSAPLG00000003162,ENSAPLG00000016368,ENSAPLG00000009618,ENSAPLG00000001977,ENSAPLG00000012107,ENSAPLG00000002423,ENSAPLG00000006524,ENSAPLG00000006929,ENSAPLG00000013097,ENSAPLG00000003842,ENSAPLG00000009462,ENSAPLG00000003195,ENSAPLG00000006120,ENSAPLG00000012661,ENSAPLG00000008157,ENSAPLG00000002525,ENSAPLG00000003058,…
GO:0005527	macrolide binding	molecular_function	0.022454	0.68455	4	4971	4	12845	ENSAPLG00000013083,ENSAPLG00000015733,ENSAPLG00000012198,ENSAPLG00000003627
GO:0005528	FK506 binding	molecular_function	0.022454	0.68455	4	4971	4	12845	ENSAPLG00000015733,ENSAPLG00000012198,ENSAPLG00000003627,ENSAPLG00000013083
GO:0009150	purine ribonucleotide metabolic process	biological_process	0.022604	0.68703	83	4971	179	12845	ENSAPLG00000012500,ENSAPLG00000002400,ENSAPLG00000009598,ENSAPLG00000004262,ENSAPLG00000010573,ENSAPLG00000007691,ENSAPLG00000013887,ENSAPLG00000011347,ENSAPLG00000004219,ENSAPLG00000010107,ENSAPLG00000008904,ENSAPLG00000007692,ENSAPLG00000007987,ENSAPLG00000015863,ENSAPLG00000004000,ENSAPLG00000009760,ENSAPLG00000010669,ENSAPLG00000003828,ENSAPLG00000012725,ENSAPLG00000006191,ENSAPLG00000008017,…
GO:0048193	Golgi vesicle transport	biological_process	0.022616	0.68703	61	4971	125	12845	ENSAPLG00000002910,ENSAPLG00000012035,ENSAPLG00000009888,ENSAPLG00000008361,ENSAPLG00000013936,ENSAPLG00000007376,ENSAPLG00000009250,ENSAPLG00000004292,ENSAPLG00000014398,ENSAPLG00000010373,ENSAPLG00000010196,ENSAPLG00000009100,ENSAPLG00000007150,ENSAPLG00000015296,ENSAPLG00000015967,ENSAPLG00000015229,ENSAPLG00000013286,ENSAPLG00000010805,ENSAPLG00000006974,ENSAPLG00000015916,ENSAPLG00000012564,…
GO:0040007	growth	biological_process	0.022843	0.69272	195	4971	444	12845	ENSAPLG00000007977,ENSAPLG00000007266,ENSAPLG00000006703,ENSAPLG00000015158,ENSAPLG00000003379,ENSAPLG00000010027,ENSAPLG00000009787,ENSAPLG00000013641,ENSAPLG00000008646,ENSAPLG00000006471,ENSAPLG00000014002,ENSAPLG00000006395,ENSAPLG00000007683,ENSAPLG00000010375,ENSAPLG00000002885,ENSAPLG00000009892,ENSAPLG00000015288,ENSAPLG00000007492,ENSAPLG00000008092,ENSAPLG00000006455,ENSAPLG00000010800,…
GO:0051171	regulation of nitrogen compound metabolic process	biological_process	0.023042	0.69753	817	4971	1987	12845	ENSAPLG00000001801,ENSAPLG00000003506,ENSAPLG00000010629,ENSAPLG00000014182,ENSAPLG00000007048,ENSAPLG00000015053,ENSAPLG00000008134,ENSAPLG00000006246,ENSAPLG00000014203,ENSAPLG00000009927,ENSAPLG00000012270,ENSAPLG00000003822,ENSAPLG00000002302,ENSAPLG00000006759,ENSAPLG00000004751,ENSAPLG00000004640,ENSAPLG00000014001,ENSAPLG00000006111,ENSAPLG00000008806,ENSAPLG00000006003,ENSAPLG00000014911,…
GO:0006082	organic acid metabolic process	biological_process	0.02324	0.70184	212	4971	484	12845	ENSAPLG00000010836,ENSAPLG00000005757,ENSAPLG00000007873,ENSAPLG00000013109,ENSAPLG00000007177,ENSAPLG00000006102,ENSAPLG00000008204,ENSAPLG00000012574,ENSAPLG00000002580,ENSAPLG00000009913,ENSAPLG00000007974,ENSAPLG00000007976,ENSAPLG00000006867,ENSAPLG00000008185,ENSAPLG00000008793,ENSAPLG00000005321,ENSAPLG00000007161,ENSAPLG00000011008,ENSAPLG00000002703,ENSAPLG00000004219,ENSAPLG00000005388,…
GO:0036294	cellular response to decreased oxygen levels	biological_process	0.023267	0.70184	28	4971	52	12845	ENSAPLG00000013865,ENSAPLG00000014245,ENSAPLG00000004751,ENSAPLG00000008190,ENSAPLG00000006111,ENSAPLG00000007654,ENSAPLG00000014690,ENSAPLG00000005878,ENSAPLG00000015644,ENSAPLG00000006043,ENSAPLG00000012822,ENSAPLG00000007512,ENSAPLG00000007177,ENSAPLG00000002325,ENSAPLG00000016314,ENSAPLG00000009750,ENSAPLG00000014536,ENSAPLG00000005868,ENSAPLG00000015342,ENSAPLG00000013877,ENSAPLG00000007692,…
GO:0045935	positive regulation of nucleobase-containing compound metabolic process	biological_process	0.023362	0.70187	432	4971	1021	12845	ENSAPLG00000014434,ENSAPLG00000011292,ENSAPLG00000002423,ENSAPLG00000015493,ENSAPLG00000013395,ENSAPLG00000009963,ENSAPLG00000008950,ENSAPLG00000003195,ENSAPLG00000009977,ENSAPLG00000010745,ENSAPLG00000010657,ENSAPLG00000011317,ENSAPLG00000004537,ENSAPLG00000015153,ENSAPLG00000007560,ENSAPLG00000003960,ENSAPLG00000012553,ENSAPLG00000015312,ENSAPLG00000003836,ENSAPLG00000003162,ENSAPLG00000003003,…
GO:0035295	tube development	biological_process	0.023384	0.70187	149	4971	333	12845	ENSAPLG00000009831,ENSAPLG00000009404,ENSAPLG00000012486,ENSAPLG00000015992,ENSAPLG00000005480,ENSAPLG00000003842,ENSAPLG00000004550,ENSAPLG00000013643,ENSAPLG00000000796,ENSAPLG00000010518,ENSAPLG00000006929,ENSAPLG00000002423,ENSAPLG00000012107,ENSAPLG00000003960,ENSAPLG00000011867,ENSAPLG00000003003,ENSAPLG00000003162,ENSAPLG00000015131,ENSAPLG00000008968,ENSAPLG00000008999,ENSAPLG00000009851,…
GO:0090219	negative regulation of lipid kinase activity	biological_process	0.02339	0.70187	4	4971	4	12845	ENSAPLG00000015734,ENSAPLG00000015759,ENSAPLG00000015053,ENSAPLG00000003911
GO:0015718	monocarboxylic acid transport	biological_process	0.023693	0.70971	36	4971	70	12845	ENSAPLG00000015097,ENSAPLG00000003745,ENSAPLG00000016314,ENSAPLG00000015432,ENSAPLG00000015706,ENSAPLG00000016213,ENSAPLG00000005282,ENSAPLG00000004539,ENSAPLG00000016397,ENSAPLG00000010690,ENSAPLG00000011847,ENSAPLG00000004751,ENSAPLG00000012451,ENSAPLG00000001112,ENSAPLG00000009189,ENSAPLG00000009155,ENSAPLG00000009621,ENSAPLG00000004860,ENSAPLG00000011173,ENSAPLG00000016055,ENSAPLG00000003240,…
GO:0001503	ossification	biological_process	0.023816	0.71217	89	4971	193	12845	ENSAPLG00000005992,ENSAPLG00000012901,ENSAPLG00000007468,ENSAPLG00000009685,ENSAPLG00000000878,ENSAPLG00000003162,ENSAPLG00000002715,ENSAPLG00000011442,ENSAPLG00000011904,ENSAPLG00000009794,ENSAPLG00000008968,ENSAPLG00000003067,ENSAPLG00000005182,ENSAPLG00000014901,ENSAPLG00000002761,ENSAPLG00000009404,ENSAPLG00000005136,ENSAPLG00000004825,ENSAPLG00000009831,ENSAPLG00000007001,ENSAPLG00000009977,…
GO:0090207	regulation of triglyceride metabolic process	biological_process	0.023892	0.71318	8	4971	11	12845	ENSAPLG00000008992,ENSAPLG00000011847,ENSAPLG00000013154,ENSAPLG00000003313,ENSAPLG00000013222,ENSAPLG00000011863,ENSAPLG00000007890,ENSAPLG00000006865
GO:0032703	negative regulation of interleukin-2 production	biological_process	0.023998	0.71512	7	4971	9	12845	ENSAPLG00000002302,ENSAPLG00000005079,ENSAPLG00000008789,ENSAPLG00000012387,ENSAPLG00000015428,ENSAPLG00000010046,ENSAPLG00000007048
GO:0031326	regulation of cellular biosynthetic process	biological_process	0.024121	0.71534	782	4971	1902	12845	ENSAPLG00000011998,ENSAPLG00000009021,ENSAPLG00000004375,ENSAPLG00000004807,ENSAPLG00000011949,ENSAPLG00000015914,ENSAPLG00000002544,ENSAPLG00000013960,ENSAPLG00000003745,ENSAPLG00000011503,ENSAPLG00000006379,ENSAPLG00000002134,ENSAPLG00000013984,ENSAPLG00000009300,ENSAPLG00000009172,ENSAPLG00000003373,ENSAPLG00000001420,ENSAPLG00000015316,ENSAPLG00000013234,ENSAPLG00000015321,ENSAPLG00000015926,…
GO:0010871	negative regulation of receptor biosynthetic process	biological_process	0.024162	0.71534	4	4971	4	12845	ENSAPLG00000010641,ENSAPLG00000006402,ENSAPLG00000009031,ENSAPLG00000013537
GO:0035987	endodermal cell differentiation	biological_process	0.024192	0.71534	16	4971	26	12845	ENSAPLG00000012652,ENSAPLG00000001882,ENSAPLG00000014156,ENSAPLG00000010114,ENSAPLG00000009689,ENSAPLG00000009462,ENSAPLG00000011547,ENSAPLG00000006402,ENSAPLG00000007858,ENSAPLG00000013054,ENSAPLG00000005343,ENSAPLG00000004667,ENSAPLG00000003506,ENSAPLG00000011137,ENSAPLG00000012650,ENSAPLG00000005868
GO:0030157	pancreatic juice secretion	biological_process	0.024196	0.71534	4	4971	4	12845	ENSAPLG00000011513,ENSAPLG00000013799,ENSAPLG00000010925,ENSAPLG00000015507
GO:0002707	negative regulation of lymphocyte mediated immunity	biological_process	0.024214	0.71534	7	4971	9	12845	ENSAPLG00000004866,ENSAPLG00000008789,ENSAPLG00000016149,ENSAPLG00000007308,ENSAPLG00000005112,ENSAPLG00000015339,ENSAPLG00000003960
GO:1901626	regulation of postsynaptic membrane organization	biological_process	0.02438	0.71847	4	4971	4	12845	ENSAPLG00000010995,ENSAPLG00000004203,ENSAPLG00000007704,ENSAPLG00000009787
GO:1903909	regulation of receptor clustering	biological_process	0.024404	0.71847	4	4971	4	12845	ENSAPLG00000009787,ENSAPLG00000007704,ENSAPLG00000010995,ENSAPLG00000005342
GO:0033572	transferrin transport	biological_process	0.024616	0.72114	4	4971	4	12845	ENSAPLG00000002774,ENSAPLG00000005439,ENSAPLG00000001232,ENSAPLG00000014489
GO:0010735	positive regulation of transcription via serum response element binding	biological_process	0.024747	0.72114	4	4971	4	12845	ENSAPLG00000001988,ENSAPLG00000015960,ENSAPLG00000003320,ENSAPLG00000014434
GO:2000515	negative regulation of CD4-positive, alpha-beta T cell activation	biological_process	0.024784	0.72114	7	4971	9	12845	ENSAPLG00000005492,ENSAPLG00000007766,ENSAPLG00000003990,ENSAPLG00000005341,ENSAPLG00000007359,ENSAPLG00000001971,ENSAPLG00000007281
GO:0051252	regulation of RNA metabolic process	biological_process	0.024847	0.72114	705	4971	1711	12845	ENSAPLG00000010856,ENSAPLG00000003553,ENSAPLG00000011819,ENSAPLG00000008667,ENSAPLG00000012750,ENSAPLG00000011410,ENSAPLG00000011282,ENSAPLG00000012932,ENSAPLG00000009009,ENSAPLG00000014851,ENSAPLG00000010807,ENSAPLG00000008388,ENSAPLG00000009716,ENSAPLG00000011258,ENSAPLG00000012219,ENSAPLG00000001250,ENSAPLG00000002810,ENSAPLG00000012265,ENSAPLG00000015311,ENSAPLG00000008304,ENSAPLG00000008810,…
GO:0009128	purine nucleoside monophosphate catabolic process	biological_process	0.024867	0.72114	4	4971	4	12845	ENSAPLG00000010540,ENSAPLG00000003308,ENSAPLG00000014399,ENSAPLG00000011054
GO:0006655	phosphatidylglycerol biosynthetic process	biological_process	0.02487	0.72114	4	4971	4	12845	ENSAPLG00000009828,ENSAPLG00000011921,ENSAPLG00000011847,ENSAPLG00000014840
GO:0032048	cardiolipin metabolic process	biological_process	0.02487	0.72114	4	4971	4	12845	ENSAPLG00000011921,ENSAPLG00000009828,ENSAPLG00000014840,ENSAPLG00000011847
GO:0032049	cardiolipin biosynthetic process	biological_process	0.02487	0.72114	4	4971	4	12845	ENSAPLG00000011921,ENSAPLG00000009828,ENSAPLG00000014840,ENSAPLG00000011847
GO:0043161	proteasome-mediated ubiquitin-dependent protein catabolic process	biological_process	0.024873	0.72114	91	4971	196	12845	ENSAPLG00000003842,ENSAPLG00000015147,ENSAPLG00000006974,ENSAPLG00000006917,ENSAPLG00000011436,ENSAPLG00000003810,ENSAPLG00000014092,ENSAPLG00000009963,ENSAPLG00000009404,ENSAPLG00000007734,ENSAPLG00000004403,ENSAPLG00000005301,ENSAPLG00000003321,ENSAPLG00000016305,ENSAPLG00000014660,ENSAPLG00000000684,ENSAPLG00000013483,ENSAPLG00000002910,ENSAPLG00000002704,ENSAPLG00000008925,ENSAPLG00000012553,…
GO:1902262	apoptotic process involved in patterning of blood vessels	biological_process	0.024987	0.72324	4	4971	4	12845	ENSAPLG00000008203,ENSAPLG00000007492,ENSAPLG00000003058,ENSAPLG00000002423
GO:2000542	negative regulation of gastrulation	biological_process	0.025136	0.72381	4	4971	4	12845	ENSAPLG00000003162,ENSAPLG00000009689,ENSAPLG00000001633,ENSAPLG00000007858
GO:0072603	interleukin-5 secretion	biological_process	0.025214	0.72381	4	4971	4	12845	ENSAPLG00000010046,ENSAPLG00000004683,ENSAPLG00000012503,ENSAPLG00000010027
GO:2000662	regulation of interleukin-5 secretion	biological_process	0.025214	0.72381	4	4971	4	12845	ENSAPLG00000012503,ENSAPLG00000004683,ENSAPLG00000010046,ENSAPLG00000010027
GO:2000664	positive regulation of interleukin-5 secretion	biological_process	0.025214	0.72381	4	4971	4	12845	ENSAPLG00000004683,ENSAPLG00000010046,ENSAPLG00000012503,ENSAPLG00000010027
GO:0015081	sodium ion transmembrane transporter activity	molecular_function	0.025218	0.72381	41	4971	80	12845	ENSAPLG00000012571,ENSAPLG00000005282,ENSAPLG00000009431,ENSAPLG00000010155,ENSAPLG00000008781,ENSAPLG00000015670,ENSAPLG00000009083,ENSAPLG00000015818,ENSAPLG00000011318,ENSAPLG00000011285,ENSAPLG00000003879,ENSAPLG00000013925,ENSAPLG00000004906,ENSAPLG00000016055,ENSAPLG00000011784,ENSAPLG00000010964,ENSAPLG00000006663,ENSAPLG00000016026,ENSAPLG00000002737,ENSAPLG00000009353,ENSAPLG00000005884,…
GO:0034654	nucleobase-containing compound biosynthetic process	biological_process	0.025346	0.72629	772	4971	1884	12845	ENSAPLG00000003137,ENSAPLG00000001061,ENSAPLG00000008310,ENSAPLG00000011144,ENSAPLG00000011194,ENSAPLG00000013656,ENSAPLG00000009488,ENSAPLG00000008983,ENSAPLG00000002737,ENSAPLG00000003295,ENSAPLG00000012304,ENSAPLG00000004899,ENSAPLG00000006545,ENSAPLG00000006588,ENSAPLG00000013813,ENSAPLG00000015130,ENSAPLG00000013940,ENSAPLG00000006146,ENSAPLG00000016052,ENSAPLG00000002456,ENSAPLG00000007404,…
GO:0042541	hemoglobin biosynthetic process	biological_process	0.0254	0.72661	4	4971	4	12845	ENSAPLG00000002715,ENSAPLG00000012702,ENSAPLG00000004173,ENSAPLG00000004667
GO:0060348	bone development	biological_process	0.025557	0.7299	57	4971	118	12845	ENSAPLG00000014335,ENSAPLG00000005994,ENSAPLG00000003943,ENSAPLG00000012044,ENSAPLG00000004361,ENSAPLG00000003673,ENSAPLG00000011282,ENSAPLG00000014693,ENSAPLG00000015373,ENSAPLG00000000666,ENSAPLG00000006299,ENSAPLG00000004257,ENSAPLG00000004260,ENSAPLG00000005484,ENSAPLG00000003297,ENSAPLG00000016145,ENSAPLG00000014342,ENSAPLG00000014258,ENSAPLG00000015440,ENSAPLG00000007571,ENSAPLG00000004432,…
GO:0032328	alanine transport	biological_process	0.025602	0.72995	4	4971	4	12845	ENSAPLG00000009621,ENSAPLG00000004805,ENSAPLG00000008042,ENSAPLG00000014091
GO:0048514	blood vessel morphogenesis	biological_process	0.025718	0.73203	136	4971	303	12845	ENSAPLG00000003623,ENSAPLG00000016301,ENSAPLG00000011135,ENSAPLG00000002715,ENSAPLG00000006984,ENSAPLG00000001988,ENSAPLG00000013958,ENSAPLG00000004321,ENSAPLG00000001406,ENSAPLG00000015492,ENSAPLG00000005397,ENSAPLG00000003908,ENSAPLG00000012822,ENSAPLG00000006699,ENSAPLG00000004403,ENSAPLG00000007001,ENSAPLG00000010443,ENSAPLG00000007863,ENSAPLG00000009149,ENSAPLG00000012260,ENSAPLG00000007048,…
GO:0010891	negative regulation of sequestering of triglyceride	biological_process	0.025845	0.73444	4	4971	4	12845	ENSAPLG00000013222,ENSAPLG00000007890,ENSAPLG00000010641,ENSAPLG00000009031
GO:1903003	positive regulation of protein deubiquitination	biological_process	0.025947	0.73607	4	4971	4	12845	ENSAPLG00000006205,ENSAPLG00000007876,ENSAPLG00000007281,ENSAPLG00000002442
GO:1901621	negative regulation of smoothened signaling pathway involved in dorsal/ventral neural tube patterning	biological_process	0.025988	0.73607	4	4971	4	12845	ENSAPLG00000002654,ENSAPLG00000013889,ENSAPLG00000010365,ENSAPLG00000010842
GO:0009605	response to external stimulus	biological_process	0.026037	0.73625	407	4971	966	12845	ENSAPLG00000006865,ENSAPLG00000008646,ENSAPLG00000008211,ENSAPLG00000016147,ENSAPLG00000010894,ENSAPLG00000005997,ENSAPLG00000008789,ENSAPLG00000009798,ENSAPLG00000005832,ENSAPLG00000005939,ENSAPLG00000008092,ENSAPLG00000011045,ENSAPLG00000004330,ENSAPLG00000005628,ENSAPLG00000006455,ENSAPLG00000000726,ENSAPLG00000003284,ENSAPLG00000000901,ENSAPLG00000015643,ENSAPLG00000016313,ENSAPLG00000007836,…
GO:0044260	cellular macromolecule metabolic process	biological_process	0.026205	0.73977	1858	4971	4638	12845	ENSAPLG00000004440,ENSAPLG00000001777,ENSAPLG00000002774,ENSAPLG00000006865,ENSAPLG00000015281,ENSAPLG00000012418,ENSAPLG00000005226,ENSAPLG00000007078,ENSAPLG00000006395,ENSAPLG00000002580,ENSAPLG00000010894,ENSAPLG00000008789,ENSAPLG00000005997,ENSAPLG00000014348,ENSAPLG00000012574,ENSAPLG00000010968,ENSAPLG00000000671,ENSAPLG00000013698,ENSAPLG00000011653,ENSAPLG00000006643,ENSAPLG00000013184,…
PLG00000011410,ENSAPLG00000011865,ENSAPLG00000004969,ENSAPLG00000015335,ENSAPLG00000011282,ENSAPLG00000015202,ENSAPLG00000011915,ENSAPLG00000005874,ENSAPLG00000016252,ENSAPLG00000011819,ENSAPLG00000005477,ENSAPLG00000000657,ENSAPLG00000009716,ENSAPLG00000004904,ENSAPLG00000007432,ENSAPLG00000009009,ENSAPLG00000010807,ENSAPLG00000012544,ENSAPLG00000006130,ENSAPLG00000010374,ENSAPLG00000013002,ENSA…
GO:0000957	mitochondrial RNA catabolic process	biological_process	0.02627	0.74039	4	4971	4	12845	ENSAPLG00000012258,ENSAPLG00000009240,ENSAPLG00000002885,ENSAPLG00000008902
GO:0010660	regulation of muscle cell apoptotic process	biological_process	0.026346	0.7413	10	4971	15	12845	ENSAPLG00000007281,ENSAPLG00000009345,ENSAPLG00000006358,ENSAPLG00000000595,ENSAPLG00000006147,ENSAPLG00000012876,ENSAPLG00000012219,ENSAPLG00000003195,ENSAPLG00000001988,ENSAPLG00000003162
GO:2000516	positive regulation of CD4-positive, alpha-beta T cell activation	biological_process	0.026583	0.74306	8	4971	11	12845	ENSAPLG00000004175,ENSAPLG00000010083,ENSAPLG00000012876,ENSAPLG00000006833,ENSAPLG00000010027,ENSAPLG00000001971,ENSAPLG00000007359,ENSAPLG00000007728
GO:1901725	regulation of histone deacetylase activity	biological_process	0.026588	0.74306	4	4971	4	12845	ENSAPLG00000007692,ENSAPLG00000013324,ENSAPLG00000012447,ENSAPLG00000000585
GO:1903052	positive regulation of proteolysis involved in cellular protein catabolic process	biological_process	0.026588	0.74306	31	4971	59	12845	ENSAPLG00000002349,ENSAPLG00000011918,ENSAPLG00000013460,ENSAPLG00000007734,ENSAPLG00000008980,ENSAPLG00000007990,ENSAPLG00000004403,ENSAPLG00000004969,ENSAPLG00000002931,ENSAPLG00000014001,ENSAPLG00000002495,ENSAPLG00000003842,ENSAPLG00000012447,ENSAPLG00000001971,ENSAPLG00000008190,ENSAPLG00000003712,ENSAPLG00000014092,ENSAPLG00000003443,ENSAPLG00000011447,ENSAPLG00000010637,ENSAPLG00000011901,…
GO:0008277	regulation of G-protein coupled receptor protein signaling pathway	biological_process	0.026647	0.74306	23	4971	42	12845	ENSAPLG00000012447,ENSAPLG00000002397,ENSAPLG00000012710,ENSAPLG00000009051,ENSAPLG00000004363,ENSAPLG00000010234,ENSAPLG00000008763,ENSAPLG00000002313,ENSAPLG00000009261,ENSAPLG00000008760,ENSAPLG00000015179,ENSAPLG00000010842,ENSAPLG00000013241,ENSAPLG00000010894,ENSAPLG00000008651,ENSAPLG00000005079,ENSAPLG00000016340,ENSAPLG00000007027,ENSAPLG00000005133,ENSAPLG00000012885,ENSAPLG00000009140,…
GO:0015016	[heparan sulfate]-glucosamine N-sulfotransferase activity	molecular_function	0.026697	0.74306	4	4971	4	12845	ENSAPLG00000016141,ENSAPLG00000007976,ENSAPLG00000014790,ENSAPLG00000008309
GO:0072531	pyrimidine-containing compound transmembrane transport	biological_process	0.026768	0.74306	8	4971	11	12845	ENSAPLG00000009332,ENSAPLG00000005975,ENSAPLG00000014626,ENSAPLG00000008640,ENSAPLG00000009726,ENSAPLG00000010433,ENSAPLG00000014199,ENSAPLG00000007314
GO:0035426	extracellular matrix-cell signaling	biological_process	0.026793	0.74306	4	4971	4	12845	ENSAPLG00000008203,ENSAPLG00000004278,ENSAPLG00000006281,ENSAPLG00000010838
GO:0022600	digestive system process	biological_process	0.026854	0.74306	19	4971	33	12845	ENSAPLG00000011513,ENSAPLG00000009909,ENSAPLG00000005368,ENSAPLG00000002663,ENSAPLG00000015507,ENSAPLG00000010925,ENSAPLG00000003232,ENSAPLG00000011904,ENSAPLG00000012387,ENSAPLG00000016388,ENSAPLG00000013799,ENSAPLG00000006766,ENSAPLG00000014510,ENSAPLG00000006455,ENSAPLG00000009721,ENSAPLG00000008806,ENSAPLG00000013154,ENSAPLG00000011004,ENSAPLG00000009189
GO:0032729	positive regulation of interferon-gamma production	biological_process	0.026855	0.74306	14	4971	23	12845	ENSAPLG00000005019,ENSAPLG00000006429,ENSAPLG00000011322,ENSAPLG00000008976,ENSAPLG00000008658,ENSAPLG00000012248,ENSAPLG00000008716,ENSAPLG00000006833,ENSAPLG00000004780,ENSAPLG00000007240,ENSAPLG00000015428,ENSAPLG00000010696,ENSAPLG00000015339,ENSAPLG00000006147
GO:0098536	deuterosome	cellular_component	0.026875	0.74306	4	4971	4	12845	ENSAPLG00000014738,ENSAPLG00000009390,ENSAPLG00000005273,ENSAPLG00000014531
GO:0070671	response to interleukin-12	biological_process	0.026884	0.74306	4	4971	4	12845	ENSAPLG00000006833,ENSAPLG00000005590,ENSAPLG00000004748,ENSAPLG00000012885
GO:0000712	resolution of meiotic recombination intermediates	biological_process	0.027089	0.74585	4	4971	4	12845	ENSAPLG00000011095,ENSAPLG00000013639,ENSAPLG00000013369,ENSAPLG00000008347
GO:0060706	cell differentiation involved in embryonic placenta development	biological_process	0.02709	0.74585	10	4971	15	12845	ENSAPLG00000004160,ENSAPLG00000009390,ENSAPLG00000012088,ENSAPLG00000002882,ENSAPLG00000005480,ENSAPLG00000007863,ENSAPLG00000001783,ENSAPLG00000010629,ENSAPLG00000016314,ENSAPLG00000008260
GO:0016064	immunoglobulin mediated immune response	biological_process	0.027115	0.74585	20	4971	35	12845	ENSAPLG00000001673,ENSAPLG00000004866,ENSAPLG00000005501,ENSAPLG00000016149,ENSAPLG00000008789,ENSAPLG00000002774,ENSAPLG00000013430,ENSAPLG00000003960,ENSAPLG00000003053,ENSAPLG00000011155,ENSAPLG00000006584,ENSAPLG00000012752,ENSAPLG00000015347,ENSAPLG00000009488,ENSAPLG00000015926,ENSAPLG00000004780,ENSAPLG00000001319,ENSAPLG00000001723,ENSAPLG00000007092,ENSAPLG00000013558
GO:0046323	glucose import	biological_process	0.027228	0.74714	17	4971	29	12845	ENSAPLG00000009457,ENSAPLG00000015504,ENSAPLG00000014901,ENSAPLG00000004500,ENSAPLG00000014096,ENSAPLG00000011388,ENSAPLG00000006737,ENSAPLG00000012971,ENSAPLG00000010103,ENSAPLG00000012571,ENSAPLG00000015307,ENSAPLG00000002580,ENSAPLG00000002487,ENSAPLG00000009854,ENSAPLG00000016314,ENSAPLG00000007352,ENSAPLG00000004286
GO:0051721	protein phosphatase 2A binding	molecular_function	0.027276	0.74714	8	4971	11	12845	ENSAPLG00000014297,ENSAPLG00000011021,ENSAPLG00000015811,ENSAPLG00000007782,ENSAPLG00000003408,ENSAPLG00000006631,ENSAPLG00000016038,ENSAPLG00000015053
GO:0051091	positive regulation of sequence-specific DNA binding transcription factor activity	biological_process	0.027293	0.74714	55	4971	113	12845	ENSAPLG00000008203,ENSAPLG00000005028,ENSAPLG00000006538,ENSAPLG00000013395,ENSAPLG00000012822,ENSAPLG00000002881,ENSAPLG00000010657,ENSAPLG00000014211,ENSAPLG00000011317,ENSAPLG00000014631,ENSAPLG00000005019,ENSAPLG00000010832,ENSAPLG00000002622,ENSAPLG00000003320,ENSAPLG00000015593,ENSAPLG00000011008,ENSAPLG00000010404,ENSAPLG00000001137,ENSAPLG00000010275,ENSAPLG00000014513,ENSAPLG00000005151,…
GO:0051250	negative regulation of lymphocyte activation	biological_process	0.02741	0.74915	31	4971	59	12845	ENSAPLG00000015387,ENSAPLG00000009152,ENSAPLG00000004448,ENSAPLG00000004063,ENSAPLG00000016149,ENSAPLG00000015880,ENSAPLG00000004866,ENSAPLG00000003960,ENSAPLG00000005492,ENSAPLG00000011155,ENSAPLG00000002302,ENSAPLG00000013155,ENSAPLG00000006127,ENSAPLG00000008613,ENSAPLG00000010456,ENSAPLG00000006111,ENSAPLG00000007281,ENSAPLG00000004361,ENSAPLG00000015926,ENSAPLG00000007359,ENSAPLG00000000796,…
GO:0030169	low-density lipoprotein particle binding	molecular_function	0.027592	0.75293	7	4971	9	12845	ENSAPLG00000002525,ENSAPLG00000015987,ENSAPLG00000013286,ENSAPLG00000013154,ENSAPLG00000006699,ENSAPLG00000003908,ENSAPLG00000004691
GO:0098798	mitochondrial protein complex	cellular_component	0.027674	0.75396	38	4971	80	12845	ENSAPLG00000014770,ENSAPLG00000002275,ENSAPLG00000009123,ENSAPLG00000012258,ENSAPLG00000006305,ENSAPLG00000008454,ENSAPLG00000007692,ENSAPLG00000004030,ENSAPLG00000015064,ENSAPLG00000014652,ENSAPLG00000004262,ENSAPLG00000014275,ENSAPLG00000005618,ENSAPLG00000012043,ENSAPLG00000002400,ENSAPLG00000012500,ENSAPLG00000001508,ENSAPLG00000007537,ENSAPLG00000013428,ENSAPLG00000014886,ENSAPLG00000015508,…
GO:0071901	negative regulation of protein serine/threonine kinase activity	biological_process	0.027725	0.75416	34	4971	67	12845	ENSAPLG00000015194,ENSAPLG00000006127,ENSAPLG00000002302,ENSAPLG00000013332,ENSAPLG00000006111,ENSAPLG00000006905,ENSAPLG00000013800,ENSAPLG00000011231,ENSAPLG00000015053,ENSAPLG00000012219,ENSAPLG00000015760,ENSAPLG00000010637,ENSAPLG00000005243,ENSAPLG00000013825,ENSAPLG00000010629,ENSAPLG00000007819,ENSAPLG00000006277,ENSAPLG00000009385,ENSAPLG00000008506,ENSAPLG00000000658,ENSAPLG00000013015,…
GO:0032561	guanyl ribonucleotide binding	molecular_function	0.027789	0.7547	122	4971	278	12845	ENSAPLG00000002659,ENSAPLG00000012821,ENSAPLG00000009467,ENSAPLG00000006973,ENSAPLG00000002164,ENSAPLG00000001949,ENSAPLG00000006810,ENSAPLG00000014490,ENSAPLG00000014128,ENSAPLG00000008109,ENSAPLG00000016204,ENSAPLG00000008707,ENSAPLG00000006508,ENSAPLG00000005211,ENSAPLG00000010503,ENSAPLG00000011820,ENSAPLG00000015982,ENSAPLG00000011787,ENSAPLG00000015708,ENSAPLG00000002914,ENSAPLG00000011036,…
GO:0019210	kinase inhibitor activity	molecular_function	0.027843	0.75497	19	4971	34	12845	ENSAPLG00000008613,ENSAPLG00000014001,ENSAPLG00000001507,ENSAPLG00000004394,ENSAPLG00000007934,ENSAPLG00000000658,ENSAPLG00000007248,ENSAPLG00000002940,ENSAPLG00000015194,ENSAPLG00000006277,ENSAPLG00000008996,ENSAPLG00000007769,ENSAPLG00000007819,ENSAPLG00000013825,ENSAPLG00000002910,ENSAPLG00000013771,ENSAPLG00000005243,ENSAPLG00000006984,ENSAPLG00000012219
GO:0019219	regulation of nucleobase-containing compound metabolic process	biological_process	0.027967	0.75675	764	4971	1859	12845	ENSAPLG00000001531,ENSAPLG00000009953,ENSAPLG00000015288,ENSAPLG00000007148,ENSAPLG00000003269,ENSAPLG00000007492,ENSAPLG00000003990,ENSAPLG00000005160,ENSAPLG00000005565,ENSAPLG00000007924,ENSAPLG00000005556,ENSAPLG00000004656,ENSAPLG00000010744,ENSAPLG00000014631,ENSAPLG00000003247,ENSAPLG00000003974,ENSAPLG00000014869,ENSAPLG00000010103,ENSAPLG00000007266,ENSAPLG00000008804,ENSAPLG00000006884,…
GO:0009617	response to bacterium	biological_process	0.027997	0.75675	93	4971	203	12845	ENSAPLG00000002914,ENSAPLG00000014412,ENSAPLG00000010925,ENSAPLG00000009876,ENSAPLG00000011750,ENSAPLG00000004286,ENSAPLG00000006118,ENSAPLG00000005485,ENSAPLG00000015813,ENSAPLG00000014901,ENSAPLG00000002313,ENSAPLG00000006699,ENSAPLG00000015017,ENSAPLG00000008445,ENSAPLG00000001352,ENSAPLG00000000757,ENSAPLG00000010083,ENSAPLG00000016213,ENSAPLG00000008658,ENSAPLG00000016438,ENSAPLG00000006591,…
GO:0034766	negative regulation of ion transmembrane transport	biological_process	0.028052	0.75704	18	4971	32	12845	ENSAPLG00000014156,ENSAPLG00000002100,ENSAPLG00000002737,ENSAPLG00000014490,ENSAPLG00000006974,ENSAPLG00000008980,ENSAPLG00000004949,ENSAPLG00000003908,ENSAPLG00000011083,ENSAPLG00000013083,ENSAPLG00000016314,ENSAPLG00000004691,ENSAPLG00000002357,ENSAPLG00000007551,ENSAPLG00000004539,ENSAPLG00000011513,ENSAPLG00000001127,ENSAPLG00000008925
GO:0045859	regulation of protein kinase activity	biological_process	0.028135	0.75811	157	4971	356	12845	ENSAPLG00000002487,ENSAPLG00000007769,ENSAPLG00000003745,ENSAPLG00000004375,ENSAPLG00000004026,ENSAPLG00000007819,ENSAPLG00000015474,ENSAPLG00000014258,ENSAPLG00000014022,ENSAPLG00000001971,ENSAPLG00000014513,ENSAPLG00000013332,ENSAPLG00000007378,ENSAPLG00000015194,ENSAPLG00000001262,ENSAPLG00000008996,ENSAPLG00000015179,ENSAPLG00000011852,ENSAPLG00000012982,ENSAPLG00000000919,ENSAPLG00000013002,…
GO:0008645	hexose transport	biological_process	0.028197	0.75858	26	4971	48	12845	ENSAPLG00000012710,ENSAPLG00000006455,ENSAPLG00000006737,ENSAPLG00000011388,ENSAPLG00000014096,ENSAPLG00000004500,ENSAPLG00000012387,ENSAPLG00000009457,ENSAPLG00000014901,ENSAPLG00000015504,ENSAPLG00000005941,ENSAPLG00000009854,ENSAPLG00000004286,ENSAPLG00000016314,ENSAPLG00000011263,ENSAPLG00000007352,ENSAPLG00000004179,ENSAPLG00000002580,ENSAPLG00000006597,ENSAPLG00000002487,ENSAPLG00000015307,…
GO:0006164	purine nucleotide biosynthetic process	biological_process	0.02831	0.75918	42	4971	85	12845	ENSAPLG00000003003,ENSAPLG00000005797,ENSAPLG00000002759,ENSAPLG00000009020,ENSAPLG00000013428,ENSAPLG00000011820,ENSAPLG00000008933,ENSAPLG00000015222,ENSAPLG00000005581,ENSAPLG00000016096,ENSAPLG00000002959,ENSAPLG00000016270,ENSAPLG00000005493,ENSAPLG00000011190,ENSAPLG00000004559,ENSAPLG00000014399,ENSAPLG00000008193,ENSAPLG00000007528,ENSAPLG00000008763,ENSAPLG00000010316,ENSAPLG00000010971,…
GO:0060170	ciliary membrane	cellular_component	0.028312	0.75918	16	4971	27	12845	ENSAPLG00000015992,ENSAPLG00000002737,ENSAPLG00000010107,ENSAPLG00000002716,ENSAPLG00000006442,ENSAPLG00000009051,ENSAPLG00000012564,ENSAPLG00000001425,ENSAPLG00000012326,ENSAPLG00000003199,ENSAPLG00000011691,ENSAPLG00000006949,ENSAPLG00000002820,ENSAPLG00000011604,ENSAPLG00000004292,ENSAPLG00000001214
GO:1901264	carbohydrate derivative transport	biological_process	0.028352	0.75918	18	4971	31	12845	ENSAPLG00000014626,ENSAPLG00000015474,ENSAPLG00000008841,ENSAPLG00000005975,ENSAPLG00000004301,ENSAPLG00000010433,ENSAPLG00000002026,ENSAPLG00000015478,ENSAPLG00000008640,ENSAPLG00000006586,ENSAPLG00000009332,ENSAPLG00000008535,ENSAPLG00000015415,ENSAPLG00000014199,ENSAPLG00000013154,ENSAPLG00000005884,ENSAPLG00000007469,ENSAPLG00000006131
GO:0006730	one-carbon metabolic process	biological_process	0.028641	0.76573	9	4971	13	12845	ENSAPLG00000008126,ENSAPLG00000009771,ENSAPLG00000009902,ENSAPLG00000003315,ENSAPLG00000007974,ENSAPLG00000012683,ENSAPLG00000011293,ENSAPLG00000010288,ENSAPLG00000005651
GO:0007588	excretion	biological_process	0.028964	0.77112	11	4971	17	12845	ENSAPLG00000004539,ENSAPLG00000016042,ENSAPLG00000009909,ENSAPLG00000004825,ENSAPLG00000014693,ENSAPLG00000009051,ENSAPLG00000012710,ENSAPLG00000012112,ENSAPLG00000016121,ENSAPLG00000009721,ENSAPLG00000015677
GO:0090407	organophosphate biosynthetic process	biological_process	0.029015	0.77112	108	4971	240	12845	ENSAPLG00000010971,ENSAPLG00000011328,ENSAPLG00000008871,ENSAPLG00000002474,ENSAPLG00000008193,ENSAPLG00000002477,ENSAPLG00000014399,ENSAPLG00000007890,ENSAPLG00000012776,ENSAPLG00000011743,ENSAPLG00000015179,ENSAPLG00000004498,ENSAPLG00000016270,ENSAPLG00000011190,ENSAPLG00000005493,ENSAPLG00000002699,ENSAPLG00000011752,ENSAPLG00000015158,ENSAPLG00000005092,ENSAPLG00000008933,ENSAPLG00000005581,…
GO:0032436	positive regulation of proteasomal ubiquitin-dependent protein catabolic process	biological_process	0.029024	0.77112	24	4971	44	12845	ENSAPLG00000013460,ENSAPLG00000007734,ENSAPLG00000004969,ENSAPLG00000007990,ENSAPLG00000008980,ENSAPLG00000012447,ENSAPLG00000002931,ENSAPLG00000014001,ENSAPLG00000003842,ENSAPLG00000002495,ENSAPLG00000001971,ENSAPLG00000008190,ENSAPLG00000003443,ENSAPLG00000014092,ENSAPLG00000010637,ENSAPLG00000011447,ENSAPLG00000010571,ENSAPLG00000014976,ENSAPLG00000006843,ENSAPLG00000008361,ENSAPLG00000014660,…
GO:0050729	positive regulation of inflammatory response	biological_process	0.029046	0.77112	20	4971	36	12845	ENSAPLG00000012503,ENSAPLG00000003745,ENSAPLG00000006118,ENSAPLG00000011399,ENSAPLG00000012705,ENSAPLG00000004175,ENSAPLG00000011795,ENSAPLG00000011989,ENSAPLG00000011397,ENSAPLG00000012771,ENSAPLG00000005590,ENSAPLG00000004919,ENSAPLG00000003137,ENSAPLG00000005726,ENSAPLG00000012822,ENSAPLG00000011754,ENSAPLG00000009929,ENSAPLG00000012076,ENSAPLG00000001723,ENSAPLG00000008976
GO:0097285	cell-type specific apoptotic process	biological_process	0.029067	0.77112	98	4971	215	12845	ENSAPLG00000007964,ENSAPLG00000006843,ENSAPLG00000011319,ENSAPLG00000007692,ENSAPLG00000001800,ENSAPLG00000015387,ENSAPLG00000003875,ENSAPLG00000006669,ENSAPLG00000000595,ENSAPLG00000010840,ENSAPLG00000006147,ENSAPLG00000002325,ENSAPLG00000015953,ENSAPLG00000008260,ENSAPLG00000013558,ENSAPLG00000006417,ENSAPLG00000002990,ENSAPLG00000011986,ENSAPLG00000015673,ENSAPLG00000004118,ENSAPLG00000015194,…
GO:0032649	regulation of interferon-gamma production	biological_process	0.029192	0.77322	20	4971	36	12845	ENSAPLG00000005019,ENSAPLG00000015745,ENSAPLG00000006833,ENSAPLG00000008658,ENSAPLG00000015387,ENSAPLG00000006147,ENSAPLG00000010046,ENSAPLG00000006429,ENSAPLG00000008976,ENSAPLG00000011322,ENSAPLG00000012248,ENSAPLG00000008716,ENSAPLG00000007281,ENSAPLG00000007240,ENSAPLG00000004780,ENSAPLG00000015428,ENSAPLG00000015339,ENSAPLG00000010696,ENSAPLG00000005590,ENSAPLG00000004919
GO:1903311	regulation of mRNA metabolic process	biological_process	0.029476	0.77955	39	4971	77	12845	ENSAPLG00000005343,ENSAPLG00000015745,ENSAPLG00000007609,ENSAPLG00000000946,ENSAPLG00000013776,ENSAPLG00000002325,ENSAPLG00000009175,ENSAPLG00000007828,ENSAPLG00000001319,ENSAPLG00000003371,ENSAPLG00000013053,ENSAPLG00000006355,ENSAPLG00000015191,ENSAPLG00000005174,ENSAPLG00000012019,ENSAPLG00000009009,ENSAPLG00000007347,ENSAPLG00000007281,ENSAPLG00000012361,ENSAPLG00000011008,ENSAPLG00000011228,…
GO:0050777	negative regulation of immune response	biological_process	0.029535	0.77991	29	4971	55	12845	ENSAPLG00000004866,ENSAPLG00000015387,ENSAPLG00000008789,ENSAPLG00000016149,ENSAPLG00000007308,ENSAPLG00000010838,ENSAPLG00000014412,ENSAPLG00000006743,ENSAPLG00000008900,ENSAPLG00000003960,ENSAPLG00000007359,ENSAPLG00000001971,ENSAPLG00000009807,ENSAPLG00000006793,ENSAPLG00000007107,ENSAPLG00000010456,ENSAPLG00000007281,ENSAPLG00000016098,ENSAPLG00000005112,ENSAPLG00000009051,ENSAPLG00000004919,…
GO:0017016	Ras GTPase binding	molecular_function	0.02983	0.78547	72	4971	151	12845	ENSAPLG00000002675,ENSAPLG00000009619,ENSAPLG00000010715,ENSAPLG00000012202,ENSAPLG00000007671,ENSAPLG00000007480,ENSAPLG00000010368,ENSAPLG00000003532,ENSAPLG00000003054,ENSAPLG00000011673,ENSAPLG00000012073,ENSAPLG00000007694,ENSAPLG00000006524,ENSAPLG00000007469,ENSAPLG00000014217,ENSAPLG00000015521,ENSAPLG00000005290,ENSAPLG00000005150,ENSAPLG00000002845,ENSAPLG00000015000,ENSAPLG00000012460,…
GO:0061136	regulation of proteasomal protein catabolic process	biological_process	0.030009	0.78547	57	4971	118	12845	ENSAPLG00000011918,ENSAPLG00000007734,ENSAPLG00000004403,ENSAPLG00000002931,ENSAPLG00000003842,ENSAPLG00000012447,ENSAPLG00000013298,ENSAPLG00000006974,ENSAPLG00000008868,ENSAPLG00000006917,ENSAPLG00000014092,ENSAPLG00000000901,ENSAPLG00000003712,ENSAPLG00000002704,ENSAPLG00000010571,ENSAPLG00000003836,ENSAPLG00000001982,ENSAPLG00000005301,ENSAPLG00000014505,ENSAPLG00000008361,ENSAPLG00000005036,…
GO:0032410	negative regulation of transporter activity	biological_process	0.030022	0.78547	18	4971	32	12845	ENSAPLG00000011513,ENSAPLG00000008925,ENSAPLG00000001127,ENSAPLG00000011385,ENSAPLG00000002357,ENSAPLG00000004539,ENSAPLG00000007551,ENSAPLG00000004691,ENSAPLG00000004949,ENSAPLG00000013083,ENSAPLG00000011083,ENSAPLG00000002400,ENSAPLG00000008980,ENSAPLG00000002737,ENSAPLG00000014490,ENSAPLG00000014297,ENSAPLG00000014156,ENSAPLG00000002100
GO:0000287	magnesium ion binding	molecular_function	0.030074	0.78547	67	4971	140	12845	ENSAPLG00000013800,ENSAPLG00000004174,ENSAPLG00000010637,ENSAPLG00000001906,ENSAPLG00000009068,ENSAPLG00000010694,ENSAPLG00000010981,ENSAPLG00000010292,ENSAPLG00000009385,ENSAPLG00000008836,ENSAPLG00000005767,ENSAPLG00000002789,ENSAPLG00000008953,ENSAPLG00000004697,ENSAPLG00000010628,ENSAPLG00000002832,ENSAPLG00000015340,ENSAPLG00000004509,ENSAPLG00000002902,ENSAPLG00000005048,ENSAPLG00000009249,…
GO:1901505	carbohydrate derivative transporter activity	molecular_function	0.030128	0.78547	15	4971	25	12845	ENSAPLG00000004301,ENSAPLG00000015415,ENSAPLG00000006131,ENSAPLG00000005884,ENSAPLG00000002026,ENSAPLG00000010433,ENSAPLG00000014199,ENSAPLG00000015474,ENSAPLG00000014626,ENSAPLG00000008640,ENSAPLG00000015478,ENSAPLG00000008535,ENSAPLG00000008841,ENSAPLG00000009332,ENSAPLG00000005975
GO:0016765	transferase activity, transferring alkyl or aryl (other than methyl) groups	molecular_function	0.030144	0.78547	17	4971	30	12845	ENSAPLG00000008426,ENSAPLG00000005503,ENSAPLG00000010288,ENSAPLG00000008871,ENSAPLG00000005277,ENSAPLG00000015621,ENSAPLG00000013651,ENSAPLG00000005831,ENSAPLG00000008410,ENSAPLG00000005651,ENSAPLG00000013124,ENSAPLG00000005354,ENSAPLG00000011133,ENSAPLG00000013952,ENSAPLG00000012017,ENSAPLG00000004953,ENSAPLG00000010251
GO:0006807	nitrogen compound metabolic process	biological_process	0.03021	0.78547	1346	4971	3346	12845	ENSAPLG00000001961,ENSAPLG00000011998,ENSAPLG00000004375,ENSAPLG00000011503,ENSAPLG00000002134,ENSAPLG00000013209,ENSAPLG00000015645,ENSAPLG00000005999,ENSAPLG00000009301,ENSAPLG00000015675,ENSAPLG00000009300,ENSAPLG00000015235,ENSAPLG00000013984,ENSAPLG00000013234,ENSAPLG00000009172,ENSAPLG00000014305,ENSAPLG00000007139,ENSAPLG00000001420,ENSAPLG00000009237,ENSAPLG00000015926,ENSAPLG00000015321,…
GO:1901565	organonitrogen compound catabolic process	biological_process	0.030221	0.78547	59	4971	123	12845	ENSAPLG00000014823,ENSAPLG00000005651,ENSAPLG00000004756,ENSAPLG00000006938,ENSAPLG00000011797,ENSAPLG00000010113,ENSAPLG00000010943,ENSAPLG00000008923,ENSAPLG00000006305,ENSAPLG00000016213,ENSAPLG00000012247,ENSAPLG00000012045,ENSAPLG00000004689,ENSAPLG00000008329,ENSAPLG00000008265,ENSAPLG00000002921,ENSAPLG00000011293,ENSAPLG00000003873,ENSAPLG00000012586,ENSAPLG00000013858,ENSAPLG00000012830,…
GO:0004576	oligosaccharyl transferase activity	molecular_function	0.030324	0.78547	5	4971	6	12845	ENSAPLG00000015299,ENSAPLG00000006961,ENSAPLG00000010692,ENSAPLG00000001355,ENSAPLG00000004411
GO:0004579	dolichyl-diphosphooligosaccharide-protein glycotransferase activity	molecular_function	0.030324	0.78547	5	4971	6	12845	ENSAPLG00000001355,ENSAPLG00000006961,ENSAPLG00000010692,ENSAPLG00000004411,ENSAPLG00000015299
GO:0015849	organic acid transport	biological_process	0.030536	0.78547	60	4971	125	12845	ENSAPLG00000014091,ENSAPLG00000004751,ENSAPLG00000012451,ENSAPLG00000001112,ENSAPLG00000009189,ENSAPLG00000009155,ENSAPLG00000013858,ENSAPLG00000016397,ENSAPLG00000004805,ENSAPLG00000010690,ENSAPLG00000011847,ENSAPLG00000001184,ENSAPLG00000011173,ENSAPLG00000016055,ENSAPLG00000003240,ENSAPLG00000010145,ENSAPLG00000006352,ENSAPLG00000009621,ENSAPLG00000004860,ENSAPLG00000001968,ENSAPLG00000016314,…
GO:0046942	carboxylic acid transport	biological_process	0.030536	0.78547	60	4971	125	12845	ENSAPLG00000008042,ENSAPLG00000004457,ENSAPLG00000006830,ENSAPLG00000003418,ENSAPLG00000007647,ENSAPLG00000015310,ENSAPLG00000009051,ENSAPLG00000014477,ENSAPLG00000003908,ENSAPLG00000005816,ENSAPLG00000008535,ENSAPLG00000011729,ENSAPLG00000000766,ENSAPLG00000002580,ENSAPLG00000006118,ENSAPLG00000009888,ENSAPLG00000014083,ENSAPLG00000006393,ENSAPLG00000009113,ENSAPLG00000005485,ENSAPLG00000006867,…
GO:1990440	positive regulation of transcription from RNA polymerase II promoter in response to endoplasmic reticulum stress	biological_process	0.030564	0.78547	5	4971	6	12845	ENSAPLG00000012304,ENSAPLG00000011570,ENSAPLG00000013395,ENSAPLG00000013950,ENSAPLG00000011336
GO:0001782	B cell homeostasis	biological_process	0.030667	0.78547	11	4971	17	12845	ENSAPLG00000010443,ENSAPLG00000015194,ENSAPLG00000002715,ENSAPLG00000005341,ENSAPLG00000008763,ENSAPLG00000006127,ENSAPLG00000002302,ENSAPLG00000005485,ENSAPLG00000003058,ENSAPLG00000015926,ENSAPLG00000008693
GO:0002704	negative regulation of leukocyte mediated immunity	biological_process	0.030674	0.78547	9	4971	13	12845	ENSAPLG00000008900,ENSAPLG00000003960,ENSAPLG00000007107,ENSAPLG00000004866,ENSAPLG00000008789,ENSAPLG00000016149,ENSAPLG00000005112,ENSAPLG00000007308,ENSAPLG00000015339
GO:0006163	purine nucleotide metabolic process	biological_process	0.030676	0.78547	85	4971	186	12845	ENSAPLG00000001974,ENSAPLG00000014652,ENSAPLG00000001935,ENSAPLG00000011388,ENSAPLG00000010230,ENSAPLG00000006844,ENSAPLG00000006986,ENSAPLG00000013940,ENSAPLG00000013381,ENSAPLG00000014306,ENSAPLG00000011408,ENSAPLG00000011147,ENSAPLG00000010581,ENSAPLG00000008986,ENSAPLG00000007720,ENSAPLG00000010641,ENSAPLG00000015347,ENSAPLG00000009240,ENSAPLG00000006356,ENSAPLG00000004559,ENSAPLG00000006365,…
GO:0045830	positive regulation of isotype switching	biological_process	0.030733	0.78547	9	4971	13	12845	ENSAPLG00000015347,ENSAPLG00000006584,ENSAPLG00000009488,ENSAPLG00000008789,ENSAPLG00000013430,ENSAPLG00000002774,ENSAPLG00000007092,ENSAPLG00000001723,ENSAPLG00000013558
GO:0002443	leukocyte mediated immunity	biological_process	0.030786	0.78547	53	4971	109	12845	ENSAPLG00000016176,ENSAPLG00000015017,ENSAPLG00000004780,ENSAPLG00000012752,ENSAPLG00000005112,ENSAPLG00000015347,ENSAPLG00000010046,ENSAPLG00000003201,ENSAPLG00000001723,ENSAPLG00000014399,ENSAPLG00000007092,ENSAPLG00000004866,ENSAPLG00000008789,ENSAPLG00000011263,ENSAPLG00000003236,ENSAPLG00000006911,ENSAPLG00000011155,ENSAPLG00000009829,ENSAPLG00000005019,ENSAPLG00000012436,ENSAPLG00000002774,…
GO:0006468	protein phosphorylation	biological_process	0.030921	0.78547	454	4971	1079	12845	ENSAPLG00000010111,ENSAPLG00000005030,ENSAPLG00000016261,ENSAPLG00000012447,ENSAPLG00000010452,ENSAPLG00000015861,ENSAPLG00000015379,ENSAPLG00000014247,ENSAPLG00000011369,ENSAPLG00000003090,ENSAPLG00000016144,ENSAPLG00000012940,ENSAPLG00000011198,ENSAPLG00000011587,ENSAPLG00000004328,ENSAPLG00000012982,ENSAPLG00000007352,ENSAPLG00000011852,ENSAPLG00000010416,ENSAPLG00000006499,ENSAPLG00000015179,…
GO:0016071	mRNA metabolic process	biological_process	0.030923	0.78547	117	4971	260	12845	ENSAPLG00000011008,ENSAPLG00000004724,ENSAPLG00000009642,ENSAPLG00000010882,ENSAPLG00000004027,ENSAPLG00000000653,ENSAPLG00000011687,ENSAPLG00000009854,ENSAPLG00000006816,ENSAPLG00000004061,ENSAPLG00000010465,ENSAPLG00000003315,ENSAPLG00000009347,ENSAPLG00000014921,ENSAPLG00000013779,ENSAPLG00000007128,ENSAPLG00000010968,ENSAPLG00000005966,ENSAPLG00000005341,ENSAPLG00000004322,ENSAPLG00000004762,…
GO:0009968	negative regulation of signal transduction	biological_process	0.030934	0.78547	259	4971	603	12845	ENSAPLG00000007362,ENSAPLG00000001935,ENSAPLG00000010158,ENSAPLG00000006402,ENSAPLG00000004361,ENSAPLG00000004706,ENSAPLG00000013582,ENSAPLG00000015745,ENSAPLG00000005580,ENSAPLG00000016314,ENSAPLG00000006299,ENSAPLG00000004063,ENSAPLG00000003386,ENSAPLG00000007734,ENSAPLG00000006188,ENSAPLG00000008763,ENSAPLG00000003908,ENSAPLG00000003411,ENSAPLG00000010365,ENSAPLG00000009051,ENSAPLG00000011004,…
GO:0006508	proteolysis	biological_process	0.030994	0.78547	405	4971	959	12845	ENSAPLG00000004484,ENSAPLG00000011803,ENSAPLG00000012028,ENSAPLG00000010692,ENSAPLG00000011195,ENSAPLG00000011467,ENSAPLG00000010750,ENSAPLG00000002495,ENSAPLG00000001201,ENSAPLG00000014690,ENSAPLG00000007204,ENSAPLG00000001836,ENSAPLG00000009031,ENSAPLG00000008913,ENSAPLG00000012527,ENSAPLG00000000674,ENSAPLG00000014937,ENSAPLG00000005333,ENSAPLG00000009385,ENSAPLG00000006833,ENSAPLG00000003385,…
GO:0002440	production of molecular mediator of immune response	biological_process	0.031004	0.78547	42	4971	84	12845	ENSAPLG00000015347,ENSAPLG00000004780,ENSAPLG00000015017,ENSAPLG00000003201,ENSAPLG00000001723,ENSAPLG00000007092,ENSAPLG00000010046,ENSAPLG00000005485,ENSAPLG00000011263,ENSAPLG00000009913,ENSAPLG00000008789,ENSAPLG00000010027,ENSAPLG00000002774,ENSAPLG00000005019,ENSAPLG00000011155,ENSAPLG00000012705,ENSAPLG00000015339,ENSAPLG00000006584,ENSAPLG00000002697,ENSAPLG00000008693,ENSAPLG00000009488,…
GO:0015935	small ribosomal subunit	cellular_component	0.031054	0.78547	20	4971	39	12845	ENSAPLG00000011588,ENSAPLG00000013661,ENSAPLG00000000915,ENSAPLG00000003534,ENSAPLG00000004031,ENSAPLG00000009114,ENSAPLG00000008038,ENSAPLG00000007975,ENSAPLG00000010523,ENSAPLG00000008180,ENSAPLG00000016280,ENSAPLG00000015057,ENSAPLG00000014513,ENSAPLG00000007072,ENSAPLG00000005421,ENSAPLG00000008455,ENSAPLG00000014849,ENSAPLG00000004062,ENSAPLG00000002438,ENSAPLG00000004889
GO:0072358	cardiovascular system development	biological_process	0.03113	0.78547	236	4971	545	12845	ENSAPLG00000004644,ENSAPLG00000014103,ENSAPLG00000010858,ENSAPLG00000002810,ENSAPLG00000004203,ENSAPLG00000002357,ENSAPLG00000005331,ENSAPLG00000012084,ENSAPLG00000003771,ENSAPLG00000001756,ENSAPLG00000001331,ENSAPLG00000002525,ENSAPLG00000006168,ENSAPLG00000003058,ENSAPLG00000014983,ENSAPLG00000009031,ENSAPLG00000011184,ENSAPLG00000005683,ENSAPLG00000009614,ENSAPLG00000016169,ENSAPLG00000008976,…
GO:0072359	circulatory system development	biological_process	0.03113	0.78547	236	4971	545	12845	ENSAPLG00000003623,ENSAPLG00000016301,ENSAPLG00000001633,ENSAPLG00000001660,ENSAPLG00000002715,ENSAPLG00000006984,ENSAPLG00000001988,ENSAPLG00000015307,ENSAPLG00000011135,ENSAPLG00000001406,ENSAPLG00000008173,ENSAPLG00000005730,ENSAPLG00000005112,ENSAPLG00000015492,ENSAPLG00000013530,ENSAPLG00000013958,ENSAPLG00000006162,ENSAPLG00000004321,ENSAPLG00000006053,ENSAPLG00000008432,ENSAPLG00000007734,…
GO:0031056	regulation of histone modification	biological_process	0.031224	0.78547	37	4971	72	12845	ENSAPLG00000005243,ENSAPLG00000000585,ENSAPLG00000014973,ENSAPLG00000005343,ENSAPLG00000007692,ENSAPLG00000009771,ENSAPLG00000012103,ENSAPLG00000011625,ENSAPLG00000012956,ENSAPLG00000007458,ENSAPLG00000001319,ENSAPLG00000007997,ENSAPLG00000014911,ENSAPLG00000003453,ENSAPLG00000006205,ENSAPLG00000007347,ENSAPLG00000015635,ENSAPLG00000012886,ENSAPLG00000015153,ENSAPLG00000002622,ENSAPLG00000003836,…
GO:0006464	cellular protein modification process	biological_process	0.031247	0.78547	934	4971	2277	12845	ENSAPLG00000002633,ENSAPLG00000003131,ENSAPLG00000014627,ENSAPLG00000009587,ENSAPLG00000008092,ENSAPLG00000005258,ENSAPLG00000005341,ENSAPLG00000011045,ENSAPLG00000005227,ENSAPLG00000011445,ENSAPLG00000010774,ENSAPLG00000003808,ENSAPLG00000002535,ENSAPLG00000000901,ENSAPLG00000003712,ENSAPLG00000007836,ENSAPLG00000005822,ENSAPLG00000010987,ENSAPLG00000010343,ENSAPLG00000002528,ENSAPLG00000013952,…
GO:0036211	protein modification process	biological_process	0.031247	0.78547	934	4971	2277	12845	ENSAPLG00000004572,ENSAPLG00000011385,ENSAPLG00000011867,ENSAPLG00000015342,ENSAPLG00000005325,ENSAPLG00000015312,ENSAPLG00000003836,ENSAPLG00000016411,ENSAPLG00000009392,ENSAPLG00000004286,ENSAPLG00000004277,ENSAPLG00000010316,ENSAPLG00000002438,ENSAPLG00000014950,ENSAPLG00000000766,ENSAPLG00000008670,ENSAPLG00000012486,ENSAPLG00000012661,ENSAPLG00000013945,ENSAPLG00000009977,ENSAPLG00000008837,…
GO:0009260	ribonucleotide biosynthetic process	biological_process	0.031299	0.78547	44	4971	90	12845	ENSAPLG00000007987,ENSAPLG00000008904,ENSAPLG00000016028,ENSAPLG00000010669,ENSAPLG00000009760,ENSAPLG00000008986,ENSAPLG00000010581,ENSAPLG00000015238,ENSAPLG00000013381,ENSAPLG00000003828,ENSAPLG00000013940,ENSAPLG00000008017,ENSAPLG00000006191,ENSAPLG00000009598,ENSAPLG00000010230,ENSAPLG00000006986,ENSAPLG00000013887,ENSAPLG00000007691,ENSAPLG00000014652,ENSAPLG00000010573,ENSAPLG00000011388,…
GO:0046390	ribose phosphate biosynthetic process	biological_process	0.031299	0.78547	44	4971	90	12845	ENSAPLG00000011347,ENSAPLG00000011388,ENSAPLG00000014652,ENSAPLG00000010573,ENSAPLG00000013887,ENSAPLG00000007691,ENSAPLG00000006986,ENSAPLG00000010230,ENSAPLG00000009598,ENSAPLG00000006191,ENSAPLG00000008017,ENSAPLG00000013940,ENSAPLG00000003828,ENSAPLG00000015238,ENSAPLG00000013381,ENSAPLG00000010581,ENSAPLG00000008986,ENSAPLG00000009760,ENSAPLG00000016028,ENSAPLG00000010669,ENSAPLG00000008904,…
GO:0019001	guanyl nucleotide binding	molecular_function	0.031344	0.78547	122	4971	279	12845	ENSAPLG00000004943,ENSAPLG00000004066,ENSAPLG00000012711,ENSAPLG00000014631,ENSAPLG00000003902,ENSAPLG00000016068,ENSAPLG00000012441,ENSAPLG00000011691,ENSAPLG00000007791,ENSAPLG00000010395,ENSAPLG00000004678,ENSAPLG00000012998,ENSAPLG00000005592,ENSAPLG00000004148,ENSAPLG00000012447,ENSAPLG00000004880,ENSAPLG00000003352,ENSAPLG00000008868,ENSAPLG00000014894,ENSAPLG00000013640,ENSAPLG00000015806,…
GO:0034249	negative regulation of cellular amide metabolic process	biological_process	0.031345	0.78547	32	4971	62	12845	ENSAPLG00000005341,ENSAPLG00000009831,ENSAPLG00000013286,ENSAPLG00000009953,ENSAPLG00000007162,ENSAPLG00000005456,ENSAPLG00000010882,ENSAPLG00000009642,ENSAPLG00000010465,ENSAPLG00000002696,ENSAPLG00000006395,ENSAPLG00000007559,ENSAPLG00000009978,ENSAPLG00000009918,ENSAPLG00000009347,ENSAPLG00000003240,ENSAPLG00000007828,ENSAPLG00000016388,ENSAPLG00000010440,ENSAPLG00000007281,ENSAPLG00000011293,…
GO:0014067	negative regulation of phosphatidylinositol 3-kinase signaling	biological_process	0.031403	0.78547	5	4971	6	12845	ENSAPLG00000008646,ENSAPLG00000007177,ENSAPLG00000004539,ENSAPLG00000003911,ENSAPLG00000015053
GO:1990204	oxidoreductase complex	cellular_component	0.031414	0.78547	27	4971	53	12845	ENSAPLG00000004262,ENSAPLG00000002008,ENSAPLG00000014245,ENSAPLG00000012746,ENSAPLG00000010158,ENSAPLG00000002281,ENSAPLG00000006000,ENSAPLG00000006524,ENSAPLG00000009656,ENSAPLG00000008082,ENSAPLG00000014383,ENSAPLG00000011659,ENSAPLG00000006844,ENSAPLG00000010040,ENSAPLG00000005084,ENSAPLG00000011686,ENSAPLG00000007537,ENSAPLG00000001508,ENSAPLG00000014770,ENSAPLG00000002275,ENSAPLG00000015000,…
GO:0004860	protein kinase inhibitor activity	molecular_function	0.031447	0.78547	17	4971	30	12845	ENSAPLG00000014001,ENSAPLG00000008613,ENSAPLG00000001507,ENSAPLG00000007934,ENSAPLG00000004394,ENSAPLG00000007248,ENSAPLG00000000658,ENSAPLG00000015194,ENSAPLG00000006277,ENSAPLG00000008996,ENSAPLG00000007769,ENSAPLG00000007819,ENSAPLG00000002910,ENSAPLG00000013825,ENSAPLG00000005243,ENSAPLG00000013771,ENSAPLG00000006984
GO:0003951	NAD+ kinase activity	molecular_function	0.031496	0.78547	9	4971	13	12845	ENSAPLG00000012428,ENSAPLG00000001015,ENSAPLG00000007886,ENSAPLG00000012041,ENSAPLG00000015859,ENSAPLG00000004745,ENSAPLG00000012073,ENSAPLG00000011328,ENSAPLG00000011129
GO:0035904	aorta development	biological_process	0.031524	0.78547	17	4971	29	12845	ENSAPLG00000003320,ENSAPLG00000013998,ENSAPLG00000014194,ENSAPLG00000009190,ENSAPLG00000009250,ENSAPLG00000015131,ENSAPLG00000003771,ENSAPLG00000002654,ENSAPLG00000012621,ENSAPLG00000010586,ENSAPLG00000003195,ENSAPLG00000007512,ENSAPLG00000005873,ENSAPLG00000002737,ENSAPLG00000010800,ENSAPLG00000003842,ENSAPLG00000006053
GO:0010646	regulation of cell communication	biological_process	0.03154	0.78547	697	4971	1693	12845	ENSAPLG00000004673,ENSAPLG00000005265,ENSAPLG00000001935,ENSAPLG00000012771,ENSAPLG00000004143,ENSAPLG00000004361,ENSAPLG00000004706,ENSAPLG00000006402,ENSAPLG00000013123,ENSAPLG00000014693,ENSAPLG00000016083,ENSAPLG00000008145,ENSAPLG00000015373,ENSAPLG00000016047,ENSAPLG00000009708,ENSAPLG00000006429,ENSAPLG00000016314,ENSAPLG00000009152,ENSAPLG00000006067,ENSAPLG00000004063,ENSAPLG00000006597,…
GO:0052689	carboxylic ester hydrolase activity	molecular_function	0.031576	0.78547	33	4971	65	12845	ENSAPLG00000008682,ENSAPLG00000014554,ENSAPLG00000009884,ENSAPLG00000000689,ENSAPLG00000013798,ENSAPLG00000014563,ENSAPLG00000015432,ENSAPLG00000012090,ENSAPLG00000005750,ENSAPLG00000013222,ENSAPLG00000001112,ENSAPLG00000012451,ENSAPLG00000005624,ENSAPLG00000010690,ENSAPLG00000008145,ENSAPLG00000010234,ENSAPLG00000003383,ENSAPLG00000006393,ENSAPLG00000015511,ENSAPLG00000011863,ENSAPLG00000008465,…
GO:0032890	regulation of organic acid transport	biological_process	0.03168	0.78681	10	4971	15	12845	ENSAPLG00000014356,ENSAPLG00000003908,ENSAPLG00000014477,ENSAPLG00000014149,ENSAPLG00000013252,ENSAPLG00000011729,ENSAPLG00000006843,ENSAPLG00000003745,ENSAPLG00000005485,ENSAPLG00000016314
GO:0002287	alpha-beta T cell activation involved in immune response	biological_process	0.031803	0.78681	15	4971	25	12845	ENSAPLG00000007281,ENSAPLG00000007728,ENSAPLG00000001971,ENSAPLG00000007359,ENSAPLG00000012876,ENSAPLG00000005019,ENSAPLG00000010046,ENSAPLG00000004175,ENSAPLG00000010083,ENSAPLG00000005341,ENSAPLG00000010027,ENSAPLG00000007492,ENSAPLG00000003990,ENSAPLG00000006833,ENSAPLG00000004235
GO:0002293	alpha-beta T cell differentiation involved in immune response	biological_process	0.031803	0.78681	15	4971	25	12845	ENSAPLG00000007281,ENSAPLG00000007728,ENSAPLG00000001971,ENSAPLG00000007359,ENSAPLG00000012876,ENSAPLG00000005019,ENSAPLG00000004175,ENSAPLG00000010046,ENSAPLG00000010083,ENSAPLG00000007492,ENSAPLG00000010027,ENSAPLG00000005341,ENSAPLG00000003990,ENSAPLG00000006833,ENSAPLG00000004235
GO:0032434	regulation of proteasomal ubiquitin-dependent protein catabolic process	biological_process	0.031843	0.78681	46	4971	93	12845	ENSAPLG00000003836,ENSAPLG00000010571,ENSAPLG00000002704,ENSAPLG00000002910,ENSAPLG00000001568,ENSAPLG00000014660,ENSAPLG00000005036,ENSAPLG00000000684,ENSAPLG00000014505,ENSAPLG00000008361,ENSAPLG00000005301,ENSAPLG00000001982,ENSAPLG00000007734,ENSAPLG00000014092,ENSAPLG00000000901,ENSAPLG00000006917,ENSAPLG00000006974,ENSAPLG00000008868,ENSAPLG00000003842,ENSAPLG00000002931,ENSAPLG00000012447,…
GO:0002639	positive regulation of immunoglobulin production	biological_process	0.031859	0.78681	11	4971	17	12845	ENSAPLG00000011754,ENSAPLG00000013558,ENSAPLG00000002774,ENSAPLG00000013430,ENSAPLG00000001723,ENSAPLG00000007092,ENSAPLG00000009488,ENSAPLG00000010107,ENSAPLG00000008789,ENSAPLG00000006584,ENSAPLG00000015347
GO:0002252	immune effector process	biological_process	0.032073	0.79094	113	4971	250	12845	ENSAPLG00000003236,ENSAPLG00000005485,ENSAPLG00000006911,ENSAPLG00000004866,ENSAPLG00000010745,ENSAPLG00000014412,ENSAPLG00000010291,ENSAPLG00000002412,ENSAPLG00000007373,ENSAPLG00000006743,ENSAPLG00000003960,ENSAPLG00000008734,ENSAPLG00000012705,ENSAPLG00000004175,ENSAPLG00000009829,ENSAPLG00000005019,ENSAPLG00000012876,ENSAPLG00000005112,ENSAPLG00000012752,ENSAPLG00000015347,ENSAPLG00000016176,…
GO:0002237	response to molecule of bacterial origin	biological_process	0.032121	0.79101	51	4971	105	12845	ENSAPLG00000005939,ENSAPLG00000005808,ENSAPLG00000015379,ENSAPLG00000015017,ENSAPLG00000007240,ENSAPLG00000003284,ENSAPLG00000013154,ENSAPLG00000002474,ENSAPLG00000014144,ENSAPLG00000010925,ENSAPLG00000016332,ENSAPLG00000005556,ENSAPLG00000005485,ENSAPLG00000011754,ENSAPLG00000009929,ENSAPLG00000011896,ENSAPLG00000014219,ENSAPLG00000008716,ENSAPLG00000011570,ENSAPLG00000011322,ENSAPLG00000002378,…
GO:0043436	oxoacid metabolic process	biological_process	0.032235	0.79185	208	4971	478	12845	ENSAPLG00000008519,ENSAPLG00000011324,ENSAPLG00000012742,ENSAPLG00000013354,ENSAPLG00000005348,ENSAPLG00000007042,ENSAPLG00000011263,ENSAPLG00000007402,ENSAPLG00000009497,ENSAPLG00000009934,ENSAPLG00000009113,ENSAPLG00000012776,ENSAPLG00000011743,ENSAPLG00000012899,ENSAPLG00000010762,ENSAPLG00000012131,ENSAPLG00000012530,ENSAPLG00000009910,ENSAPLG00000006405,ENSAPLG00000012409,ENSAPLG00000010075,…
GO:0070498	interleukin-1-mediated signaling pathway	biological_process	0.032287	0.79185	9	4971	13	12845	ENSAPLG00000004200,ENSAPLG00000004717,ENSAPLG00000002622,ENSAPLG00000012885,ENSAPLG00000003822,ENSAPLG00000004478,ENSAPLG00000006379,ENSAPLG00000005556,ENSAPLG00000011619
GO:0061014	positive regulation of mRNA catabolic process	biological_process	0.032294	0.79185	10	4971	15	12845	ENSAPLG00000000946,ENSAPLG00000002885,ENSAPLG00000007128,ENSAPLG00000005341,ENSAPLG00000007281,ENSAPLG00000007162,ENSAPLG00000005456,ENSAPLG00000010465,ENSAPLG00000009175,ENSAPLG00000009347
GO:0040017	positive regulation of locomotion	biological_process	0.032373	0.79266	113	4971	250	12845	ENSAPLG00000010107,ENSAPLG00000015926,ENSAPLG00000007359,ENSAPLG00000004772,ENSAPLG00000007281,ENSAPLG00000009768,ENSAPLG00000012710,ENSAPLG00000014156,ENSAPLG00000015621,ENSAPLG00000007245,ENSAPLG00000013558,ENSAPLG00000007378,ENSAPLG00000015673,ENSAPLG00000013241,ENSAPLG00000003232,ENSAPLG00000010838,ENSAPLG00000006147,ENSAPLG00000002112,ENSAPLG00000012266,ENSAPLG00000007964,ENSAPLG00000015601,…
GO:0071456	cellular response to hypoxia	biological_process	0.032694	0.79937	27	4971	51	12845	ENSAPLG00000008190,ENSAPLG00000004751,ENSAPLG00000014245,ENSAPLG00000013865,ENSAPLG00000006111,ENSAPLG00000007654,ENSAPLG00000005878,ENSAPLG00000014690,ENSAPLG00000007177,ENSAPLG00000007512,ENSAPLG00000012822,ENSAPLG00000006043,ENSAPLG00000015644,ENSAPLG00000002325,ENSAPLG00000005868,ENSAPLG00000009750,ENSAPLG00000014536,ENSAPLG00000002715,ENSAPLG00000008265,ENSAPLG00000006058,ENSAPLG00000007692,…
GO:0051653	spindle localization	biological_process	0.03275	0.79961	17	4971	29	12845	ENSAPLG00000010177,ENSAPLG00000013977,ENSAPLG00000007025,ENSAPLG00000005964,ENSAPLG00000003232,ENSAPLG00000009440,ENSAPLG00000014536,ENSAPLG00000007777,ENSAPLG00000014505,ENSAPLG00000016274,ENSAPLG00000013570,ENSAPLG00000015306,ENSAPLG00000007279,ENSAPLG00000003943,ENSAPLG00000010173,ENSAPLG00000005630,ENSAPLG00000010595
GO:0012506	vesicle membrane	cellular_component	0.032943	0.80317	50	4971	103	12845	ENSAPLG00000007568,ENSAPLG00000016350,ENSAPLG00000013634,ENSAPLG00000013494,ENSAPLG00000015762,ENSAPLG00000004292,ENSAPLG00000001214,ENSAPLG00000009250,ENSAPLG00000014536,ENSAPLG00000005294,ENSAPLG00000001664,ENSAPLG00000002838,ENSAPLG00000015504,ENSAPLG00000012822,ENSAPLG00000004500,ENSAPLG00000015848,ENSAPLG00000006120,ENSAPLG00000007694,ENSAPLG00000000990,ENSAPLG00000014591,ENSAPLG00000004867,…
GO:0072583	clathrin-mediated endocytosis	biological_process	0.033295	0.80954	11	4971	17	12845	ENSAPLG00000009451,ENSAPLG00000001168,ENSAPLG00000009470,ENSAPLG00000008219,ENSAPLG00000012265,ENSAPLG00000009230,ENSAPLG00000008991,ENSAPLG00000009588,ENSAPLG00000002663,ENSAPLG00000004798,ENSAPLG00000016325
GO:1903037	regulation of leukocyte cell-cell adhesion	biological_process	0.033299	0.80954	62	4971	131	12845	ENSAPLG00000010083,ENSAPLG00000010799,ENSAPLG00000005492,ENSAPLG00000006833,ENSAPLG00000004448,ENSAPLG00000009152,ENSAPLG00000003771,ENSAPLG00000009817,ENSAPLG00000006147,ENSAPLG00000016314,ENSAPLG00000007308,ENSAPLG00000006417,ENSAPLG00000005342,ENSAPLG00000012956,ENSAPLG00000011754,ENSAPLG00000009708,ENSAPLG00000006429,ENSAPLG00000006820,ENSAPLG00000015194,ENSAPLG00000011570,ENSAPLG00000008693,…
GO:1903308	regulation of chromatin modification	biological_process	0.033619	0.81576	40	4971	79	12845	ENSAPLG00000003666,ENSAPLG00000013324,ENSAPLG00000013363,ENSAPLG00000003836,ENSAPLG00000013054,ENSAPLG00000015153,ENSAPLG00000002622,ENSAPLG00000004837,ENSAPLG00000002423,ENSAPLG00000011485,ENSAPLG00000004686,ENSAPLG00000012447,ENSAPLG00000007728,ENSAPLG00000008492,ENSAPLG00000014846,ENSAPLG00000006744,ENSAPLG00000007092,ENSAPLG00000010046,ENSAPLG00000000756,ENSAPLG00000007177,ENSAPLG00000012103,…
GO:0005525	GTP binding	molecular_function	0.03365	0.81576	118	4971	270	12845	ENSAPLG00000004816,ENSAPLG00000006871,ENSAPLG00000015806,ENSAPLG00000013640,ENSAPLG00000014894,ENSAPLG00000003352,ENSAPLG00000004880,ENSAPLG00000012447,ENSAPLG00000004148,ENSAPLG00000005592,ENSAPLG00000009835,ENSAPLG00000004798,ENSAPLG00000014683,ENSAPLG00000013698,ENSAPLG00000003715,ENSAPLG00000012353,ENSAPLG00000005687,ENSAPLG00000007921,ENSAPLG00000008341,ENSAPLG00000016068,ENSAPLG00000011691,…
GO:0032413	negative regulation of ion transmembrane transporter activity	biological_process	0.033724	0.81641	15	4971	26	12845	ENSAPLG00000004949,ENSAPLG00000011513,ENSAPLG00000008925,ENSAPLG00000013083,ENSAPLG00000011083,ENSAPLG00000001127,ENSAPLG00000002357,ENSAPLG00000004539,ENSAPLG00000008980,ENSAPLG00000007551,ENSAPLG00000004691,ENSAPLG00000002737,ENSAPLG00000014490,ENSAPLG00000014156,ENSAPLG00000002100
GO:0006482	protein demethylation	biological_process	0.033895	0.81713	11	4971	17	12845	ENSAPLG00000011033,ENSAPLG00000001531,ENSAPLG00000004061,ENSAPLG00000006476,ENSAPLG00000000585,ENSAPLG00000013367,ENSAPLG00000006631,ENSAPLG00000001470,ENSAPLG00000014846,ENSAPLG00000005338,ENSAPLG00000003453
GO:0008214	protein dealkylation	biological_process	0.033895	0.81713	11	4971	17	12845	ENSAPLG00000011033,ENSAPLG00000004061,ENSAPLG00000001531,ENSAPLG00000006476,ENSAPLG00000003453,ENSAPLG00000014846,ENSAPLG00000005338,ENSAPLG00000001470,ENSAPLG00000013367,ENSAPLG00000000585,ENSAPLG00000006631
GO:0071813	lipoprotein particle binding	molecular_function	0.033944	0.81713	9	4971	13	12845	ENSAPLG00000004780,ENSAPLG00000004691,ENSAPLG00000013286,ENSAPLG00000013154,ENSAPLG00000002525,ENSAPLG00000015474,ENSAPLG00000003908,ENSAPLG00000006699,ENSAPLG00000015987
GO:0071814	protein-lipid complex binding	molecular_function	0.033944	0.81713	9	4971	13	12845	ENSAPLG00000015474,ENSAPLG00000003908,ENSAPLG00000006699,ENSAPLG00000015987,ENSAPLG00000004780,ENSAPLG00000004691,ENSAPLG00000013154,ENSAPLG00000013286,ENSAPLG00000002525
GO:0046631	alpha-beta T cell activation	biological_process	0.034003	0.81731	31	4971	60	12845	ENSAPLG00000009152,ENSAPLG00000008789,ENSAPLG00000006147,ENSAPLG00000009684,ENSAPLG00000010083,ENSAPLG00000004175,ENSAPLG00000006016,ENSAPLG00000005019,ENSAPLG00000012876,ENSAPLG00000006833,ENSAPLG00000005492,ENSAPLG00000010799,ENSAPLG00000010027,ENSAPLG00000015297,ENSAPLG00000004361,ENSAPLG00000015177,ENSAPLG00000007359,ENSAPLG00000001971,ENSAPLG00000007728,ENSAPLG00000007281,ENSAPLG00000010696,…
GO:0006401	RNA catabolic process	biological_process	0.034082	0.81731	42	4971	84	12845	ENSAPLG00000012944,ENSAPLG00000014717,ENSAPLG00000008797,ENSAPLG00000000946,ENSAPLG00000002025,ENSAPLG00000009175,ENSAPLG00000012258,ENSAPLG00000002325,ENSAPLG00000014264,ENSAPLG00000010981,ENSAPLG00000014084,ENSAPLG00000013932,ENSAPLG00000013053,ENSAPLG00000006652,ENSAPLG00000012715,ENSAPLG00000011764,ENSAPLG00000010440,ENSAPLG00000006091,ENSAPLG00000012361,ENSAPLG00000009009,ENSAPLG00000012303,…
GO:0016577	histone demethylation	biological_process	0.034094	0.81731	10	4971	15	12845	ENSAPLG00000006476,ENSAPLG00000004061,ENSAPLG00000001531,ENSAPLG00000011033,ENSAPLG00000005338,ENSAPLG00000014846,ENSAPLG00000003453,ENSAPLG00000001470,ENSAPLG00000000585,ENSAPLG00000013367
GO:0019438	aromatic compound biosynthetic process	biological_process	0.034219	0.81915	784	4971	1921	12845	ENSAPLG00000006884,ENSAPLG00000011313,ENSAPLG00000006795,ENSAPLG00000007673,ENSAPLG00000007248,ENSAPLG00000013367,ENSAPLG00000010306,ENSAPLG00000006191,ENSAPLG00000006273,ENSAPLG00000015387,ENSAPLG00000015608,ENSAPLG00000001024,ENSAPLG00000013717,ENSAPLG00000005272,ENSAPLG00000007757,ENSAPLG00000014163,ENSAPLG00000011239,ENSAPLG00000010840,ENSAPLG00000006511,ENSAPLG00000009517,ENSAPLG00000014764,…
GO:0032420	stereocilium	cellular_component	0.034276	0.81929	11	4971	17	12845	ENSAPLG00000012030,ENSAPLG00000008813,ENSAPLG00000016291,ENSAPLG00000004539,ENSAPLG00000012564,ENSAPLG00000002533,ENSAPLG00000002864,ENSAPLG00000015477,ENSAPLG00000003943,ENSAPLG00000007694,ENSAPLG00000013099
GO:0048646	anatomical structure formation involved in morphogenesis	biological_process	0.03432	0.81929	262	4971	608	12845	ENSAPLG00000007378,ENSAPLG00000015270,ENSAPLG00000015621,ENSAPLG00000001882,ENSAPLG00000003673,ENSAPLG00000007281,ENSAPLG00000008265,ENSAPLG00000002487,ENSAPLG00000011058,ENSAPLG00000011587,ENSAPLG00000012627,ENSAPLG00000012940,ENSAPLG00000002596,ENSAPLG00000012966,ENSAPLG00000011547,ENSAPLG00000003320,ENSAPLG00000000919,ENSAPLG00000008645,ENSAPLG00000003081,ENSAPLG00000007160,ENSAPLG00000007352,…
GO:0032101	regulation of response to external stimulus	biological_process	0.034396	0.81997	162	4971	368	12845	ENSAPLG00000002139,ENSAPLG00000011138,ENSAPLG00000010154,ENSAPLG00000012038,ENSAPLG00000010641,ENSAPLG00000005726,ENSAPLG00000010518,ENSAPLG00000008445,ENSAPLG00000015992,ENSAPLG00000004895,ENSAPLG00000004390,ENSAPLG00000015094,ENSAPLG00000009829,ENSAPLG00000008734,ENSAPLG00000001977,ENSAPLG00000009140,ENSAPLG00000006118,ENSAPLG00000010745,ENSAPLG00000008976,ENSAPLG00000001913,ENSAPLG00000015536,…
GO:1901136	carbohydrate derivative catabolic process	biological_process	0.034674	0.82545	31	4971	60	12845	ENSAPLG00000012586,ENSAPLG00000010158,ENSAPLG00000002467,ENSAPLG00000016289,ENSAPLG00000012409,ENSAPLG00000010692,ENSAPLG00000013234,ENSAPLG00000008763,ENSAPLG00000006844,ENSAPLG00000006365,ENSAPLG00000006820,ENSAPLG00000014399,ENSAPLG00000007974,ENSAPLG00000012084,ENSAPLG00000003308,ENSAPLG00000006155,ENSAPLG00000014823,ENSAPLG00000004756,ENSAPLG00000010943,ENSAPLG00000011054,ENSAPLG00000008682,…
GO:0000139	Golgi membrane	cellular_component	0.034745	0.82599	86	4971	187	12845	ENSAPLG00000003678,ENSAPLG00000009239,ENSAPLG00000002901,ENSAPLG00000002436,ENSAPLG00000006125,ENSAPLG00000004199,ENSAPLG00000003010,ENSAPLG00000014335,ENSAPLG00000009065,ENSAPLG00000013902,ENSAPLG00000002884,ENSAPLG00000011803,ENSAPLG00000014199,ENSAPLG00000014902,ENSAPLG00000016083,ENSAPLG00000009525,ENSAPLG00000010118,ENSAPLG00000007369,ENSAPLG00000000770,ENSAPLG00000000892,ENSAPLG00000015847,…
GO:0010608	posttranscriptional regulation of gene expression	biological_process	0.034851	0.82736	93	4971	203	12845	ENSAPLG00000006816,ENSAPLG00000009854,ENSAPLG00000009978,ENSAPLG00000010465,ENSAPLG00000006395,ENSAPLG00000007559,ENSAPLG00000009347,ENSAPLG00000007532,ENSAPLG00000008902,ENSAPLG00000013494,ENSAPLG00000009642,ENSAPLG00000010882,ENSAPLG00000006865,ENSAPLG00000007266,ENSAPLG00000007975,ENSAPLG00000009953,ENSAPLG00000007162,ENSAPLG00000005456,ENSAPLG00000005341,ENSAPLG00000015379,ENSAPLG00000011849,…
GO:0051603	proteolysis involved in cellular protein catabolic process	biological_process	0.034924	0.82744	164	4971	372	12845	ENSAPLG00000014274,ENSAPLG00000005036,ENSAPLG00000005020,ENSAPLG00000007027,ENSAPLG00000006028,ENSAPLG00000001982,ENSAPLG00000004890,ENSAPLG00000008361,ENSAPLG00000001511,ENSAPLG00000011821,ENSAPLG00000006502,ENSAPLG00000001214,ENSAPLG00000000978,ENSAPLG00000003033,ENSAPLG00000009282,ENSAPLG00000012854,ENSAPLG00000009980,ENSAPLG00000016156,ENSAPLG00000002931,ENSAPLG00000013298,ENSAPLG00000012447,…
GO:0072089	stem cell proliferation	biological_process	0.034981	0.82744	41	4971	82	12845	ENSAPLG00000012447,ENSAPLG00000004390,ENSAPLG00000006504,ENSAPLG00000015136,ENSAPLG00000010691,ENSAPLG00000009051,ENSAPLG00000003284,ENSAPLG00000002761,ENSAPLG00000014901,ENSAPLG00000004328,ENSAPLG00000007492,ENSAPLG00000008538,ENSAPLG00000004354,ENSAPLG00000005964,ENSAPLG00000001660,ENSAPLG00000008789,ENSAPLG00000010593,ENSAPLG00000014558,ENSAPLG00000015217,ENSAPLG00000006502,ENSAPLG00000002715,…
GO:0042221	response to chemical	biological_process	0.034999	0.82744	701	4971	1703	12845	ENSAPLG00000015536,ENSAPLG00000008976,ENSAPLG00000006957,ENSAPLG00000008913,ENSAPLG00000011754,ENSAPLG00000009031,ENSAPLG00000012028,ENSAPLG00000014344,ENSAPLG00000012830,ENSAPLG00000009790,ENSAPLG00000011388,ENSAPLG00000009937,ENSAPLG00000003385,ENSAPLG00000006833,ENSAPLG00000013537,ENSAPLG00000011072,ENSAPLG00000013828,ENSAPLG00000004504,ENSAPLG00000007308,ENSAPLG00000014084,ENSAPLG00000014264,…
GO:0031988	membrane-bounded vesicle	cellular_component	0.035114	0.82902	166	4971	378	12845	ENSAPLG00000011537,ENSAPLG00000011904,ENSAPLG00000014536,ENSAPLG00000004691,ENSAPLG00000012850,ENSAPLG00000012631,ENSAPLG00000016350,ENSAPLG00000006266,ENSAPLG00000006336,ENSAPLG00000007694,ENSAPLG00000013489,ENSAPLG00000015649,ENSAPLG00000008757,ENSAPLG00000012822,ENSAPLG00000003908,ENSAPLG00000007671,ENSAPLG00000008282,ENSAPLG00000015792,ENSAPLG00000010943,ENSAPLG00000005345,ENSAPLG00000009144,…
GO:1904035	regulation of epithelial cell apoptotic process	biological_process	0.035357	0.83361	20	4971	36	12845	ENSAPLG00000005345,ENSAPLG00000002325,ENSAPLG00000010840,ENSAPLG00000015387,ENSAPLG00000005556,ENSAPLG00000006179,ENSAPLG00000001800,ENSAPLG00000010103,ENSAPLG00000014103,ENSAPLG00000003137,ENSAPLG00000002302,ENSAPLG00000011547,ENSAPLG00000004686,ENSAPLG00000007378,ENSAPLG00000015673,ENSAPLG00000003908,ENSAPLG00000010046,ENSAPLG00000005342,ENSAPLG00000013558,ENSAPLG00000011184
GO:0090208	positive regulation of triglyceride metabolic process	biological_process	0.035466	0.83504	5	4971	6	12845	ENSAPLG00000011863,ENSAPLG00000013154,ENSAPLG00000007890,ENSAPLG00000013222,ENSAPLG00000011847
GO:0030279	negative regulation of ossification	biological_process	0.035699	0.83866	21	4971	39	12845	ENSAPLG00000006249,ENSAPLG00000012901,ENSAPLG00000000946,ENSAPLG00000005992,ENSAPLG00000009787,ENSAPLG00000002715,ENSAPLG00000000878,ENSAPLG00000014084,ENSAPLG00000009794,ENSAPLG00000007048,ENSAPLG00000000666,ENSAPLG00000010377,ENSAPLG00000007177,ENSAPLG00000009831,ENSAPLG00000007512,ENSAPLG00000007766,ENSAPLG00000014096,ENSAPLG00000006111,ENSAPLG00000000796,ENSAPLG00000013994,ENSAPLG00000001531
GO:0030864	cortical actin cytoskeleton	cellular_component	0.035718	0.83866	15	4971	25	12845	ENSAPLG00000005342,ENSAPLG00000005941,ENSAPLG00000015852,ENSAPLG00000015848,ENSAPLG00000015306,ENSAPLG00000007279,ENSAPLG00000004203,ENSAPLG00000014577,ENSAPLG00000009440,ENSAPLG00000010128,ENSAPLG00000006504,ENSAPLG00000002533,ENSAPLG00000007405,ENSAPLG00000002864,ENSAPLG00000009349
GO:0060271	cilium morphogenesis	biological_process	0.035862	0.84085	76	4971	162	12845	ENSAPLG00000009404,ENSAPLG00000012564,ENSAPLG00000010322,ENSAPLG00000015992,ENSAPLG00000012449,ENSAPLG00000003610,ENSAPLG00000004572,ENSAPLG00000003121,ENSAPLG00000010005,ENSAPLG00000004092,ENSAPLG00000007389,ENSAPLG00000002820,ENSAPLG00000003960,ENSAPLG00000016326,ENSAPLG00000009440,ENSAPLG00000008474,ENSAPLG00000008968,ENSAPLG00000005573,ENSAPLG00000011904,ENSAPLG00000008999,ENSAPLG00000009264,…
GO:1903726	negative regulation of phospholipid metabolic process	biological_process	0.035909	0.84085	5	4971	6	12845	ENSAPLG00000015053,ENSAPLG00000003911,ENSAPLG00000015759,ENSAPLG00000007507,ENSAPLG00000011847
GO:0036066	protein O-linked fucosylation	biological_process	0.036108	0.84435	5	4971	6	12845	ENSAPLG00000016047,ENSAPLG00000015047,ENSAPLG00000016083,ENSAPLG00000002412,ENSAPLG00000012587
GO:0032695	negative regulation of interleukin-12 production	biological_process	0.036294	0.84703	5	4971	6	12845	ENSAPLG00000003908,ENSAPLG00000004063,ENSAPLG00000015387,ENSAPLG00000002139,ENSAPLG00000015745
GO:1901998	toxin transport	biological_process	0.036334	0.84703	14	4971	23	12845	ENSAPLG00000002884,ENSAPLG00000001168,ENSAPLG00000007732,ENSAPLG00000015801,ENSAPLG00000010807,ENSAPLG00000008841,ENSAPLG00000004961,ENSAPLG00000012219,ENSAPLG00000015536,ENSAPLG00000014640,ENSAPLG00000004612,ENSAPLG00000003237,ENSAPLG00000013094,ENSAPLG00000015760
GO:0002028	regulation of sodium ion transport	biological_process	0.03637	0.84703	18	4971	32	12845	ENSAPLG00000004691,ENSAPLG00000016147,ENSAPLG00000011318,ENSAPLG00000008646,ENSAPLG00000016314,ENSAPLG00000003315,ENSAPLG00000011513,ENSAPLG00000008925,ENSAPLG00000008635,ENSAPLG00000010155,ENSAPLG00000001988,ENSAPLG00000013582,ENSAPLG00000004539,ENSAPLG00000006974,ENSAPLG00000010158,ENSAPLG00000009051,ENSAPLG00000006085,ENSAPLG00000011335
GO:0009894	regulation of catabolic process	biological_process	0.036578	0.85072	172	4971	390	12845	ENSAPLG00000008265,ENSAPLG00000014976,ENSAPLG00000012484,ENSAPLG00000012525,ENSAPLG00000016002,ENSAPLG00000014149,ENSAPLG00000009712,ENSAPLG00000013984,ENSAPLG00000009175,ENSAPLG00000013459,ENSAPLG00000012362,ENSAPLG00000004209,ENSAPLG00000010788,ENSAPLG00000002544,ENSAPLG00000004521,ENSAPLG00000013222,ENSAPLG00000013882,ENSAPLG00000007281,ENSAPLG00000001842,ENSAPLG00000001971,ENSAPLG00000013216,…
GO:0034110	regulation of homotypic cell-cell adhesion	biological_process	0.036713	0.85266	64	4971	136	12845	ENSAPLG00000005342,ENSAPLG00000012956,ENSAPLG00000006429,ENSAPLG00000009708,ENSAPLG00000011754,ENSAPLG00000006820,ENSAPLG00000008693,ENSAPLG00000004361,ENSAPLG00000013155,ENSAPLG00000015339,ENSAPLG00000006127,ENSAPLG00000010083,ENSAPLG00000006833,ENSAPLG00000009152,ENSAPLG00000003771,ENSAPLG00000002864,ENSAPLG00000007308,ENSAPLG00000011138,ENSAPLG00000008763,ENSAPLG00000012822,ENSAPLG00000010046,…
GO:0043209	myelin sheath	cellular_component	0.03679	0.85266	56	4971	117	12845	ENSAPLG00000012095,ENSAPLG00000010341,ENSAPLG00000011035,ENSAPLG00000004262,ENSAPLG00000001974,ENSAPLG00000010107,ENSAPLG00000006473,ENSAPLG00000007811,ENSAPLG00000007595,ENSAPLG00000004219,ENSAPLG00000010999,ENSAPLG00000010363,ENSAPLG00000016403,ENSAPLG00000015644,ENSAPLG00000004949,ENSAPLG00000010442,ENSAPLG00000011285,ENSAPLG00000004209,ENSAPLG00000009349,ENSAPLG00000001168,ENSAPLG00000009144,…
GO:0036473	cell death in response to oxidative stress	biological_process	0.036811	0.85266	24	4971	45	12845	ENSAPLG00000002715,ENSAPLG00000007692,ENSAPLG00000015342,ENSAPLG00000004174,ENSAPLG00000013252,ENSAPLG00000010103,ENSAPLG00000013940,ENSAPLG00000011263,ENSAPLG00000006817,ENSAPLG00000002910,ENSAPLG00000010894,ENSAPLG00000015387,ENSAPLG00000001982,ENSAPLG00000007769,ENSAPLG00000004403,ENSAPLG00000003090,ENSAPLG00000003643,ENSAPLG00000014245,ENSAPLG00000010774,ENSAPLG00000014016,ENSAPLG00000006538,…
GO:1900120	regulation of receptor binding	biological_process	0.036882	0.85315	8	4971	12	12845	ENSAPLG00000014156,ENSAPLG00000015387,ENSAPLG00000002378,ENSAPLG00000007492,ENSAPLG00000014690,ENSAPLG00000010857,ENSAPLG00000013537,ENSAPLG00000011099
GO:0010498	proteasomal protein catabolic process	biological_process	0.037221	0.85985	102	4971	225	12845	ENSAPLG00000009855,ENSAPLG00000002349,ENSAPLG00000008980,ENSAPLG00000004947,ENSAPLG00000007990,ENSAPLG00000004969,ENSAPLG00000014001,ENSAPLG00000002495,ENSAPLG00000001201,ENSAPLG00000015971,ENSAPLG00000008388,ENSAPLG00000012028,ENSAPLG00000013353,ENSAPLG00000010692,ENSAPLG00000008190,ENSAPLG00000002352,ENSAPLG00000003443,ENSAPLG00000010637,ENSAPLG00000011447,ENSAPLG00000003620,ENSAPLG00000001530,…
GO:0006940	regulation of smooth muscle contraction	biological_process	0.037374	0.86222	14	4971	24	12845	ENSAPLG00000014510,ENSAPLG00000003320,ENSAPLG00000016042,ENSAPLG00000016220,ENSAPLG00000002048,ENSAPLG00000008763,ENSAPLG00000000625,ENSAPLG00000013241,ENSAPLG00000004656,ENSAPLG00000003140,ENSAPLG00000007432,ENSAPLG00000002397,ENSAPLG00000010971,ENSAPLG00000010518
GO:0018130	heterocycle biosynthetic process	biological_process	0.03753	0.86363	783	4971	1921	12845	ENSAPLG00000009009,ENSAPLG00000014851,ENSAPLG00000010807,ENSAPLG00000008388,ENSAPLG00000009716,ENSAPLG00000010935,ENSAPLG00000003553,ENSAPLG00000010856,ENSAPLG00000008667,ENSAPLG00000011819,ENSAPLG00000012750,ENSAPLG00000011410,ENSAPLG00000011282,ENSAPLG00000012932,ENSAPLG00000015311,ENSAPLG00000012265,ENSAPLG00000008304,ENSAPLG00000008810,ENSAPLG00000013623,ENSAPLG00000011091,ENSAPLG00000004019,…
GO:0030217	T cell differentiation	biological_process	0.037536	0.86363	58	4971	122	12845	ENSAPLG00000004175,ENSAPLG00000005019,ENSAPLG00000012876,ENSAPLG00000003320,ENSAPLG00000002412,ENSAPLG00000003960,ENSAPLG00000010027,ENSAPLG00000009200,ENSAPLG00000001633,ENSAPLG00000008789,ENSAPLG00000009684,ENSAPLG00000004061,ENSAPLG00000008763,ENSAPLG00000012822,ENSAPLG00000010046,ENSAPLG00000010443,ENSAPLG00000003201,ENSAPLG00000001723,ENSAPLG00000007492,ENSAPLG00000005341,ENSAPLG00000003990,…
GO:0007420	brain development	biological_process	0.037707	0.8664	132	4971	295	12845	ENSAPLG00000013940,ENSAPLG00000001823,ENSAPLG00000002872,ENSAPLG00000008304,ENSAPLG00000001331,ENSAPLG00000004203,ENSAPLG00000001714,ENSAPLG00000003220,ENSAPLG00000007687,ENSAPLG00000011194,ENSAPLG00000010807,ENSAPLG00000007990,ENSAPLG00000001913,ENSAPLG00000008913,ENSAPLG00000005839,ENSAPLG00000009855,ENSAPLG00000004430,ENSAPLG00000005182,ENSAPLG00000009851,ENSAPLG00000011317,ENSAPLG00000008474,…
GO:0010507	negative regulation of autophagy	biological_process	0.037901	0.86901	19	4971	34	12845	ENSAPLG00000016314,ENSAPLG00000016274,ENSAPLG00000002872,ENSAPLG00000015179,ENSAPLG00000011901,ENSAPLG00000011109,ENSAPLG00000008265,ENSAPLG00000016268,ENSAPLG00000007692,ENSAPLG00000007266,ENSAPLG00000002352,ENSAPLG00000003169,ENSAPLG00000015759,ENSAPLG00000012447,ENSAPLG00000007432,ENSAPLG00000015847,ENSAPLG00000003453,ENSAPLG00000015536,ENSAPLG00000008145
GO:0031982	vesicle	cellular_component	0.037926	0.86901	212	4971	489	12845	ENSAPLG00000005290,ENSAPLG00000012219,ENSAPLG00000015580,ENSAPLG00000006833,ENSAPLG00000014217,ENSAPLG00000013925,ENSAPLG00000015780,ENSAPLG00000012265,ENSAPLG00000009054,ENSAPLG00000002456,ENSAPLG00000010999,ENSAPLG00000009185,ENSAPLG00000014866,ENSAPLG00000014219,ENSAPLG00000004494,ENSAPLG00000014983,ENSAPLG00000008913,ENSAPLG00000003010,ENSAPLG00000015339,ENSAPLG00000011803,ENSAPLG00000008863,…
GO:0030206	chondroitin sulfate biosynthetic process	biological_process	0.037972	0.86901	5	4971	6	12845	ENSAPLG00000014335,ENSAPLG00000012574,ENSAPLG00000007984,ENSAPLG00000005992,ENSAPLG00000008640
GO:0010889	regulation of sequestering of triglyceride	biological_process	0.038182	0.86951	5	4971	6	12845	ENSAPLG00000008992,ENSAPLG00000009031,ENSAPLG00000013222,ENSAPLG00000007890,ENSAPLG00000010641
GO:0032274	gonadotropin secretion	biological_process	0.038193	0.86951	6	4971	8	12845	ENSAPLG00000011937,ENSAPLG00000010653,ENSAPLG00000004667,ENSAPLG00000003553,ENSAPLG00000009892,ENSAPLG00000013459
GO:0007589	body fluid secretion	biological_process	0.038221	0.86951	16	4971	28	12845	ENSAPLG00000013799,ENSAPLG00000008615,ENSAPLG00000014510,ENSAPLG00000008763,ENSAPLG00000010814,ENSAPLG00000012710,ENSAPLG00000003808,ENSAPLG00000011673,ENSAPLG00000002715,ENSAPLG00000006302,ENSAPLG00000015507,ENSAPLG00000010925,ENSAPLG00000011513,ENSAPLG00000001565,ENSAPLG00000003232,ENSAPLG00000001331
GO:0043170	macromolecule metabolic process	biological_process	0.038239	0.86951	2039	4971	5107	12845	ENSAPLG00000009522,ENSAPLG00000015528,ENSAPLG00000001961,ENSAPLG00000012697,ENSAPLG00000004375,ENSAPLG00000013459,ENSAPLG00000011998,ENSAPLG00000013490,ENSAPLG00000011503,ENSAPLG00000002134,ENSAPLG00000015157,ENSAPLG00000015645,ENSAPLG00000005999,ENSAPLG00000015675,ENSAPLG00000001800,ENSAPLG00000002997,ENSAPLG00000009300,ENSAPLG00000015235,ENSAPLG00000013984,ENSAPLG00000013234,ENSAPLG00000001650,…
PLG00000010027,ENSAPLG00000012509,ENSAPLG00000010882,ENSAPLG00000013952,ENSAPLG00000007845,ENSAPLG00000013474,ENSAPLG00000000653,ENSAPLG00000011055,ENSAPLG00000010785,ENSAPLG00000005822,ENSAPLG00000009204,ENSAPLG00000003808,ENSAPLG00000010774,ENSAPLG00000000901,ENSAPLG00000011445,ENSAPLG00000015677,ENSAPLG00000001467,ENSAPLG00000008092,ENSAPLG00000005341,ENSAPLG00000008515,ENSAPLG00000014771,ENSA…
GO:0050900	leukocyte migration	biological_process	0.038248	0.86951	62	4971	132	12845	ENSAPLG00000012692,ENSAPLG00000006127,ENSAPLG00000011313,ENSAPLG00000014156,ENSAPLG00000014780,ENSAPLG00000015339,ENSAPLG00000015926,ENSAPLG00000005214,ENSAPLG00000007359,ENSAPLG00000007107,ENSAPLG00000010034,ENSAPLG00000012030,ENSAPLG00000015306,ENSAPLG00000008913,ENSAPLG00000006586,ENSAPLG00000000768,ENSAPLG00000011162,ENSAPLG00000010838,ENSAPLG00000016314,ENSAPLG00000006147,ENSAPLG00000015130,…
GO:0008565	protein transporter activity	molecular_function	0.038337	0.87039	20	4971	37	12845	ENSAPLG00000004030,ENSAPLG00000006929,ENSAPLG00000015967,ENSAPLG00000010790,ENSAPLG00000004363,ENSAPLG00000013698,ENSAPLG00000001469,ENSAPLG00000007480,ENSAPLG00000005907,ENSAPLG00000013789,ENSAPLG00000009338,ENSAPLG00000007754,ENSAPLG00000012460,ENSAPLG00000012786,ENSAPLG00000010177,ENSAPLG00000015474,ENSAPLG00000004008,ENSAPLG00000002774,ENSAPLG00000010252,ENSAPLG00000008841
GO:0051346	negative regulation of hydrolase activity	biological_process	0.038425	0.87123	90	4971	198	12845	ENSAPLG00000007165,ENSAPLG00000007779,ENSAPLG00000005988,ENSAPLG00000003908,ENSAPLG00000014901,ENSAPLG00000015992,ENSAPLG00000005212,ENSAPLG00000004239,ENSAPLG00000012073,ENSAPLG00000011673,ENSAPLG00000002397,ENSAPLG00000006162,ENSAPLG00000013286,ENSAPLG00000012901,ENSAPLG00000002704,ENSAPLG00000006984,ENSAPLG00000003162,ENSAPLG00000006179,ENSAPLG00000010457,ENSAPLG00000009392,ENSAPLG00000008999,…
GO:0060033	anatomical structure regression	biological_process	0.038682	0.87439	5	4971	6	12845	ENSAPLG00000016188,ENSAPLG00000007492,ENSAPLG00000002423,ENSAPLG00000008203,ENSAPLG00000013998
GO:0010970	microtubule-based transport	biological_process	0.038717	0.87439	31	4971	60	12845	ENSAPLG00000005320,ENSAPLG00000008913,ENSAPLG00000006429,ENSAPLG00000012717,ENSAPLG00000008375,ENSAPLG00000001275,ENSAPLG00000008113,ENSAPLG00000003943,ENSAPLG00000008099,ENSAPLG00000013011,ENSAPLG00000015580,ENSAPLG00000004028,ENSAPLG00000002715,ENSAPLG00000007078,ENSAPLG00000004081,ENSAPLG00000010005,ENSAPLG00000007231,ENSAPLG00000004572,ENSAPLG00000003156,ENSAPLG00000009597,ENSAPLG00000009684,…
GO:0030705	cytoskeleton-dependent intracellular transport	biological_process	0.038717	0.87439	31	4971	60	12845	ENSAPLG00000007078,ENSAPLG00000004081,ENSAPLG00000007231,ENSAPLG00000010005,ENSAPLG00000003156,ENSAPLG00000004572,ENSAPLG00000013011,ENSAPLG00000015580,ENSAPLG00000004028,ENSAPLG00000002715,ENSAPLG00000007777,ENSAPLG00000006314,ENSAPLG00000008474,ENSAPLG00000005573,ENSAPLG00000002510,ENSAPLG00000005964,ENSAPLG00000005742,ENSAPLG00000009597,ENSAPLG00000009684,ENSAPLG00000015780,ENSAPLG00000010193,…
GO:0048304	positive regulation of isotype switching to IgG isotypes	biological_process	0.038844	0.8761	5	4971	6	12845	ENSAPLG00000015347,ENSAPLG00000006584,ENSAPLG00000001723,ENSAPLG00000008789,ENSAPLG00000013558
GO:0030889	negative regulation of B cell proliferation	biological_process	0.038943	0.87719	5	4971	6	12845	ENSAPLG00000015194,ENSAPLG00000006127,ENSAPLG00000005341,ENSAPLG00000011155,ENSAPLG00000015387
GO:0009152	purine ribonucleotide biosynthetic process	biological_process	0.039056	0.87857	40	4971	82	12845	ENSAPLG00000016270,ENSAPLG00000002959,ENSAPLG00000016096,ENSAPLG00000005493,ENSAPLG00000011190,ENSAPLG00000005797,ENSAPLG00000003003,ENSAPLG00000002759,ENSAPLG00000009020,ENSAPLG00000011820,ENSAPLG00000013428,ENSAPLG00000005581,ENSAPLG00000015222,ENSAPLG00000008933,ENSAPLG00000010971,ENSAPLG00000004559,ENSAPLG00000014399,ENSAPLG00000007528,ENSAPLG00000008193,ENSAPLG00000010316,ENSAPLG00000013381,…
GO:0000779	condensed chromosome, centromeric region	cellular_component	0.039302	0.88295	14	4971	24	12845	ENSAPLG00000015610,ENSAPLG00000012947,ENSAPLG00000011570,ENSAPLG00000004271,ENSAPLG00000012140,ENSAPLG00000010637,ENSAPLG00000014130,ENSAPLG00000002907,ENSAPLG00000009924,ENSAPLG00000012996,ENSAPLG00000014505,ENSAPLG00000008701,ENSAPLG00000015029,ENSAPLG00000006687
GO:0010460	positive regulation of heart rate	biological_process	0.039468	0.88553	7	4971	10	12845	ENSAPLG00000010518,ENSAPLG00000008763,ENSAPLG00000007432,ENSAPLG00000003195,ENSAPLG00000012710,ENSAPLG00000010155,ENSAPLG00000005356
GO:0009897	external side of plasma membrane	cellular_component	0.039559	0.88581	44	4971	89	12845	ENSAPLG00000005345,ENSAPLG00000007308,ENSAPLG00000002525,ENSAPLG00000013925,ENSAPLG00000003745,ENSAPLG00000015580,ENSAPLG00000007106,ENSAPLG00000015601,ENSAPLG00000013998,ENSAPLG00000004919,ENSAPLG00000014245,ENSAPLG00000007642,ENSAPLG00000003235,ENSAPLG00000015339,ENSAPLG00000014485,ENSAPLG00000002378,ENSAPLG00000015428,ENSAPLG00000016243,ENSAPLG00000015926,ENSAPLG00000007359,ENSAPLG00000007913,…
GO:0051683	establishment of Golgi localization	biological_process	0.039608	0.88581	5	4971	6	12845	ENSAPLG00000002635,ENSAPLG00000007203,ENSAPLG00000004539,ENSAPLG00000008113,ENSAPLG00000010774
GO:0032991	macromolecular complex	cellular_component	0.039635	0.88581	1224	4971	3042	12845	ENSAPLG00000004735,ENSAPLG00000015852,ENSAPLG00000008430,ENSAPLG00000010215,ENSAPLG00000010304,ENSAPLG00000003320,ENSAPLG00000009430,ENSAPLG00000015384,ENSAPLG00000014886,ENSAPLG00000007352,ENSAPLG00000014518,ENSAPLG00000006499,ENSAPLG00000016071,ENSAPLG00000006577,ENSAPLG00000004522,ENSAPLG00000009496,ENSAPLG00000005907,ENSAPLG00000002846,ENSAPLG00000014113,ENSAPLG00000011151,ENSAPLG00000006584,…
GO:0030163	protein catabolic process	biological_process	0.03981	0.88856	213	4971	491	12845	ENSAPLG00000014001,ENSAPLG00000007347,ENSAPLG00000015971,ENSAPLG00000012974,ENSAPLG00000002302,ENSAPLG00000008190,ENSAPLG00000003443,ENSAPLG00000009867,ENSAPLG00000002349,ENSAPLG00000015847,ENSAPLG00000004947,ENSAPLG00000008980,ENSAPLG00000014911,ENSAPLG00000007362,ENSAPLG00000001801,ENSAPLG00000015400,ENSAPLG00000016314,ENSAPLG00000003620,ENSAPLG00000001530,ENSAPLG00000015053,ENSAPLG00000004912,…
GO:0051957	positive regulation of amino acid transport	biological_process	0.039903	0.88948	5	4971	6	12845	ENSAPLG00000011729,ENSAPLG00000006843,ENSAPLG00000014356,ENSAPLG00000014477,ENSAPLG00000014149
GO:0005811	lipid particle	cellular_component	0.040071	0.89191	17	4971	30	12845	ENSAPLG00000006016,ENSAPLG00000014149,ENSAPLG00000003417,ENSAPLG00000009888,ENSAPLG00000004323,ENSAPLG00000012504,ENSAPLG00000002487,ENSAPLG00000013266,ENSAPLG00000007890,ENSAPLG00000011917,ENSAPLG00000013009,ENSAPLG00000012353,ENSAPLG00000011509,ENSAPLG00000002750,ENSAPLG00000013222,ENSAPLG00000000701,ENSAPLG00000013097
GO:1900029	positive regulation of ruffle assembly	biological_process	0.040116	0.89191	5	4971	6	12845	ENSAPLG00000004666,ENSAPLG00000010811,ENSAPLG00000007850,ENSAPLG00000004293,ENSAPLG00000012248
GO:2001257	regulation of cation channel activity	biological_process	0.040221	0.89208	24	4971	46	12845	ENSAPLG00000007877,ENSAPLG00000001127,ENSAPLG00000003239,ENSAPLG00000002357,ENSAPLG00000007777,ENSAPLG00000006276,ENSAPLG00000010417,ENSAPLG00000012711,ENSAPLG00000011083,ENSAPLG00000013083,ENSAPLG00000007843,ENSAPLG00000006085,ENSAPLG00000004949,ENSAPLG00000008980,ENSAPLG00000008198,ENSAPLG00000003054,ENSAPLG00000001550,ENSAPLG00000014490,ENSAPLG00000006426,ENSAPLG00000002737,ENSAPLG00000002100,…
GO:0032880	regulation of protein localization	biological_process	0.040228	0.89208	196	4971	451	12845	ENSAPLG00000005301,ENSAPLG00000010782,ENSAPLG00000008474,ENSAPLG00000009345,ENSAPLG00000007203,ENSAPLG00000008999,ENSAPLG00000014660,ENSAPLG00000002910,ENSAPLG00000011385,ENSAPLG00000009100,ENSAPLG00000008925,ENSAPLG00000011867,ENSAPLG00000005468,ENSAPLG00000006968,ENSAPLG00000006929,ENSAPLG00000006504,ENSAPLG00000013286,ENSAPLG00000003810,ENSAPLG00000003610,ENSAPLG00000004434,ENSAPLG00000012652,…
GO:0032102	negative regulation of response to external stimulus	biological_process	0.040368	0.89403	75	4971	162	12845	ENSAPLG00000007692,ENSAPLG00000013889,ENSAPLG00000011109,ENSAPLG00000008265,ENSAPLG00000000959,ENSAPLG00000007198,ENSAPLG00000000590,ENSAPLG00000009470,ENSAPLG00000001211,ENSAPLG00000007918,ENSAPLG00000007655,ENSAPLG00000013241,ENSAPLG00000015387,ENSAPLG00000008012,ENSAPLG00000007846,ENSAPLG00000010666,ENSAPLG00000013887,ENSAPLG00000001971,ENSAPLG00000015428,ENSAPLG00000007107,ENSAPLG00000007281,…
GO:0034103	regulation of tissue remodeling	biological_process	0.040795	0.90234	17	4971	30	12845	ENSAPLG00000000666,ENSAPLG00000003745,ENSAPLG00000012160,ENSAPLG00000008900,ENSAPLG00000002774,ENSAPLG00000004293,ENSAPLG00000003689,ENSAPLG00000013155,ENSAPLG00000000726,ENSAPLG00000006111,ENSAPLG00000008203,ENSAPLG00000004827,ENSAPLG00000009977,ENSAPLG00000002672,ENSAPLG00000011138,ENSAPLG00000015678,ENSAPLG00000012822
GO:0045063	T-helper 1 cell differentiation	biological_process	0.041075	0.90735	5	4971	6	12845	ENSAPLG00000006833,ENSAPLG00000007492,ENSAPLG00000007359,ENSAPLG00000001971,ENSAPLG00000005019
GO:0002286	T cell activation involved in immune response	biological_process	0.04118	0.9074	18	4971	32	12845	ENSAPLG00000010046,ENSAPLG00000004889,ENSAPLG00000004235,ENSAPLG00000003990,ENSAPLG00000007492,ENSAPLG00000005341,ENSAPLG00000001971,ENSAPLG00000007359,ENSAPLG00000007281,ENSAPLG00000007728,ENSAPLG00000004175,ENSAPLG00000010083,ENSAPLG00000012876,ENSAPLG00000005019,ENSAPLG00000006833,ENSAPLG00000010027,ENSAPLG00000006843,ENSAPLG00000002487
GO:0044257	cellular protein catabolic process	biological_process	0.041183	0.9074	175	4971	400	12845	ENSAPLG00000005791,ENSAPLG00000003337,ENSAPLG00000007654,ENSAPLG00000002654,ENSAPLG00000013469,ENSAPLG00000013460,ENSAPLG00000007134,ENSAPLG00000007846,ENSAPLG00000006998,ENSAPLG00000004850,ENSAPLG00000011239,ENSAPLG00000012344,ENSAPLG00000008527,ENSAPLG00000012209,ENSAPLG00000006843,ENSAPLG00000011901,ENSAPLG00000000953,ENSAPLG00000004857,ENSAPLG00000005871,ENSAPLG00000007964,ENSAPLG00000008181,…
GO:0006814	sodium ion transport	biological_process	0.041421	0.90806	46	4971	94	12845	ENSAPLG00000011513,ENSAPLG00000010155,ENSAPLG00000009431,ENSAPLG00000013582,ENSAPLG00000004539,ENSAPLG00000015670,ENSAPLG00000009083,ENSAPLG00000008781,ENSAPLG00000008635,ENSAPLG00000011318,ENSAPLG00000016314,ENSAPLG00000014662,ENSAPLG00000009021,ENSAPLG00000011285,ENSAPLG00000013925,ENSAPLG00000006085,ENSAPLG00000004906,ENSAPLG00000011784,ENSAPLG00000010964,ENSAPLG00000010158,ENSAPLG00000002737,…
GO:0000777	condensed chromosome kinetochore	cellular_component	0.041431	0.90806	11	4971	18	12845	ENSAPLG00000012140,ENSAPLG00000004271,ENSAPLG00000012947,ENSAPLG00000015610,ENSAPLG00000010637,ENSAPLG00000014130,ENSAPLG00000012996,ENSAPLG00000009924,ENSAPLG00000002907,ENSAPLG00000015029,ENSAPLG00000014505
GO:0020027	hemoglobin metabolic process	biological_process	0.041442	0.90806	5	4971	6	12845	ENSAPLG00000006148,ENSAPLG00000004667,ENSAPLG00000004173,ENSAPLG00000002715,ENSAPLG00000012702
GO:0040015	negative regulation of multicellular organism growth	biological_process	0.041496	0.90806	6	4971	8	12845	ENSAPLG00000007964,ENSAPLG00000001565,ENSAPLG00000002303,ENSAPLG00000012564,ENSAPLG00000001935,ENSAPLG00000008630
GO:0045351	type I interferon biosynthetic process	biological_process	0.041548	0.90806	5	4971	6	12845	ENSAPLG00000006793,ENSAPLG00000008445,ENSAPLG00000011322,ENSAPLG00000008976,ENSAPLG00000012752
GO:0010876	lipid localization	biological_process	0.041579	0.90806	87	4971	191	12845	ENSAPLG00000005048,ENSAPLG00000015307,ENSAPLG00000010925,ENSAPLG00000011867,ENSAPLG00000016158,ENSAPLG00000014371,ENSAPLG00000012658,ENSAPLG00000004667,ENSAPLG00000011185,ENSAPLG00000009888,ENSAPLG00000009458,ENSAPLG00000006118,ENSAPLG00000006393,ENSAPLG00000005485,ENSAPLG00000000766,ENSAPLG00000005129,ENSAPLG00000007528,ENSAPLG00000003908,ENSAPLG00000007477,ENSAPLG00000009457,ENSAPLG00000012662,…
GO:0014065	phosphatidylinositol 3-kinase signaling	biological_process	0.041619	0.90806	33	4971	65	12845	ENSAPLG00000012901,ENSAPLG00000015860,ENSAPLG00000011317,ENSAPLG00000004866,ENSAPLG00000015179,ENSAPLG00000008646,ENSAPLG00000005052,ENSAPLG00000001723,ENSAPLG00000007177,ENSAPLG00000010046,ENSAPLG00000005084,ENSAPLG00000015745,ENSAPLG00000011901,ENSAPLG00000015053,ENSAPLG00000004539,ENSAPLG00000013984,ENSAPLG00000003554,ENSAPLG00000006669,ENSAPLG00000003911,ENSAPLG00000000595,ENSAPLG00000002325,…
GO:0031970	organelle envelope lumen	cellular_component	0.041743	0.90806	17	4971	31	12845	ENSAPLG00000013286,ENSAPLG00000004262,ENSAPLG00000008109,ENSAPLG00000010888,ENSAPLG00000008509,ENSAPLG00000012932,ENSAPLG00000002885,ENSAPLG00000008913,ENSAPLG00000007528,ENSAPLG00000003902,ENSAPLG00000004430,ENSAPLG00000006126,ENSAPLG00000012192,ENSAPLG00000011097,ENSAPLG00000014562,ENSAPLG00000008242,ENSAPLG00000007692
GO:0031406	carboxylic acid binding	molecular_function	0.041823	0.90806	47	4971	97	12845	ENSAPLG00000013858,ENSAPLG00000006473,ENSAPLG00000011293,ENSAPLG00000014344,ENSAPLG00000004751,ENSAPLG00000002993,ENSAPLG00000013775,ENSAPLG00000008012,ENSAPLG00000006429,ENSAPLG00000000615,ENSAPLG00000006014,ENSAPLG00000006361,ENSAPLG00000002498,ENSAPLG00000011127,ENSAPLG00000010999,ENSAPLG00000010145,ENSAPLG00000011068,ENSAPLG00000006597,ENSAPLG00000004260,ENSAPLG00000010113,ENSAPLG00000010629,…
GO:0043177	organic acid binding	molecular_function	0.041823	0.90806	47	4971	97	12845	ENSAPLG00000008950,ENSAPLG00000003908,ENSAPLG00000005640,ENSAPLG00000006841,ENSAPLG00000010996,ENSAPLG00000011673,ENSAPLG00000009230,ENSAPLG00000006455,ENSAPLG00000008861,ENSAPLG00000009044,ENSAPLG00000001967,ENSAPLG00000015898,ENSAPLG00000013236,ENSAPLG00000012612,ENSAPLG00000002914,ENSAPLG00000013150,ENSAPLG00000007551,ENSAPLG00000011324,ENSAPLG00000015511,ENSAPLG00000006118,ENSAPLG00000008651,…
GO:0001553	luteinization	biological_process	0.041832	0.90806	5	4971	6	12845	ENSAPLG00000004548,ENSAPLG00000006281,ENSAPLG00000004667,ENSAPLG00000003637,ENSAPLG00000013754
GO:0045088	regulation of innate immune response	biological_process	0.041848	0.90806	57	4971	120	12845	ENSAPLG00000012982,ENSAPLG00000006911,ENSAPLG00000014631,ENSAPLG00000005887,ENSAPLG00000010745,ENSAPLG00000005556,ENSAPLG00000011619,ENSAPLG00000014412,ENSAPLG00000016332,ENSAPLG00000009281,ENSAPLG00000010291,ENSAPLG00000012436,ENSAPLG00000002442,ENSAPLG00000008734,ENSAPLG00000007977,ENSAPLG00000014144,ENSAPLG00000007934,ENSAPLG00000009051,ENSAPLG00000012752,ENSAPLG00000003284,ENSAPLG00000004780,…
GO:1903050	regulation of proteolysis involved in cellular protein catabolic process	biological_process	0.041932	0.90874	63	4971	134	12845	ENSAPLG00000001568,ENSAPLG00000002910,ENSAPLG00000014660,ENSAPLG00000005036,ENSAPLG00000000684,ENSAPLG00000008361,ENSAPLG00000014505,ENSAPLG00000001982,ENSAPLG00000005301,ENSAPLG00000011867,ENSAPLG00000003836,ENSAPLG00000010571,ENSAPLG00000002704,ENSAPLG00000014092,ENSAPLG00000000901,ENSAPLG00000003712,ENSAPLG00000006917,ENSAPLG00000008868,ENSAPLG00000006974,ENSAPLG00000013298,ENSAPLG00000012447,…
GO:0006023	aminoglycan biosynthetic process	biological_process	0.042087	0.91095	15	4971	26	12845	ENSAPLG00000001464,ENSAPLG00000003068,ENSAPLG00000006075,ENSAPLG00000007984,ENSAPLG00000014335,ENSAPLG00000007139,ENSAPLG00000006815,ENSAPLG00000008640,ENSAPLG00000004125,ENSAPLG00000005992,ENSAPLG00000004697,ENSAPLG00000012574,ENSAPLG00000007378,ENSAPLG00000005999,ENSAPLG00000011867
GO:0002686	negative regulation of leukocyte migration	biological_process	0.042177	0.91108	13	4971	22	12845	ENSAPLG00000015306,ENSAPLG00000008900,ENSAPLG00000012885,ENSAPLG00000008763,ENSAPLG00000005485,ENSAPLG00000014780,ENSAPLG00000016314,ENSAPLG00000011313,ENSAPLG00000015130,ENSAPLG00000015094,ENSAPLG00000012899,ENSAPLG00000007655,ENSAPLG00000007107
GO:0045623	negative regulation of T-helper cell differentiation	biological_process	0.042226	0.91108	5	4971	6	12845	ENSAPLG00000005341,ENSAPLG00000003990,ENSAPLG00000007359,ENSAPLG00000001971,ENSAPLG00000007281
GO:0006895	Golgi to endosome transport	biological_process	0.042252	0.91108	5	4971	6	12845	ENSAPLG00000013936,ENSAPLG00000009001,ENSAPLG00000008931,ENSAPLG00000004292,ENSAPLG00000005124
GO:0044448	cell cortex part	cellular_component	0.042337	0.91176	36	4971	71	12845	ENSAPLG00000005816,ENSAPLG00000009128,ENSAPLG00000015848,ENSAPLG00000015852,ENSAPLG00000012637,ENSAPLG00000003301,ENSAPLG00000006504,ENSAPLG00000007405,ENSAPLG00000011001,ENSAPLG00000005630,ENSAPLG00000005625,ENSAPLG00000011787,ENSAPLG00000010027,ENSAPLG00000010635,ENSAPLG00000005377,ENSAPLG00000009440,ENSAPLG00000014577,ENSAPLG00000005342,ENSAPLG00000005941,ENSAPLG00000007279,ENSAPLG00000015306,…
GO:0030177	positive regulation of Wnt signaling pathway	biological_process	0.042745	0.91707	40	4971	81	12845	ENSAPLG00000003379,ENSAPLG00000000919,ENSAPLG00000003162,ENSAPLG00000011867,ENSAPLG00000006703,ENSAPLG00000014660,ENSAPLG00000004551,ENSAPLG00000009261,ENSAPLG00000014846,ENSAPLG00000003356,ENSAPLG00000007001,ENSAPLG00000015288,ENSAPLG00000006500,ENSAPLG00000009910,ENSAPLG00000014901,ENSAPLG00000004390,ENSAPLG00000012447,ENSAPLG00000013445,ENSAPLG00000000953,ENSAPLG00000010058,ENSAPLG00000004912,…
GO:0070922	small RNA loading onto RISC	biological_process	0.04282	0.91707	5	4971	6	12845	ENSAPLG00000006620,ENSAPLG00000010882,ENSAPLG00000009642,ENSAPLG00000010465,ENSAPLG00000010440
GO:0045746	negative regulation of Notch signaling pathway	biological_process	0.042841	0.91707	11	4971	18	12845	ENSAPLG00000003662,ENSAPLG00000002648,ENSAPLG00000011008,ENSAPLG00000001262,ENSAPLG00000002412,ENSAPLG00000003195,ENSAPLG00000003411,ENSAPLG00000014194,ENSAPLG00000004308,ENSAPLG00000004686,ENSAPLG00000014061
GO:0045987	positive regulation of smooth muscle contraction	biological_process	0.042885	0.91707	8	4971	12	12845	ENSAPLG00000013241,ENSAPLG00000004656,ENSAPLG00000007432,ENSAPLG00000010518,ENSAPLG00000016220,ENSAPLG00000008763,ENSAPLG00000014510,ENSAPLG00000003320
GO:2000316	regulation of T-helper 17 type immune response	biological_process	0.042904	0.91707	5	4971	6	12845	ENSAPLG00000004175,ENSAPLG00000010083,ENSAPLG00000007281,ENSAPLG00000005341,ENSAPLG00000003990
GO:2000319	regulation of T-helper 17 cell differentiation	biological_process	0.042904	0.91707	5	4971	6	12845	ENSAPLG00000003990,ENSAPLG00000005341,ENSAPLG00000010083,ENSAPLG00000004175,ENSAPLG00000007281
GO:0002709	regulation of T cell mediated immunity	biological_process	0.043203	0.92181	13	4971	22	12845	ENSAPLG00000004780,ENSAPLG00000008789,ENSAPLG00000009054,ENSAPLG00000002378,ENSAPLG00000015339,ENSAPLG00000006147,ENSAPLG00000005112,ENSAPLG00000007308,ENSAPLG00000005019,ENSAPLG00000010083,ENSAPLG00000010046,ENSAPLG00000006016,ENSAPLG00000010027
GO:1904063	negative regulation of cation transmembrane transport	biological_process	0.043233	0.92181	16	4971	29	12845	ENSAPLG00000008980,ENSAPLG00000004949,ENSAPLG00000011083,ENSAPLG00000013083,ENSAPLG00000014156,ENSAPLG00000002100,ENSAPLG00000002737,ENSAPLG00000014490,ENSAPLG00000006974,ENSAPLG00000002357,ENSAPLG00000007551,ENSAPLG00000004539,ENSAPLG00000011513,ENSAPLG00000001127,ENSAPLG00000008925,ENSAPLG00000004691
GO:0060749	mammary gland alveolus development	biological_process	0.043477	0.92436	9	4971	14	12845	ENSAPLG00000000796,ENSAPLG00000005151,ENSAPLG00000003745,ENSAPLG00000001331,ENSAPLG00000003808,ENSAPLG00000001565,ENSAPLG00000013055,ENSAPLG00000011867,ENSAPLG00000002715
GO:0061377	mammary gland lobule development	biological_process	0.043477	0.92436	9	4971	14	12845	ENSAPLG00000001565,ENSAPLG00000013055,ENSAPLG00000002715,ENSAPLG00000011867,ENSAPLG00000001331,ENSAPLG00000003745,ENSAPLG00000000796,ENSAPLG00000005151,ENSAPLG00000003808
GO:0045655	regulation of monocyte differentiation	biological_process	0.043515	0.92436	6	4971	8	12845	ENSAPLG00000001578,ENSAPLG00000002325,ENSAPLG00000011313,ENSAPLG00000002672,ENSAPLG00000014808,ENSAPLG00000015926
GO:0035091	phosphatidylinositol binding	molecular_function	0.043616	0.92537	72	4971	154	12845	ENSAPLG00000016350,ENSAPLG00000012885,ENSAPLG00000009140,ENSAPLG00000003836,ENSAPLG00000002663,ENSAPLG00000003651,ENSAPLG00000014371,ENSAPLG00000011904,ENSAPLG00000003896,ENSAPLG00000010020,ENSAPLG00000011961,ENSAPLG00000001633,ENSAPLG00000005084,ENSAPLG00000013894,ENSAPLG00000004605,ENSAPLG00000006053,ENSAPLG00000006974,ENSAPLG00000013076,ENSAPLG00000009230,ENSAPLG00000011673,ENSAPLG00000010097,…
GO:0004659	prenyltransferase activity	molecular_function	0.043713	0.92628	8	4971	12	12845	ENSAPLG00000013651,ENSAPLG00000012017,ENSAPLG00000013952,ENSAPLG00000015621,ENSAPLG00000011133,ENSAPLG00000008871,ENSAPLG00000008410,ENSAPLG00000005831
GO:0010766	negative regulation of sodium ion transport	biological_process	0.043819	0.92739	6	4971	8	12845	ENSAPLG00000008925,ENSAPLG00000006974,ENSAPLG00000008646,ENSAPLG00000004691,ENSAPLG00000011513,ENSAPLG00000004539
GO:0005739	mitochondrion	cellular_component	0.043901	0.92779	294	4971	709	12845	ENSAPLG00000006188,ENSAPLG00000011936,ENSAPLG00000005136,ENSAPLG00000005525,ENSAPLG00000014383,ENSAPLG00000007922,ENSAPLG00000015057,ENSAPLG00000000988,ENSAPLG00000012102,ENSAPLG00000002008,ENSAPLG00000008846,ENSAPLG00000013428,ENSAPLG00000002704,ENSAPLG00000004136,ENSAPLG00000010708,ENSAPLG00000009686,ENSAPLG00000010291,ENSAPLG00000006176,ENSAPLG00000009828,ENSAPLG00000015363,ENSAPLG00000011185,…
GO:1900016	negative regulation of cytokine production involved in inflammatory response	biological_process	0.043946	0.92779	6	4971	8	12845	ENSAPLG00000013887,ENSAPLG00000003137,ENSAPLG00000004200,ENSAPLG00000003133,ENSAPLG00000000959,ENSAPLG00000007281
GO:0002902	regulation of B cell apoptotic process	biological_process	0.044136	0.9302	6	4971	8	12845	ENSAPLG00000015387,ENSAPLG00000002569,ENSAPLG00000008763,ENSAPLG00000015926,ENSAPLG00000005485,ENSAPLG00000006127
GO:0009887	organ morphogenesis	biological_process	0.044169	0.9302	227	4971	531	12845	ENSAPLG00000016414,ENSAPLG00000013549,ENSAPLG00000007177,ENSAPLG00000008956,ENSAPLG00000007492,ENSAPLG00000005565,ENSAPLG00000008092,ENSAPLG00000013994,ENSAPLG00000011045,ENSAPLG00000008203,ENSAPLG00000000726,ENSAPLG00000010800,ENSAPLG00000005227,ENSAPLG00000015561,ENSAPLG00000013520,ENSAPLG00000005630,ENSAPLG00000013598,ENSAPLG00000006442,ENSAPLG00000007266,ENSAPLG00000013649,ENSAPLG00000010343,…
GO:0060128	corticotropin hormone secreting cell differentiation	biological_process	0.0443	0.93182	3	4971	3	12845	ENSAPLG00000010800,ENSAPLG00000007001,ENSAPLG00000000919
GO:0007162	negative regulation of cell adhesion	biological_process	0.044512	0.93378	56	4971	118	12845	ENSAPLG00000004866,ENSAPLG00000013099,ENSAPLG00000012899,ENSAPLG00000008646,ENSAPLG00000013936,ENSAPLG00000001633,ENSAPLG00000008789,ENSAPLG00000002554,ENSAPLG00000012901,ENSAPLG00000015307,ENSAPLG00000003960,ENSAPLG00000000919,ENSAPLG00000006504,ENSAPLG00000006929,ENSAPLG00000015094,ENSAPLG00000008613,ENSAPLG00000010641,ENSAPLG00000015136,ENSAPLG00000003908,ENSAPLG00000008489,ENSAPLG00000008157,…
GO:0046850	regulation of bone remodeling	biological_process	0.044517	0.93378	15	4971	26	12845	ENSAPLG00000002672,ENSAPLG00000002774,ENSAPLG00000009977,ENSAPLG00000011138,ENSAPLG00000012822,ENSAPLG00000015678,ENSAPLG00000000666,ENSAPLG00000003689,ENSAPLG00000004293,ENSAPLG00000012160,ENSAPLG00000003745,ENSAPLG00000006111,ENSAPLG00000000726,ENSAPLG00000004827,ENSAPLG00000008203
GO:0034483	heparan sulfate sulfotransferase activity	molecular_function	0.044556	0.93378	6	4971	8	12845	ENSAPLG00000000670,ENSAPLG00000006908,ENSAPLG00000014790,ENSAPLG00000008309,ENSAPLG00000016141,ENSAPLG00000007976
GO:0043101	purine-containing compound salvage	biological_process	0.044719	0.93605	7	4971	10	12845	ENSAPLG00000009598,ENSAPLG00000004559,ENSAPLG00000009020,ENSAPLG00000008904,ENSAPLG00000003828,ENSAPLG00000014399,ENSAPLG00000008763
GO:0042803	protein homodimerization activity	molecular_function	0.04483	0.93627	183	4971	424	12845	ENSAPLG00000007782,ENSAPLG00000010579,ENSAPLG00000003333,ENSAPLG00000012586,ENSAPLG00000013858,ENSAPLG00000003989,ENSAPLG00000006281,ENSAPLG00000004799,ENSAPLG00000012782,ENSAPLG00000007279,ENSAPLG00000009928,ENSAPLG00000003240,ENSAPLG00000003643,ENSAPLG00000009510,ENSAPLG00000008260,ENSAPLG00000009470,ENSAPLG00000006191,ENSAPLG00000015265,ENSAPLG00000001024,ENSAPLG00000015062,ENSAPLG00000007886,…
GO:1903708	positive regulation of hemopoiesis	biological_process	0.044839	0.93627	44	4971	91	12845	ENSAPLG00000004361,ENSAPLG00000015926,ENSAPLG00000007359,ENSAPLG00000001971,ENSAPLG00000016338,ENSAPLG00000014001,ENSAPLG00000006429,ENSAPLG00000015373,ENSAPLG00000002672,ENSAPLG00000006820,ENSAPLG00000002544,ENSAPLG00000009080,ENSAPLG00000006147,ENSAPLG00000007308,ENSAPLG00000002325,ENSAPLG00000010083,ENSAPLG00000014808,ENSAPLG00000001714,ENSAPLG00000011319,ENSAPLG00000006833,ENSAPLG00000005492,…
GO:0042171	lysophosphatidic acid acyltransferase activity	molecular_function	0.045019	0.93775	6	4971	8	12845	ENSAPLG00000005525,ENSAPLG00000010731,ENSAPLG00000007890,ENSAPLG00000009814,ENSAPLG00000004098,ENSAPLG00000007016
GO:0071617	lysophospholipid acyltransferase activity	molecular_function	0.045019	0.93775	6	4971	8	12845	ENSAPLG00000009814,ENSAPLG00000004098,ENSAPLG00000007016,ENSAPLG00000010731,ENSAPLG00000005525,ENSAPLG00000007890
GO:0045620	negative regulation of lymphocyte differentiation	biological_process	0.045119	0.9387	13	4971	22	12845	ENSAPLG00000005341,ENSAPLG00000003990,ENSAPLG00000005492,ENSAPLG00000003960,ENSAPLG00000009708,ENSAPLG00000007281,ENSAPLG00000015880,ENSAPLG00000006111,ENSAPLG00000001971,ENSAPLG00000015926,ENSAPLG00000007359,ENSAPLG00000004361,ENSAPLG00000000796
GO:0048468	cell development	biological_process	0.045774	0.94587	439	4971	1048	12845	ENSAPLG00000003284,ENSAPLG00000010774,ENSAPLG00000003689,ENSAPLG00000009204,ENSAPLG00000011045,ENSAPLG00000012443,ENSAPLG00000000692,ENSAPLG00000000726,ENSAPLG00000008956,ENSAPLG00000014771,ENSAPLG00000005832,ENSAPLG00000008092,ENSAPLG00000005640,ENSAPLG00000012353,ENSAPLG00000013698,ENSAPLG00000005447,ENSAPLG00000009024,ENSAPLG00000011691,ENSAPLG00000009088,ENSAPLG00000012493,ENSAPLG00000008646,…
GO:0006024	glycosaminoglycan biosynthetic process	biological_process	0.045783	0.94587	13	4971	22	12845	ENSAPLG00000008640,ENSAPLG00000004125,ENSAPLG00000005992,ENSAPLG00000004697,ENSAPLG00000012574,ENSAPLG00000007378,ENSAPLG00000005999,ENSAPLG00000011867,ENSAPLG00000003068,ENSAPLG00000006075,ENSAPLG00000007984,ENSAPLG00000014335,ENSAPLG00000007139
GO:0015711	organic anion transport	biological_process	0.04583	0.94587	84	4971	183	12845	ENSAPLG00000008535,ENSAPLG00000014477,ENSAPLG00000009128,ENSAPLG00000015310,ENSAPLG00000013154,ENSAPLG00000006131,ENSAPLG00000014859,ENSAPLG00000004457,ENSAPLG00000006830,ENSAPLG00000003418,ENSAPLG00000007647,ENSAPLG00000001571,ENSAPLG00000008841,ENSAPLG00000009719,ENSAPLG00000013634,ENSAPLG00000005348,ENSAPLG00000009113,ENSAPLG00000014083,ENSAPLG00000006867,ENSAPLG00000002580,ENSAPLG00000009563,…
GO:0009888	tissue development	biological_process	0.045854	0.94587	403	4971	964	12845	ENSAPLG00000007266,ENSAPLG00000012579,ENSAPLG00000006771,ENSAPLG00000003379,ENSAPLG00000001132,ENSAPLG00000012088,ENSAPLG00000005368,ENSAPLG00000001417,ENSAPLG00000009250,ENSAPLG00000004656,ENSAPLG00000002696,ENSAPLG00000007177,ENSAPLG00000009150,ENSAPLG00000013549,ENSAPLG00000016414,ENSAPLG00000008082,ENSAPLG00000012106,ENSAPLG00000007492,ENSAPLG00000003990,ENSAPLG00000005808,ENSAPLG00000002464,…
GO:0001516	prostaglandin biosynthetic process	biological_process	0.045878	0.94587	9	4971	14	12845	ENSAPLG00000004063,ENSAPLG00000015926,ENSAPLG00000008242,ENSAPLG00000006597,ENSAPLG00000010518,ENSAPLG00000005485,ENSAPLG00000012710,ENSAPLG00000009186,ENSAPLG00000013877
GO:0046457	prostanoid biosynthetic process	biological_process	0.045878	0.94587	9	4971	14	12845	ENSAPLG00000012710,ENSAPLG00000005485,ENSAPLG00000008242,ENSAPLG00000006597,ENSAPLG00000010518,ENSAPLG00000015926,ENSAPLG00000004063,ENSAPLG00000013877,ENSAPLG00000009186
GO:1904062	regulation of cation transmembrane transport	biological_process	0.045889	0.94587	41	4971	85	12845	ENSAPLG00000014156,ENSAPLG00000014737,ENSAPLG00000002100,ENSAPLG00000002737,ENSAPLG00000010158,ENSAPLG00000002400,ENSAPLG00000008198,ENSAPLG00000008980,ENSAPLG00000004949,ENSAPLG00000006085,ENSAPLG00000013083,ENSAPLG00000006669,ENSAPLG00000008570,ENSAPLG00000011318,ENSAPLG00000007777,ENSAPLG00000008635,ENSAPLG00000002357,ENSAPLG00000010155,ENSAPLG00000013582,ENSAPLG00000013574,ENSAPLG00000004539,…
GO:0044441	ciliary part	cellular_component	0.045981	0.94587	84	4971	183	12845	ENSAPLG00000011996,ENSAPLG00000006442,ENSAPLG00000015643,ENSAPLG00000005264,ENSAPLG00000008613,ENSAPLG00000005832,ENSAPLG00000008375,ENSAPLG00000011991,ENSAPLG00000005687,ENSAPLG00000007471,ENSAPLG00000011691,ENSAPLG00000009924,ENSAPLG00000006199,ENSAPLG00000010842,ENSAPLG00000012326,ENSAPLG00000008661,ENSAPLG00000013185,ENSAPLG00000007055,ENSAPLG00000001214,ENSAPLG00000014277,ENSAPLG00000004292,…
GO:2000112	regulation of cellular macromolecule biosynthetic process	biological_process	0.046001	0.94587	734	4971	1794	12845	ENSAPLG00000012928,ENSAPLG00000004961,ENSAPLG00000004728,ENSAPLG00000006166,ENSAPLG00000016117,ENSAPLG00000007766,ENSAPLG00000012713,ENSAPLG00000003356,ENSAPLG00000001723,ENSAPLG00000013979,ENSAPLG00000007884,ENSAPLG00000005456,ENSAPLG00000013870,ENSAPLG00000004686,ENSAPLG00000004837,ENSAPLG00000012216,ENSAPLG00000004363,ENSAPLG00000007975,ENSAPLG00000006255,ENSAPLG00000003920,ENSAPLG00000009642,…
GO:0002825	regulation of T-helper 1 type immune response	biological_process	0.046105	0.94587	6	4971	8	12845	ENSAPLG00000006833,ENSAPLG00000004919,ENSAPLG00000008658,ENSAPLG00000005019,ENSAPLG00000001971,ENSAPLG00000007359
GO:0002377	immunoglobulin production	biological_process	0.046264	0.94587	23	4971	43	12845	ENSAPLG00000001319,ENSAPLG00000002965,ENSAPLG00000007092,ENSAPLG00000001723,ENSAPLG00000003201,ENSAPLG00000011754,ENSAPLG00000013558,ENSAPLG00000002697,ENSAPLG00000015347,ENSAPLG00000006584,ENSAPLG00000010107,ENSAPLG00000009488,ENSAPLG00000008693,ENSAPLG00000004780,ENSAPLG00000013430,ENSAPLG00000002774,ENSAPLG00000003053,ENSAPLG00000011155,ENSAPLG00000002130,ENSAPLG00000007308,ENSAPLG00000001673,…
GO:0071425	hematopoietic stem cell proliferation	biological_process	0.046297	0.94587	6	4971	8	12845	ENSAPLG00000003162,ENSAPLG00000006502,ENSAPLG00000011986,ENSAPLG00000006205,ENSAPLG00000001714,ENSAPLG00000014558
GO:0015909	long-chain fatty acid transport	biological_process	0.046387	0.94587	17	4971	31	12845	ENSAPLG00000003908,ENSAPLG00000000766,ENSAPLG00000003240,ENSAPLG00000010145,ENSAPLG00000011847,ENSAPLG00000004457,ENSAPLG00000010690,ENSAPLG00000009051,ENSAPLG00000012451,ENSAPLG00000001112,ENSAPLG00000015432,ENSAPLG00000006393,ENSAPLG00000009113,ENSAPLG00000005485,ENSAPLG00000016314,ENSAPLG00000006118,ENSAPLG00000009888
GO:0006690	icosanoid metabolic process	biological_process	0.046392	0.94587	17	4971	31	12845	ENSAPLG00000008242,ENSAPLG00000006597,ENSAPLG00000004063,ENSAPLG00000008185,ENSAPLG00000009497,ENSAPLG00000005485,ENSAPLG00000004536,ENSAPLG00000009186,ENSAPLG00000013877,ENSAPLG00000002921,ENSAPLG00000010518,ENSAPLG00000015926,ENSAPLG00000002860,ENSAPLG00000012710,ENSAPLG00000007891,ENSAPLG00000016081,ENSAPLG00000009990
GO:1901568	fatty acid derivative metabolic process	biological_process	0.046392	0.94587	17	4971	31	12845	ENSAPLG00000013877,ENSAPLG00000002921,ENSAPLG00000009186,ENSAPLG00000004536,ENSAPLG00000005485,ENSAPLG00000008185,ENSAPLG00000009497,ENSAPLG00000004063,ENSAPLG00000008242,ENSAPLG00000006597,ENSAPLG00000009990,ENSAPLG00000016081,ENSAPLG00000007891,ENSAPLG00000012710,ENSAPLG00000002860,ENSAPLG00000010518,ENSAPLG00000015926
GO:0017171	serine hydrolase activity	molecular_function	0.046462	0.94587	50	4971	105	12845	ENSAPLG00000005480,ENSAPLG00000014895,ENSAPLG00000012966,ENSAPLG00000005737,ENSAPLG00000009852,ENSAPLG00000006336,ENSAPLG00000010166,ENSAPLG00000008634,ENSAPLG00000012038,ENSAPLG00000002222,ENSAPLG00000011505,ENSAPLG00000009213,ENSAPLG00000004691,ENSAPLG00000009069,ENSAPLG00000012108,ENSAPLG00000010693,ENSAPLG00000005127,ENSAPLG00000012925,ENSAPLG00000011863,ENSAPLG00000004430,ENSAPLG00000013716,…
GO:1902582	single-organism intracellular transport	biological_process	0.046554	0.94587	297	4971	701	12845	ENSAPLG00000009250,ENSAPLG00000005294,ENSAPLG00000014631,ENSAPLG00000007695,ENSAPLG00000004008,ENSAPLG00000015762,ENSAPLG00000004880,ENSAPLG00000009728,ENSAPLG00000009044,ENSAPLG00000010614,ENSAPLG00000010375,ENSAPLG00000005687,ENSAPLG00000015555,ENSAPLG00000009261,ENSAPLG00000001024,ENSAPLG00000002510,ENSAPLG00000010192,ENSAPLG00000006189,ENSAPLG00000001728,ENSAPLG00000005801,ENSAPLG00000009470,…
GO:0008584	male gonad development	biological_process	0.046593	0.94587	34	4971	68	12845	ENSAPLG00000003637,ENSAPLG00000011282,ENSAPLG00000015698,ENSAPLG00000006111,ENSAPLG00000013037,ENSAPLG00000011103,ENSAPLG00000004548,ENSAPLG00000003934,ENSAPLG00000014606,ENSAPLG00000007025,ENSAPLG00000003147,ENSAPLG00000004422,ENSAPLG00000013459,ENSAPLG00000013754,ENSAPLG00000005588,ENSAPLG00000011198,ENSAPLG00000010046,ENSAPLG00000010375,ENSAPLG00000003254,ENSAPLG00000011303,ENSAPLG00000011292,…
GO:0046546	development of primary male sexual characteristics	biological_process	0.046593	0.94587	34	4971	68	12845	ENSAPLG00000012688,ENSAPLG00000014558,ENSAPLG00000005868,ENSAPLG00000003162,ENSAPLG00000003003,ENSAPLG00000010882,ENSAPLG00000013369,ENSAPLG00000004667,ENSAPLG00000015963,ENSAPLG00000009938,ENSAPLG00000015347,ENSAPLG00000003284,ENSAPLG00000003689,ENSAPLG00000011292,ENSAPLG00000011303,ENSAPLG00000003254,ENSAPLG00000010046,ENSAPLG00000011198,ENSAPLG00000010375,ENSAPLG00000005588,ENSAPLG00000013459,…
GO:0048332	mesoderm morphogenesis	biological_process	0.046601	0.94587	22	4971	41	12845	ENSAPLG00000004673,ENSAPLG00000012107,ENSAPLG00000004390,ENSAPLG00000008613,ENSAPLG00000010107,ENSAPLG00000006504,ENSAPLG00000006162,ENSAPLG00000007492,ENSAPLG00000007766,ENSAPLG00000008092,ENSAPLG00000011282,ENSAPLG00000014906,ENSAPLG00000011263,ENSAPLG00000007863,ENSAPLG00000010653,ENSAPLG00000002580,ENSAPLG00000012455,ENSAPLG00000003162,ENSAPLG00000003320,ENSAPLG00000005625,ENSAPLG00000013998,…
GO:0060251	regulation of glial cell proliferation	biological_process	0.046629	0.94587	6	4971	8	12845	ENSAPLG00000010363,ENSAPLG00000005301,ENSAPLG00000007090,ENSAPLG00000011754,ENSAPLG00000009794,ENSAPLG00000002761
GO:0000288	nuclear-transcribed mRNA catabolic process, deadenylation-dependent decay	biological_process	0.046676	0.94587	14	4971	24	12845	ENSAPLG00000004762,ENSAPLG00000007128,ENSAPLG00000005966,ENSAPLG00000005341,ENSAPLG00000000946,ENSAPLG00000002325,ENSAPLG00000009347,ENSAPLG00000012715,ENSAPLG00000010465,ENSAPLG00000005456,ENSAPLG00000014084,ENSAPLG00000014921,ENSAPLG00000007162,ENSAPLG00000009240
GO:0007028	cytoplasm organization	biological_process	0.046896	0.94921	6	4971	8	12845	ENSAPLG00000011902,ENSAPLG00000004537,ENSAPLG00000010443,ENSAPLG00000011986,ENSAPLG00000016338,ENSAPLG00000008099
GO:0048589	developmental growth	biological_process	0.046958	0.94933	141	4971	320	12845	ENSAPLG00000013234,ENSAPLG00000008894,ENSAPLG00000003293,ENSAPLG00000005062,ENSAPLG00000015698,ENSAPLG00000008615,ENSAPLG00000007655,ENSAPLG00000002325,ENSAPLG00000000595,ENSAPLG00000013055,ENSAPLG00000012571,ENSAPLG00000014973,ENSAPLG00000013998,ENSAPLG00000014258,ENSAPLG00000005343,ENSAPLG00000004626,ENSAPLG00000006148,ENSAPLG00000012860,ENSAPLG00000007984,ENSAPLG00000001220,ENSAPLG00000004328,…
GO:0045778	positive regulation of ossification	biological_process	0.047037	0.94981	30	4971	59	12845	ENSAPLG00000003297,ENSAPLG00000004656,ENSAPLG00000002963,ENSAPLG00000013998,ENSAPLG00000003081,ENSAPLG00000014258,ENSAPLG00000009742,ENSAPLG00000003162,ENSAPLG00000000919,ENSAPLG00000015670,ENSAPLG00000015428,ENSAPLG00000012224,ENSAPLG00000008203,ENSAPLG00000004361,ENSAPLG00000004827,ENSAPLG00000000726,ENSAPLG00000005805,ENSAPLG00000003593,ENSAPLG00000012107,ENSAPLG00000005655,ENSAPLG00000012985,…
GO:0044763	single-organism cellular process	biological_process	0.047108	0.94999	2850	4971	7168	12845	ENSAPLG00000015541,ENSAPLG00000007279,ENSAPLG00000007828,ENSAPLG00000004772,ENSAPLG00000000853,ENSAPLG00000010515,ENSAPLG00000000946,ENSAPLG00000012141,ENSAPLG00000000585,ENSAPLG00000008181,ENSAPLG00000015809,ENSAPLG00000011901,ENSAPLG00000003346,ENSAPLG00000002152,ENSAPLG00000012503,ENSAPLG00000011318,ENSAPLG00000010928,ENSAPLG00000002624,ENSAPLG00000010926,ENSAPLG00000007554,ENSAPLG00000006988,…
PLG00000002860,ENSAPLG00000008701,ENSAPLG00000013640,ENSAPLG00000015310,ENSAPLG00000006975,ENSAPLG00000007160,ENSAPLG00000016303,ENSAPLG00000007042,ENSAPLG00000001782,ENSAPLG00000001304,ENSAPLG00000010635,ENSAPLG00000011852,ENSAPLG00000009113,ENSAPLG00000001770,ENSAPLG00000007648,ENSAPLG00000008681,ENSAPLG00000008582,ENSAPLG00000007670,ENSAPLG00000016450,ENSAPLG00000011397,ENSAPLG00000003678,ENSA…
GO:0005773	vacuole	cellular_component	0.047157	0.94999	93	4971	205	12845	ENSAPLG00000009369,ENSAPLG00000015580,ENSAPLG00000006872,ENSAPLG00000014448,ENSAPLG00000002026,ENSAPLG00000007205,ENSAPLG00000014823,ENSAPLG00000007777,ENSAPLG00000003617,ENSAPLG00000009054,ENSAPLG00000012084,ENSAPLG00000009185,ENSAPLG00000008145,ENSAPLG00000007502,ENSAPLG00000006429,ENSAPLG00000009065,ENSAPLG00000008943,ENSAPLG00000012771,ENSAPLG00000011803,ENSAPLG00000005610,ENSAPLG00000011195,…
GO:0005742	mitochondrial outer membrane translocase complex	cellular_component	0.047253	0.95082	3	4971	3	12845	ENSAPLG00000007692,ENSAPLG00000014275,ENSAPLG00000004030
GO:0034248	regulation of cellular amide metabolic process	biological_process	0.047452	0.9537	72	4971	156	12845	ENSAPLG00000012620,ENSAPLG00000014799,ENSAPLG00000006193,ENSAPLG00000010440,ENSAPLG00000008913,ENSAPLG00000010076,ENSAPLG00000011754,ENSAPLG00000009860,ENSAPLG00000015335,ENSAPLG00000013053,ENSAPLG00000012265,ENSAPLG00000008194,ENSAPLG00000002025,ENSAPLG00000004503,ENSAPLG00000011834,ENSAPLG00000007720,ENSAPLG00000012270,ENSAPLG00000014717,ENSAPLG00000010503,ENSAPLG00000013286,ENSAPLG00000003525,…
GO:0007260	tyrosine phosphorylation of STAT protein	biological_process	0.047563	0.95372	16	4971	29	12845	ENSAPLG00000001331,ENSAPLG00000004063,ENSAPLG00000001211,ENSAPLG00000009470,ENSAPLG00000006911,ENSAPLG00000010838,ENSAPLG00000006147,ENSAPLG00000012876,ENSAPLG00000010291,ENSAPLG00000012088,ENSAPLG00000006504,ENSAPLG00000006127,ENSAPLG00000013558,ENSAPLG00000011754,ENSAPLG00000012932,ENSAPLG00000007967
GO:1903793	positive regulation of anion transport	biological_process	0.047564	0.95372	12	4971	20	12845	ENSAPLG00000004148,ENSAPLG00000003745,ENSAPLG00000005485,ENSAPLG00000012771,ENSAPLG00000009051,ENSAPLG00000014356,ENSAPLG00000014149,ENSAPLG00000014477,ENSAPLG00000006843,ENSAPLG00000011729,ENSAPLG00000011570,ENSAPLG00000007692
GO:1901658	glycosyl compound catabolic process	biological_process	0.047822	0.95503	13	4971	22	12845	ENSAPLG00000003308,ENSAPLG00000007974,ENSAPLG00000012586,ENSAPLG00000014823,ENSAPLG00000012409,ENSAPLG00000007683,ENSAPLG00000011054,ENSAPLG00000008763,ENSAPLG00000012045,ENSAPLG00000009048,ENSAPLG00000010934,ENSAPLG00000006820,ENSAPLG00000014399
GO:0060986	endocrine hormone secretion	biological_process	0.047933	0.95503	15	4971	27	12845	ENSAPLG00000007655,ENSAPLG00000011937,ENSAPLG00000006281,ENSAPLG00000010653,ENSAPLG00000013459,ENSAPLG00000007552,ENSAPLG00000010046,ENSAPLG00000004667,ENSAPLG00000003553,ENSAPLG00000009892,ENSAPLG00000015373,ENSAPLG00000008753,ENSAPLG00000012662,ENSAPLG00000015307,ENSAPLG00000014690
GO:0060669	embryonic placenta morphogenesis	biological_process	0.04797	0.95503	10	4971	16	12845	ENSAPLG00000005480,ENSAPLG00000002882,ENSAPLG00000015387,ENSAPLG00000002325,ENSAPLG00000001466,ENSAPLG00000001783,ENSAPLG00000004160,ENSAPLG00000012956,ENSAPLG00000012088,ENSAPLG00000007492
GO:0051955	regulation of amino acid transport	biological_process	0.048107	0.95503	6	4971	8	12845	ENSAPLG00000006843,ENSAPLG00000011729,ENSAPLG00000014356,ENSAPLG00000013252,ENSAPLG00000014149,ENSAPLG00000014477
GO:0003729	mRNA binding	molecular_function	0.048126	0.95503	48	4971	100	12845	ENSAPLG00000009716,ENSAPLG00000007347,ENSAPLG00000012019,ENSAPLG00000007281,ENSAPLG00000006193,ENSAPLG00000011293,ENSAPLG00000014513,ENSAPLG00000012620,ENSAPLG00000007828,ENSAPLG00000013053,ENSAPLG00000015624,ENSAPLG00000015263,ENSAPLG00000001469,ENSAPLG00000016388,ENSAPLG00000004503,ENSAPLG00000002325,ENSAPLG00000011998,ENSAPLG00000002025,ENSAPLG00000014084,ENSAPLG00000013082,ENSAPLG00000007609,…
GO:0044822	poly(A) RNA binding	molecular_function	0.048126	0.95503	48	4971	100	12845	ENSAPLG00000003070,ENSAPLG00000010968,ENSAPLG00000005341,ENSAPLG00000004451,ENSAPLG00000007738,ENSAPLG00000003525,ENSAPLG00000003993,ENSAPLG00000006643,ENSAPLG00000002438,ENSAPLG00000004589,ENSAPLG00000011176,ENSAPLG00000006231,ENSAPLG00000007373,ENSAPLG00000008883,ENSAPLG00000015593,ENSAPLG00000007975,ENSAPLG00000011228,ENSAPLG00000006581,ENSAPLG00000010465,ENSAPLG00000007559,ENSAPLG00000006816,…
GO:0014009	glial cell proliferation	biological_process	0.04813	0.95503	7	4971	10	12845	ENSAPLG00000010363,ENSAPLG00000005301,ENSAPLG00000007090,ENSAPLG00000002761,ENSAPLG00000009794,ENSAPLG00000006504,ENSAPLG00000011754
GO:0090068	positive regulation of cell cycle process	biological_process	0.048152	0.95503	52	4971	109	12845	ENSAPLG00000007734,ENSAPLG00000014846,ENSAPLG00000001723,ENSAPLG00000012098,ENSAPLG00000012940,ENSAPLG00000009390,ENSAPLG00000003306,ENSAPLG00000005346,ENSAPLG00000006917,ENSAPLG00000014092,ENSAPLG00000013865,ENSAPLG00000009051,ENSAPLG00000003808,ENSAPLG00000010800,ENSAPLG00000012991,ENSAPLG00000000796,ENSAPLG00000008868,ENSAPLG00000011867,ENSAPLG00000009282,ENSAPLG00000012885,ENSAPLG00000012982,…
GO:0048291	isotype switching to IgG isotypes	biological_process	0.048169	0.95503	6	4971	8	12845	ENSAPLG00000006584,ENSAPLG00000015347,ENSAPLG00000001723,ENSAPLG00000013558,ENSAPLG00000004780,ENSAPLG00000008789
GO:0010556	regulation of macromolecule biosynthetic process	biological_process	0.048217	0.95503	759	4971	1859	12845	ENSAPLG00000007001,ENSAPLG00000007967,ENSAPLG00000004403,ENSAPLG00000005397,ENSAPLG00000013386,ENSAPLG00000003050,ENSAPLG00000003298,ENSAPLG00000013164,ENSAPLG00000007738,ENSAPLG00000001662,ENSAPLG00000013031,ENSAPLG00000003956,ENSAPLG00000015136,ENSAPLG00000006962,ENSAPLG00000013865,ENSAPLG00000009050,ENSAPLG00000013445,ENSAPLG00000002715,ENSAPLG00000001137,ENSAPLG00000010925,ENSAPLG00000012901,…
GO:0001707	mesoderm formation	biological_process	0.048241	0.95503	21	4971	39	12845	ENSAPLG00000013998,ENSAPLG00000005625,ENSAPLG00000004667,ENSAPLG00000003320,ENSAPLG00000003162,ENSAPLG00000002580,ENSAPLG00000007863,ENSAPLG00000012455,ENSAPLG00000011263,ENSAPLG00000014906,ENSAPLG00000008092,ENSAPLG00000007766,ENSAPLG00000007492,ENSAPLG00000011282,ENSAPLG00000008613,ENSAPLG00000004390,ENSAPLG00000006162,ENSAPLG00000006504,ENSAPLG00000010107,ENSAPLG00000004673,ENSAPLG00000012107
GO:0002381	immunoglobulin production involved in immunoglobulin mediated immune response	biological_process	0.048298	0.95504	15	4971	26	12845	ENSAPLG00000006584,ENSAPLG00000001673,ENSAPLG00000015347,ENSAPLG00000004780,ENSAPLG00000016149,ENSAPLG00000008789,ENSAPLG00000009488,ENSAPLG00000001723,ENSAPLG00000003053,ENSAPLG00000007092,ENSAPLG00000002774,ENSAPLG00000013430,ENSAPLG00000001319,ENSAPLG00000013558,ENSAPLG00000011155
GO:0045578	negative regulation of B cell differentiation	biological_process	0.048511	0.95817	3	4971	3	12845	ENSAPLG00000000796,ENSAPLG00000015880,ENSAPLG00000006111
GO:0061430	bone trabecula morphogenesis	biological_process	0.048589	0.95859	6	4971	8	12845	ENSAPLG00000009977,ENSAPLG00000007158,ENSAPLG00000005655,ENSAPLG00000000666,ENSAPLG00000006111,ENSAPLG00000012901
GO:0032496	response to lipopolysaccharide	biological_process	0.048903	0.96322	47	4971	98	12845	ENSAPLG00000011322,ENSAPLG00000008716,ENSAPLG00000011570,ENSAPLG00000011896,ENSAPLG00000014219,ENSAPLG00000011754,ENSAPLG00000005356,ENSAPLG00000004845,ENSAPLG00000002302,ENSAPLG00000003137,ENSAPLG00000007158,ENSAPLG00000006127,ENSAPLG00000014001,ENSAPLG00000007281,ENSAPLG00000007811,ENSAPLG00000005580,ENSAPLG00000015053,ENSAPLG00000016438,ENSAPLG00000008900,ENSAPLG00000006833,ENSAPLG00000005343,…
GO:0086006	voltage-gated sodium channel activity involved in cardiac muscle cell action potential	molecular_function	0.049047	0.96322	3	4971	3	12845	ENSAPLG00000010155,ENSAPLG00000011318,ENSAPLG00000011335
GO:0060713	labyrinthine layer morphogenesis	biological_process	0.049061	0.96322	9	4971	14	12845	ENSAPLG00000007492,ENSAPLG00000012088,ENSAPLG00000004160,ENSAPLG00000001783,ENSAPLG00000002325,ENSAPLG00000001466,ENSAPLG00000005480,ENSAPLG00000015387,ENSAPLG00000002882
GO:0015749	monosaccharide transport	biological_process	0.049071	0.96322	26	4971	50	12845	ENSAPLG00000014096,ENSAPLG00000004500,ENSAPLG00000012387,ENSAPLG00000009457,ENSAPLG00000015504,ENSAPLG00000014901,ENSAPLG00000005941,ENSAPLG00000012710,ENSAPLG00000011388,ENSAPLG00000006737,ENSAPLG00000006455,ENSAPLG00000015307,ENSAPLG00000001225,ENSAPLG00000012571,ENSAPLG00000013634,ENSAPLG00000010103,ENSAPLG00000012971,ENSAPLG00000009854,ENSAPLG00000016314,ENSAPLG00000007352,ENSAPLG00000011263,…
GO:0031513	nonmotile primary cilium	cellular_component	0.049201	0.96322	35	4971	70	12845	ENSAPLG00000004306,ENSAPLG00000014644,ENSAPLG00000008041,ENSAPLG00000004183,ENSAPLG00000003944,ENSAPLG00000011035,ENSAPLG00000002533,ENSAPLG00000000959,ENSAPLG00000014228,ENSAPLG00000012428,ENSAPLG00000013889,ENSAPLG00000016340,ENSAPLG00000015477,ENSAPLG00000010193,ENSAPLG00000003444,ENSAPLG00000011991,ENSAPLG00000003054,ENSAPLG00000005264,ENSAPLG00000015992,ENSAPLG00000010057,ENSAPLG00000006442,…
GO:0072372	primary cilium	cellular_component	0.049201	0.96322	35	4971	70	12845	ENSAPLG00000008041,ENSAPLG00000004306,ENSAPLG00000014644,ENSAPLG00000003944,ENSAPLG00000002533,ENSAPLG00000011035,ENSAPLG00000004183,ENSAPLG00000013889,ENSAPLG00000000959,ENSAPLG00000012428,ENSAPLG00000014228,ENSAPLG00000015477,ENSAPLG00000016340,ENSAPLG00000010193,ENSAPLG00000003054,ENSAPLG00000003444,ENSAPLG00000011991,ENSAPLG00000006442,ENSAPLG00000005264,ENSAPLG00000015992,ENSAPLG00000010057,…
GO:0018279	protein N-linked glycosylation via asparagine	biological_process	0.049216	0.96322	7	4971	10	12845	ENSAPLG00000015299,ENSAPLG00000013571,ENSAPLG00000004411,ENSAPLG00000003810,ENSAPLG00000006961,ENSAPLG00000013401,ENSAPLG00000010692
GO:0034641	cellular nitrogen compound metabolic process	biological_process	0.049485	0.96667	1274	4971	3179	12845	ENSAPLG00000010113,ENSAPLG00000014623,ENSAPLG00000014182,ENSAPLG00000003506,ENSAPLG00000007048,ENSAPLG00000010292,ENSAPLG00000005651,ENSAPLG00000009927,ENSAPLG00000014203,ENSAPLG00000006246,ENSAPLG00000006173,ENSAPLG00000015053,ENSAPLG00000007942,ENSAPLG00000008134,ENSAPLG00000008986,ENSAPLG00000004751,ENSAPLG00000002302,ENSAPLG00000014001,ENSAPLG00000004640,ENSAPLG00000012248,ENSAPLG00000012956,…
GO:0090002	establishment of protein localization to plasma membrane	biological_process	0.049546	0.96667	13	4971	22	12845	ENSAPLG00000015570,ENSAPLG00000012564,ENSAPLG00000014398,ENSAPLG00000008610,ENSAPLG00000010196,ENSAPLG00000007488,ENSAPLG00000007117,ENSAPLG00000002910,ENSAPLG00000009888,ENSAPLG00000007150,ENSAPLG00000012985,ENSAPLG00000006125,ENSAPLG00000015655
GO:1904019	epithelial cell apoptotic process	biological_process	0.049561	0.96667	25	4971	48	12845	ENSAPLG00000006179,ENSAPLG00000001800,ENSAPLG00000014103,ENSAPLG00000010103,ENSAPLG00000010840,ENSAPLG00000005345,ENSAPLG00000008260,ENSAPLG00000002325,ENSAPLG00000015387,ENSAPLG00000005556,ENSAPLG00000008092,ENSAPLG00000003201,ENSAPLG00000007734,ENSAPLG00000015673,ENSAPLG00000007378,ENSAPLG00000011184,ENSAPLG00000013558,ENSAPLG00000005342,ENSAPLG00000003908,ENSAPLG00000010375,ENSAPLG00000010046,…
GO:0045931	positive regulation of mitotic cell cycle	biological_process	0.049759	0.96812	36	4971	73	12845	ENSAPLG00000001201,ENSAPLG00000005151,ENSAPLG00000012710,ENSAPLG00000013570,ENSAPLG00000006998,ENSAPLG00000012956,ENSAPLG00000008913,ENSAPLG00000010270,ENSAPLG00000014690,ENSAPLG00000013806,ENSAPLG00000003232,ENSAPLG00000002544,ENSAPLG00000016311,ENSAPLG00000002864,ENSAPLG00000014623,ENSAPLG00000005243,ENSAPLG00000007964,ENSAPLG00000004041,ENSAPLG00000010800,ENSAPLG00000008868,ENSAPLG00000006917,…
GO:0030335	positive regulation of cell migration	biological_process	0.049763	0.96812	104	4971	232	12845	ENSAPLG00000006771,ENSAPLG00000000919,ENSAPLG00000003920,ENSAPLG00000007266,ENSAPLG00000010465,ENSAPLG00000001635,ENSAPLG00000008789,ENSAPLG00000010894,ENSAPLG00000006075,ENSAPLG00000007492,ENSAPLG00000008092,ENSAPLG00000015555,ENSAPLG00000014247,ENSAPLG00000005808,ENSAPLG00000009150,ENSAPLG00000011058,ENSAPLG00000007148,ENSAPLG00000004328,ENSAPLG00000003218,ENSAPLG00000006871,ENSAPLG00000006455,…
GO:0045727	positive regulation of translation	biological_process	0.049805	0.96812	26	4971	50	12845	ENSAPLG00000011834,ENSAPLG00000007559,ENSAPLG00000008194,ENSAPLG00000004807,ENSAPLG00000007532,ENSAPLG00000013661,ENSAPLG00000003813,ENSAPLG00000014717,ENSAPLG00000013494,ENSAPLG00000003287,ENSAPLG00000007692,ENSAPLG00000012270,ENSAPLG00000007266,ENSAPLG00000007720,ENSAPLG00000010503,ENSAPLG00000006091,ENSAPLG00000014799,ENSAPLG00000006193,ENSAPLG00000006587,ENSAPLG00000010968,ENSAPLG00000011849,…
GO:0002294	CD4-positive, alpha-beta T cell differentiation involved in immune response	biological_process	0.049923	0.96815	14	4971	24	12845	ENSAPLG00000001971,ENSAPLG00000007359,ENSAPLG00000007281,ENSAPLG00000007728,ENSAPLG00000010046,ENSAPLG00000004175,ENSAPLG00000010083,ENSAPLG00000012876,ENSAPLG00000005019,ENSAPLG00000006833,ENSAPLG00000010027,ENSAPLG00000003990,ENSAPLG00000007492,ENSAPLG00000005341
GO:0015294	solute:cation symporter activity	molecular_function	0.050012	0.96815	23	4971	43	12845	ENSAPLG00000006985,ENSAPLG00000016026,ENSAPLG00000007647,ENSAPLG00000004805,ENSAPLG00000011271,ENSAPLG00000003520,ENSAPLG00000005884,ENSAPLG00000015310,ENSAPLG00000004021,ENSAPLG00000016055,ENSAPLG00000015818,ENSAPLG00000014083,ENSAPLG00000003879,ENSAPLG00000010433,ENSAPLG00000005321,ENSAPLG00000005282,ENSAPLG00000013809,ENSAPLG00000012571,ENSAPLG00000009083,ENSAPLG00000003346,ENSAPLG00000008721,…
GO:0005750	mitochondrial respiratory chain complex III	cellular_component	0.050032	0.96815	3	4971	3	12845	ENSAPLG00000012746,ENSAPLG00000002275,ENSAPLG00000002008
GO:0045275	respiratory chain complex III	cellular_component	0.050032	0.96815	3	4971	3	12845	ENSAPLG00000012746,ENSAPLG00000002275,ENSAPLG00000002008
GO:0046541	saliva secretion	biological_process	0.050159	0.96951	3	4971	3	12845	ENSAPLG00000014510,ENSAPLG00000015507,ENSAPLG00000003232
GO:0032892	positive regulation of organic acid transport	biological_process	0.050446	0.97397	7	4971	10	12845	ENSAPLG00000006843,ENSAPLG00000005485,ENSAPLG00000011729,ENSAPLG00000003745,ENSAPLG00000014356,ENSAPLG00000014149,ENSAPLG00000014477
GO:0035725	sodium ion transmembrane transport	biological_process	0.050751	0.97682	35	4971	70	12845	ENSAPLG00000011318,ENSAPLG00000013925,ENSAPLG00000011285,ENSAPLG00000011513,ENSAPLG00000015670,ENSAPLG00000008635,ENSAPLG00000008781,ENSAPLG00000013582,ENSAPLG00000009431,ENSAPLG00000004539,ENSAPLG00000010155,ENSAPLG00000006663,ENSAPLG00000002737,ENSAPLG00000010158,ENSAPLG00000009353,ENSAPLG00000004906,ENSAPLG00000006085,ENSAPLG00000010964,ENSAPLG00000011784,ENSAPLG00000016147,ENSAPLG00000004691,…
GO:0006029	proteoglycan metabolic process	biological_process	0.050761	0.97682	24	4971	46	12845	ENSAPLG00000005999,ENSAPLG00000000919,ENSAPLG00000006510,ENSAPLG00000014790,ENSAPLG00000013984,ENSAPLG00000005992,ENSAPLG00000004125,ENSAPLG00000007571,ENSAPLG00000014103,ENSAPLG00000007976,ENSAPLG00000006908,ENSAPLG00000003297,ENSAPLG00000012084,ENSAPLG00000012650,ENSAPLG00000012574,ENSAPLG00000008092,ENSAPLG00000004697,ENSAPLG00000008640,ENSAPLG00000009910,ENSAPLG00000007139,ENSAPLG00000007984,…
GO:0060632	regulation of microtubule-based movement	biological_process	0.050764	0.97682	7	4971	10	12845	ENSAPLG00000012564,ENSAPLG00000012558,ENSAPLG00000015580,ENSAPLG00000005331,ENSAPLG00000015992,ENSAPLG00000010322,ENSAPLG00000005742
GO:0042454	ribonucleoside catabolic process	biological_process	0.050863	0.97761	10	4971	16	12845	ENSAPLG00000014823,ENSAPLG00000003308,ENSAPLG00000012586,ENSAPLG00000007974,ENSAPLG00000007683,ENSAPLG00000011054,ENSAPLG00000009048,ENSAPLG00000008763,ENSAPLG00000014399,ENSAPLG00000006820
GO:0030659	cytoplasmic vesicle membrane	cellular_component	0.050945	0.97793	45	4971	94	12845	ENSAPLG00000010943,ENSAPLG00000000595,ENSAPLG00000007777,ENSAPLG00000010993,ENSAPLG00000005484,ENSAPLG00000013241,ENSAPLG00000012265,ENSAPLG00000010192,ENSAPLG00000007005,ENSAPLG00000015580,ENSAPLG00000013392,ENSAPLG00000014217,ENSAPLG00000012771,ENSAPLG00000002884,ENSAPLG00000011803,ENSAPLG00000012095,ENSAPLG00000003010,ENSAPLG00000008219,ENSAPLG00000002436,ENSAPLG00000006623,ENSAPLG00000009185,…
GO:0010467	gene expression	biological_process	0.051038	0.97793	1061	4971	2636	12845	ENSAPLG00000013053,ENSAPLG00000007362,ENSAPLG00000004947,ENSAPLG00000008980,ENSAPLG00000006193,ENSAPLG00000005824,ENSAPLG00000011336,ENSAPLG00000016324,ENSAPLG00000013582,ENSAPLG00000004169,ENSAPLG00000012649,ENSAPLG00000006465,ENSAPLG00000010083,ENSAPLG00000015107,ENSAPLG00000015477,ENSAPLG00000015271,ENSAPLG00000003297,ENSAPLG00000014980,ENSAPLG00000015747,ENSAPLG00000007092,ENSAPLG00000007734,…
GO:0070717	poly-purine tract binding	molecular_function	0.05105	0.97793	9	4971	14	12845	ENSAPLG00000012270,ENSAPLG00000002885,ENSAPLG00000006587,ENSAPLG00000014717,ENSAPLG00000011093,ENSAPLG00000013661,ENSAPLG00000009716,ENSAPLG00000002808,ENSAPLG00000009918
GO:0010827	regulation of glucose transport	biological_process	0.051225	0.98018	19	4971	35	12845	ENSAPLG00000014901,ENSAPLG00000015504,ENSAPLG00000009457,ENSAPLG00000014096,ENSAPLG00000004500,ENSAPLG00000006737,ENSAPLG00000011388,ENSAPLG00000012710,ENSAPLG00000012571,ENSAPLG00000012971,ENSAPLG00000010103,ENSAPLG00000015307,ENSAPLG00000006597,ENSAPLG00000004179,ENSAPLG00000007352,ENSAPLG00000016314,ENSAPLG00000011263,ENSAPLG00000004286,ENSAPLG00000009854
GO:0045861	negative regulation of proteolysis	biological_process	0.051391	0.98083	80	4971	176	12845	ENSAPLG00000006998,ENSAPLG00000000673,ENSAPLG00000002654,ENSAPLG00000004625,ENSAPLG00000010890,ENSAPLG00000011039,ENSAPLG00000007654,ENSAPLG00000002569,ENSAPLG00000004930,ENSAPLG00000014156,ENSAPLG00000013882,ENSAPLG00000008181,ENSAPLG00000006843,ENSAPLG00000014739,ENSAPLG00000015387,ENSAPLG00000002544,ENSAPLG00000007918,ENSAPLG00000012344,ENSAPLG00000005511,ENSAPLG00000012362,ENSAPLG00000001924,…
GO:0043325	phosphatidylinositol-3,4-bisphosphate binding	molecular_function	0.051405	0.98083	10	4971	16	12845	ENSAPLG00000008219,ENSAPLG00000006974,ENSAPLG00000005610,ENSAPLG00000013754,ENSAPLG00000016314,ENSAPLG00000002954,ENSAPLG00000005084,ENSAPLG00000009140,ENSAPLG00000002663,ENSAPLG00000002845
GO:0008484	sulfuric ester hydrolase activity	molecular_function	0.05143	0.98083	10	4971	16	12845	ENSAPLG00000003521,ENSAPLG00000003673,ENSAPLG00000007832,ENSAPLG00000008293,ENSAPLG00000011802,ENSAPLG00000008943,ENSAPLG00000009910,ENSAPLG00000008292,ENSAPLG00000015728,ENSAPLG00000009369
GO:0003730	mRNA 3'-UTR binding	molecular_function	0.05154	0.98184	19	4971	35	12845	ENSAPLG00000007559,ENSAPLG00000006816,ENSAPLG00000002325,ENSAPLG00000011998,ENSAPLG00000012270,ENSAPLG00000003147,ENSAPLG00000008883,ENSAPLG00000007347,ENSAPLG00000007281,ENSAPLG00000012019,ENSAPLG00000006231,ENSAPLG00000012620,ENSAPLG00000002438,ENSAPLG00000003525,ENSAPLG00000007738,ENSAPLG00000004451,ENSAPLG00000005341,ENSAPLG00000007828,ENSAPLG00000013053
GO:0007030	Golgi organization	biological_process	0.051758	0.98458	30	4971	59	12845	ENSAPLG00000010571,ENSAPLG00000007759,ENSAPLG00000009100,ENSAPLG00000005704,ENSAPLG00000010808,ENSAPLG00000009597,ENSAPLG00000009451,ENSAPLG00000002635,ENSAPLG00000001982,ENSAPLG00000001024,ENSAPLG00000014465,ENSAPLG00000007777,ENSAPLG00000005484,ENSAPLG00000004926,ENSAPLG00000012693,ENSAPLG00000004969,ENSAPLG00000007412,ENSAPLG00000007488,ENSAPLG00000012821,ENSAPLG00000015967,ENSAPLG00000006288,…
GO:0050790	regulation of catalytic activity	biological_process	0.051843	0.98458	447	4971	1074	12845	ENSAPLG00000015860,ENSAPLG00000002704,ENSAPLG00000010857,ENSAPLG00000005053,ENSAPLG00000012876,ENSAPLG00000009685,ENSAPLG00000014412,ENSAPLG00000007591,ENSAPLG00000010291,ENSAPLG00000006198,ENSAPLG00000006984,ENSAPLG00000015043,ENSAPLG00000010457,ENSAPLG00000003624,ENSAPLG00000001616,ENSAPLG00000005485,ENSAPLG00000000625,ENSAPLG00000003908,ENSAPLG00000009990,ENSAPLG00000011936,ENSAPLG00000007165,…
GO:0001525	angiogenesis	biological_process	0.052009	0.98458	111	4971	250	12845	ENSAPLG00000012940,ENSAPLG00000011058,ENSAPLG00000012928,ENSAPLG00000007492,ENSAPLG00000009492,ENSAPLG00000004686,ENSAPLG00000010800,ENSAPLG00000008203,ENSAPLG00000013598,ENSAPLG00000002596,ENSAPLG00000012966,ENSAPLG00000000926,ENSAPLG00000004363,ENSAPLG00000007160,ENSAPLG00000008645,ENSAPLG00000011431,ENSAPLG00000003320,ENSAPLG00000005868,ENSAPLG00000012899,ENSAPLG00000010465,ENSAPLG00000002696,…
GO:2000035	regulation of stem cell division	biological_process	0.052053	0.98458	3	4971	3	12845	ENSAPLG00000009024,ENSAPLG00000003162,ENSAPLG00000001239
GO:0005795	Golgi stack	cellular_component	0.052238	0.98458	23	4971	44	12845	ENSAPLG00000002130,ENSAPLG00000002782,ENSAPLG00000005992,ENSAPLG00000005187,ENSAPLG00000006876,ENSAPLG00000009143,ENSAPLG00000004712,ENSAPLG00000002439,ENSAPLG00000009910,ENSAPLG00000002633,ENSAPLG00000012821,ENSAPLG00000002477,ENSAPLG00000003068,ENSAPLG00000005610,ENSAPLG00000006537,ENSAPLG00000006125,ENSAPLG00000015967,ENSAPLG00000014335,ENSAPLG00000006288,ENSAPLG00000013286,ENSAPLG00000008190,…
GO:0019441	tryptophan catabolic process to kynurenine	biological_process	0.052321	0.98458	3	4971	3	12845	ENSAPLG00000012131,ENSAPLG00000012137,ENSAPLG00000006102
GO:0051216	cartilage development	biological_process	0.052353	0.98458	50	4971	107	12845	ENSAPLG00000013998,ENSAPLG00000007571,ENSAPLG00000007920,ENSAPLG00000004125,ENSAPLG00000000666,ENSAPLG00000002963,ENSAPLG00000006299,ENSAPLG00000007863,ENSAPLG00000003297,ENSAPLG00000005484,ENSAPLG00000011282,ENSAPLG00000012813,ENSAPLG00000014693,ENSAPLG00000001442,ENSAPLG00000015373,ENSAPLG00000005794,ENSAPLG00000014335,ENSAPLG00000012985,ENSAPLG00000012710,ENSAPLG00000007482,ENSAPLG00000003673,…
GO:0061028	establishment of endothelial barrier	biological_process	0.052468	0.98458	12	4971	20	12845	ENSAPLG00000000967,ENSAPLG00000000836,ENSAPLG00000013698,ENSAPLG00000012353,ENSAPLG00000012387,ENSAPLG00000004026,ENSAPLG00000004209,ENSAPLG00000002864,ENSAPLG00000010341,ENSAPLG00000002696,ENSAPLG00000006379,ENSAPLG00000006148
GO:2000781	positive regulation of double-strand break repair	biological_process	0.052529	0.98458	7	4971	10	12845	ENSAPLG00000002522,ENSAPLG00000007092,ENSAPLG00000004041,ENSAPLG00000011353,ENSAPLG00000013430,ENSAPLG00000010291,ENSAPLG00000009488
[truncated: 36,343 more rows]
