# Supplementary material for: Identification of Differentially Expressed Non-coding RNA Networks With Potential Immunoregulatory Roles During Salmonella Enteritidis Infection in Ducks
Source: Front Vet Sci. 2021 Jun 16;8:692501. doi: 10.3389/fvets.2021.692501 (PMC8242174; doi:10.3389/fvets.2021.692501)
Supplement: Supplementary Table 3 — Summary of RNA sequencing for each sample. [file Table_3.XLSX]

## Sheet: GO circRNA
Table S9. GO classification of differentially expressed circRNAs between 0, 3, and 6 dpi
GO classification of differentially expressed circRNAs between 3dpi and 0dpi
GO_accession	Description	Term_type	Over_represented_pValue	Corrected_pValue	CAD_item	CAD_list	Bg_item	Bg_list	Gene_names
GO:0060589	nucleoside-triphosphatase regulator activity	molecular_function	0.00013443	1	27	296	291	12837	ENSAPLG00000002917,ENSAPLG00000006373,ENSAPLG00000005274,ENSAPLG00000013894,ENSAPLG00000004770,ENSAPLG00000006831,ENSAPLG00000005611,ENSAPLG00000013735,ENSAPLG00000010515,ENSAPLG00000005959,ENSAPLG00000013325,ENSAPLG00000011298,ENSAPLG00000002569,ENSAPLG00000011153,ENSAPLG00000006258,ENSAPLG00000006763,ENSAPLG00000014121,ENSAPLG00000005294,ENSAPLG00000005259,ENSAPLG00000008113,ENSAPLG00000015768,…
GO:0030695	GTPase regulator activity	molecular_function	0.00023362	1	26	296	273	12837	ENSAPLG00000005611,ENSAPLG00000006831,ENSAPLG00000005274,ENSAPLG00000013894,ENSAPLG00000004770,ENSAPLG00000002917,ENSAPLG00000006373,ENSAPLG00000013325,ENSAPLG00000011298,ENSAPLG00000002569,ENSAPLG00000010515,ENSAPLG00000005959,ENSAPLG00000013735,ENSAPLG00000005294,ENSAPLG00000014121,ENSAPLG00000006763,ENSAPLG00000006258,ENSAPLG00000011153,ENSAPLG00000008283,ENSAPLG00000014612,ENSAPLG00000015768,…
GO:0022603	regulation of anatomical structure morphogenesis	biological_process	0.00055083	1	29	296	491	12837	ENSAPLG00000008044,ENSAPLG00000002653,ENSAPLG00000006843,ENSAPLG00000003526,ENSAPLG00000005470,ENSAPLG00000003090,ENSAPLG00000001913,ENSAPLG00000002082,ENSAPLG00000014612,ENSAPLG00000003673,ENSAPLG00000015187,ENSAPLG00000012505,ENSAPLG00000003364,ENSAPLG00000014524,ENSAPLG00000006984,ENSAPLG00000012652,ENSAPLG00000009031,ENSAPLG00000005151,ENSAPLG00000003512,ENSAPLG00000013554,ENSAPLG00000007150,…
GO:0048731	system development	biological_process	0.0009628	1	88	296	2141	12837	ENSAPLG00000011298,ENSAPLG00000008538,ENSAPLG00000015852,ENSAPLG00000004644,ENSAPLG00000013735,ENSAPLG00000009910,ENSAPLG00000005274,ENSAPLG00000007323,ENSAPLG00000015373,ENSAPLG00000003090,ENSAPLG00000004675,ENSAPLG00000003738,ENSAPLG00000015187,ENSAPLG00000006665,ENSAPLG00000005259,ENSAPLG00000005151,ENSAPLG00000006984,ENSAPLG00000008295,ENSAPLG00000012621,ENSAPLG00000012505,ENSAPLG00000015796,…
GO:0051345	positive regulation of hydrolase activity	biological_process	0.0010294	1	22	296	313	12837	ENSAPLG00000014612,ENSAPLG00000015768,ENSAPLG00000008113,ENSAPLG00000005294,ENSAPLG00000009031,ENSAPLG00000012652,ENSAPLG00000014524,ENSAPLG00000011952,ENSAPLG00000006763,ENSAPLG00000006258,ENSAPLG00000011153,ENSAPLG00000003553,ENSAPLG00000015796,ENSAPLG00000007990,ENSAPLG00000005959,ENSAPLG00000013735,ENSAPLG00000005611,ENSAPLG00000006831,ENSAPLG00000005274,ENSAPLG00000013894,ENSAPLG00000004770,…
GO:0032007	negative regulation of TOR signaling cascade	biological_process	0.0014299	1	4	296	20	12837	ENSAPLG00000008162,ENSAPLG00000005274,ENSAPLG00000002569,ENSAPLG00000002352
GO:0030234	enzyme regulator activity	molecular_function	0.0016079	1	34	296	575	12837	ENSAPLG00000005294,ENSAPLG00000012652,ENSAPLG00000003553,ENSAPLG00000011153,ENSAPLG00000006763,ENSAPLG00000003498,ENSAPLG00000015768,ENSAPLG00000015024,ENSAPLG00000015846,ENSAPLG00000013894,ENSAPLG00000006831,ENSAPLG00000009636,ENSAPLG00000002917,ENSAPLG00000002569,ENSAPLG00000005959,ENSAPLG00000014121,ENSAPLG00000006984,ENSAPLG00000006258,ENSAPLG00000011214,ENSAPLG00000008283,ENSAPLG00000014612,…
GO:0005096	GTPase activator activity	molecular_function	0.0017967	1	14	296	135	12837	ENSAPLG00000015768,ENSAPLG00000014612,ENSAPLG00000013735,ENSAPLG00000005959,ENSAPLG00000008113,ENSAPLG00000004770,ENSAPLG00000013894,ENSAPLG00000005274,ENSAPLG00000005611,ENSAPLG00000006831,ENSAPLG00000011153,ENSAPLG00000002917,ENSAPLG00000006763,ENSAPLG00000006258
GO:0001568	blood vessel development	biological_process	0.0019077	1	22	296	349	12837	ENSAPLG00000007323,ENSAPLG00000009768,ENSAPLG00000005830,ENSAPLG00000005274,ENSAPLG00000009190,ENSAPLG00000016232,ENSAPLG00000005685,ENSAPLG00000009689,ENSAPLG00000002735,ENSAPLG00000002525,ENSAPLG00000013554,ENSAPLG00000009031,ENSAPLG00000016301,ENSAPLG00000006984,ENSAPLG00000014524,ENSAPLG00000012621,ENSAPLG00000014928,ENSAPLG00000003673,ENSAPLG00000014612,ENSAPLG00000005470,ENSAPLG00000006843,…
GO:0051336	regulation of hydrolase activity	biological_process	0.0020796	1	31	296	550	12837	ENSAPLG00000014612,ENSAPLG00000015768,ENSAPLG00000012340,ENSAPLG00000008113,ENSAPLG00000005259,ENSAPLG00000012652,ENSAPLG00000009031,ENSAPLG00000006984,ENSAPLG00000005294,ENSAPLG00000014524,ENSAPLG00000011952,ENSAPLG00000006763,ENSAPLG00000006258,ENSAPLG00000005559,ENSAPLG00000015796,ENSAPLG00000003553,ENSAPLG00000011153,ENSAPLG00000007990,ENSAPLG00000002569,ENSAPLG00000003468,ENSAPLG00000012538,…
GO:0030951	establishment or maintenance of microtubule cytoskeleton polarity	biological_process	0.0026456	1	2	296	3	12837	ENSAPLG00000009290,ENSAPLG00000011076
GO:0030952	establishment or maintenance of cytoskeleton polarity	biological_process	0.0026456	1	2	296	3	12837	ENSAPLG00000009290,ENSAPLG00000011076
GO:0043062	extracellular structure organization	biological_process	0.0026531	1	10	296	114	12837	ENSAPLG00000013356,ENSAPLG00000009689,ENSAPLG00000009018,ENSAPLG00000014524,ENSAPLG00000009910,ENSAPLG00000005259,ENSAPLG00000003673,ENSAPLG00000003738,ENSAPLG00000002082,ENSAPLG00000016232
GO:0007010	cytoskeleton organization	biological_process	0.0026813	1	34	296	705	12837	ENSAPLG00000012327,ENSAPLG00000005181,ENSAPLG00000013554,ENSAPLG00000016301,ENSAPLG00000012505,ENSAPLG00000003364,ENSAPLG00000015187,ENSAPLG00000005259,ENSAPLG00000002082,ENSAPLG00000006418,ENSAPLG00000002352,ENSAPLG00000009018,ENSAPLG00000011088,ENSAPLG00000015852,ENSAPLG00000011185,ENSAPLG00000012144,ENSAPLG00000013735,ENSAPLG00000007990,ENSAPLG00000006763,ENSAPLG00000003512,ENSAPLG00000012567,…
GO:0001944	vasculature development	biological_process	0.0026915	1	22	296	360	12837	ENSAPLG00000009031,ENSAPLG00000016301,ENSAPLG00000006984,ENSAPLG00000014524,ENSAPLG00000012621,ENSAPLG00000009689,ENSAPLG00000002735,ENSAPLG00000002525,ENSAPLG00000013554,ENSAPLG00000014612,ENSAPLG00000005470,ENSAPLG00000006843,ENSAPLG00000003526,ENSAPLG00000014928,ENSAPLG00000003673,ENSAPLG00000009768,ENSAPLG00000005830,ENSAPLG00000005274,ENSAPLG00000007323,ENSAPLG00000016232,ENSAPLG00000005685,…
GO:0050770	regulation of axonogenesis	biological_process	0.0027476	1	9	296	67	12837	ENSAPLG00000006843,ENSAPLG00000008044,ENSAPLG00000001913,ENSAPLG00000003090,ENSAPLG00000015187,ENSAPLG00000012652,ENSAPLG00000007198,ENSAPLG00000002917,ENSAPLG00000007150
GO:0016926	protein desumoylation	biological_process	0.0028641	1	2	296	4	12837	ENSAPLG00000014331,ENSAPLG00000005903
GO:0009653	anatomical structure morphogenesis	biological_process	0.0029951	1	62	296	1395	12837	ENSAPLG00000002525,ENSAPLG00000013554,ENSAPLG00000002735,ENSAPLG00000009689,ENSAPLG00000011952,ENSAPLG00000012505,ENSAPLG00000003364,ENSAPLG00000006984,ENSAPLG00000016301,ENSAPLG00000008295,ENSAPLG00000005151,ENSAPLG00000005259,ENSAPLG00000014928,ENSAPLG00000010915,ENSAPLG00000015187,ENSAPLG00000008044,ENSAPLG00000003090,ENSAPLG00000002082,ENSAPLG00000014612,ENSAPLG00000007198,ENSAPLG00000000860,…
GO:0031536	positive regulation of exit from mitosis	biological_process	0.0032211	1	1	296	1	12837	ENSAPLG00000005151
GO:2000026	regulation of multicellular organismal development	biological_process	0.0032351	1	42	296	914	12837	ENSAPLG00000012985,ENSAPLG00000002569,ENSAPLG00000012538,ENSAPLG00000003468,ENSAPLG00000014696,ENSAPLG00000009768,ENSAPLG00000004585,ENSAPLG00000003238,ENSAPLG00000002917,ENSAPLG00000001913,ENSAPLG00000005470,ENSAPLG00000002653,ENSAPLG00000006843,ENSAPLG00000003526,ENSAPLG00000003673,ENSAPLG00000015035,ENSAPLG00000012652,ENSAPLG00000014803,ENSAPLG00000009031,ENSAPLG00000014524,ENSAPLG00000004320,…
GO:0043547	positive regulation of GTPase activity	biological_process	0.0033665	1	16	296	176	12837	ENSAPLG00000002917,ENSAPLG00000006831,ENSAPLG00000005611,ENSAPLG00000004770,ENSAPLG00000013894,ENSAPLG00000005274,ENSAPLG00000005959,ENSAPLG00000013735,ENSAPLG00000007990,ENSAPLG00000006258,ENSAPLG00000006763,ENSAPLG00000011153,ENSAPLG00000005294,ENSAPLG00000008113,ENSAPLG00000014612,ENSAPLG00000015768
GO:0071470	cellular response to osmotic stress	biological_process	0.00366	1	3	296	13	12837	ENSAPLG00000006235,ENSAPLG00000014616,ENSAPLG00000005685
GO:0032836	glomerular basement membrane development	biological_process	0.0038898	1	3	296	7	12837	ENSAPLG00000003673,ENSAPLG00000014524,ENSAPLG00000009910
GO:0014846	esophagus smooth muscle contraction	biological_process	0.0041296	1	2	296	2	12837	ENSAPLG00000009910,ENSAPLG00000003673
GO:0031175	neuron projection development	biological_process	0.0045571	1	26	296	390	12837	ENSAPLG00000006665,ENSAPLG00000015187,ENSAPLG00000007572,ENSAPLG00000008044,ENSAPLG00000006843,ENSAPLG00000003090,ENSAPLG00000001913,ENSAPLG00000002735,ENSAPLG00000004320,ENSAPLG00000007150,ENSAPLG00000006763,ENSAPLG00000012505,ENSAPLG00000014121,ENSAPLG00000011183,ENSAPLG00000015035,ENSAPLG00000012652,ENSAPLG00000014696,ENSAPLG00000013735,ENSAPLG00000012538,ENSAPLG00000007245,ENSAPLG00000012927,…
GO:0044093	positive regulation of molecular function	biological_process	0.0049289	1	36	296	749	12837	ENSAPLG00000005151,ENSAPLG00000006258,ENSAPLG00000011952,ENSAPLG00000006003,ENSAPLG00000015796,ENSAPLG00000014612,ENSAPLG00000008113,ENSAPLG00000010915,ENSAPLG00000005611,ENSAPLG00000004770,ENSAPLG00000005274,ENSAPLG00000007323,ENSAPLG00000006475,ENSAPLG00000007990,ENSAPLG00000015643,ENSAPLG00000010515,ENSAPLG00000013735,ENSAPLG00000012652,ENSAPLG00000014803,ENSAPLG00000009031,ENSAPLG00000005294,…
GO:0007275	multicellular organismal development	biological_process	0.0054444	1	89	296	2322	12837	ENSAPLG00000005470,ENSAPLG00000010776,ENSAPLG00000002653,ENSAPLG00000003526,ENSAPLG00000006843,ENSAPLG00000003673,ENSAPLG00000015035,ENSAPLG00000014803,ENSAPLG00000015036,ENSAPLG00000011183,ENSAPLG00000014565,ENSAPLG00000014524,ENSAPLG00000004320,ENSAPLG00000003553,ENSAPLG00000012985,ENSAPLG00000003468,ENSAPLG00000014696,ENSAPLG00000009190,ENSAPLG00000009768,ENSAPLG00000003238,ENSAPLG00000002917,…
GO:0008047	enzyme activator activity	molecular_function	0.0055382	1	16	296	224	12837	ENSAPLG00000005274,ENSAPLG00000004770,ENSAPLG00000013894,ENSAPLG00000006831,ENSAPLG00000005611,ENSAPLG00000002917,ENSAPLG00000013735,ENSAPLG00000005959,ENSAPLG00000012652,ENSAPLG00000011153,ENSAPLG00000006258,ENSAPLG00000006763,ENSAPLG00000015768,ENSAPLG00000014612,ENSAPLG00000005259,ENSAPLG00000008113
GO:0051128	regulation of cellular component organization	biological_process	0.005622	1	46	296	1100	12837	ENSAPLG00000012927,ENSAPLG00000007990,ENSAPLG00000011185,ENSAPLG00000005830,ENSAPLG00000002352,ENSAPLG00000009018,ENSAPLG00000007198,ENSAPLG00000003090,ENSAPLG00000002082,ENSAPLG00000008044,ENSAPLG00000015187,ENSAPLG00000005259,ENSAPLG00000002684,ENSAPLG00000005151,ENSAPLG00000012505,ENSAPLG00000003364,ENSAPLG00000012327,ENSAPLG00000009689,ENSAPLG00000006003,ENSAPLG00000006792,ENSAPLG00000013554,…
GO:0060688	regulation of morphogenesis of a branching structure	biological_process	0.0058644	1	4	296	34	12837	ENSAPLG00000003468,ENSAPLG00000004585,ENSAPLG00000005151,ENSAPLG00000003673
GO:0014831	gastro-intestinal system smooth muscle contraction	biological_process	0.0058837	1	2	296	3	12837	ENSAPLG00000009910,ENSAPLG00000003673
GO:0006487	protein N-linked glycosylation	biological_process	0.0060175	1	4	296	33	12837	ENSAPLG00000009017,ENSAPLG00000013548,ENSAPLG00000005720,ENSAPLG00000015959
GO:0043281	regulation of cysteine-type endopeptidase activity involved in apoptotic process	biological_process	0.0061147	1	7	296	93	12837	ENSAPLG00000002569,ENSAPLG00000009031,ENSAPLG00000003468,ENSAPLG00000014524,ENSAPLG00000003553,ENSAPLG00000005259,ENSAPLG00000015796
GO:0006996	organelle organization	biological_process	0.006201	1	62	296	1723	12837	ENSAPLG00000003512,ENSAPLG00000012567,ENSAPLG00000006763,ENSAPLG00000011183,ENSAPLG00000013874,ENSAPLG00000009901,ENSAPLG00000006057,ENSAPLG00000004191,ENSAPLG00000013619,ENSAPLG00000011076,ENSAPLG00000002653,ENSAPLG00000003526,ENSAPLG00000007125,ENSAPLG00000006843,ENSAPLG00000004924,ENSAPLG00000009290,ENSAPLG00000002917,ENSAPLG00000013728,ENSAPLG00000002697,ENSAPLG00000008540,ENSAPLG00000006831,…
GO:0022604	regulation of cell morphogenesis	biological_process	0.0065462	1	17	296	257	12837	ENSAPLG00000002917,ENSAPLG00000007198,ENSAPLG00000006662,ENSAPLG00000011185,ENSAPLG00000003364,ENSAPLG00000012505,ENSAPLG00000012652,ENSAPLG00000013554,ENSAPLG00000003512,ENSAPLG00000007150,ENSAPLG00000008044,ENSAPLG00000002653,ENSAPLG00000006843,ENSAPLG00000003090,ENSAPLG00000001913,ENSAPLG00000002082,ENSAPLG00000015187
GO:0048856	anatomical structure development	biological_process	0.0066318	1	95	296	2562	12837	ENSAPLG00000012505,ENSAPLG00000012621,ENSAPLG00000008295,ENSAPLG00000006984,ENSAPLG00000005151,ENSAPLG00000015796,ENSAPLG00000003738,ENSAPLG00000004675,ENSAPLG00000003090,ENSAPLG00000005259,ENSAPLG00000006665,ENSAPLG00000015187,ENSAPLG00000006761,ENSAPLG00000005274,ENSAPLG00000009910,ENSAPLG00000015373,ENSAPLG00000007323,ENSAPLG00000011298,ENSAPLG00000011185,ENSAPLG00000013735,ENSAPLG00000004644,…
GO:0035556	intracellular signal transduction	biological_process	0.0066437	1	55	296	1275	12837	ENSAPLG00000002917,ENSAPLG00000002697,ENSAPLG00000008276,ENSAPLG00000016272,ENSAPLG00000013960,ENSAPLG00000007445,ENSAPLG00000002930,ENSAPLG00000004585,ENSAPLG00000009963,ENSAPLG00000006831,ENSAPLG00000014616,ENSAPLG00000003468,ENSAPLG00000014777,ENSAPLG00000002569,ENSAPLG00000011153,ENSAPLG00000006763,ENSAPLG00000014803,ENSAPLG00000006814,ENSAPLG00000012652,ENSAPLG00000006132,ENSAPLG00000005294,…
GO:1901166	neural crest cell migration involved in autonomic nervous system development	biological_process	0.0068228	1	2	296	4	12837	ENSAPLG00000002735,ENSAPLG00000012652
GO:1901657	glycosyl compound metabolic process	biological_process	0.0069679	1	21	296	363	12837	ENSAPLG00000012538,ENSAPLG00000007990,ENSAPLG00000013735,ENSAPLG00000006235,ENSAPLG00000012743,ENSAPLG00000005959,ENSAPLG00000005274,ENSAPLG00000013894,ENSAPLG00000004770,ENSAPLG00000005611,ENSAPLG00000006831,ENSAPLG00000002917,ENSAPLG00000015768,ENSAPLG00000014612,ENSAPLG00000008113,ENSAPLG00000008147,ENSAPLG00000005294,ENSAPLG00000011153,ENSAPLG00000006258,ENSAPLG00000012045,ENSAPLG00000006763
GO:0004065	arylsulfatase activity	molecular_function	0.0069955	1	2	296	3	12837	ENSAPLG00000003673,ENSAPLG00000009910
GO:0009199	ribonucleoside triphosphate metabolic process	biological_process	0.0071461	1	19	296	265	12837	ENSAPLG00000011153,ENSAPLG00000006258,ENSAPLG00000006763,ENSAPLG00000005294,ENSAPLG00000008113,ENSAPLG00000008147,ENSAPLG00000015768,ENSAPLG00000014612,ENSAPLG00000002917,ENSAPLG00000005274,ENSAPLG00000004770,ENSAPLG00000013894,ENSAPLG00000006831,ENSAPLG00000005611,ENSAPLG00000013735,ENSAPLG00000005959,ENSAPLG00000012743,ENSAPLG00000012538,ENSAPLG00000007990
GO:1901135	carbohydrate derivative metabolic process	biological_process	0.0071478	1	32	296	730	12837	ENSAPLG00000007990,ENSAPLG00000006235,ENSAPLG00000013735,ENSAPLG00000005611,ENSAPLG00000009910,ENSAPLG00000004770,ENSAPLG00000005274,ENSAPLG00000013548,ENSAPLG00000003794,ENSAPLG00000014612,ENSAPLG00000008147,ENSAPLG00000008113,ENSAPLG00000006258,ENSAPLG00000012538,ENSAPLG00000012725,ENSAPLG00000012743,ENSAPLG00000005959,ENSAPLG00000006831,ENSAPLG00000013894,ENSAPLG00000015959,ENSAPLG00000002917,…
GO:0008449	N-acetylglucosamine-6-sulfatase activity	molecular_function	0.0074396	1	2	296	3	12837	ENSAPLG00000003673,ENSAPLG00000009910
GO:0021895	cerebral cortex neuron differentiation	biological_process	0.0075661	1	2	296	11	12837	ENSAPLG00000006763,ENSAPLG00000006843
GO:0007016	cytoskeletal anchoring at plasma membrane	biological_process	0.0077069	1	2	296	3	12837	ENSAPLG00000004060,ENSAPLG00000012505
GO:0007409	axonogenesis	biological_process	0.0077723	1	16	296	192	12837	ENSAPLG00000011183,ENSAPLG00000012652,ENSAPLG00000002735,ENSAPLG00000004320,ENSAPLG00000007150,ENSAPLG00000008044,ENSAPLG00000007572,ENSAPLG00000006843,ENSAPLG00000001913,ENSAPLG00000003090,ENSAPLG00000015187,ENSAPLG00000005830,ENSAPLG00000002917,ENSAPLG00000000860,ENSAPLG00000007198,ENSAPLG00000007245
GO:0030198	extracellular matrix organization	biological_process	0.0080246	1	9	296	113	12837	ENSAPLG00000003673,ENSAPLG00000005259,ENSAPLG00000016232,ENSAPLG00000002082,ENSAPLG00000003738,ENSAPLG00000009689,ENSAPLG00000013356,ENSAPLG00000009910,ENSAPLG00000014524
GO:0043085	positive regulation of catalytic activity	biological_process	0.0084422	1	29	296	598	12837	ENSAPLG00000008540,ENSAPLG00000006831,ENSAPLG00000005611,ENSAPLG00000004770,ENSAPLG00000013894,ENSAPLG00000005274,ENSAPLG00000006475,ENSAPLG00000002917,ENSAPLG00000007990,ENSAPLG00000006462,ENSAPLG00000015643,ENSAPLG00000005959,ENSAPLG00000010515,ENSAPLG00000013735,ENSAPLG00000012652,ENSAPLG00000009031,ENSAPLG00000005294,ENSAPLG00000014524,ENSAPLG00000011952,ENSAPLG00000006258,ENSAPLG00000006763,…
GO:0045180	basal cortex	cellular_component	0.0089162	1	2	296	3	12837	ENSAPLG00000002653,ENSAPLG00000002082
GO:0000060	protein import into nucleus, translocation	biological_process	0.0089909	1	3	296	21	12837	ENSAPLG00000006843,ENSAPLG00000005151,ENSAPLG00000004191
GO:0071840	cellular component organization or biogenesis	biological_process	0.0090622	1	103	296	3037	12837	ENSAPLG00000015036,ENSAPLG00000011183,ENSAPLG00000014524,ENSAPLG00000015035,ENSAPLG00000010395,ENSAPLG00000013874,ENSAPLG00000012567,ENSAPLG00000003512,ENSAPLG00000003553,ENSAPLG00000004320,ENSAPLG00000007977,ENSAPLG00000002653,ENSAPLG00000011076,ENSAPLG00000003526,ENSAPLG00000006843,ENSAPLG00000009290,ENSAPLG00000004924,ENSAPLG00000006057,ENSAPLG00000009901,ENSAPLG00000003673,ENSAPLG00000013079,…
GO:0009164	nucleoside catabolic process	biological_process	0.0093339	1	18	296	238	12837	ENSAPLG00000006763,ENSAPLG00000012045,ENSAPLG00000006258,ENSAPLG00000011153,ENSAPLG00000005294,ENSAPLG00000008113,ENSAPLG00000014612,ENSAPLG00000015768,ENSAPLG00000002917,ENSAPLG00000006831,ENSAPLG00000005611,ENSAPLG00000004770,ENSAPLG00000013894,ENSAPLG00000005274,ENSAPLG00000005959,ENSAPLG00000013735,ENSAPLG00000007990,ENSAPLG00000012538
GO:1901658	glycosyl compound catabolic process	biological_process	0.0095244	1	18	296	242	12837	ENSAPLG00000005274,ENSAPLG00000004770,ENSAPLG00000013894,ENSAPLG00000005611,ENSAPLG00000006831,ENSAPLG00000002917,ENSAPLG00000012538,ENSAPLG00000007990,ENSAPLG00000013735,ENSAPLG00000005959,ENSAPLG00000005294,ENSAPLG00000011153,ENSAPLG00000006763,ENSAPLG00000012045,ENSAPLG00000006258,ENSAPLG00000015768,ENSAPLG00000014612,ENSAPLG00000008113
GO:0061564	axon development	biological_process	0.0097512	1	16	296	202	12837	ENSAPLG00000005830,ENSAPLG00000002917,ENSAPLG00000000860,ENSAPLG00000007198,ENSAPLG00000007245,ENSAPLG00000012652,ENSAPLG00000011183,ENSAPLG00000004320,ENSAPLG00000007150,ENSAPLG00000002735,ENSAPLG00000001913,ENSAPLG00000003090,ENSAPLG00000007572,ENSAPLG00000008044,ENSAPLG00000006843,ENSAPLG00000015187
GO:0051651	maintenance of location in cell	biological_process	0.0099189	1	7	296	87	12837	ENSAPLG00000002930,ENSAPLG00000009018,ENSAPLG00000012505,ENSAPLG00000002082,ENSAPLG00000009290,ENSAPLG00000004060,ENSAPLG00000008113
GO:1901136	carbohydrate derivative catabolic process	biological_process	0.010034	1	19	296	277	12837	ENSAPLG00000005294,ENSAPLG00000011153,ENSAPLG00000006258,ENSAPLG00000012045,ENSAPLG00000006763,ENSAPLG00000015768,ENSAPLG00000014612,ENSAPLG00000008113,ENSAPLG00000013894,ENSAPLG00000004770,ENSAPLG00000005274,ENSAPLG00000006831,ENSAPLG00000005611,ENSAPLG00000003794,ENSAPLG00000002917,ENSAPLG00000012538,ENSAPLG00000007990,ENSAPLG00000013735,ENSAPLG00000005959
GO:0060762	regulation of branching involved in mammary gland duct morphogenesis	biological_process	0.010144	1	1	296	3	12837	ENSAPLG00000005151
GO:0002265	astrocyte activation involved in immune response	biological_process	0.010225	1	2	296	3	12837	ENSAPLG00000015036,ENSAPLG00000006843
GO:0048143	astrocyte activation	biological_process	0.010225	1	2	296	3	12837	ENSAPLG00000015036,ENSAPLG00000006843
GO:0009141	nucleoside triphosphate metabolic process	biological_process	0.010239	1	19	296	276	12837	ENSAPLG00000005294,ENSAPLG00000011153,ENSAPLG00000006763,ENSAPLG00000006258,ENSAPLG00000015768,ENSAPLG00000014612,ENSAPLG00000008113,ENSAPLG00000008147,ENSAPLG00000005274,ENSAPLG00000004770,ENSAPLG00000013894,ENSAPLG00000006831,ENSAPLG00000005611,ENSAPLG00000002917,ENSAPLG00000012538,ENSAPLG00000007990,ENSAPLG00000013735,ENSAPLG00000005959,ENSAPLG00000012743
GO:0048706	embryonic skeletal system development	biological_process	0.010661	1	7	296	86	12837	ENSAPLG00000010485,ENSAPLG00000015373,ENSAPLG00000011952,ENSAPLG00000014928,ENSAPLG00000003673,ENSAPLG00000009910,ENSAPLG00000007810
GO:0021675	nerve development	biological_process	0.011225	1	5	296	36	12837	ENSAPLG00000009910,ENSAPLG00000005830,ENSAPLG00000011183,ENSAPLG00000002735,ENSAPLG00000003673
GO:0001501	skeletal system development	biological_process	0.011435	1	15	296	266	12837	ENSAPLG00000012985,ENSAPLG00000001913,ENSAPLG00000003738,ENSAPLG00000007810,ENSAPLG00000006843,ENSAPLG00000004118,ENSAPLG00000003673,ENSAPLG00000014928,ENSAPLG00000010915,ENSAPLG00000008295,ENSAPLG00000009910,ENSAPLG00000015373,ENSAPLG00000010485,ENSAPLG00000011952,ENSAPLG00000003238
GO:0051224	negative regulation of protein transport	biological_process	0.011632	1	5	296	70	12837	ENSAPLG00000011385,ENSAPLG00000009844,ENSAPLG00000002930,ENSAPLG00000012985,ENSAPLG00000012652
GO:2000116	regulation of cysteine-type endopeptidase activity	biological_process	0.012206	1	7	296	102	12837	ENSAPLG00000003553,ENSAPLG00000005259,ENSAPLG00000015796,ENSAPLG00000002569,ENSAPLG00000009031,ENSAPLG00000003468,ENSAPLG00000014524
GO:0016043	cellular component organization	biological_process	0.012324	1	101	296	2970	12837	ENSAPLG00000006763,ENSAPLG00000007150,ENSAPLG00000008537,ENSAPLG00000012652,ENSAPLG00000004191,ENSAPLG00000013619,ENSAPLG00000007572,ENSAPLG00000007125,ENSAPLG00000001913,ENSAPLG00000016317,ENSAPLG00000013728,ENSAPLG00000002697,ENSAPLG00000004585,ENSAPLG00000002930,ENSAPLG00000006831,ENSAPLG00000006662,ENSAPLG00000012538,ENSAPLG00000005685,ENSAPLG00000002569,ENSAPLG00000016232,ENSAPLG00000004060,…
GO:0010646	regulation of cell communication	biological_process	0.012402	1	61	296	1666	12837	ENSAPLG00000014912,ENSAPLG00000006054,ENSAPLG00000015187,ENSAPLG00000003386,ENSAPLG00000014612,ENSAPLG00000008283,ENSAPLG00000003010,ENSAPLG00000015796,ENSAPLG00000002525,ENSAPLG00000011952,ENSAPLG00000005181,ENSAPLG00000012327,ENSAPLG00000009527,ENSAPLG00000014121,ENSAPLG00000005151,ENSAPLG00000006984,ENSAPLG00000008162,ENSAPLG00000010515,ENSAPLG00000004118,ENSAPLG00000007990,ENSAPLG00000013325,…
GO:0031625	ubiquitin protein ligase binding	molecular_function	0.012609	1	10	296	169	12837	ENSAPLG00000002930,ENSAPLG00000003410,ENSAPLG00000013874,ENSAPLG00000009824,ENSAPLG00000015959,ENSAPLG00000007990,ENSAPLG00000006462,ENSAPLG00000014251,ENSAPLG00000015643,ENSAPLG00000014057
GO:0048812	neuron projection morphogenesis	biological_process	0.012628	1	19	296	258	12837	ENSAPLG00000015187,ENSAPLG00000006843,ENSAPLG00000007572,ENSAPLG00000008044,ENSAPLG00000003090,ENSAPLG00000001913,ENSAPLG00000002735,ENSAPLG00000007150,ENSAPLG00000004320,ENSAPLG00000011183,ENSAPLG00000012505,ENSAPLG00000012652,ENSAPLG00000013735,ENSAPLG00000014696,ENSAPLG00000007245,ENSAPLG00000007198,ENSAPLG00000000860,ENSAPLG00000002917,ENSAPLG00000005830
GO:0000033	alpha-1,3-mannosyltransferase activity	molecular_function	0.012761	1	1	296	3	12837	ENSAPLG00000005720
GO:0009205	purine ribonucleoside triphosphate metabolic process	biological_process	0.012927	1	18	296	262	12837	ENSAPLG00000015768,ENSAPLG00000014612,ENSAPLG00000008113,ENSAPLG00000008147,ENSAPLG00000005294,ENSAPLG00000011153,ENSAPLG00000006763,ENSAPLG00000006258,ENSAPLG00000012538,ENSAPLG00000007990,ENSAPLG00000013735,ENSAPLG00000005959,ENSAPLG00000005274,ENSAPLG00000004770,ENSAPLG00000013894,ENSAPLG00000006831,ENSAPLG00000005611,ENSAPLG00000002917
GO:0033270	paranode region of axon	cellular_component	0.012931	1	2	296	6	12837	ENSAPLG00000012505,ENSAPLG00000014616
GO:0009116	nucleoside metabolic process	biological_process	0.012965	1	20	296	356	12837	ENSAPLG00000005294,ENSAPLG00000011153,ENSAPLG00000006763,ENSAPLG00000012045,ENSAPLG00000006258,ENSAPLG00000015768,ENSAPLG00000014612,ENSAPLG00000008147,ENSAPLG00000008113,ENSAPLG00000004770,ENSAPLG00000013894,ENSAPLG00000005274,ENSAPLG00000006831,ENSAPLG00000005611,ENSAPLG00000002917,ENSAPLG00000012538,ENSAPLG00000007990,ENSAPLG00000013735,ENSAPLG00000005959,ENSAPLG00000012743
GO:0033124	regulation of GTP catabolic process	biological_process	0.013049	1	17	296	219	12837	ENSAPLG00000008113,ENSAPLG00000015768,ENSAPLG00000014612,ENSAPLG00000011153,ENSAPLG00000006763,ENSAPLG00000006258,ENSAPLG00000005294,ENSAPLG00000013735,ENSAPLG00000005959,ENSAPLG00000012538,ENSAPLG00000007990,ENSAPLG00000002917,ENSAPLG00000004770,ENSAPLG00000013894,ENSAPLG00000005274,ENSAPLG00000005611,ENSAPLG00000006831
GO:0043087	regulation of GTPase activity	biological_process	0.013049	1	17	296	219	12837	ENSAPLG00000015768,ENSAPLG00000014612,ENSAPLG00000008113,ENSAPLG00000005294,ENSAPLG00000011153,ENSAPLG00000006763,ENSAPLG00000006258,ENSAPLG00000012538,ENSAPLG00000007990,ENSAPLG00000013735,ENSAPLG00000005959,ENSAPLG00000013894,ENSAPLG00000004770,ENSAPLG00000005274,ENSAPLG00000005611,ENSAPLG00000006831,ENSAPLG00000002917
GO:0006184	GTP catabolic process	biological_process	0.013433	1	17	296	220	12837	ENSAPLG00000011153,ENSAPLG00000006763,ENSAPLG00000006258,ENSAPLG00000005294,ENSAPLG00000008113,ENSAPLG00000015768,ENSAPLG00000014612,ENSAPLG00000002917,ENSAPLG00000013894,ENSAPLG00000004770,ENSAPLG00000005274,ENSAPLG00000005611,ENSAPLG00000006831,ENSAPLG00000013735,ENSAPLG00000005959,ENSAPLG00000012538,ENSAPLG00000007990
GO:0009203	ribonucleoside triphosphate catabolic process	biological_process	0.013433	1	17	296	220	12837	ENSAPLG00000013894,ENSAPLG00000004770,ENSAPLG00000005274,ENSAPLG00000005611,ENSAPLG00000006831,ENSAPLG00000002917,ENSAPLG00000012538,ENSAPLG00000007990,ENSAPLG00000013735,ENSAPLG00000005959,ENSAPLG00000005294,ENSAPLG00000011153,ENSAPLG00000006763,ENSAPLG00000006258,ENSAPLG00000015768,ENSAPLG00000014612,ENSAPLG00000008113
GO:0009207	purine ribonucleoside triphosphate catabolic process	biological_process	0.013433	1	17	296	220	12837	ENSAPLG00000008113,ENSAPLG00000015768,ENSAPLG00000014612,ENSAPLG00000011153,ENSAPLG00000006258,ENSAPLG00000006763,ENSAPLG00000005294,ENSAPLG00000013735,ENSAPLG00000005959,ENSAPLG00000012538,ENSAPLG00000007990,ENSAPLG00000002917,ENSAPLG00000004770,ENSAPLG00000013894,ENSAPLG00000005274,ENSAPLG00000005611,ENSAPLG00000006831
GO:1900477	negative regulation of G1/S transition of mitotic cell cycle by negative regulation of transcription from RNA polymerase II promoter	biological_process	0.013629	1	1	296	1	12837	ENSAPLG00000008244
GO:1901069	guanosine-containing compound catabolic process	biological_process	0.013706	1	17	296	221	12837	ENSAPLG00000013735,ENSAPLG00000005959,ENSAPLG00000012538,ENSAPLG00000007990,ENSAPLG00000002917,ENSAPLG00000013894,ENSAPLG00000004770,ENSAPLG00000005274,ENSAPLG00000006831,ENSAPLG00000005611,ENSAPLG00000008113,ENSAPLG00000015768,ENSAPLG00000014612,ENSAPLG00000011153,ENSAPLG00000006258,ENSAPLG00000006763,ENSAPLG00000005294
GO:0072523	purine-containing compound catabolic process	biological_process	0.013728	1	18	296	264	12837	ENSAPLG00000007990,ENSAPLG00000012538,ENSAPLG00000005959,ENSAPLG00000013735,ENSAPLG00000005611,ENSAPLG00000006831,ENSAPLG00000005274,ENSAPLG00000004770,ENSAPLG00000013894,ENSAPLG00000002917,ENSAPLG00000014612,ENSAPLG00000015768,ENSAPLG00000008113,ENSAPLG00000005294,ENSAPLG00000006258,ENSAPLG00000012045,ENSAPLG00000006763,ENSAPLG00000011153
GO:0050793	regulation of developmental process	biological_process	0.013802	1	48	296	1181	12837	ENSAPLG00000008538,ENSAPLG00000011185,ENSAPLG00000014808,ENSAPLG00000012927,ENSAPLG00000007245,ENSAPLG00000015373,ENSAPLG00000007198,ENSAPLG00000002352,ENSAPLG00000009910,ENSAPLG00000005830,ENSAPLG00000015187,ENSAPLG00000006054,ENSAPLG00000002082,ENSAPLG00000014612,ENSAPLG00000003090,ENSAPLG00000003386,ENSAPLG00000008044,ENSAPLG00000015796,ENSAPLG00000013554,ENSAPLG00000005151,ENSAPLG00000006984,…
GO:1902041	regulation of extrinsic apoptotic signaling pathway via death domain receptors	biological_process	0.013847	1	3	296	26	12837	ENSAPLG00000010515,ENSAPLG00000002930,ENSAPLG00000014803
GO:0009146	purine nucleoside triphosphate catabolic process	biological_process	0.013921	1	17	296	223	12837	ENSAPLG00000004770,ENSAPLG00000013894,ENSAPLG00000005274,ENSAPLG00000006831,ENSAPLG00000005611,ENSAPLG00000002917,ENSAPLG00000012538,ENSAPLG00000007990,ENSAPLG00000013735,ENSAPLG00000005959,ENSAPLG00000005294,ENSAPLG00000011153,ENSAPLG00000006763,ENSAPLG00000006258,ENSAPLG00000015768,ENSAPLG00000014612,ENSAPLG00000008113
GO:0046434	organophosphate catabolic process	biological_process	0.013996	1	19	296	303	12837	ENSAPLG00000008113,ENSAPLG00000015768,ENSAPLG00000014612,ENSAPLG00000011153,ENSAPLG00000006763,ENSAPLG00000006258,ENSAPLG00000005294,ENSAPLG00000013735,ENSAPLG00000005959,ENSAPLG00000012538,ENSAPLG00000007990,ENSAPLG00000002917,ENSAPLG00000015686,ENSAPLG00000013894,ENSAPLG00000004770,ENSAPLG00000005274,ENSAPLG00000013009,ENSAPLG00000005611,ENSAPLG00000006831
GO:0031252	cell leading edge	cellular_component	0.014982	1	13	296	172	12837	ENSAPLG00000002352,ENSAPLG00000016301,ENSAPLG00000014121,ENSAPLG00000003364,ENSAPLG00000012505,ENSAPLG00000007150,ENSAPLG00000007198,ENSAPLG00000000860,ENSAPLG00000004060,ENSAPLG00000016232,ENSAPLG00000007630,ENSAPLG00000005685,ENSAPLG00000002653
GO:0007169	transmembrane receptor protein tyrosine kinase signaling pathway	biological_process	0.014992	1	18	296	300	12837	ENSAPLG00000011952,ENSAPLG00000003512,ENSAPLG00000002525,ENSAPLG00000002735,ENSAPLG00000012236,ENSAPLG00000014524,ENSAPLG00000003673,ENSAPLG00000010915,ENSAPLG00000005470,ENSAPLG00000008504,ENSAPLG00000006843,ENSAPLG00000013356,ENSAPLG00000002917,ENSAPLG00000005830,ENSAPLG00000009910,ENSAPLG00000013960,ENSAPLG00000003468,ENSAPLG00000012538
GO:0009143	nucleoside triphosphate catabolic process	biological_process	0.015313	1	17	296	225	12837	ENSAPLG00000002917,ENSAPLG00000005274,ENSAPLG00000004770,ENSAPLG00000013894,ENSAPLG00000006831,ENSAPLG00000005611,ENSAPLG00000013735,ENSAPLG00000005959,ENSAPLG00000012538,ENSAPLG00000007990,ENSAPLG00000011153,ENSAPLG00000006258,ENSAPLG00000006763,ENSAPLG00000005294,ENSAPLG00000008113,ENSAPLG00000015768,ENSAPLG00000014612
GO:0009144	purine nucleoside triphosphate metabolic process	biological_process	0.015358	1	18	296	267	12837	ENSAPLG00000002917,ENSAPLG00000004770,ENSAPLG00000013894,ENSAPLG00000005274,ENSAPLG00000005611,ENSAPLG00000006831,ENSAPLG00000013735,ENSAPLG00000005959,ENSAPLG00000012538,ENSAPLG00000007990,ENSAPLG00000011153,ENSAPLG00000006763,ENSAPLG00000006258,ENSAPLG00000005294,ENSAPLG00000008147,ENSAPLG00000008113,ENSAPLG00000015768,ENSAPLG00000014612
GO:0006152	purine nucleoside catabolic process	biological_process	0.015553	1	17	296	230	12837	ENSAPLG00000008113,ENSAPLG00000015768,ENSAPLG00000014612,ENSAPLG00000011153,ENSAPLG00000006763,ENSAPLG00000006258,ENSAPLG00000005294,ENSAPLG00000013735,ENSAPLG00000005959,ENSAPLG00000012538,ENSAPLG00000007990,ENSAPLG00000002917,ENSAPLG00000005274,ENSAPLG00000013894,ENSAPLG00000004770,ENSAPLG00000006831,ENSAPLG00000005611
GO:0046130	purine ribonucleoside catabolic process	biological_process	0.015553	1	17	296	230	12837	ENSAPLG00000014612,ENSAPLG00000015768,ENSAPLG00000008113,ENSAPLG00000005294,ENSAPLG00000006763,ENSAPLG00000006258,ENSAPLG00000011153,ENSAPLG00000007990,ENSAPLG00000012538,ENSAPLG00000005959,ENSAPLG00000013735,ENSAPLG00000006831,ENSAPLG00000005611,ENSAPLG00000005274,ENSAPLG00000013894,ENSAPLG00000004770,ENSAPLG00000002917
GO:0032482	Rab protein signal transduction	biological_process	0.015753	1	2	296	3	12837	ENSAPLG00000010515,ENSAPLG00000005294
GO:0032483	regulation of Rab protein signal transduction	biological_process	0.015753	1	2	296	3	12837	ENSAPLG00000010515,ENSAPLG00000005294
GO:0051239	regulation of multicellular organismal process	biological_process	0.015939	1	55	296	1441	12837	ENSAPLG00000008538,ENSAPLG00000014808,ENSAPLG00000007990,ENSAPLG00000012927,ENSAPLG00000007245,ENSAPLG00000008750,ENSAPLG00000015373,ENSAPLG00000009844,ENSAPLG00000007198,ENSAPLG00000002352,ENSAPLG00000005830,ENSAPLG00000009910,ENSAPLG00000015187,ENSAPLG00000012378,ENSAPLG00000014912,ENSAPLG00000006054,ENSAPLG00000014612,ENSAPLG00000002082,ENSAPLG00000003090,ENSAPLG00000003386,ENSAPLG00000008044,…
GO:0008631	intrinsic apoptotic signaling pathway in response to oxidative stress	biological_process	0.015954	1	2	296	19	12837	ENSAPLG00000003090,ENSAPLG00000015796
GO:0042454	ribonucleoside catabolic process	biological_process	0.015955	1	17	296	236	12837	ENSAPLG00000005274,ENSAPLG00000004770,ENSAPLG00000013894,ENSAPLG00000006831,ENSAPLG00000005611,ENSAPLG00000002917,ENSAPLG00000012538,ENSAPLG00000007990,ENSAPLG00000013735,ENSAPLG00000005959,ENSAPLG00000005294,ENSAPLG00000011153,ENSAPLG00000006258,ENSAPLG00000006763,ENSAPLG00000015768,ENSAPLG00000014612,ENSAPLG00000008113
GO:0032006	regulation of TOR signaling cascade	biological_process	0.016023	1	5	296	45	12837	ENSAPLG00000008162,ENSAPLG00000005181,ENSAPLG00000005274,ENSAPLG00000002352,ENSAPLG00000002569
GO:0009119	ribonucleoside metabolic process	biological_process	0.016038	1	19	296	320	12837	ENSAPLG00000007990,ENSAPLG00000012538,ENSAPLG00000012743,ENSAPLG00000005959,ENSAPLG00000013735,ENSAPLG00000005611,ENSAPLG00000006831,ENSAPLG00000004770,ENSAPLG00000013894,ENSAPLG00000005274,ENSAPLG00000002917,ENSAPLG00000014612,ENSAPLG00000015768,ENSAPLG00000008147,ENSAPLG00000008113,ENSAPLG00000005294,ENSAPLG00000006763,ENSAPLG00000006258,ENSAPLG00000011153
GO:0052547	regulation of peptidase activity	biological_process	0.016087	1	10	296	182	12837	ENSAPLG00000005259,ENSAPLG00000012340,ENSAPLG00000003468,ENSAPLG00000002569,ENSAPLG00000015796,ENSAPLG00000003553,ENSAPLG00000004239,ENSAPLG00000014524,ENSAPLG00000009031,ENSAPLG00000012652
GO:0044389	small conjugating protein ligase binding	molecular_function	0.016125	1	10	296	176	12837	ENSAPLG00000009824,ENSAPLG00000015959,ENSAPLG00000002930,ENSAPLG00000003410,ENSAPLG00000013874,ENSAPLG00000014251,ENSAPLG00000015643,ENSAPLG00000014057,ENSAPLG00000007990,ENSAPLG00000006462
GO:0035860	glial cell-derived neurotrophic factor receptor signaling pathway	biological_process	0.016182	1	2	296	5	12837	ENSAPLG00000003673,ENSAPLG00000009910
GO:0009154	purine ribonucleotide catabolic process	biological_process	0.016235	1	17	296	228	12837	ENSAPLG00000005294,ENSAPLG00000006763,ENSAPLG00000006258,ENSAPLG00000011153,ENSAPLG00000014612,ENSAPLG00000015768,ENSAPLG00000008113,ENSAPLG00000006831,ENSAPLG00000005611,ENSAPLG00000013894,ENSAPLG00000004770,ENSAPLG00000005274,ENSAPLG00000002917,ENSAPLG00000007990,ENSAPLG00000012538,ENSAPLG00000005959,ENSAPLG00000013735
GO:0009261	ribonucleotide catabolic process	biological_process	0.016305	1	17	296	229	12837	ENSAPLG00000002917,ENSAPLG00000005611,ENSAPLG00000006831,ENSAPLG00000013894,ENSAPLG00000004770,ENSAPLG00000005274,ENSAPLG00000005959,ENSAPLG00000013735,ENSAPLG00000007990,ENSAPLG00000012538,ENSAPLG00000006763,ENSAPLG00000006258,ENSAPLG00000011153,ENSAPLG00000005294,ENSAPLG00000008113,ENSAPLG00000014612,ENSAPLG00000015768
GO:0001223	transcription coactivator binding	molecular_function	0.016313	1	2	296	7	12837	ENSAPLG00000013992,ENSAPLG00000004585
GO:0030811	regulation of nucleotide catabolic process	biological_process	0.016462	1	17	296	244	12837	ENSAPLG00000005294,ENSAPLG00000011153,ENSAPLG00000006763,ENSAPLG00000006258,ENSAPLG00000015768,ENSAPLG00000014612,ENSAPLG00000008113,ENSAPLG00000005274,ENSAPLG00000004770,ENSAPLG00000013894,ENSAPLG00000006831,ENSAPLG00000005611,ENSAPLG00000002917,ENSAPLG00000012538,ENSAPLG00000007990,ENSAPLG00000013735,ENSAPLG00000005959
GO:0033121	regulation of purine nucleotide catabolic process	biological_process	0.016462	1	17	296	244	12837	ENSAPLG00000002917,ENSAPLG00000006831,ENSAPLG00000005611,ENSAPLG00000013894,ENSAPLG00000004770,ENSAPLG00000005274,ENSAPLG00000005959,ENSAPLG00000013735,ENSAPLG00000007990,ENSAPLG00000012538,ENSAPLG00000006763,ENSAPLG00000006258,ENSAPLG00000011153,ENSAPLG00000005294,ENSAPLG00000008113,ENSAPLG00000014612,ENSAPLG00000015768
GO:0065009	regulation of molecular function	biological_process	0.016612	1	51	296	1421	12837	ENSAPLG00000008540,ENSAPLG00000006831,ENSAPLG00000013894,ENSAPLG00000013960,ENSAPLG00000004585,ENSAPLG00000011385,ENSAPLG00000009636,ENSAPLG00000002917,ENSAPLG00000006462,ENSAPLG00000002569,ENSAPLG00000012538,ENSAPLG00000003468,ENSAPLG00000005959,ENSAPLG00000005294,ENSAPLG00000012652,ENSAPLG00000014803,ENSAPLG00000009031,ENSAPLG00000015036,ENSAPLG00000014524,ENSAPLG00000006763,ENSAPLG00000011153,…
GO:0040037	negative regulation of fibroblast growth factor receptor signaling pathway	biological_process	0.016766	1	2	296	10	12837	ENSAPLG00000009910,ENSAPLG00000003673
GO:0032403	protein complex binding	molecular_function	0.01698	1	11	296	170	12837	ENSAPLG00000015373,ENSAPLG00000007323,ENSAPLG00000003512,ENSAPLG00000016032,ENSAPLG00000002352,ENSAPLG00000012652,ENSAPLG00000009527,ENSAPLG00000014524,ENSAPLG00000016044,ENSAPLG00000006790,ENSAPLG00000009895
GO:0009118	regulation of nucleoside metabolic process	biological_process	0.017227	1	17	296	248	12837	ENSAPLG00000013735,ENSAPLG00000005959,ENSAPLG00000012538,ENSAPLG00000007990,ENSAPLG00000002917,ENSAPLG00000005274,ENSAPLG00000013894,ENSAPLG00000004770,ENSAPLG00000006831,ENSAPLG00000005611,ENSAPLG00000008113,ENSAPLG00000015768,ENSAPLG00000014612,ENSAPLG00000011153,ENSAPLG00000006763,ENSAPLG00000006258,ENSAPLG00000005294
GO:0031589	cell-substrate adhesion	biological_process	0.017242	1	13	296	179	12837	ENSAPLG00000002653,ENSAPLG00000012538,ENSAPLG00000002082,ENSAPLG00000016232,ENSAPLG00000007990,ENSAPLG00000015187,ENSAPLG00000003364,ENSAPLG00000016301,ENSAPLG00000005830,ENSAPLG00000012652,ENSAPLG00000002525,ENSAPLG00000013554,ENSAPLG00000007150
GO:0060021	palate development	biological_process	0.017284	1	5	296	47	12837	ENSAPLG00000005274,ENSAPLG00000008295,ENSAPLG00000012985,ENSAPLG00000010915,ENSAPLG00000004118
GO:0097190	apoptotic signaling pathway	biological_process	0.01751	1	12	296	287	12837	ENSAPLG00000014803,ENSAPLG00000002930,ENSAPLG00000002697,ENSAPLG00000008244,ENSAPLG00000003512,ENSAPLG00000015796,ENSAPLG00000003090,ENSAPLG00000006843,ENSAPLG00000003468,ENSAPLG00000014616,ENSAPLG00000010515,ENSAPLG00000008162
GO:0048489	synaptic vesicle transport	biological_process	0.017605	1	6	296	49	12837	ENSAPLG00000015187,ENSAPLG00000006763,ENSAPLG00000014912,ENSAPLG00000005294,ENSAPLG00000007990,ENSAPLG00000006843
GO:0097480	establishment of synaptic vesicle localization	biological_process	0.017605	1	6	296	49	12837	ENSAPLG00000007990,ENSAPLG00000005294,ENSAPLG00000006843,ENSAPLG00000006763,ENSAPLG00000015187,ENSAPLG00000014912
GO:0002360	T cell lineage commitment	biological_process	0.0178	1	2	296	12	12837	ENSAPLG00000002697,ENSAPLG00000015187
GO:0046039	GTP metabolic process	biological_process	0.017882	1	17	296	234	12837	ENSAPLG00000005294,ENSAPLG00000011153,ENSAPLG00000006258,ENSAPLG00000006763,ENSAPLG00000015768,ENSAPLG00000014612,ENSAPLG00000008113,ENSAPLG00000005274,ENSAPLG00000004770,ENSAPLG00000013894,ENSAPLG00000006831,ENSAPLG00000005611,ENSAPLG00000002917,ENSAPLG00000012538,ENSAPLG00000007990,ENSAPLG00000013735,ENSAPLG00000005959
GO:0051650	establishment of vesicle localization	biological_process	0.017896	1	7	296	71	12837	ENSAPLG00000006843,ENSAPLG00000002082,ENSAPLG00000007990,ENSAPLG00000005294,ENSAPLG00000014912,ENSAPLG00000015187,ENSAPLG00000006763
GO:0018279	protein N-linked glycosylation via asparagine	biological_process	0.018264	1	2	296	10	12837	ENSAPLG00000009017,ENSAPLG00000015959
GO:0033160	positive regulation of protein import into nucleus, translocation	biological_process	0.018421	1	2	296	7	12837	ENSAPLG00000006843,ENSAPLG00000004191
GO:0050790	regulation of catalytic activity	biological_process	0.018601	1	41	296	1021	12837	ENSAPLG00000015768,ENSAPLG00000006843,ENSAPLG00000007630,ENSAPLG00000011153,ENSAPLG00000003553,ENSAPLG00000006763,ENSAPLG00000014524,ENSAPLG00000005294,ENSAPLG00000012652,ENSAPLG00000009031,ENSAPLG00000005959,ENSAPLG00000003468,ENSAPLG00000012538,ENSAPLG00000006462,ENSAPLG00000002569,ENSAPLG00000002917,ENSAPLG00000009636,ENSAPLG00000013894,ENSAPLG00000008540,ENSAPLG00000006831,ENSAPLG00000005259,…
GO:1901068	guanosine-containing compound metabolic process	biological_process	0.01864	1	17	296	239	12837	ENSAPLG00000005294,ENSAPLG00000011153,ENSAPLG00000006763,ENSAPLG00000006258,ENSAPLG00000015768,ENSAPLG00000014612,ENSAPLG00000008113,ENSAPLG00000004770,ENSAPLG00000013894,ENSAPLG00000005274,ENSAPLG00000005611,ENSAPLG00000006831,ENSAPLG00000002917,ENSAPLG00000012538,ENSAPLG00000007990,ENSAPLG00000013735,ENSAPLG00000005959
GO:0072358	cardiovascular system development	biological_process	0.018711	1	27	296	540	12837	ENSAPLG00000005470,ENSAPLG00000014612,ENSAPLG00000003738,ENSAPLG00000006843,ENSAPLG00000003526,ENSAPLG00000003673,ENSAPLG00000014928,ENSAPLG00000016301,ENSAPLG00000006984,ENSAPLG00000009031,ENSAPLG00000014803,ENSAPLG00000012621,ENSAPLG00000014524,ENSAPLG00000009689,ENSAPLG00000013554,ENSAPLG00000002525,ENSAPLG00000006888,ENSAPLG00000002735,ENSAPLG00000016232,ENSAPLG00000005685,ENSAPLG00000009190,…
GO:0072359	circulatory system development	biological_process	0.018711	1	27	296	540	12837	ENSAPLG00000005274,ENSAPLG00000009768,ENSAPLG00000005830,ENSAPLG00000007323,ENSAPLG00000002697,ENSAPLG00000005685,ENSAPLG00000016232,ENSAPLG00000004644,ENSAPLG00000009190,ENSAPLG00000014524,ENSAPLG00000012621,ENSAPLG00000014803,ENSAPLG00000009031,ENSAPLG00000016301,ENSAPLG00000006984,ENSAPLG00000002735,ENSAPLG00000006888,ENSAPLG00000002525,ENSAPLG00000013554,ENSAPLG00000009689,ENSAPLG00000006843,…
GO:0001952	regulation of cell-matrix adhesion	biological_process	0.018844	1	7	296	62	12837	ENSAPLG00000012538,ENSAPLG00000002653,ENSAPLG00000007990,ENSAPLG00000002082,ENSAPLG00000013554,ENSAPLG00000002525,ENSAPLG00000007150
GO:0018196	peptidyl-asparagine modification	biological_process	0.018968	1	2	296	11	12837	ENSAPLG00000009017,ENSAPLG00000015959
GO:0006796	phosphate-containing compound metabolic process	biological_process	0.018977	1	70	296	1871	12837	ENSAPLG00000002697,ENSAPLG00000008276,ENSAPLG00000009636,ENSAPLG00000006831,ENSAPLG00000013894,ENSAPLG00000013960,ENSAPLG00000009963,ENSAPLG00000012725,ENSAPLG00000002569,ENSAPLG00000006462,ENSAPLG00000012538,ENSAPLG00000005685,ENSAPLG00000014777,ENSAPLG00000006763,ENSAPLG00000012652,ENSAPLG00000005294,ENSAPLG00000009017,ENSAPLG00000007630,ENSAPLG00000001913,ENSAPLG00000015768,ENSAPLG00000015686,…
GO:0042695	thelarche	biological_process	0.019226	1	1	296	4	12837	ENSAPLG00000005151
GO:0046543	development of secondary female sexual characteristics	biological_process	0.019226	1	1	296	4	12837	ENSAPLG00000005151
GO:0060744	mammary gland branching involved in thelarche	biological_process	0.019226	1	1	296	4	12837	ENSAPLG00000005151
GO:0048585	negative regulation of response to stimulus	biological_process	0.019243	1	27	296	681	12837	ENSAPLG00000014803,ENSAPLG00000006132,ENSAPLG00000009031,ENSAPLG00000005151,ENSAPLG00000006984,ENSAPLG00000006888,ENSAPLG00000003512,ENSAPLG00000006843,ENSAPLG00000003526,ENSAPLG00000003386,ENSAPLG00000014612,ENSAPLG00000001913,ENSAPLG00000004191,ENSAPLG00000003673,ENSAPLG00000004585,ENSAPLG00000002930,ENSAPLG00000009963,ENSAPLG00000005274,ENSAPLG00000002352,ENSAPLG00000005611,ENSAPLG00000009910,…
GO:0002328	pro-B cell differentiation	biological_process	0.019371	1	2	296	8	12837	ENSAPLG00000002697,ENSAPLG00000002569
GO:1900542	regulation of purine nucleotide metabolic process	biological_process	0.019463	1	17	296	259	12837	ENSAPLG00000013894,ENSAPLG00000004770,ENSAPLG00000005274,ENSAPLG00000006831,ENSAPLG00000005611,ENSAPLG00000002917,ENSAPLG00000012538,ENSAPLG00000007990,ENSAPLG00000013735,ENSAPLG00000005959,ENSAPLG00000005294,ENSAPLG00000011153,ENSAPLG00000006258,ENSAPLG00000006763,ENSAPLG00000015768,ENSAPLG00000014612,ENSAPLG00000008113
GO:0034655	nucleobase-containing compound catabolic process	biological_process	0.020341	1	21	296	378	12837	ENSAPLG00000015768,ENSAPLG00000014612,ENSAPLG00000012023,ENSAPLG00000012361,ENSAPLG00000008113,ENSAPLG00000005294,ENSAPLG00000011153,ENSAPLG00000003553,ENSAPLG00000006763,ENSAPLG00000012045,ENSAPLG00000006258,ENSAPLG00000012538,ENSAPLG00000007990,ENSAPLG00000013735,ENSAPLG00000005959,ENSAPLG00000005274,ENSAPLG00000013894,ENSAPLG00000004770,ENSAPLG00000006831,ENSAPLG00000005611,ENSAPLG00000002917
GO:0006970	response to osmotic stress	biological_process	0.020483	1	3	296	23	12837	ENSAPLG00000014616,ENSAPLG00000006235,ENSAPLG00000005685
GO:0021870	Cajal-Retzius cell differentiation	biological_process	0.020497	1	1	296	1	12837	ENSAPLG00000006843
GO:0043217	myelin maintenance	biological_process	0.02057	1	2	296	7	12837	ENSAPLG00000012505,ENSAPLG00000006054
GO:0032507	maintenance of protein location in cell	biological_process	0.020574	1	6	296	77	12837	ENSAPLG00000009018,ENSAPLG00000012505,ENSAPLG00000002930,ENSAPLG00000009290,ENSAPLG00000002082,ENSAPLG00000004060
GO:0031683	G-protein beta/gamma-subunit complex binding	molecular_function	0.02064	1	3	296	19	12837	ENSAPLG00000015373,ENSAPLG00000006790,ENSAPLG00000009895
GO:0042056	chemoattractant activity	molecular_function	0.020664	1	2	296	14	12837	ENSAPLG00000003468,ENSAPLG00000005470
GO:0006195	purine nucleotide catabolic process	biological_process	0.020889	1	17	296	256	12837	ENSAPLG00000011153,ENSAPLG00000006258,ENSAPLG00000006763,ENSAPLG00000005294,ENSAPLG00000008113,ENSAPLG00000015768,ENSAPLG00000014612,ENSAPLG00000002917,ENSAPLG00000005274,ENSAPLG00000013894,ENSAPLG00000004770,ENSAPLG00000005611,ENSAPLG00000006831,ENSAPLG00000013735,ENSAPLG00000005959,ENSAPLG00000012538,ENSAPLG00000007990
GO:0007096	regulation of exit from mitosis	biological_process	0.021124	1	1	296	4	12837	ENSAPLG00000005151
GO:0006140	regulation of nucleotide metabolic process	biological_process	0.021618	1	17	296	261	12837	ENSAPLG00000006258,ENSAPLG00000006763,ENSAPLG00000011153,ENSAPLG00000005294,ENSAPLG00000008113,ENSAPLG00000014612,ENSAPLG00000015768,ENSAPLG00000002917,ENSAPLG00000005611,ENSAPLG00000006831,ENSAPLG00000004770,ENSAPLG00000013894,ENSAPLG00000005274,ENSAPLG00000005959,ENSAPLG00000013735,ENSAPLG00000007990,ENSAPLG00000012538
GO:0052548	regulation of endopeptidase activity	biological_process	0.021684	1	9	296	168	12837	ENSAPLG00000003468,ENSAPLG00000002569,ENSAPLG00000005259,ENSAPLG00000012340,ENSAPLG00000014524,ENSAPLG00000009031,ENSAPLG00000015796,ENSAPLG00000003553,ENSAPLG00000004239
GO:0045296	cadherin binding	molecular_function	0.02172	1	4	296	18	12837	ENSAPLG00000006843,ENSAPLG00000007245,ENSAPLG00000002525,ENSAPLG00000003125
GO:0051056	regulation of small GTPase mediated signal transduction	biological_process	0.022295	1	13	296	162	12837	ENSAPLG00000015024,ENSAPLG00000008283,ENSAPLG00000013325,ENSAPLG00000010515,ENSAPLG00000014121,ENSAPLG00000004770,ENSAPLG00000006831,ENSAPLG00000005294,ENSAPLG00000005611,ENSAPLG00000011153,ENSAPLG00000002917,ENSAPLG00000006373,ENSAPLG00000006763
GO:0009166	nucleotide catabolic process	biological_process	0.022351	1	17	296	263	12837	ENSAPLG00000002917,ENSAPLG00000005611,ENSAPLG00000006831,ENSAPLG00000004770,ENSAPLG00000013894,ENSAPLG00000005274,ENSAPLG00000005959,ENSAPLG00000013735,ENSAPLG00000007990,ENSAPLG00000012538,ENSAPLG00000006258,ENSAPLG00000006763,ENSAPLG00000011153,ENSAPLG00000005294,ENSAPLG00000008113,ENSAPLG00000014612,ENSAPLG00000015768
GO:0045765	regulation of angiogenesis	biological_process	0.022547	1	9	296	128	12837	ENSAPLG00000013554,ENSAPLG00000009031,ENSAPLG00000009768,ENSAPLG00000006984,ENSAPLG00000014524,ENSAPLG00000003673,ENSAPLG00000014612,ENSAPLG00000005470,ENSAPLG00000003526
GO:0008219	cell death	biological_process	0.022603	1	31	296	867	12837	ENSAPLG00000003090,ENSAPLG00000003386,ENSAPLG00000006843,ENSAPLG00000015187,ENSAPLG00000005259,ENSAPLG00000006665,ENSAPLG00000014803,ENSAPLG00000005151,ENSAPLG00000009031,ENSAPLG00000015036,ENSAPLG00000014524,ENSAPLG00000003512,ENSAPLG00000003553,ENSAPLG00000015796,ENSAPLG00000007990,ENSAPLG00000002569,ENSAPLG00000003468,ENSAPLG00000015852,ENSAPLG00000004118,ENSAPLG00000014616,ENSAPLG00000010515,…
GO:0016265	death	biological_process	0.022603	1	31	296	867	12837	ENSAPLG00000008162,ENSAPLG00000015643,ENSAPLG00000001055,ENSAPLG00000015852,ENSAPLG00000014616,ENSAPLG00000010515,ENSAPLG00000004118,ENSAPLG00000003468,ENSAPLG00000002569,ENSAPLG00000007990,ENSAPLG00000007198,ENSAPLG00000008244,ENSAPLG00000010725,ENSAPLG00000002697,ENSAPLG00000002930,ENSAPLG00000004585,ENSAPLG00000005830,ENSAPLG00000006665,ENSAPLG00000005259,ENSAPLG00000015187,ENSAPLG00000006843,…
GO:0030424	axon	cellular_component	0.023072	1	11	296	134	12837	ENSAPLG00000006763,ENSAPLG00000007198,ENSAPLG00000002735,ENSAPLG00000005830,ENSAPLG00000013960,ENSAPLG00000007445,ENSAPLG00000012505,ENSAPLG00000014616,ENSAPLG00000014912,ENSAPLG00000014612,ENSAPLG00000006843
GO:0015807	L-amino acid transport	biological_process	0.023134	1	3	296	20	12837	ENSAPLG00000006843,ENSAPLG00000009653,ENSAPLG00000014091
GO:0006793	phosphorus metabolic process	biological_process	0.023239	1	70	296	1890	12837	ENSAPLG00000015187,ENSAPLG00000003090,ENSAPLG00000015796,ENSAPLG00000006984,ENSAPLG00000016032,ENSAPLG00000015435,ENSAPLG00000010515,ENSAPLG00000013735,ENSAPLG00000008162,ENSAPLG00000014950,ENSAPLG00000008750,ENSAPLG00000006100,ENSAPLG00000007323,ENSAPLG00000006373,ENSAPLG00000006475,ENSAPLG00000013009,ENSAPLG00000004770,ENSAPLG00000005274,ENSAPLG00000006843,ENSAPLG00000011153,ENSAPLG00000014803,…
GO:0009966	regulation of signal transduction	biological_process	0.023266	1	53	296	1498	12837	ENSAPLG00000002525,ENSAPLG00000015796,ENSAPLG00000012327,ENSAPLG00000005181,ENSAPLG00000011952,ENSAPLG00000014121,ENSAPLG00000006984,ENSAPLG00000005151,ENSAPLG00000015187,ENSAPLG00000003386,ENSAPLG00000008283,ENSAPLG00000014612,ENSAPLG00000006373,ENSAPLG00000009844,ENSAPLG00000006475,ENSAPLG00000008244,ENSAPLG00000007323,ENSAPLG00000005274,ENSAPLG00000004770,ENSAPLG00000005611,ENSAPLG00000009910,…
GO:0002038	positive regulation of L-glutamate transport	biological_process	0.023504	1	1	296	2	12837	ENSAPLG00000006843
GO:0043535	regulation of blood vessel endothelial cell migration	biological_process	0.023562	1	5	296	55	12837	ENSAPLG00000006984,ENSAPLG00000014612,ENSAPLG00000009031,ENSAPLG00000009768,ENSAPLG00000003526
GO:0048708	astrocyte differentiation	biological_process	0.023719	1	3	296	32	12837	ENSAPLG00000007323,ENSAPLG00000006843,ENSAPLG00000015036
GO:0023051	regulation of signaling	biological_process	0.02402	1	59	296	1656	12837	ENSAPLG00000014121,ENSAPLG00000006984,ENSAPLG00000005151,ENSAPLG00000002525,ENSAPLG00000003010,ENSAPLG00000015796,ENSAPLG00000005181,ENSAPLG00000012327,ENSAPLG00000011952,ENSAPLG00000003386,ENSAPLG00000008283,ENSAPLG00000014612,ENSAPLG00000006054,ENSAPLG00000014912,ENSAPLG00000015187,ENSAPLG00000005274,ENSAPLG00000004770,ENSAPLG00000009910,ENSAPLG00000005830,ENSAPLG00000005611,ENSAPLG00000002352,…
GO:0050769	positive regulation of neurogenesis	biological_process	0.024472	1	7	296	81	12837	ENSAPLG00000015187,ENSAPLG00000008538,ENSAPLG00000007150,ENSAPLG00000014696,ENSAPLG00000007198,ENSAPLG00000012652,ENSAPLG00000007245
GO:1901292	nucleoside phosphate catabolic process	biological_process	0.024657	1	17	296	268	12837	ENSAPLG00000002917,ENSAPLG00000005274,ENSAPLG00000013894,ENSAPLG00000004770,ENSAPLG00000005611,ENSAPLG00000006831,ENSAPLG00000013735,ENSAPLG00000005959,ENSAPLG00000012538,ENSAPLG00000007990,ENSAPLG00000011153,ENSAPLG00000006763,ENSAPLG00000006258,ENSAPLG00000005294,ENSAPLG00000008113,ENSAPLG00000015768,ENSAPLG00000014612
GO:0014003	oligodendrocyte development	biological_process	0.02494	1	2	296	16	12837	ENSAPLG00000011298,ENSAPLG00000006054
GO:0097194	execution phase of apoptosis	biological_process	0.025218	1	3	296	32	12837	ENSAPLG00000003090,ENSAPLG00000003553,ENSAPLG00000010515
GO:0044767	single-organism developmental process	biological_process	0.025439	1	86	296	2390	12837	ENSAPLG00000008044,ENSAPLG00000002082,ENSAPLG00000014612,ENSAPLG00000014928,ENSAPLG00000006054,ENSAPLG00000010915,ENSAPLG00000003364,ENSAPLG00000014121,ENSAPLG00000016301,ENSAPLG00000002525,ENSAPLG00000013554,ENSAPLG00000002735,ENSAPLG00000009689,ENSAPLG00000011952,ENSAPLG00000007245,ENSAPLG00000012927,ENSAPLG00000007990,ENSAPLG00000014808,ENSAPLG00000004118,ENSAPLG00000015643,ENSAPLG00000005830,…
GO:0001525	angiogenesis	biological_process	0.025518	1	13	296	242	12837	ENSAPLG00000013554,ENSAPLG00000002525,ENSAPLG00000002735,ENSAPLG00000014524,ENSAPLG00000016301,ENSAPLG00000006984,ENSAPLG00000005830,ENSAPLG00000009768,ENSAPLG00000009031,ENSAPLG00000003673,ENSAPLG00000003526,ENSAPLG00000005470,ENSAPLG00000014612
GO:0006470	protein dephosphorylation	biological_process	0.025587	1	10	296	155	12837	ENSAPLG00000008276,ENSAPLG00000015686,ENSAPLG00000002352,ENSAPLG00000009963,ENSAPLG00000012236,ENSAPLG00000012170,ENSAPLG00000012378,ENSAPLG00000014978,ENSAPLG00000014950,ENSAPLG00000014777
GO:0007264	small GTPase mediated signal transduction	biological_process	0.025869	1	17	296	257	12837	ENSAPLG00000010515,ENSAPLG00000013325,ENSAPLG00000006373,ENSAPLG00000002917,ENSAPLG00000004770,ENSAPLG00000006831,ENSAPLG00000005611,ENSAPLG00000011214,ENSAPLG00000015846,ENSAPLG00000015024,ENSAPLG00000008283,ENSAPLG00000011153,ENSAPLG00000002525,ENSAPLG00000006258,ENSAPLG00000006763,ENSAPLG00000014121,ENSAPLG00000005294
GO:0048583	regulation of response to stimulus	biological_process	0.025896	1	63	296	1868	12837	ENSAPLG00000003386,ENSAPLG00000014612,ENSAPLG00000008283,ENSAPLG00000003090,ENSAPLG00000015187,ENSAPLG00000009527,ENSAPLG00000014121,ENSAPLG00000005151,ENSAPLG00000006984,ENSAPLG00000015796,ENSAPLG00000002525,ENSAPLG00000011952,ENSAPLG00000012327,ENSAPLG00000005181,ENSAPLG00000007990,ENSAPLG00000011298,ENSAPLG00000013325,ENSAPLG00000008162,ENSAPLG00000010515,ENSAPLG00000004118,ENSAPLG00000004770,…
GO:0032153	cell division site	cellular_component	0.025928	1	3	296	26	12837	ENSAPLG00000014121,ENSAPLG00000005685,ENSAPLG00000015852
GO:0032155	cell division site part	cellular_component	0.025928	1	3	296	26	12837	ENSAPLG00000015852,ENSAPLG00000005685,ENSAPLG00000014121
GO:0002036	regulation of L-glutamate transport	biological_process	0.026145	1	1	296	3	12837	ENSAPLG00000006843
GO:0006915	apoptotic process	biological_process	0.026236	1	28	296	782	12837	ENSAPLG00000004585,ENSAPLG00000002930,ENSAPLG00000007198,ENSAPLG00000008244,ENSAPLG00000010725,ENSAPLG00000002697,ENSAPLG00000003468,ENSAPLG00000002569,ENSAPLG00000007990,ENSAPLG00000008162,ENSAPLG00000015643,ENSAPLG00000001055,ENSAPLG00000015852,ENSAPLG00000004118,ENSAPLG00000014616,ENSAPLG00000010515,ENSAPLG00000014524,ENSAPLG00000005151,ENSAPLG00000014803,ENSAPLG00000009031,ENSAPLG00000015796,…
GO:0046128	purine ribonucleoside metabolic process	biological_process	0.026338	1	18	296	307	12837	ENSAPLG00000005959,ENSAPLG00000013735,ENSAPLG00000007990,ENSAPLG00000012538,ENSAPLG00000002917,ENSAPLG00000006831,ENSAPLG00000005611,ENSAPLG00000005274,ENSAPLG00000004770,ENSAPLG00000013894,ENSAPLG00000008113,ENSAPLG00000008147,ENSAPLG00000014612,ENSAPLG00000015768,ENSAPLG00000006763,ENSAPLG00000006258,ENSAPLG00000011153,ENSAPLG00000005294
GO:0042278	purine nucleoside metabolic process	biological_process	0.026463	1	18	296	309	12837	ENSAPLG00000005274,ENSAPLG00000013894,ENSAPLG00000004770,ENSAPLG00000005611,ENSAPLG00000006831,ENSAPLG00000002917,ENSAPLG00000012538,ENSAPLG00000007990,ENSAPLG00000013735,ENSAPLG00000005959,ENSAPLG00000005294,ENSAPLG00000011153,ENSAPLG00000006763,ENSAPLG00000006258,ENSAPLG00000015768,ENSAPLG00000014612,ENSAPLG00000008113,ENSAPLG00000008147
GO:0070063	RNA polymerase binding	molecular_function	0.026588	1	3	296	25	12837	ENSAPLG00000016032,ENSAPLG00000009527,ENSAPLG00000013992
GO:0010458	exit from mitosis	biological_process	0.026782	1	2	296	10	12837	ENSAPLG00000005151,ENSAPLG00000002082
GO:0009267	cellular response to starvation	biological_process	0.027037	1	8	296	143	12837	ENSAPLG00000003090,ENSAPLG00000013358,ENSAPLG00000002569,ENSAPLG00000006843,ENSAPLG00000015643,ENSAPLG00000009527,ENSAPLG00000005274,ENSAPLG00000015796
GO:0051010	microtubule plus-end binding	molecular_function	0.027038	1	2	296	6	12837	ENSAPLG00000009290,ENSAPLG00000002082
GO:0042594	response to starvation	biological_process	0.02753	1	8	296	146	12837	ENSAPLG00000006843,ENSAPLG00000003090,ENSAPLG00000013358,ENSAPLG00000002569,ENSAPLG00000015643,ENSAPLG00000009527,ENSAPLG00000005274,ENSAPLG00000015796
GO:0051091	positive regulation of sequence-specific DNA binding transcription factor activity	biological_process	0.027623	1	7	296	113	12837	ENSAPLG00000005151,ENSAPLG00000014803,ENSAPLG00000009031,ENSAPLG00000013960,ENSAPLG00000004585,ENSAPLG00000007323,ENSAPLG00000010915
GO:0044270	cellular nitrogen compound catabolic process	biological_process	0.027824	1	21	296	400	12837	ENSAPLG00000011153,ENSAPLG00000003553,ENSAPLG00000012045,ENSAPLG00000006763,ENSAPLG00000006258,ENSAPLG00000005294,ENSAPLG00000012361,ENSAPLG00000008113,ENSAPLG00000015768,ENSAPLG00000012023,ENSAPLG00000014612,ENSAPLG00000002917,ENSAPLG00000004770,ENSAPLG00000013894,ENSAPLG00000005274,ENSAPLG00000005611,ENSAPLG00000006831,ENSAPLG00000013735,ENSAPLG00000005959,ENSAPLG00000012538,ENSAPLG00000007990
GO:0046700	heterocycle catabolic process	biological_process	0.028015	1	21	296	403	12837	ENSAPLG00000013735,ENSAPLG00000005959,ENSAPLG00000012538,ENSAPLG00000007990,ENSAPLG00000002917,ENSAPLG00000013894,ENSAPLG00000004770,ENSAPLG00000005274,ENSAPLG00000005611,ENSAPLG00000006831,ENSAPLG00000012361,ENSAPLG00000008113,ENSAPLG00000015768,ENSAPLG00000014612,ENSAPLG00000012023,ENSAPLG00000011153,ENSAPLG00000003553,ENSAPLG00000012045,ENSAPLG00000006763,ENSAPLG00000006258,ENSAPLG00000005294
GO:0004909	interleukin-1, Type I, activating receptor activity	molecular_function	0.028091	1	1	296	2	12837	ENSAPLG00000004478
GO:0008608	attachment of spindle microtubules to kinetochore	biological_process	0.028267	1	2	296	18	12837	ENSAPLG00000009290,ENSAPLG00000009018
GO:0016079	synaptic vesicle exocytosis	biological_process	0.028411	1	4	296	24	12837	ENSAPLG00000006843,ENSAPLG00000007990,ENSAPLG00000014912,ENSAPLG00000015187
GO:0097479	synaptic vesicle localization	biological_process	0.028832	1	6	296	52	12837	ENSAPLG00000014912,ENSAPLG00000015187,ENSAPLG00000006763,ENSAPLG00000006843,ENSAPLG00000005294,ENSAPLG00000007990
GO:1901342	regulation of vasculature development	biological_process	0.028952	1	9	296	138	12837	ENSAPLG00000006984,ENSAPLG00000009768,ENSAPLG00000009031,ENSAPLG00000014524,ENSAPLG00000013554,ENSAPLG00000005470,ENSAPLG00000014612,ENSAPLG00000003526,ENSAPLG00000003673
GO:0031929	TOR signaling cascade	biological_process	0.028958	1	5	296	54	12837	ENSAPLG00000005274,ENSAPLG00000002352,ENSAPLG00000002569,ENSAPLG00000008162,ENSAPLG00000005181
GO:0018812	3-hydroxyacyl-CoA dehydratase activity	molecular_function	0.028978	1	1	296	3	12837	ENSAPLG00000005562
GO:0071670	smooth muscle cell chemotaxis	biological_process	0.029071	1	1	296	1	12837	ENSAPLG00000016301
GO:0019439	aromatic compound catabolic process	biological_process	0.029091	1	21	296	405	12837	ENSAPLG00000011153,ENSAPLG00000003553,ENSAPLG00000012045,ENSAPLG00000006763,ENSAPLG00000006258,ENSAPLG00000005294,ENSAPLG00000012361,ENSAPLG00000008113,ENSAPLG00000015768,ENSAPLG00000012023,ENSAPLG00000014612,ENSAPLG00000002917,ENSAPLG00000013894,ENSAPLG00000004770,ENSAPLG00000005274,ENSAPLG00000005611,ENSAPLG00000006831,ENSAPLG00000013735,ENSAPLG00000005959,ENSAPLG00000012538,ENSAPLG00000007990
GO:0002040	sprouting angiogenesis	biological_process	0.029239	1	5	296	52	12837	ENSAPLG00000009768,ENSAPLG00000016301,ENSAPLG00000006984,ENSAPLG00000013554,ENSAPLG00000002525
GO:0043063	intercellular bridge organization	biological_process	0.029557	1	1	296	1	12837	ENSAPLG00000009018
GO:0010769	regulation of cell morphogenesis involved in differentiation	biological_process	0.029624	1	11	296	169	12837	ENSAPLG00000012652,ENSAPLG00000002917,ENSAPLG00000007198,ENSAPLG00000007150,ENSAPLG00000002653,ENSAPLG00000008044,ENSAPLG00000006843,ENSAPLG00000001913,ENSAPLG00000003090,ENSAPLG00000002082,ENSAPLG00000015187
GO:0070652	HAUS complex	cellular_component	0.029705	1	1	296	6	12837	ENSAPLG00000006057
GO:0019085	immediate early viral mRNA transcription	biological_process	0.029935	1	1	296	1	12837	ENSAPLG00000013992
GO:0019086	late viral mRNA transcription	biological_process	0.029935	1	1	296	1	12837	ENSAPLG00000013992
GO:0033149	FFAT motif binding	molecular_function	0.030234	1	1	296	2	12837	ENSAPLG00000006665
GO:0008625	extrinsic apoptotic signaling pathway via death domain receptors	biological_process	0.031077	1	3	296	36	12837	ENSAPLG00000010515,ENSAPLG00000014803,ENSAPLG00000002930
GO:0007160	cell-matrix adhesion	biological_process	0.031258	1	9	296	113	12837	ENSAPLG00000007150,ENSAPLG00000002525,ENSAPLG00000013554,ENSAPLG00000012652,ENSAPLG00000003364,ENSAPLG00000007990,ENSAPLG00000002082,ENSAPLG00000002653,ENSAPLG00000012538
GO:0050839	cell adhesion molecule binding	molecular_function	0.03137	1	5	296	41	12837	ENSAPLG00000006843,ENSAPLG00000007245,ENSAPLG00000003125,ENSAPLG00000004644,ENSAPLG00000002525
GO:0014002	astrocyte development	biological_process	0.031379	1	2	296	12	12837	ENSAPLG00000015036,ENSAPLG00000006843
GO:0048660	regulation of smooth muscle cell proliferation	biological_process	0.031423	1	3	296	33	12837	ENSAPLG00000009031,ENSAPLG00000002525,ENSAPLG00000002697
GO:0033158	regulation of protein import into nucleus, translocation	biological_process	0.03189	1	2	296	10	12837	ENSAPLG00000004191,ENSAPLG00000006843
GO:1901361	organic cyclic compound catabolic process	biological_process	0.033169	1	21	296	419	12837	ENSAPLG00000013894,ENSAPLG00000004770,ENSAPLG00000005274,ENSAPLG00000006831,ENSAPLG00000005611,ENSAPLG00000002917,ENSAPLG00000012538,ENSAPLG00000007990,ENSAPLG00000013735,ENSAPLG00000005959,ENSAPLG00000005294,ENSAPLG00000003553,ENSAPLG00000011153,ENSAPLG00000006763,ENSAPLG00000012045,ENSAPLG00000006258,ENSAPLG00000015768,ENSAPLG00000014612,ENSAPLG00000012023,ENSAPLG00000012361,ENSAPLG00000008113
GO:0043280	positive regulation of cysteine-type endopeptidase activity involved in apoptotic process	biological_process	0.033526	1	4	296	56	12837	ENSAPLG00000003553,ENSAPLG00000015796,ENSAPLG00000009031,ENSAPLG00000014524
GO:1901492	positive regulation of lymphangiogenesis	biological_process	0.03356	1	1	296	1	12837	ENSAPLG00000005470
GO:0060590	ATPase regulator activity	molecular_function	0.033644	1	2	296	19	12837	ENSAPLG00000002569,ENSAPLG00000005259
GO:0032502	developmental process	biological_process	0.034165	1	95	296	2753	12837	ENSAPLG00000014696,ENSAPLG00000009190,ENSAPLG00000012985,ENSAPLG00000003468,ENSAPLG00000003238,ENSAPLG00000002917,ENSAPLG00000009768,ENSAPLG00000003673,ENSAPLG00000005470,ENSAPLG00000010776,ENSAPLG00000002653,ENSAPLG00000003526,ENSAPLG00000006843,ENSAPLG00000004320,ENSAPLG00000003553,ENSAPLG00000003512,ENSAPLG00000015035,ENSAPLG00000014803,ENSAPLG00000015036,ENSAPLG00000014565,ENSAPLG00000011183,…
GO:0051059	NF-kappaB binding	molecular_function	0.034254	1	2	296	11	12837	ENSAPLG00000002930,ENSAPLG00000007990
GO:0010498	proteasomal protein catabolic process	biological_process	0.034278	1	9	296	193	12837	ENSAPLG00000006843,ENSAPLG00000007990,ENSAPLG00000009963,ENSAPLG00000009527,ENSAPLG00000002352,ENSAPLG00000003410,ENSAPLG00000015959,ENSAPLG00000013193,ENSAPLG00000006763
GO:0010952	positive regulation of peptidase activity	biological_process	0.03464	1	5	296	75	12837	ENSAPLG00000015796,ENSAPLG00000003553,ENSAPLG00000009031,ENSAPLG00000012652,ENSAPLG00000014524
GO:0005829	cytosol	cellular_component	0.034691	1	57	296	1699	12837	ENSAPLG00000003084,ENSAPLG00000014057,ENSAPLG00000012725,ENSAPLG00000010992,ENSAPLG00000014331,ENSAPLG00000013358,ENSAPLG00000014777,ENSAPLG00000010551,ENSAPLG00000008276,ENSAPLG00000012851,ENSAPLG00000002930,ENSAPLG00000009963,ENSAPLG00000016316,ENSAPLG00000004191,ENSAPLG00000009901,ENSAPLG00000006057,ENSAPLG00000002486,ENSAPLG00000013992,ENSAPLG00000002653,ENSAPLG00000015768,ENSAPLG00000007572,…
GO:0010575	positive regulation vascular endothelial growth factor production	biological_process	0.034731	1	2	296	12	12837	ENSAPLG00000003673,ENSAPLG00000009910
GO:0005819	spindle	cellular_component	0.034742	1	9	296	155	12837	ENSAPLG00000016032,ENSAPLG00000008150,ENSAPLG00000005181,ENSAPLG00000009844,ENSAPLG00000006672,ENSAPLG00000002082,ENSAPLG00000011076,ENSAPLG00000015852,ENSAPLG00000011969
GO:0045185	maintenance of protein location	biological_process	0.034833	1	6	296	84	12837	ENSAPLG00000009290,ENSAPLG00000002082,ENSAPLG00000004060,ENSAPLG00000002930,ENSAPLG00000012505,ENSAPLG00000009018
GO:0045109	intermediate filament organization	biological_process	0.035052	1	2	296	13	12837	ENSAPLG00000005259,ENSAPLG00000002352
GO:0016525	negative regulation of angiogenesis	biological_process	0.035072	1	5	296	51	12837	ENSAPLG00000013554,ENSAPLG00000003673,ENSAPLG00000014524,ENSAPLG00000006984,ENSAPLG00000009031
GO:1902043	positive regulation of extrinsic apoptotic signaling pathway via death domain receptors	biological_process	0.035171	1	2	296	9	12837	ENSAPLG00000002930,ENSAPLG00000014803
GO:0040013	negative regulation of locomotion	biological_process	0.035311	1	9	296	148	12837	ENSAPLG00000015187,ENSAPLG00000012378,ENSAPLG00000003673,ENSAPLG00000014612,ENSAPLG00000001913,ENSAPLG00000003090,ENSAPLG00000007198,ENSAPLG00000009031,ENSAPLG00000006984
GO:0060444	branching involved in mammary gland duct morphogenesis	biological_process	0.035344	1	2	296	13	12837	ENSAPLG00000005151,ENSAPLG00000004585
GO:0010574	regulation of vascular endothelial growth factor production	biological_process	0.035497	1	2	296	13	12837	ENSAPLG00000003673,ENSAPLG00000009910
GO:0048666	neuron development	biological_process	0.035951	1	26	296	470	12837	ENSAPLG00000005830,ENSAPLG00000002917,ENSAPLG00000007198,ENSAPLG00000000860,ENSAPLG00000007245,ENSAPLG00000012538,ENSAPLG00000012927,ENSAPLG00000007990,ENSAPLG00000014696,ENSAPLG00000013735,ENSAPLG00000012505,ENSAPLG00000014121,ENSAPLG00000011183,ENSAPLG00000015035,ENSAPLG00000012652,ENSAPLG00000002735,ENSAPLG00000004320,ENSAPLG00000007150,ENSAPLG00000006763,ENSAPLG00000007572,ENSAPLG00000008044,…
GO:0070765	gamma-secretase complex	cellular_component	0.035969	1	1	296	3	12837	ENSAPLG00000006843
GO:0001667	ameboidal cell migration	biological_process	0.036042	1	12	296	211	12837	ENSAPLG00000002735,ENSAPLG00000002525,ENSAPLG00000012652,ENSAPLG00000009031,ENSAPLG00000009768,ENSAPLG00000006984,ENSAPLG00000015187,ENSAPLG00000012378,ENSAPLG00000010915,ENSAPLG00000002082,ENSAPLG00000014612,ENSAPLG00000003526
GO:0035904	aorta development	biological_process	0.03607	1	4	296	27	12837	ENSAPLG00000009190,ENSAPLG00000005685,ENSAPLG00000005274,ENSAPLG00000012621
GO:0012501	programmed cell death	biological_process	0.036127	1	28	296	799	12837	ENSAPLG00000015796,ENSAPLG00000003553,ENSAPLG00000003512,ENSAPLG00000014803,ENSAPLG00000005151,ENSAPLG00000009031,ENSAPLG00000014524,ENSAPLG00000015187,ENSAPLG00000005259,ENSAPLG00000003090,ENSAPLG00000006843,ENSAPLG00000003386,ENSAPLG00000010725,ENSAPLG00000008244,ENSAPLG00000002697,ENSAPLG00000007198,ENSAPLG00000004585,ENSAPLG00000002930,ENSAPLG00000015643,ENSAPLG00000001055,ENSAPLG00000015852,…
GO:1901565	organonitrogen compound catabolic process	biological_process	0.036444	1	19	296	367	12837	ENSAPLG00000005959,ENSAPLG00000013735,ENSAPLG00000007990,ENSAPLG00000012538,ENSAPLG00000003794,ENSAPLG00000002917,ENSAPLG00000005611,ENSAPLG00000006831,ENSAPLG00000004770,ENSAPLG00000013894,ENSAPLG00000005274,ENSAPLG00000008113,ENSAPLG00000014612,ENSAPLG00000015768,ENSAPLG00000006763,ENSAPLG00000012045,ENSAPLG00000006258,ENSAPLG00000011153,ENSAPLG00000005294
GO:0034453	microtubule anchoring	biological_process	0.036458	1	3	296	35	12837	ENSAPLG00000002082,ENSAPLG00000009290,ENSAPLG00000009018
GO:0097322	7SK snRNA binding	molecular_function	0.036638	1	1	296	4	12837	ENSAPLG00000013992
GO:0048514	blood vessel morphogenesis	biological_process	0.036737	1	15	296	295	12837	ENSAPLG00000002525,ENSAPLG00000013554,ENSAPLG00000002735,ENSAPLG00000005830,ENSAPLG00000016301,ENSAPLG00000006984,ENSAPLG00000009768,ENSAPLG00000009031,ENSAPLG00000005274,ENSAPLG00000014524,ENSAPLG00000003673,ENSAPLG00000005470,ENSAPLG00000014612,ENSAPLG00000005685,ENSAPLG00000003526
GO:0019899	enzyme binding	molecular_function	0.037241	1	39	296	956	12837	ENSAPLG00000007630,ENSAPLG00000015768,ENSAPLG00000013992,ENSAPLG00000013619,ENSAPLG00000014251,ENSAPLG00000013874,ENSAPLG00000005294,ENSAPLG00000009031,ENSAPLG00000012652,ENSAPLG00000006132,ENSAPLG00000009824,ENSAPLG00000003553,ENSAPLG00000013358,ENSAPLG00000006462,ENSAPLG00000012460,ENSAPLG00000014057,ENSAPLG00000005959,ENSAPLG00000010992,ENSAPLG00000009768,ENSAPLG00000002930,ENSAPLG00000004585,…
GO:0004571	mannosyl-oligosaccharide 1,2-alpha-mannosidase activity	molecular_function	0.037355	1	2	296	7	12837	ENSAPLG00000009246,ENSAPLG00000015044
GO:0015924	mannosyl-oligosaccharide mannosidase activity	molecular_function	0.037355	1	2	296	7	12837	ENSAPLG00000009246,ENSAPLG00000015044
GO:0071824	protein-DNA complex subunit organization	biological_process	0.037691	1	6	296	89	12837	ENSAPLG00000014331,ENSAPLG00000009206,ENSAPLG00000008538,ENSAPLG00000004585,ENSAPLG00000008537,ENSAPLG00000004924
GO:0048659	smooth muscle cell proliferation	biological_process	0.037696	1	3	296	35	12837	ENSAPLG00000009031,ENSAPLG00000002525,ENSAPLG00000002697
GO:0060976	coronary vasculature development	biological_process	0.037972	1	4	296	26	12837	ENSAPLG00000006984,ENSAPLG00000012621,ENSAPLG00000009190,ENSAPLG00000014928
GO:0000775	chromosome, centromeric region	cellular_component	0.038127	1	6	296	104	12837	ENSAPLG00000011076,ENSAPLG00000006843,ENSAPLG00000002082,ENSAPLG00000009290,ENSAPLG00000004924,ENSAPLG00000011969
GO:0000904	cell morphogenesis involved in differentiation	biological_process	0.038188	1	22	296	402	12837	ENSAPLG00000002735,ENSAPLG00000006763,ENSAPLG00000007150,ENSAPLG00000004320,ENSAPLG00000011183,ENSAPLG00000012652,ENSAPLG00000016301,ENSAPLG00000015187,ENSAPLG00000006843,ENSAPLG00000007572,ENSAPLG00000008044,ENSAPLG00000002653,ENSAPLG00000002082,ENSAPLG00000003090,ENSAPLG00000001913,ENSAPLG00000000860,ENSAPLG00000007198,ENSAPLG00000002917,ENSAPLG00000005830,ENSAPLG00000007245,ENSAPLG00000007990,…
GO:0031213	RSF complex	cellular_component	0.038542	1	1	296	3	12837	ENSAPLG00000009206
GO:0043679	axon terminus	cellular_component	0.038546	1	3	296	20	12837	ENSAPLG00000006763,ENSAPLG00000013960,ENSAPLG00000007445
GO:0003835	beta-galactoside alpha-2,6-sialyltransferase activity	molecular_function	0.038632	1	1	296	2	12837	ENSAPLG00000008393
GO:2001233	regulation of apoptotic signaling pathway	biological_process	0.038867	1	8	296	195	12837	ENSAPLG00000003512,ENSAPLG00000008244,ENSAPLG00000002930,ENSAPLG00000014803,ENSAPLG00000008162,ENSAPLG00000010515,ENSAPLG00000003468,ENSAPLG00000006843
GO:0042533	tumor necrosis factor biosynthetic process	biological_process	0.039041	1	1	296	7	12837	ENSAPLG00000015959
GO:0042534	regulation of tumor necrosis factor biosynthetic process	biological_process	0.039041	1	1	296	7	12837	ENSAPLG00000015959
GO:1901575	organic substance catabolic process	biological_process	0.039074	1	39	296	1089	12837	ENSAPLG00000013735,ENSAPLG00000007990,ENSAPLG00000003794,ENSAPLG00000015686,ENSAPLG00000005274,ENSAPLG00000004770,ENSAPLG00000002764,ENSAPLG00000005611,ENSAPLG00000002352,ENSAPLG00000013009,ENSAPLG00000012361,ENSAPLG00000008113,ENSAPLG00000014612,ENSAPLG00000012023,ENSAPLG00000013193,ENSAPLG00000006258,ENSAPLG00000009527,ENSAPLG00000003410,ENSAPLG00000005959,ENSAPLG00000014057,ENSAPLG00000012725,…
GO:2001255	positive regulation of histone H3-K36 trimethylation	biological_process	0.039324	1	1	296	1	12837	ENSAPLG00000013728
GO:1901799	negative regulation of proteasomal protein catabolic process	biological_process	0.039532	1	3	296	24	12837	ENSAPLG00000002352,ENSAPLG00000009527,ENSAPLG00000006763
GO:0009259	ribonucleotide metabolic process	biological_process	0.039562	1	19	296	342	12837	ENSAPLG00000005294,ENSAPLG00000006763,ENSAPLG00000006258,ENSAPLG00000011153,ENSAPLG00000014612,ENSAPLG00000015768,ENSAPLG00000008113,ENSAPLG00000008147,ENSAPLG00000006831,ENSAPLG00000005611,ENSAPLG00000005274,ENSAPLG00000004770,ENSAPLG00000013894,ENSAPLG00000002917,ENSAPLG00000007990,ENSAPLG00000012538,ENSAPLG00000012743,ENSAPLG00000005959,ENSAPLG00000013735
GO:0019693	ribose phosphate metabolic process	biological_process	0.039562	1	19	296	342	12837	ENSAPLG00000014612,ENSAPLG00000015768,ENSAPLG00000008113,ENSAPLG00000008147,ENSAPLG00000005294,ENSAPLG00000006763,ENSAPLG00000006258,ENSAPLG00000011153,ENSAPLG00000007990,ENSAPLG00000012538,ENSAPLG00000012743,ENSAPLG00000005959,ENSAPLG00000013735,ENSAPLG00000006831,ENSAPLG00000005611,ENSAPLG00000005274,ENSAPLG00000004770,ENSAPLG00000013894,ENSAPLG00000002917
GO:0019637	organophosphate metabolic process	biological_process	0.039615	1	28	296	667	12837	ENSAPLG00000012743,ENSAPLG00000003084,ENSAPLG00000012725,ENSAPLG00000005959,ENSAPLG00000013735,ENSAPLG00000007990,ENSAPLG00000012538,ENSAPLG00000007323,ENSAPLG00000015686,ENSAPLG00000002917,ENSAPLG00000002352,ENSAPLG00000013009,ENSAPLG00000006831,ENSAPLG00000005611,ENSAPLG00000013894,ENSAPLG00000004770,ENSAPLG00000005274,ENSAPLG00000008147,ENSAPLG00000008113,ENSAPLG00000011766,ENSAPLG00000014612,…
GO:0016584	nucleosome positioning	biological_process	0.039748	1	1	296	2	12837	ENSAPLG00000009206
GO:0048667	cell morphogenesis involved in neuron differentiation	biological_process	0.039769	1	17	296	248	12837	ENSAPLG00000002917,ENSAPLG00000007198,ENSAPLG00000000860,ENSAPLG00000005830,ENSAPLG00000007245,ENSAPLG00000002735,ENSAPLG00000004320,ENSAPLG00000007150,ENSAPLG00000006763,ENSAPLG00000011183,ENSAPLG00000012652,ENSAPLG00000015187,ENSAPLG00000007572,ENSAPLG00000008044,ENSAPLG00000006843,ENSAPLG00000001913,ENSAPLG00000003090
GO:1901490	regulation of lymphangiogenesis	biological_process	0.039807	1	1	296	3	12837	ENSAPLG00000005470
GO:0048633	positive regulation of skeletal muscle tissue growth	biological_process	0.039859	1	1	296	2	12837	ENSAPLG00000002352
GO:0031669	cellular response to nutrient levels	biological_process	0.040109	1	8	296	153	12837	ENSAPLG00000006843,ENSAPLG00000013358,ENSAPLG00000003090,ENSAPLG00000002569,ENSAPLG00000015643,ENSAPLG00000005274,ENSAPLG00000009527,ENSAPLG00000015796
GO:0030036	actin cytoskeleton organization	biological_process	0.040166	1	17	296	327	12837	ENSAPLG00000006831,ENSAPLG00000002917,ENSAPLG00000016232,ENSAPLG00000012538,ENSAPLG00000012144,ENSAPLG00000016301,ENSAPLG00000003364,ENSAPLG00000012505,ENSAPLG00000006763,ENSAPLG00000005181,ENSAPLG00000013554,ENSAPLG00000002082,ENSAPLG00000007125,ENSAPLG00000002653,ENSAPLG00000015187,ENSAPLG00000013619,ENSAPLG00000005259
GO:0007399	nervous system development	biological_process	0.041222	1	45	296	974	12837	ENSAPLG00000003673,ENSAPLG00000010776,ENSAPLG00000007572,ENSAPLG00000006843,ENSAPLG00000001913,ENSAPLG00000004320,ENSAPLG00000007150,ENSAPLG00000006763,ENSAPLG00000015036,ENSAPLG00000011183,ENSAPLG00000014565,ENSAPLG00000015035,ENSAPLG00000012652,ENSAPLG00000014803,ENSAPLG00000014696,ENSAPLG00000010489,ENSAPLG00000014616,ENSAPLG00000012538,ENSAPLG00000002917,ENSAPLG00000002697,ENSAPLG00000010485,…
GO:0003094	glomerular filtration	biological_process	0.041291	1	2	296	9	12837	ENSAPLG00000003673,ENSAPLG00000009910
GO:0097205	renal filtration	biological_process	0.041291	1	2	296	9	12837	ENSAPLG00000003673,ENSAPLG00000009910
GO:0007155	cell adhesion	biological_process	0.041303	1	26	296	476	12837	ENSAPLG00000002930,ENSAPLG00000014089,ENSAPLG00000005830,ENSAPLG00000007198,ENSAPLG00000007323,ENSAPLG00000015373,ENSAPLG00000003125,ENSAPLG00000012538,ENSAPLG00000016232,ENSAPLG00000004060,ENSAPLG00000016034,ENSAPLG00000007990,ENSAPLG00000004118,ENSAPLG00000015852,ENSAPLG00000003364,ENSAPLG00000012652,ENSAPLG00000016301,ENSAPLG00000002525,ENSAPLG00000013554,ENSAPLG00000007150,ENSAPLG00000009689,…
GO:0021782	glial cell development	biological_process	0.041423	1	4	296	40	12837	ENSAPLG00000006054,ENSAPLG00000011298,ENSAPLG00000015036,ENSAPLG00000006843
GO:1990138	neuron projection extension	biological_process	0.04172	1	6	296	56	12837	ENSAPLG00000012652,ENSAPLG00000001913,ENSAPLG00000002735,ENSAPLG00000000860,ENSAPLG00000014696,ENSAPLG00000007150
GO:1902231	positive regulation of intrinsic apoptotic signaling pathway in response to DNA damage	biological_process	0.042079	1	1	296	4	12837	ENSAPLG00000008244
GO:0010975	regulation of neuron projection development	biological_process	0.042164	1	12	296	175	12837	ENSAPLG00000012652,ENSAPLG00000015035,ENSAPLG00000007198,ENSAPLG00000002917,ENSAPLG00000007150,ENSAPLG00000012538,ENSAPLG00000006843,ENSAPLG00000008044,ENSAPLG00000012927,ENSAPLG00000001913,ENSAPLG00000003090,ENSAPLG00000015187
GO:2001236	regulation of extrinsic apoptotic signaling pathway	biological_process	0.04217	1	5	296	80	12837	ENSAPLG00000014803,ENSAPLG00000002930,ENSAPLG00000010515,ENSAPLG00000003512,ENSAPLG00000008162
GO:0060627	regulation of vesicle-mediated transport	biological_process	0.042289	1	11	296	174	12837	ENSAPLG00000015187,ENSAPLG00000002684,ENSAPLG00000014912,ENSAPLG00000012985,ENSAPLG00000002082,ENSAPLG00000007990,ENSAPLG00000012538,ENSAPLG00000006792,ENSAPLG00000006763,ENSAPLG00000002525,ENSAPLG00000015036
GO:0022610	biological adhesion	biological_process	0.042394	1	26	296	479	12837	ENSAPLG00000002082,ENSAPLG00000002653,ENSAPLG00000015187,ENSAPLG00000005259,ENSAPLG00000016301,ENSAPLG00000012652,ENSAPLG00000003364,ENSAPLG00000009689,ENSAPLG00000004320,ENSAPLG00000007150,ENSAPLG00000013554,ENSAPLG00000002525,ENSAPLG00000007990,ENSAPLG00000016232,ENSAPLG00000016034,ENSAPLG00000004060,ENSAPLG00000012538,ENSAPLG00000004118,ENSAPLG00000015852,ENSAPLG00000005830,ENSAPLG00000014089,…
GO:0033267	axon part	cellular_component	0.042661	1	6	296	58	12837	ENSAPLG00000013960,ENSAPLG00000007445,ENSAPLG00000012505,ENSAPLG00000006763,ENSAPLG00000014616,ENSAPLG00000007198
GO:0002320	lymphoid progenitor cell differentiation	biological_process	0.043028	1	2	296	16	12837	ENSAPLG00000002697,ENSAPLG00000002569
GO:0045136	development of secondary sexual characteristics	biological_process	0.043207	1	1	296	6	12837	ENSAPLG00000005151
GO:0016314	phosphatidylinositol-3,4,5-trisphosphate 3-phosphatase activity	molecular_function	0.043437	1	1	296	1	12837	ENSAPLG00000015686
GO:0051717	inositol-1,3,4,5-tetrakisphosphate 3-phosphatase activity	molecular_function	0.043437	1	1	296	1	12837	ENSAPLG00000015686
GO:0051800	phosphatidylinositol-3,4-bisphosphate 3-phosphatase activity	molecular_function	0.043437	1	1	296	1	12837	ENSAPLG00000015686
GO:0052743	inositol tetrakisphosphate phosphatase activity	molecular_function	0.043437	1	1	296	1	12837	ENSAPLG00000015686
GO:0017025	TBP-class protein binding	molecular_function	0.043629	1	2	296	9	12837	ENSAPLG00000006672,ENSAPLG00000004585
GO:0007044	cell-substrate junction assembly	biological_process	0.043986	1	5	296	46	12837	ENSAPLG00000012538,ENSAPLG00000002653,ENSAPLG00000002082,ENSAPLG00000012652,ENSAPLG00000007150
GO:0043154	negative regulation of cysteine-type endopeptidase activity involved in apoptotic process	biological_process	0.044084	1	3	296	34	12837	ENSAPLG00000002569,ENSAPLG00000003468,ENSAPLG00000005259
GO:0035371	microtubule plus end	cellular_component	0.04436	1	2	296	8	12837	ENSAPLG00000011076,ENSAPLG00000009290
GO:0016574	histone ubiquitination	biological_process	0.04457	1	3	296	31	12837	ENSAPLG00000010725,ENSAPLG00000004191,ENSAPLG00000009527
GO:0005769	early endosome	cellular_component	0.044645	1	8	296	130	12837	ENSAPLG00000005959,ENSAPLG00000007245,ENSAPLG00000012538,ENSAPLG00000009824,ENSAPLG00000005830,ENSAPLG00000013874,ENSAPLG00000007502,ENSAPLG00000015036
GO:0005856	cytoskeleton	cellular_component	0.045005	1	44	296	1127	12837	ENSAPLG00000015852,ENSAPLG00000001055,ENSAPLG00000011969,ENSAPLG00000012144,ENSAPLG00000013735,ENSAPLG00000013325,ENSAPLG00000006672,ENSAPLG00000007990,ENSAPLG00000008750,ENSAPLG00000009844,ENSAPLG00000011088,ENSAPLG00000008113,ENSAPLG00000008147,ENSAPLG00000009895,ENSAPLG00000006665,ENSAPLG00000002082,ENSAPLG00000012327,ENSAPLG00000005181,ENSAPLG00000016032,ENSAPLG00000012505,ENSAPLG00000014121,…
GO:0065004	protein-DNA complex assembly	biological_process	0.045057	1	5	296	74	12837	ENSAPLG00000004924,ENSAPLG00000004585,ENSAPLG00000008537,ENSAPLG00000009206,ENSAPLG00000014331
GO:0043537	negative regulation of blood vessel endothelial cell migration	biological_process	0.045196	1	2	296	16	12837	ENSAPLG00000009031,ENSAPLG00000006984
GO:0042997	negative regulation of Golgi to plasma membrane protein transport	biological_process	0.045593	1	1	296	4	12837	ENSAPLG00000012985
GO:0004305	ethanolamine kinase activity	molecular_function	0.045692	1	1	296	3	12837	ENSAPLG00000003084
GO:0021849	neuroblast division in subventricular zone	biological_process	0.045752	1	1	296	1	12837	ENSAPLG00000007245
GO:0030224	monocyte differentiation	biological_process	0.046446	1	2	296	16	12837	ENSAPLG00000009031,ENSAPLG00000014808
GO:0043795	glyceraldehyde oxidoreductase activity	molecular_function	0.046677	1	1	296	1	12837	ENSAPLG00000006235
GO:0071475	cellular hyperosmotic salinity response	biological_process	0.046677	1	1	296	1	12837	ENSAPLG00000006235
GO:0005587	collagen type IV	cellular_component	0.046868	1	2	296	6	12837	ENSAPLG00000014524,ENSAPLG00000013356
GO:0030935	sheet-forming collagen	cellular_component	0.046868	1	2	296	6	12837	ENSAPLG00000013356,ENSAPLG00000014524
GO:2001198	regulation of dendritic cell differentiation	biological_process	0.047282	1	1	296	1	12837	ENSAPLG00000014808
GO:2001199	negative regulation of dendritic cell differentiation	biological_process	0.047282	1	1	296	1	12837	ENSAPLG00000014808
GO:2001200	positive regulation of dendritic cell differentiation	biological_process	0.047282	1	1	296	1	12837	ENSAPLG00000014808
GO:0046660	female sex differentiation	biological_process	0.047389	1	5	296	65	12837	ENSAPLG00000010915,ENSAPLG00000007198,ENSAPLG00000003553,ENSAPLG00000005151,ENSAPLG00000004585
GO:0043534	blood vessel endothelial cell migration	biological_process	0.047747	1	5	296	69	12837	ENSAPLG00000003526,ENSAPLG00000006984,ENSAPLG00000009768,ENSAPLG00000014612,ENSAPLG00000009031
GO:0000045	autophagic vacuole assembly	biological_process	0.047812	1	3	296	30	12837	ENSAPLG00000015643,ENSAPLG00000013358,ENSAPLG00000006843
GO:0004336	galactosylceramidase activity	molecular_function	0.048034	1	1	296	1	12837	ENSAPLG00000003794
GO:0006683	galactosylceramide catabolic process	biological_process	0.048034	1	1	296	1	12837	ENSAPLG00000003794
GO:0032286	central nervous system myelin maintenance	biological_process	0.048097	1	1	296	2	12837	ENSAPLG00000006054
GO:0031668	cellular response to extracellular stimulus	biological_process	0.048262	1	8	296	163	12837	ENSAPLG00000015796,ENSAPLG00000005274,ENSAPLG00000009527,ENSAPLG00000015643,ENSAPLG00000003090,ENSAPLG00000013358,ENSAPLG00000002569,ENSAPLG00000006843
GO:0009968	negative regulation of signal transduction	biological_process	0.048298	1	22	296	575	12837	ENSAPLG00000008162,ENSAPLG00000007990,ENSAPLG00000002569,ENSAPLG00000009844,ENSAPLG00000004585,ENSAPLG00000002930,ENSAPLG00000005274,ENSAPLG00000009963,ENSAPLG00000002352,ENSAPLG00000005611,ENSAPLG00000009910,ENSAPLG00000003673,ENSAPLG00000006843,ENSAPLG00000003386,ENSAPLG00000014612,ENSAPLG00000006888,ENSAPLG00000003512,ENSAPLG00000014803,ENSAPLG00000006132,ENSAPLG00000009031,ENSAPLG00000005151,…
GO:0002904	positive regulation of B cell apoptotic process	biological_process	0.048382	1	1	296	2	12837	ENSAPLG00000002569
GO:0044789	modulation by host of viral release from host cell	biological_process	0.04842	1	1	296	3	12837	ENSAPLG00000006665
GO:0044791	positive regulation by host of viral release from host cell	biological_process	0.04842	1	1	296	3	12837	ENSAPLG00000006665
GO:0097427	microtubule bundle	cellular_component	0.048448	1	1	296	2	12837	ENSAPLG00000009901
GO:0043412	macromolecule modification	biological_process	0.048537	1	69	296	2169	12837	ENSAPLG00000006475,ENSAPLG00000006373,ENSAPLG00000015373,ENSAPLG00000007323,ENSAPLG00000010725,ENSAPLG00000008162,ENSAPLG00000010515,ENSAPLG00000006100,ENSAPLG00000008750,ENSAPLG00000014950,ENSAPLG00000015796,ENSAPLG00000013193,ENSAPLG00000009527,ENSAPLG00000016032,ENSAPLG00000006984,ENSAPLG00000003410,ENSAPLG00000015187,ENSAPLG00000003090,ENSAPLG00000011385,ENSAPLG00000008540,ENSAPLG00000009768,…
GO:0044783	G1 DNA damage checkpoint	biological_process	0.048957	1	2	296	13	12837	ENSAPLG00000009527,ENSAPLG00000002697
GO:0042538	hyperosmotic salinity response	biological_process	0.049083	1	1	296	2	12837	ENSAPLG00000006235
GO:0031532	actin cytoskeleton reorganization	biological_process	0.049126	1	5	296	53	12837	ENSAPLG00000016232,ENSAPLG00000016301,ENSAPLG00000003364,ENSAPLG00000002917,ENSAPLG00000013554
GO:0072669	tRNA-splicing ligase complex	cellular_component	0.049347	1	1	296	5	12837	ENSAPLG00000016032
GO:0030638	polyketide metabolic process	biological_process	0.049537	1	1	296	2	12837	ENSAPLG00000006235
GO:0030647	aminoglycoside antibiotic metabolic process	biological_process	0.049537	1	1	296	2	12837	ENSAPLG00000006235
GO:0044597	daunorubicin metabolic process	biological_process	0.049537	1	1	296	2	12837	ENSAPLG00000006235
GO:0044598	doxorubicin metabolic process	biological_process	0.049537	1	1	296	2	12837	ENSAPLG00000006235
GO:0048468	cell development	biological_process	0.049739	1	46	296	1088	12837	ENSAPLG00000006054,ENSAPLG00000006665,ENSAPLG00000010915,ENSAPLG00000015187,ENSAPLG00000008044,ENSAPLG00000003090,ENSAPLG00000002082,ENSAPLG00000015796,ENSAPLG00000002735,ENSAPLG00000014121,ENSAPLG00000012505,ENSAPLG00000016301,ENSAPLG00000013735,ENSAPLG00000015852,ENSAPLG00000004118,ENSAPLG00000008538,ENSAPLG00000007245,ENSAPLG00000012927,ENSAPLG00000007990,ENSAPLG00000011298,ENSAPLG00000007198,…
GO:0097212	lysosomal membrane organization	biological_process	0.049795	1	1	296	1	12837	ENSAPLG00000013874
GO:0097213	regulation of lysosomal membrane permeability	biological_process	0.049795	1	1	296	1	12837	ENSAPLG00000013874
GO:0071474	cellular hyperosmotic response	biological_process	0.049946	1	1	296	2	12837	ENSAPLG00000006235
GO:0006464	cellular protein modification process	biological_process	0.050189	1	67	296	2074	12837	ENSAPLG00000015808,ENSAPLG00000012170,ENSAPLG00000005903,ENSAPLG00000007990,ENSAPLG00000006672,ENSAPLG00000003614,ENSAPLG00000015686,ENSAPLG00000008244,ENSAPLG00000009018,ENSAPLG00000013548,ENSAPLG00000002352,ENSAPLG00000005830,ENSAPLG00000012378,ENSAPLG00000008504,ENSAPLG00000006258,ENSAPLG00000011952,ENSAPLG00000005181,ENSAPLG00000002479,ENSAPLG00000012538,ENSAPLG00000005685,ENSAPLG00000014777,…
GO:0036211	protein modification process	biological_process	0.050189	1	67	296	2074	12837	ENSAPLG00000013960,ENSAPLG00000009963,ENSAPLG00000013728,ENSAPLG00000015959,ENSAPLG00000002697,ENSAPLG00000008276,ENSAPLG00000012538,ENSAPLG00000005685,ENSAPLG00000014777,ENSAPLG00000002569,ENSAPLG00000006462,ENSAPLG00000009017,ENSAPLG00000012652,ENSAPLG00000008393,ENSAPLG00000006888,ENSAPLG00000005720,ENSAPLG00000007572,ENSAPLG00000001913,ENSAPLG00000004191,ENSAPLG00000013548,ENSAPLG00000009018,…
GO:1902068	regulation of sphingolipid mediated signaling pathway	biological_process	0.050277	1	1	296	1	12837	ENSAPLG00000007323
GO:0034332	adherens junction organization	biological_process	0.050373	1	5	296	51	12837	ENSAPLG00000007150,ENSAPLG00000002653,ENSAPLG00000007245,ENSAPLG00000012538,ENSAPLG00000002082
GO:0008585	female gonad development	biological_process	0.050472	1	4	296	49	12837	ENSAPLG00000007198,ENSAPLG00000010915,ENSAPLG00000003553,ENSAPLG00000004585
GO:0016311	dephosphorylation	biological_process	0.050474	1	14	296	293	12837	ENSAPLG00000009636,ENSAPLG00000005559,ENSAPLG00000008276,ENSAPLG00000015686,ENSAPLG00000007323,ENSAPLG00000009963,ENSAPLG00000012236,ENSAPLG00000006984,ENSAPLG00000002352,ENSAPLG00000012378,ENSAPLG00000014978,ENSAPLG00000012170,ENSAPLG00000014777,ENSAPLG00000014950
GO:0040036	regulation of fibroblast growth factor receptor signaling pathway	biological_process	0.050485	1	2	296	17	12837	ENSAPLG00000009910,ENSAPLG00000003673
GO:1990134	epithelial cell apoptotic process involved in palatal shelf morphogenesis	biological_process	0.050912	1	1	296	1	12837	ENSAPLG00000004118
GO:0006388	tRNA splicing, via endonucleolytic cleavage and ligation	biological_process	0.05095	1	1	296	7	12837	ENSAPLG00000016032
GO:0031329	regulation of cellular catabolic process	biological_process	0.05098	1	23	296	487	12837	ENSAPLG00000002917,ENSAPLG00000006831,ENSAPLG00000005611,ENSAPLG00000002352,ENSAPLG00000008150,ENSAPLG00000005274,ENSAPLG00000004770,ENSAPLG00000013894,ENSAPLG00000005959,ENSAPLG00000013735,ENSAPLG00000013358,ENSAPLG00000007990,ENSAPLG00000012538,ENSAPLG00000006763,ENSAPLG00000006258,ENSAPLG00000011153,ENSAPLG00000005294,ENSAPLG00000009527,ENSAPLG00000008113,ENSAPLG00000012361,ENSAPLG00000014612,…
GO:0009311	oligosaccharide metabolic process	biological_process	0.051199	1	2	296	20	12837	ENSAPLG00000008393,ENSAPLG00000015187
GO:0003279	cardiac septum development	biological_process	0.051439	1	6	296	68	12837	ENSAPLG00000002735,ENSAPLG00000009190,ENSAPLG00000014928,ENSAPLG00000016301,ENSAPLG00000012621,ENSAPLG00000005274
GO:0044788	modulation by host of viral process	biological_process	0.051606	1	1	296	4	12837	ENSAPLG00000006665
GO:0044794	positive regulation by host of viral process	biological_process	0.051606	1	1	296	4	12837	ENSAPLG00000006665
GO:0001098	basal transcription machinery binding	molecular_function	0.05169	1	3	296	24	12837	ENSAPLG00000009527,ENSAPLG00000004585,ENSAPLG00000016032
GO:0001099	basal RNA polymerase II transcription machinery binding	molecular_function	0.05169	1	3	296	24	12837	ENSAPLG00000016032,ENSAPLG00000009527,ENSAPLG00000004585
GO:0031256	leading edge membrane	cellular_component	0.051939	1	5	296	53	12837	ENSAPLG00000016232,ENSAPLG00000012505,ENSAPLG00000014121,ENSAPLG00000007150,ENSAPLG00000007198
GO:0051893	regulation of focal adhesion assembly	biological_process	0.051943	1	4	296	34	12837	ENSAPLG00000007150,ENSAPLG00000012538,ENSAPLG00000002653,ENSAPLG00000002082
GO:0090109	regulation of cell-substrate junction assembly	biological_process	0.051943	1	4	296	34	12837	ENSAPLG00000007150,ENSAPLG00000002082,ENSAPLG00000012538,ENSAPLG00000002653
GO:0048701	embryonic cranial skeleton morphogenesis	biological_process	0.052024	1	3	296	27	12837	ENSAPLG00000010485,ENSAPLG00000015373,ENSAPLG00000011952
GO:0001221	transcription cofactor binding	molecular_function	0.052075	1	2	296	13	12837	ENSAPLG00000013992,ENSAPLG00000004585
GO:0003872	6-phosphofructokinase activity	molecular_function	0.05228	1	1	296	3	12837	ENSAPLG00000012725
GO:0006972	hyperosmotic response	biological_process	0.052344	1	1	296	3	12837	ENSAPLG00000006235
GO:0005968	Rab-protein geranylgeranyltransferase complex	cellular_component	0.052488	1	1	296	1	12837	ENSAPLG00000006258
GO:0048588	developmental cell growth	biological_process	0.052649	1	7	296	76	12837	ENSAPLG00000012652,ENSAPLG00000001913,ENSAPLG00000002735,ENSAPLG00000000860,ENSAPLG00000014696,ENSAPLG00000003553,ENSAPLG00000007150
GO:0009056	catabolic process	biological_process	0.052679	1	42	296	1230	12837	ENSAPLG00000007990,ENSAPLG00000015643,ENSAPLG00000013735,ENSAPLG00000005611,ENSAPLG00000013009,ENSAPLG00000002352,ENSAPLG00000005274,ENSAPLG00000004770,ENSAPLG00000002764,ENSAPLG00000015686,ENSAPLG00000003794,ENSAPLG00000012023,ENSAPLG00000014612,ENSAPLG00000008113,ENSAPLG00000012361,ENSAPLG00000003410,ENSAPLG00000009527,ENSAPLG00000013193,ENSAPLG00000006258,ENSAPLG00000013358,ENSAPLG00000006462,…
GO:0050919	negative chemotaxis	biological_process	0.053246	1	3	296	14	12837	ENSAPLG00000001913,ENSAPLG00000007198,ENSAPLG00000002735
GO:0008484	sulfuric ester hydrolase activity	molecular_function	0.053287	1	2	296	16	12837	ENSAPLG00000009910,ENSAPLG00000003673
GO:2000117	negative regulation of cysteine-type endopeptidase activity	biological_process	0.053418	1	3	296	36	12837	ENSAPLG00000003468,ENSAPLG00000002569,ENSAPLG00000005259
GO:0034594	phosphatidylinositol trisphosphate phosphatase activity	molecular_function	0.053879	1	1	296	3	12837	ENSAPLG00000015686
GO:0008424	glycoprotein 6-alpha-L-fucosyltransferase activity	molecular_function	0.053928	1	1	296	1	12837	ENSAPLG00000009017
GO:0036071	N-glycan fucosylation	biological_process	0.053928	1	1	296	1	12837	ENSAPLG00000009017
GO:0046921	alpha-(1->6)-fucosyltransferase activity	molecular_function	0.053928	1	1	296	1	12837	ENSAPLG00000009017
GO:0070860	RNA polymerase I core factor complex	cellular_component	0.054244	1	1	296	1	12837	ENSAPLG00000008537
GO:0005085	guanyl-nucleotide exchange factor activity	molecular_function	0.054335	1	12	296	141	12837	ENSAPLG00000010515,ENSAPLG00000015024,ENSAPLG00000003498,ENSAPLG00000011214,ENSAPLG00000015846,ENSAPLG00000008283,ENSAPLG00000013325,ENSAPLG00000002569,ENSAPLG00000011298,ENSAPLG00000006373,ENSAPLG00000014121,ENSAPLG00000005294
GO:0038063	collagen-activated tyrosine kinase receptor signaling pathway	biological_process	0.054369	1	2	296	8	12837	ENSAPLG00000013356,ENSAPLG00000014524
GO:0042813	Wnt-activated receptor activity	molecular_function	0.054395	1	2	296	12	12837	ENSAPLG00000013960,ENSAPLG00000001913
GO:0060715	syncytiotrophoblast cell differentiation involved in labyrinthine layer development	biological_process	0.054451	1	1	296	1	12837	ENSAPLG00000005259
GO:0010810	regulation of cell-substrate adhesion	biological_process	0.055536	1	8	296	107	12837	ENSAPLG00000007150,ENSAPLG00000013554,ENSAPLG00000002525,ENSAPLG00000002082,ENSAPLG00000007990,ENSAPLG00000002653,ENSAPLG00000012538,ENSAPLG00000015187
GO:0040007	growth	biological_process	0.055674	1	18	296	436	12837	ENSAPLG00000012985,ENSAPLG00000014696,ENSAPLG00000002352,ENSAPLG00000004585,ENSAPLG00000015373,ENSAPLG00000000860,ENSAPLG00000001913,ENSAPLG00000010915,ENSAPLG00000012652,ENSAPLG00000014803,ENSAPLG00000006132,ENSAPLG00000008295,ENSAPLG00000011183,ENSAPLG00000012505,ENSAPLG00000007150,ENSAPLG00000007977,ENSAPLG00000002735,ENSAPLG00000003553
GO:0052047	interaction with other organism via secreted substance involved in symbiotic interaction	biological_process	0.055747	1	1	296	1	12837	ENSAPLG00000012652
GO:2001202	negative regulation of transforming growth factor-beta secretion	biological_process	0.055747	1	1	296	1	12837	ENSAPLG00000012652
GO:0051648	vesicle localization	biological_process	0.05602	1	7	296	87	12837	ENSAPLG00000015187,ENSAPLG00000006763,ENSAPLG00000014912,ENSAPLG00000005294,ENSAPLG00000002082,ENSAPLG00000007990,ENSAPLG00000006843
GO:0009894	regulation of catabolic process	biological_process	0.056176	1	25	296	543	12837	ENSAPLG00000011153,ENSAPLG00000006258,ENSAPLG00000006763,ENSAPLG00000009527,ENSAPLG00000015036,ENSAPLG00000005294,ENSAPLG00000012361,ENSAPLG00000008113,ENSAPLG00000006843,ENSAPLG00000015768,ENSAPLG00000014612,ENSAPLG00000002917,ENSAPLG00000013894,ENSAPLG00000004770,ENSAPLG00000002930,ENSAPLG00000005274,ENSAPLG00000002352,ENSAPLG00000008150,ENSAPLG00000005611,ENSAPLG00000006831,ENSAPLG00000013735,…
GO:0006681	galactosylceramide metabolic process	biological_process	0.056246	1	1	296	5	12837	ENSAPLG00000003794
GO:0032585	multivesicular body membrane	cellular_component	0.056473	1	1	296	3	12837	ENSAPLG00000013874
GO:0060706	cell differentiation involved in embryonic placenta development	biological_process	0.056637	1	2	296	15	12837	ENSAPLG00000005259,ENSAPLG00000014803
GO:0000120	RNA polymerase I transcription factor complex	cellular_component	0.056658	1	1	296	2	12837	ENSAPLG00000008537
GO:0022617	extracellular matrix disassembly	biological_process	0.056687	1	2	296	14	12837	ENSAPLG00000002082,ENSAPLG00000003738
GO:0006002	fructose 6-phosphate metabolic process	biological_process	0.057192	1	1	296	4	12837	ENSAPLG00000012725
GO:0030673	axolemma	cellular_component	0.057293	1	2	296	6	12837	ENSAPLG00000012505,ENSAPLG00000007198
GO:2001253	regulation of histone H3-K36 trimethylation	biological_process	0.057837	1	1	296	2	12837	ENSAPLG00000013728
GO:0022008	neurogenesis	biological_process	0.058032	1	35	296	714	12837	ENSAPLG00000015187,ENSAPLG00000006665,ENSAPLG00000006054,ENSAPLG00000003090,ENSAPLG00000008044,ENSAPLG00000002735,ENSAPLG00000014121,ENSAPLG00000012505,ENSAPLG00000008538,ENSAPLG00000004118,ENSAPLG00000013735,ENSAPLG00000011298,ENSAPLG00000007990,ENSAPLG00000012927,ENSAPLG00000007245,ENSAPLG00000007323,ENSAPLG00000007198,ENSAPLG00000000860,ENSAPLG00000005830,ENSAPLG00000001913,ENSAPLG00000006843,…
GO:0005991	trehalose metabolic process	biological_process	0.058132	1	1	296	1	12837	ENSAPLG00000015187
GO:0070413	trehalose metabolism in response to stress	biological_process	0.058132	1	1	296	1	12837	ENSAPLG00000015187
GO:0044060	regulation of endocrine process	biological_process	0.058466	1	2	296	24	12837	ENSAPLG00000003553,ENSAPLG00000015373
GO:1901897	regulation of relaxation of cardiac muscle	biological_process	0.05853	1	1	296	1	12837	ENSAPLG00000008750
GO:2001056	positive regulation of cysteine-type endopeptidase activity	biological_process	0.058542	1	4	296	63	12837	ENSAPLG00000015796,ENSAPLG00000003553,ENSAPLG00000014524,ENSAPLG00000009031
GO:0003205	cardiac chamber development	biological_process	0.058782	1	7	296	99	12837	ENSAPLG00000014928,ENSAPLG00000002735,ENSAPLG00000009190,ENSAPLG00000004644,ENSAPLG00000016301,ENSAPLG00000005274,ENSAPLG00000012621
GO:0016540	protein autoprocessing	biological_process	0.059036	1	1	296	7	12837	ENSAPLG00000011183
GO:0071894	histone H2B conserved C-terminal lysine ubiquitination	biological_process	0.059176	1	1	296	1	12837	ENSAPLG00000009527
GO:0097028	dendritic cell differentiation	biological_process	0.059268	1	2	296	17	12837	ENSAPLG00000014808,ENSAPLG00000006843
GO:0007163	establishment or maintenance of cell polarity	biological_process	0.059312	1	7	296	100	12837	ENSAPLG00000011076,ENSAPLG00000008044,ENSAPLG00000009290,ENSAPLG00000002082,ENSAPLG00000016301,ENSAPLG00000005830,ENSAPLG00000006763
GO:0010573	vascular endothelial growth factor production	biological_process	0.059443	1	2	296	15	12837	ENSAPLG00000003673,ENSAPLG00000009910
GO:0010941	regulation of cell death	biological_process	0.059528	1	24	296	721	12837	ENSAPLG00000003553,ENSAPLG00000003512,ENSAPLG00000015796,ENSAPLG00000015036,ENSAPLG00000014524,ENSAPLG00000009031,ENSAPLG00000014803,ENSAPLG00000005151,ENSAPLG00000005259,ENSAPLG00000015187,ENSAPLG00000006843,ENSAPLG00000003386,ENSAPLG00000002697,ENSAPLG00000008244,ENSAPLG00000002930,ENSAPLG00000004585,ENSAPLG00000005830,ENSAPLG00000008162,ENSAPLG00000015852,ENSAPLG00000010515,ENSAPLG00000015643,…
GO:0042981	regulation of apoptotic process	biological_process	0.059744	1	22	296	658	12837	ENSAPLG00000014524,ENSAPLG00000014803,ENSAPLG00000005151,ENSAPLG00000009031,ENSAPLG00000015796,ENSAPLG00000003512,ENSAPLG00000003553,ENSAPLG00000006843,ENSAPLG00000003386,ENSAPLG00000005259,ENSAPLG00000015187,ENSAPLG00000004585,ENSAPLG00000002930,ENSAPLG00000008244,ENSAPLG00000002697,ENSAPLG00000003468,ENSAPLG00000007990,ENSAPLG00000002569,ENSAPLG00000008162,ENSAPLG00000015643,ENSAPLG00000010515,…
GO:0010171	body morphogenesis	biological_process	0.059756	1	3	296	29	12837	ENSAPLG00000015373,ENSAPLG00000015187,ENSAPLG00000010915
GO:0050772	positive regulation of axonogenesis	biological_process	0.059791	1	4	296	32	12837	ENSAPLG00000007198,ENSAPLG00000007150,ENSAPLG00000015187,ENSAPLG00000012652
GO:0048822	enucleate erythrocyte development	biological_process	0.060119	1	1	296	2	12837	ENSAPLG00000015852
GO:2000027	regulation of organ morphogenesis	biological_process	0.060327	1	5	296	91	12837	ENSAPLG00000003673,ENSAPLG00000009910,ENSAPLG00000005151,ENSAPLG00000004585,ENSAPLG00000003468
GO:0046511	sphinganine biosynthetic process	biological_process	0.060433	1	1	296	1	12837	ENSAPLG00000015435
GO:0051656	establishment of organelle localization	biological_process	0.06044	1	9	296	149	12837	ENSAPLG00000006763,ENSAPLG00000005294,ENSAPLG00000014912,ENSAPLG00000008113,ENSAPLG00000015187,ENSAPLG00000006843,ENSAPLG00000009290,ENSAPLG00000002082,ENSAPLG00000007990
GO:0051966	regulation of synaptic transmission, glutamatergic	biological_process	0.060599	1	3	296	15	12837	ENSAPLG00000014912,ENSAPLG00000006763,ENSAPLG00000006843
GO:0005677	chromatin silencing complex	cellular_component	0.060793	1	1	296	3	12837	ENSAPLG00000009206
GO:0009150	purine ribonucleotide metabolic process	biological_process	0.061219	1	18	296	333	12837	ENSAPLG00000008113,ENSAPLG00000008147,ENSAPLG00000015768,ENSAPLG00000014612,ENSAPLG00000011153,ENSAPLG00000006258,ENSAPLG00000006763,ENSAPLG00000005294,ENSAPLG00000013735,ENSAPLG00000005959,ENSAPLG00000012538,ENSAPLG00000007990,ENSAPLG00000002917,ENSAPLG00000005274,ENSAPLG00000004770,ENSAPLG00000013894,ENSAPLG00000005611,ENSAPLG00000006831
GO:0005984	disaccharide metabolic process	biological_process	0.062112	1	1	296	2	12837	ENSAPLG00000015187
GO:0060075	regulation of resting membrane potential	biological_process	0.062476	1	1	296	2	12837	ENSAPLG00000006843
GO:0043124	negative regulation of I-kappaB kinase/NF-kappaB cascade	biological_process	0.062558	1	3	296	30	12837	ENSAPLG00000009844,ENSAPLG00000002930,ENSAPLG00000004585
GO:0034508	centromere complex assembly	biological_process	0.0627	1	2	296	17	12837	ENSAPLG00000014331,ENSAPLG00000004924
GO:1901077	regulation of relaxation of muscle	biological_process	0.062793	1	1	296	3	12837	ENSAPLG00000008750
GO:0008627	intrinsic apoptotic signaling pathway in response to osmotic stress	biological_process	0.062963	1	1	296	3	12837	ENSAPLG00000014616
GO:0006646	phosphatidylethanolamine biosynthetic process	biological_process	0.063168	1	1	296	6	12837	ENSAPLG00000003084
GO:0004721	phosphoprotein phosphatase activity	molecular_function	0.063294	1	8	296	132	12837	ENSAPLG00000008276,ENSAPLG00000015686,ENSAPLG00000002352,ENSAPLG00000012236,ENSAPLG00000012170,ENSAPLG00000012378,ENSAPLG00000014978,ENSAPLG00000014950
GO:0055086	nucleobase-containing small molecule metabolic process	biological_process	0.063666	1	21	296	477	12837	ENSAPLG00000011153,ENSAPLG00000006258,ENSAPLG00000012045,ENSAPLG00000006763,ENSAPLG00000009017,ENSAPLG00000005294,ENSAPLG00000008147,ENSAPLG00000008113,ENSAPLG00000015768,ENSAPLG00000014612,ENSAPLG00000002917,ENSAPLG00000013894,ENSAPLG00000004770,ENSAPLG00000005274,ENSAPLG00000005611,ENSAPLG00000006831,ENSAPLG00000013735,ENSAPLG00000005959,ENSAPLG00000012743,ENSAPLG00000012538,ENSAPLG00000007990
GO:0006667	sphinganine metabolic process	biological_process	0.063777	1	1	296	2	12837	ENSAPLG00000015435
GO:0015196	L-tryptophan transmembrane transporter activity	molecular_function	0.063879	1	1	296	1	12837	ENSAPLG00000014091
GO:0016137	glycoside metabolic process	biological_process	0.063965	1	1	296	6	12837	ENSAPLG00000006235
GO:0050848	regulation of calcium-mediated signaling	biological_process	0.06419	1	3	296	29	12837	ENSAPLG00000014777,ENSAPLG00000007990,ENSAPLG00000002525
GO:0010764	negative regulation of fibroblast migration	biological_process	0.064258	1	1	296	4	12837	ENSAPLG00000015187
GO:0046621	negative regulation of organ growth	biological_process	0.06435	1	2	296	9	12837	ENSAPLG00000006132,ENSAPLG00000014803
GO:0031643	positive regulation of myelination	biological_process	0.064352	1	1	296	2	12837	ENSAPLG00000006054
GO:0060065	uterus development	biological_process	0.064412	1	2	296	16	12837	ENSAPLG00000004585,ENSAPLG00000003553
GO:0071565	nBAF complex	cellular_component	0.064569	1	2	296	10	12837	ENSAPLG00000004675,ENSAPLG00000008538
GO:0006213	pyrimidine nucleoside metabolic process	biological_process	0.064722	1	2	296	22	12837	ENSAPLG00000012743,ENSAPLG00000012045
GO:0047349	D-ribitol-5-phosphate cytidylyltransferase activity	molecular_function	0.065709	1	1	296	1	12837	ENSAPLG00000007572
GO:0010950	positive regulation of endopeptidase activity	biological_process	0.065833	1	4	296	67	12837	ENSAPLG00000009031,ENSAPLG00000014524,ENSAPLG00000015796,ENSAPLG00000003553
GO:0055057	neuroblast division	biological_process	0.066091	1	2	296	8	12837	ENSAPLG00000003238,ENSAPLG00000007245
GO:0034330	cell junction organization	biological_process	0.066561	1	8	296	125	12837	ENSAPLG00000012652,ENSAPLG00000012505,ENSAPLG00000006763,ENSAPLG00000007150,ENSAPLG00000002082,ENSAPLG00000007245,ENSAPLG00000012538,ENSAPLG00000002653
GO:0016964	alpha-2 macroglobulin receptor activity	molecular_function	0.067028	1	1	296	1	12837	ENSAPLG00000015036
GO:0061448	connective tissue development	biological_process	0.067264	1	7	296	134	12837	ENSAPLG00000015373,ENSAPLG00000009689,ENSAPLG00000003238,ENSAPLG00000003673,ENSAPLG00000010915,ENSAPLG00000009910,ENSAPLG00000012985
GO:0038065	collagen-activated signaling pathway	biological_process	0.067317	1	2	296	9	12837	ENSAPLG00000013356,ENSAPLG00000014524
GO:0001937	negative regulation of endothelial cell proliferation	biological_process	0.067434	1	2	296	17	12837	ENSAPLG00000003673,ENSAPLG00000014612
GO:0004032	alditol:NADP+ 1-oxidoreductase activity	molecular_function	0.067442	1	1	296	2	12837	ENSAPLG00000006235
GO:0060749	mammary gland alveolus development	biological_process	0.067488	1	2	296	14	12837	ENSAPLG00000005151,ENSAPLG00000004585
GO:0061377	mammary gland lobule development	biological_process	0.067488	1	2	296	14	12837	ENSAPLG00000004585,ENSAPLG00000005151
GO:0048589	developmental growth	biological_process	0.067723	1	11	296	197	12837	ENSAPLG00000007150,ENSAPLG00000015373,ENSAPLG00000002735,ENSAPLG00000000860,ENSAPLG00000003553,ENSAPLG00000012652,ENSAPLG00000002352,ENSAPLG00000008295,ENSAPLG00000004585,ENSAPLG00000014696,ENSAPLG00000001913
GO:0022010	central nervous system myelination	biological_process	0.067798	1	1	296	8	12837	ENSAPLG00000006054
GO:0032291	axon ensheathment in central nervous system	biological_process	0.067798	1	1	296	8	12837	ENSAPLG00000006054
GO:0060560	developmental growth involved in morphogenesis	biological_process	0.067993	1	8	296	106	12837	ENSAPLG00000014696,ENSAPLG00000001913,ENSAPLG00000000860,ENSAPLG00000002735,ENSAPLG00000007150,ENSAPLG00000004585,ENSAPLG00000012652,ENSAPLG00000008295
GO:0072521	purine-containing compound metabolic process	biological_process	0.068407	1	19	296	386	12837	ENSAPLG00000011153,ENSAPLG00000006763,ENSAPLG00000012045,ENSAPLG00000006258,ENSAPLG00000005294,ENSAPLG00000008113,ENSAPLG00000008147,ENSAPLG00000015768,ENSAPLG00000014612,ENSAPLG00000002917,ENSAPLG00000005274,ENSAPLG00000013894,ENSAPLG00000004770,ENSAPLG00000006831,ENSAPLG00000005611,ENSAPLG00000013735,ENSAPLG00000005959,ENSAPLG00000012538,ENSAPLG00000007990
GO:0000993	RNA polymerase II core binding	molecular_function	0.068504	1	2	296	13	12837	ENSAPLG00000016032,ENSAPLG00000009527
GO:0050918	positive chemotaxis	biological_process	0.068622	1	3	296	25	12837	ENSAPLG00000003468,ENSAPLG00000005470,ENSAPLG00000002525
GO:0048675	axon extension	biological_process	0.06881	1	5	296	43	12837	ENSAPLG00000001913,ENSAPLG00000012652,ENSAPLG00000002735,ENSAPLG00000000860,ENSAPLG00000007150
GO:0048511	rhythmic process	biological_process	0.068903	1	7	296	124	12837	ENSAPLG00000003553,ENSAPLG00000007198,ENSAPLG00000002697,ENSAPLG00000009963,ENSAPLG00000003386,ENSAPLG00000004585,ENSAPLG00000009031
GO:0010741	negative regulation of intracellular protein kinase cascade	biological_process	0.069003	1	7	296	138	12837	ENSAPLG00000009844,ENSAPLG00000006984,ENSAPLG00000002352,ENSAPLG00000014612,ENSAPLG00000004585,ENSAPLG00000003386,ENSAPLG00000002930
GO:0060603	mammary gland duct morphogenesis	biological_process	0.069041	1	2	296	17	12837	ENSAPLG00000005151,ENSAPLG00000004585
GO:0070137	small conjugating protein-specific endopeptidase activity	molecular_function	0.069612	1	1	296	2	12837	ENSAPLG00000014331
GO:0070139	SUMO-specific endopeptidase activity	molecular_function	0.069612	1	1	296	2	12837	ENSAPLG00000014331
GO:0043175	RNA polymerase core enzyme binding	molecular_function	0.069854	1	2	296	14	12837	ENSAPLG00000009527,ENSAPLG00000016032
GO:0070997	neuron death	biological_process	0.069957	1	7	296	129	12837	ENSAPLG00000015643,ENSAPLG00000015187,ENSAPLG00000014616,ENSAPLG00000015796,ENSAPLG00000007990,ENSAPLG00000005830,ENSAPLG00000006843
GO:0006865	amino acid transport	biological_process	0.070129	1	4	296	54	12837	ENSAPLG00000006843,ENSAPLG00000009653,ENSAPLG00000014089,ENSAPLG00000014091
GO:0051560	mitochondrial calcium ion homeostasis	biological_process	0.070146	1	2	296	16	12837	ENSAPLG00000011185,ENSAPLG00000011183
GO:0048598	embryonic morphogenesis	biological_process	0.070397	1	15	296	354	12837	ENSAPLG00000004118,ENSAPLG00000005259,ENSAPLG00000003673,ENSAPLG00000005470,ENSAPLG00000002082,ENSAPLG00000002653,ENSAPLG00000006843,ENSAPLG00000010485,ENSAPLG00000015373,ENSAPLG00000011952,ENSAPLG00000007323,ENSAPLG00000003553,ENSAPLG00000014803,ENSAPLG00000012652,ENSAPLG00000006761
GO:0051352	negative regulation of ligase activity	biological_process	0.070587	1	1	296	6	12837	ENSAPLG00000006843
GO:0051444	negative regulation of ubiquitin-protein ligase activity	biological_process	0.070587	1	1	296	6	12837	ENSAPLG00000006843
GO:0042058	regulation of epidermal growth factor receptor signaling pathway	biological_process	0.070759	1	3	296	30	12837	ENSAPLG00000012236,ENSAPLG00000006843,ENSAPLG00000002525
GO:0000902	cell morphogenesis	biological_process	0.070894	1	30	296	656	12837	ENSAPLG00000002917,ENSAPLG00000000860,ENSAPLG00000007198,ENSAPLG00000005830,ENSAPLG00000011185,ENSAPLG00000014696,ENSAPLG00000013735,ENSAPLG00000007990,ENSAPLG00000016232,ENSAPLG00000006662,ENSAPLG00000007245,ENSAPLG00000004320,ENSAPLG00000007150,ENSAPLG00000006763,ENSAPLG00000003512,ENSAPLG00000013554,ENSAPLG00000002735,ENSAPLG00000016301,ENSAPLG00000012652,ENSAPLG00000003364,ENSAPLG00000012505,…
GO:0050886	endocrine process	biological_process	0.070922	1	3	296	53	12837	ENSAPLG00000003553,ENSAPLG00000014928,ENSAPLG00000015373
GO:0051952	regulation of amine transport	biological_process	0.071088	1	2	296	22	12837	ENSAPLG00000014912,ENSAPLG00000006843
GO:0043067	regulation of programmed cell death	biological_process	0.071323	1	22	296	668	12837	ENSAPLG00000002569,ENSAPLG00000007990,ENSAPLG00000003468,ENSAPLG00000015643,ENSAPLG00000015852,ENSAPLG00000010515,ENSAPLG00000008162,ENSAPLG00000002930,ENSAPLG00000004585,ENSAPLG00000008244,ENSAPLG00000002697,ENSAPLG00000006843,ENSAPLG00000003386,ENSAPLG00000015187,ENSAPLG00000005259,ENSAPLG00000014803,ENSAPLG00000005151,ENSAPLG00000009031,ENSAPLG00000014524,ENSAPLG00000015796,ENSAPLG00000003512,…
GO:0030578	PML body organization	biological_process	0.071331	1	1	296	2	12837	ENSAPLG00000003526
GO:0048679	regulation of axon regeneration	biological_process	0.07139	1	2	296	11	12837	ENSAPLG00000015187,ENSAPLG00000003090
GO:0060986	endocrine hormone secretion	biological_process	0.0718	1	2	296	26	12837	ENSAPLG00000015373,ENSAPLG00000003553
GO:0031491	nucleosome binding	molecular_function	0.071882	1	2	296	21	12837	ENSAPLG00000009206,ENSAPLG00000016316
GO:0007033	vacuole organization	biological_process	0.072186	1	5	296	77	12837	ENSAPLG00000015643,ENSAPLG00000006843,ENSAPLG00000002352,ENSAPLG00000013874,ENSAPLG00000013358
GO:0032989	cellular component morphogenesis	biological_process	0.072246	1	31	296	695	12837	ENSAPLG00000000860,ENSAPLG00000007198,ENSAPLG00000002917,ENSAPLG00000002352,ENSAPLG00000005830,ENSAPLG00000013735,ENSAPLG00000014696,ENSAPLG00000011185,ENSAPLG00000007990,ENSAPLG00000016232,ENSAPLG00000007245,ENSAPLG00000006662,ENSAPLG00000006763,ENSAPLG00000007150,ENSAPLG00000004320,ENSAPLG00000002735,ENSAPLG00000013554,ENSAPLG00000003512,ENSAPLG00000012652,ENSAPLG00000016301,ENSAPLG00000011183,…
GO:0021648	vestibulocochlear nerve morphogenesis	biological_process	0.07282	1	1	296	1	12837	ENSAPLG00000002735
GO:0021649	vestibulocochlear nerve structural organization	biological_process	0.07282	1	1	296	1	12837	ENSAPLG00000002735
GO:0021824	cerebral cortex tangential migration using cell-axon interactions	biological_process	0.07282	1	1	296	1	12837	ENSAPLG00000002735
GO:0021828	gonadotrophin-releasing hormone neuronal migration to the hypothalamus	biological_process	0.07282	1	1	296	1	12837	ENSAPLG00000002735
GO:0021856	hypothalamic tangential migration using cell-axon interactions	biological_process	0.07282	1	1	296	1	12837	ENSAPLG00000002735
GO:0097374	sensory neuron axon guidance	biological_process	0.07282	1	1	296	1	12837	ENSAPLG00000002735
GO:0070570	regulation of neuron projection regeneration	biological_process	0.072831	1	2	296	12	12837	ENSAPLG00000003090,ENSAPLG00000015187
GO:1901888	regulation of cell junction assembly	biological_process	0.072865	1	4	296	40	12837	ENSAPLG00000007150,ENSAPLG00000012538,ENSAPLG00000002653,ENSAPLG00000002082
GO:0034593	phosphatidylinositol bisphosphate phosphatase activity	molecular_function	0.072902	1	2	296	13	12837	ENSAPLG00000002352,ENSAPLG00000015686
GO:0032886	regulation of microtubule-based process	biological_process	0.072932	1	7	296	128	12837	ENSAPLG00000007150,ENSAPLG00000014331,ENSAPLG00000012567,ENSAPLG00000007990,ENSAPLG00000002082,ENSAPLG00000012538,ENSAPLG00000002653
GO:0071109	superior temporal gyrus development	biological_process	0.072952	1	1	296	1	12837	ENSAPLG00000007990
GO:0002326	B cell lineage commitment	biological_process	0.073139	1	1	296	3	12837	ENSAPLG00000002697
GO:0040010	positive regulation of growth rate	biological_process	0.073378	1	1	296	1	12837	ENSAPLG00000007977
GO:0043185	vascular endothelial growth factor receptor 3 binding	molecular_function	0.073686	1	1	296	2	12837	ENSAPLG00000005470
GO:0042392	sphingosine-1-phosphate phosphatase activity	molecular_function	0.073792	1	1	296	3	12837	ENSAPLG00000007323
GO:0016929	SUMO-specific protease activity	molecular_function	0.073848	1	1	296	3	12837	ENSAPLG00000014331
GO:0021886	hypothalamus gonadotrophin-releasing hormone neuron differentiation	biological_process	0.074106	1	1	296	2	12837	ENSAPLG00000002735
GO:0021888	hypothalamus gonadotrophin-releasing hormone neuron development	biological_process	0.074106	1	1	296	2	12837	ENSAPLG00000002735
GO:0021979	hypothalamus cell differentiation	biological_process	0.074106	1	1	296	2	12837	ENSAPLG00000002735
GO:0031397	negative regulation of protein ubiquitination	biological_process	0.074297	1	3	296	43	12837	ENSAPLG00000006843,ENSAPLG00000004191,ENSAPLG00000006888
GO:0070936	protein K48-linked ubiquitination	biological_process	0.074301	1	3	296	33	12837	ENSAPLG00000004191,ENSAPLG00000015808,ENSAPLG00000013193
GO:0071496	cellular response to external stimulus	biological_process	0.07437	1	8	296	184	12837	ENSAPLG00000015643,ENSAPLG00000006843,ENSAPLG00000013358,ENSAPLG00000003090,ENSAPLG00000002569,ENSAPLG00000015796,ENSAPLG00000005274,ENSAPLG00000009527
GO:0009117	nucleotide metabolic process	biological_process	0.074375	1	20	296	447	12837	ENSAPLG00000014612,ENSAPLG00000015768,ENSAPLG00000008147,ENSAPLG00000008113,ENSAPLG00000005294,ENSAPLG00000009017,ENSAPLG00000006763,ENSAPLG00000006258,ENSAPLG00000011153,ENSAPLG00000007990,ENSAPLG00000012538,ENSAPLG00000012743,ENSAPLG00000005959,ENSAPLG00000013735,ENSAPLG00000006831,ENSAPLG00000005611,ENSAPLG00000013894,ENSAPLG00000004770,ENSAPLG00000005274,ENSAPLG00000002917
GO:0021562	vestibulocochlear nerve development	biological_process	0.074715	1	1	296	2	12837	ENSAPLG00000002735
GO:0006753	nucleoside phosphate metabolic process	biological_process	0.074917	1	20	296	450	12837	ENSAPLG00000007990,ENSAPLG00000012538,ENSAPLG00000005959,ENSAPLG00000012743,ENSAPLG00000013735,ENSAPLG00000005611,ENSAPLG00000006831,ENSAPLG00000013894,ENSAPLG00000004770,ENSAPLG00000005274,ENSAPLG00000002917,ENSAPLG00000014612,ENSAPLG00000015768,ENSAPLG00000008147,ENSAPLG00000008113,ENSAPLG00000005294,ENSAPLG00000009017,ENSAPLG00000006258,ENSAPLG00000006763,ENSAPLG00000011153
GO:0048483	autonomic nervous system development	biological_process	0.075151	1	2	296	21	12837	ENSAPLG00000012652,ENSAPLG00000002735
GO:0005577	fibrinogen complex	cellular_component	0.075156	1	1	296	6	12837	ENSAPLG00000012652
GO:0014719	satellite cell activation	biological_process	0.075716	1	1	296	2	12837	ENSAPLG00000005830
GO:0061551	trigeminal ganglion development	biological_process	0.075876	1	1	296	2	12837	ENSAPLG00000002735
GO:0005672	transcription factor TFIIA complex	cellular_component	0.075925	1	1	296	5	12837	ENSAPLG00000002684
GO:0004559	alpha-mannosidase activity	molecular_function	0.07616	1	2	296	11	12837	ENSAPLG00000015044,ENSAPLG00000009246
GO:0015923	mannosidase activity	molecular_function	0.07616	1	2	296	11	12837	ENSAPLG00000009246,ENSAPLG00000015044
GO:0060512	prostate gland morphogenesis	biological_process	0.076238	1	2	296	17	12837	ENSAPLG00000003673,ENSAPLG00000004585
GO:0060740	prostate gland epithelium morphogenesis	biological_process	0.076238	1	2	296	17	12837	ENSAPLG00000004585,ENSAPLG00000003673
GO:0045861	negative regulation of proteolysis	biological_process	0.076357	1	3	296	35	12837	ENSAPLG00000009527,ENSAPLG00000002352,ENSAPLG00000006763
GO:0060965	negative regulation of gene silencing by miRNA	biological_process	0.076731	1	1	296	3	12837	ENSAPLG00000009031
GO:0040032	post-embryonic body morphogenesis	biological_process	0.07704	1	1	296	1	12837	ENSAPLG00000015373
GO:0021855	hypothalamus cell migration	biological_process	0.077101	1	1	296	3	12837	ENSAPLG00000002735
GO:0050710	negative regulation of cytokine secretion	biological_process	0.077256	1	2	296	20	12837	ENSAPLG00000012652,ENSAPLG00000009844
GO:0042542	response to hydrogen peroxide	biological_process	0.07739	1	3	296	44	12837	ENSAPLG00000015796,ENSAPLG00000003090,ENSAPLG00000003468
GO:2001201	regulation of transforming growth factor-beta secretion	biological_process	0.077645	1	1	296	2	12837	ENSAPLG00000012652
GO:2000301	negative regulation of synaptic vesicle exocytosis	biological_process	0.07778	1	1	296	3	12837	ENSAPLG00000015187
GO:0044267	cellular protein metabolic process	biological_process	0.078148	1	74	296	2565	12837	ENSAPLG00000014331,ENSAPLG00000014978,ENSAPLG00000014696,ENSAPLG00000014057,ENSAPLG00000003468,ENSAPLG00000005366,ENSAPLG00000012985,ENSAPLG00000011385,ENSAPLG00000009768,ENSAPLG00000008540,ENSAPLG00000014251,ENSAPLG00000006843,ENSAPLG00000011183,ENSAPLG00000012236,ENSAPLG00000014803,ENSAPLG00000008162,ENSAPLG00000010515,ENSAPLG00000008750,ENSAPLG00000006100,ENSAPLG00000011298,ENSAPLG00000014950,…
GO:0016477	cell migration	biological_process	0.078177	1	27	296	654	12837	ENSAPLG00000013548,ENSAPLG00000009768,ENSAPLG00000005830,ENSAPLG00000013735,ENSAPLG00000005685,ENSAPLG00000003468,ENSAPLG00000007245,ENSAPLG00000002735,ENSAPLG00000002525,ENSAPLG00000007150,ENSAPLG00000009689,ENSAPLG00000009031,ENSAPLG00000012652,ENSAPLG00000006984,ENSAPLG00000016301,ENSAPLG00000012378,ENSAPLG00000010915,ENSAPLG00000003673,ENSAPLG00000015187,ENSAPLG00000007125,ENSAPLG00000006843,…
GO:0038066	p38MAPK cascade	biological_process	0.078186	1	2	296	20	12837	ENSAPLG00000015796,ENSAPLG00000003386
GO:0097490	sympathetic neuron projection extension	biological_process	0.078363	1	1	296	2	12837	ENSAPLG00000002735
GO:0097491	sympathetic neuron projection guidance	biological_process	0.078363	1	1	296	2	12837	ENSAPLG00000002735
GO:1902285	semaphorin-plexin signaling pathway involved in neuron projection guidance	biological_process	0.078363	1	1	296	2	12837	ENSAPLG00000002735
GO:0060979	vasculogenesis involved in coronary vascular morphogenesis	biological_process	0.078636	1	1	296	2	12837	ENSAPLG00000006984
GO:0050850	positive regulation of calcium-mediated signaling	biological_process	0.078714	1	2	296	13	12837	ENSAPLG00000014777,ENSAPLG00000002525
GO:0070230	positive regulation of lymphocyte apoptotic process	biological_process	0.079271	1	1	296	7	12837	ENSAPLG00000002569
GO:0000416	positive regulation of histone H3-K36 methylation	biological_process	0.079636	1	1	296	2	12837	ENSAPLG00000013728
GO:0010470	regulation of gastrulation	biological_process	0.079646	1	2	296	26	12837	ENSAPLG00000002653,ENSAPLG00000002082
GO:0061550	cranial ganglion development	biological_process	0.079718	1	1	296	3	12837	ENSAPLG00000002735
GO:0023057	negative regulation of signaling	biological_process	0.079788	1	22	296	595	12837	ENSAPLG00000003512,ENSAPLG00000006888,ENSAPLG00000006984,ENSAPLG00000009031,ENSAPLG00000014803,ENSAPLG00000006132,ENSAPLG00000005151,ENSAPLG00000003673,ENSAPLG00000014612,ENSAPLG00000006843,ENSAPLG00000003386,ENSAPLG00000009844,ENSAPLG00000005611,ENSAPLG00000009910,ENSAPLG00000002352,ENSAPLG00000009963,ENSAPLG00000005274,ENSAPLG00000002930,ENSAPLG00000004585,ENSAPLG00000008162,ENSAPLG00000002569,…
GO:0019376	galactolipid catabolic process	biological_process	0.079836	1	1	296	2	12837	ENSAPLG00000003794
GO:0033033	negative regulation of myeloid cell apoptotic process	biological_process	0.079954	1	1	296	6	12837	ENSAPLG00000015852
GO:0005515	protein binding	molecular_function	0.080031	1	109	296	3557	12837	ENSAPLG00000003010,ENSAPLG00000013554,ENSAPLG00000002525,ENSAPLG00000006258,ENSAPLG00000011952,ENSAPLG00000009689,ENSAPLG00000006003,ENSAPLG00000003364,ENSAPLG00000016301,ENSAPLG00000012378,ENSAPLG00000012361,ENSAPLG00000002082,ENSAPLG00000008504,ENSAPLG00000007198,ENSAPLG00000008244,ENSAPLG00000009018,ENSAPLG00000005562,ENSAPLG00000002352,ENSAPLG00000012144,ENSAPLG00000016044,ENSAPLG00000011969,…
GO:0030070	insulin processing	biological_process	0.080085	1	1	296	2	12837	ENSAPLG00000004644
GO:0097191	extrinsic apoptotic signaling pathway	biological_process	0.080371	1	5	296	106	12837	ENSAPLG00000014803,ENSAPLG00000002930,ENSAPLG00000010515,ENSAPLG00000008162,ENSAPLG00000003512
GO:0004407	histone deacetylase activity	molecular_function	0.08045	1	2	296	17	12837	ENSAPLG00000009768,ENSAPLG00000008244
GO:0048513	organ development	biological_process	0.080474	1	55	296	1555	12837	ENSAPLG00000010485,ENSAPLG00000002697,ENSAPLG00000003238,ENSAPLG00000013960,ENSAPLG00000004585,ENSAPLG00000003782,ENSAPLG00000009190,ENSAPLG00000012985,ENSAPLG00000002569,ENSAPLG00000003468,ENSAPLG00000005685,ENSAPLG00000006763,ENSAPLG00000003553,ENSAPLG00000009031,ENSAPLG00000014803,ENSAPLG00000012652,ENSAPLG00000014524,ENSAPLG00000011183,ENSAPLG00000003673,ENSAPLG00000005470,ENSAPLG00000007630,…
GO:0055098	response to low-density lipoprotein particle stimulus	biological_process	0.080502	1	2	296	11	12837	ENSAPLG00000002525,ENSAPLG00000009031
GO:0071404	cellular response to low-density lipoprotein particle stimulus	biological_process	0.080502	1	2	296	11	12837	ENSAPLG00000002525,ENSAPLG00000009031
GO:0009887	organ morphogenesis	biological_process	0.080878	1	21	296	514	12837	ENSAPLG00000010915,ENSAPLG00000003673,ENSAPLG00000005470,ENSAPLG00000001913,ENSAPLG00000006843,ENSAPLG00000011952,ENSAPLG00000009689,ENSAPLG00000002735,ENSAPLG00000003553,ENSAPLG00000005151,ENSAPLG00000008295,ENSAPLG00000016301,ENSAPLG00000004118,ENSAPLG00000004644,ENSAPLG00000003468,ENSAPLG00000005685,ENSAPLG00000010485,ENSAPLG00000015373,ENSAPLG00000009910,ENSAPLG00000005830,ENSAPLG00000004585
GO:1900425	negative regulation of defense response to bacterium	biological_process	0.080881	1	1	296	2	12837	ENSAPLG00000009844
GO:0043005	neuron projection	cellular_component	0.080983	1	17	296	282	12837	ENSAPLG00000015187,ENSAPLG00000014912,ENSAPLG00000014612,ENSAPLG00000011766,ENSAPLG00000006843,ENSAPLG00000006763,ENSAPLG00000002525,ENSAPLG00000002735,ENSAPLG00000005294,ENSAPLG00000014121,ENSAPLG00000012505,ENSAPLG00000014616,ENSAPLG00000015373,ENSAPLG00000007198,ENSAPLG00000005830,ENSAPLG00000007445,ENSAPLG00000013960
GO:0030575	nuclear body organization	biological_process	0.081097	1	1	296	5	12837	ENSAPLG00000003526
GO:2000828	regulation of parathyroid hormone secretion	biological_process	0.081201	1	1	296	2	12837	ENSAPLG00000015373
GO:0021816	extension of a leading process involved in cell motility in cerebral cortex radial glia guided migration	biological_process	0.081361	1	1	296	1	12837	ENSAPLG00000013735
GO:0031667	response to nutrient levels	biological_process	0.081451	1	8	296	178	12837	ENSAPLG00000015796,ENSAPLG00000009527,ENSAPLG00000005274,ENSAPLG00000015643,ENSAPLG00000003090,ENSAPLG00000013358,ENSAPLG00000002569,ENSAPLG00000006843
GO:1901184	regulation of ERBB signaling pathway	biological_process	0.08173	1	3	296	32	12837	ENSAPLG00000002525,ENSAPLG00000006843,ENSAPLG00000012236
GO:0030029	actin filament-based process	biological_process	0.082079	1	17	296	359	12837	ENSAPLG00000012144,ENSAPLG00000016232,ENSAPLG00000012538,ENSAPLG00000002917,ENSAPLG00000006831,ENSAPLG00000015187,ENSAPLG00000013619,ENSAPLG00000005259,ENSAPLG00000002082,ENSAPLG00000007125,ENSAPLG00000002653,ENSAPLG00000006763,ENSAPLG00000005181,ENSAPLG00000013554,ENSAPLG00000016301,ENSAPLG00000012505,ENSAPLG00000003364
GO:0002244	hematopoietic progenitor cell differentiation	biological_process	0.082087	1	4	296	64	12837	ENSAPLG00000015187,ENSAPLG00000002697,ENSAPLG00000006843,ENSAPLG00000002569
GO:0050794	regulation of cellular process	biological_process	0.08209	1	157	296	5473	12837	ENSAPLG00000002668,ENSAPLG00000008540,ENSAPLG00000009768,ENSAPLG00000011385,ENSAPLG00000002917,ENSAPLG00000012907,ENSAPLG00000003238,ENSAPLG00000012985,ENSAPLG00000013358,ENSAPLG00000013670,ENSAPLG00000014696,ENSAPLG00000014331,ENSAPLG00000005959,ENSAPLG00000015036,ENSAPLG00000012236,ENSAPLG00000014803,ENSAPLG00000012567,ENSAPLG00000003512,ENSAPLG00000004320,ENSAPLG00000007977,ENSAPLG00000006843,…
GO:0016486	peptide hormone processing	biological_process	0.082133	1	2	296	13	12837	ENSAPLG00000014928,ENSAPLG00000004644
GO:0019904	protein domain specific binding	molecular_function	0.082322	1	14	296	304	12837	ENSAPLG00000006843,ENSAPLG00000004031,ENSAPLG00000007630,ENSAPLG00000006665,ENSAPLG00000011969,ENSAPLG00000012340,ENSAPLG00000002930,ENSAPLG00000012236,ENSAPLG00000009031,ENSAPLG00000005294,ENSAPLG00000015796,ENSAPLG00000003010,ENSAPLG00000011385,ENSAPLG00000002697
GO:0060149	negative regulation of posttranscriptional gene silencing	biological_process	0.082367	1	1	296	4	12837	ENSAPLG00000009031
GO:0060967	negative regulation of gene silencing by RNA	biological_process	0.082367	1	1	296	4	12837	ENSAPLG00000009031
GO:0010648	negative regulation of cell communication	biological_process	0.082777	1	22	296	598	12837	ENSAPLG00000008162,ENSAPLG00000002569,ENSAPLG00000007990,ENSAPLG00000009844,ENSAPLG00000005611,ENSAPLG00000009910,ENSAPLG00000002352,ENSAPLG00000009963,ENSAPLG00000005274,ENSAPLG00000002930,ENSAPLG00000004585,ENSAPLG00000003673,ENSAPLG00000014612,ENSAPLG00000003386,ENSAPLG00000006843,ENSAPLG00000003512,ENSAPLG00000006888,ENSAPLG00000006984,ENSAPLG00000005151,ENSAPLG00000014803,ENSAPLG00000009031,…
GO:0060485	mesenchyme development	biological_process	0.082884	1	6	296	135	12837	ENSAPLG00000002653,ENSAPLG00000002082,ENSAPLG00000012652,ENSAPLG00000007990,ENSAPLG00000008295,ENSAPLG00000002735
GO:0032103	positive regulation of response to external stimulus	biological_process	0.083271	1	5	296	100	12837	ENSAPLG00000002525,ENSAPLG00000015187,ENSAPLG00000009527,ENSAPLG00000003526,ENSAPLG00000005470
GO:0006163	purine nucleotide metabolic process	biological_process	0.08346	1	18	296	364	12837	ENSAPLG00000006258,ENSAPLG00000006763,ENSAPLG00000011153,ENSAPLG00000005294,ENSAPLG00000008147,ENSAPLG00000008113,ENSAPLG00000014612,ENSAPLG00000015768,ENSAPLG00000002917,ENSAPLG00000005611,ENSAPLG00000006831,ENSAPLG00000004770,ENSAPLG00000013894,ENSAPLG00000005274,ENSAPLG00000005959,ENSAPLG00000013735,ENSAPLG00000007990,ENSAPLG00000012538
GO:0005938	cell cortex	cellular_component	0.083464	1	7	296	107	12837	ENSAPLG00000006843,ENSAPLG00000002653,ENSAPLG00000003364,ENSAPLG00000013341,ENSAPLG00000002082,ENSAPLG00000011952,ENSAPLG00000015852
GO:0048103	somatic stem cell division	biological_process	0.083544	1	2	296	12	12837	ENSAPLG00000007245,ENSAPLG00000003238
GO:0061549	sympathetic ganglion development	biological_process	0.083804	1	1	296	4	12837	ENSAPLG00000002735
GO:2000300	regulation of synaptic vesicle exocytosis	biological_process	0.084316	1	2	296	13	12837	ENSAPLG00000007990,ENSAPLG00000015187
GO:0030336	negative regulation of cell migration	biological_process	0.084524	1	7	296	124	12837	ENSAPLG00000003090,ENSAPLG00000006984,ENSAPLG00000014612,ENSAPLG00000009031,ENSAPLG00000003673,ENSAPLG00000012378,ENSAPLG00000015187
GO:0044306	neuron projection terminus	cellular_component	0.084621	1	3	296	27	12837	ENSAPLG00000006763,ENSAPLG00000013960,ENSAPLG00000007445
GO:0008553	hydrogen-exporting ATPase activity, phosphorylative mechanism	molecular_function	0.085037	1	1	296	5	12837	ENSAPLG00000007502
GO:0050927	positive regulation of positive chemotaxis	biological_process	0.085135	1	2	296	12	12837	ENSAPLG00000002525,ENSAPLG00000005470
GO:0043604	amide biosynthetic process	biological_process	0.085151	1	2	296	23	12837	ENSAPLG00000015435,ENSAPLG00000014928
GO:0010887	negative regulation of cholesterol storage	biological_process	0.085408	1	1	296	3	12837	ENSAPLG00000009031
GO:0046477	glycosylceramide catabolic process	biological_process	0.085538	1	1	296	2	12837	ENSAPLG00000003794
GO:0048631	regulation of skeletal muscle tissue growth	biological_process	0.085567	1	1	296	4	12837	ENSAPLG00000002352
GO:0010942	positive regulation of cell death	biological_process	0.085738	1	9	296	201	12837	ENSAPLG00000014803,ENSAPLG00000002930,ENSAPLG00000015036,ENSAPLG00000002697,ENSAPLG00000015796,ENSAPLG00000003553,ENSAPLG00000007990,ENSAPLG00000002569,ENSAPLG00000006843
GO:0015837	amine transport	biological_process	0.085776	1	2	296	24	12837	ENSAPLG00000014912,ENSAPLG00000006843
GO:0000394	RNA splicing, via endonucleolytic cleavage and ligation	biological_process	0.085782	1	1	296	8	12837	ENSAPLG00000016032
GO:0000127	transcription factor TFIIIC complex	cellular_component	0.085821	1	1	296	5	12837	ENSAPLG00000003782
GO:0007165	signal transduction	biological_process	0.085836	1	91	296	2903	12837	ENSAPLG00000014616,ENSAPLG00000014777,ENSAPLG00000012538,ENSAPLG00000002569,ENSAPLG00000002697,ENSAPLG00000008276,ENSAPLG00000009963,ENSAPLG00000013960,ENSAPLG00000013894,ENSAPLG00000004585,ENSAPLG00000002930,ENSAPLG00000006831,ENSAPLG00000004191,ENSAPLG00000010765,ENSAPLG00000015024,ENSAPLG00000015846,ENSAPLG00000001913,ENSAPLG00000006888,ENSAPLG00000006763,ENSAPLG00000005294,ENSAPLG00000012652,…
GO:0060331	negative regulation of response to interferon-gamma	biological_process	0.086295	1	1	296	3	12837	ENSAPLG00000009031
GO:0060336	negative regulation of interferon-gamma-mediated signaling pathway	biological_process	0.086295	1	1	296	3	12837	ENSAPLG00000009031
GO:0021612	facial nerve structural organization	biological_process	0.086526	1	1	296	3	12837	ENSAPLG00000002735
GO:0031268	pseudopodium organization	biological_process	0.086579	1	1	296	3	12837	ENSAPLG00000013735
GO:0031269	pseudopodium assembly	biological_process	0.086579	1	1	296	3	12837	ENSAPLG00000013735
GO:0051702	interaction with symbiont	biological_process	0.08672	1	2	296	31	12837	ENSAPLG00000006665,ENSAPLG00000012652
GO:0016791	phosphatase activity	molecular_function	0.086864	1	9	296	183	12837	ENSAPLG00000007323,ENSAPLG00000015686,ENSAPLG00000008276,ENSAPLG00000002352,ENSAPLG00000012236,ENSAPLG00000012170,ENSAPLG00000012378,ENSAPLG00000014978,ENSAPLG00000014950
GO:0005813	centrosome	cellular_component	0.087032	1	14	296	335	12837	ENSAPLG00000010551,ENSAPLG00000012567,ENSAPLG00000016032,ENSAPLG00000007502,ENSAPLG00000009963,ENSAPLG00000011088,ENSAPLG00000008147,ENSAPLG00000006057,ENSAPLG00000009895,ENSAPLG00000013325,ENSAPLG00000007990,ENSAPLG00000002082,ENSAPLG00000011076,ENSAPLG00000006843
GO:0045713	low-density lipoprotein particle receptor biosynthetic process	biological_process	0.087457	1	1	296	4	12837	ENSAPLG00000009031
GO:0070884	regulation of calcineurin-NFAT signaling cascade	biological_process	0.087521	1	2	296	16	12837	ENSAPLG00000007990,ENSAPLG00000014777
GO:0040012	regulation of locomotion	biological_process	0.087751	1	20	296	464	12837	ENSAPLG00000007245,ENSAPLG00000003468,ENSAPLG00000005685,ENSAPLG00000009768,ENSAPLG00000013548,ENSAPLG00000007198,ENSAPLG00000005470,ENSAPLG00000007630,ENSAPLG00000001913,ENSAPLG00000003090,ENSAPLG00000014612,ENSAPLG00000002082,ENSAPLG00000003526,ENSAPLG00000015187,ENSAPLG00000003673,ENSAPLG00000012378,ENSAPLG00000006984,ENSAPLG00000009031,ENSAPLG00000007150,ENSAPLG00000002525
GO:0019374	galactolipid metabolic process	biological_process	0.087775	1	1	296	6	12837	ENSAPLG00000003794
GO:0045899	positive regulation of RNA polymerase II transcriptional preinitiation complex assembly	biological_process	0.087879	1	1	296	1	12837	ENSAPLG00000004585
GO:0019220	regulation of phosphate metabolic process	biological_process	0.088062	1	35	296	898	12837	ENSAPLG00000010515,ENSAPLG00000015643,ENSAPLG00000008162,ENSAPLG00000013735,ENSAPLG00000007990,ENSAPLG00000007323,ENSAPLG00000005611,ENSAPLG00000005274,ENSAPLG00000004770,ENSAPLG00000008113,ENSAPLG00000015187,ENSAPLG00000014612,ENSAPLG00000005559,ENSAPLG00000006258,ENSAPLG00000015796,ENSAPLG00000006984,ENSAPLG00000016032,ENSAPLG00000005959,ENSAPLG00000006462,ENSAPLG00000002569,ENSAPLG00000014777,…
GO:0045740	positive regulation of DNA replication	biological_process	0.088109	1	3	296	35	12837	ENSAPLG00000006003,ENSAPLG00000002930,ENSAPLG00000008540
GO:0007405	neuroblast proliferation	biological_process	0.088114	1	3	296	29	12837	ENSAPLG00000007245,ENSAPLG00000008538,ENSAPLG00000003238
GO:0007220	Notch receptor processing	biological_process	0.088192	1	1	296	2	12837	ENSAPLG00000006843
GO:0051170	nuclear import	biological_process	0.088192	1	5	296	93	12837	ENSAPLG00000004191,ENSAPLG00000006843,ENSAPLG00000002930,ENSAPLG00000002486,ENSAPLG00000005151
GO:0048630	skeletal muscle tissue growth	biological_process	0.088671	1	1	296	5	12837	ENSAPLG00000002352
GO:0071472	cellular response to salt stress	biological_process	0.088966	1	1	296	4	12837	ENSAPLG00000006235
GO:0007161	calcium-independent cell-matrix adhesion	biological_process	0.089147	1	1	296	2	12837	ENSAPLG00000012652
GO:1901202	negative regulation of extracellular matrix assembly	biological_process	0.089968	1	1	296	1	12837	ENSAPLG00000016232
GO:0004908	interleukin-1 receptor activity	molecular_function	0.090026	1	1	296	6	12837	ENSAPLG00000004478
GO:0097285	cell-type specific apoptotic process	biological_process	0.090412	1	9	296	210	12837	ENSAPLG00000006843,ENSAPLG00000002569,ENSAPLG00000015187,ENSAPLG00000015643,ENSAPLG00000014616,ENSAPLG00000015852,ENSAPLG00000004118,ENSAPLG00000014524,ENSAPLG00000014803
GO:0043161	proteasomal ubiquitin-dependent protein catabolic process	biological_process	0.090657	1	7	296	163	12837	ENSAPLG00000015959,ENSAPLG00000009527,ENSAPLG00000009963,ENSAPLG00000006843,ENSAPLG00000007990,ENSAPLG00000003410,ENSAPLG00000002352
GO:0010976	positive regulation of neuron projection development	biological_process	0.090762	1	4	296	40	12837	ENSAPLG00000015035,ENSAPLG00000012927,ENSAPLG00000012538,ENSAPLG00000015187
GO:0030334	regulation of cell migration	biological_process	0.090826	1	18	296	404	12837	ENSAPLG00000002525,ENSAPLG00000007150,ENSAPLG00000006984,ENSAPLG00000009031,ENSAPLG00000003673,ENSAPLG00000012378,ENSAPLG00000015187,ENSAPLG00000003526,ENSAPLG00000007630,ENSAPLG00000003090,ENSAPLG00000005470,ENSAPLG00000014612,ENSAPLG00000002082,ENSAPLG00000013548,ENSAPLG00000009768,ENSAPLG00000003468,ENSAPLG00000007245,ENSAPLG00000005685
GO:0045103	intermediate filament-based process	biological_process	0.090872	1	2	296	22	12837	ENSAPLG00000002352,ENSAPLG00000005259
GO:0045104	intermediate filament cytoskeleton organization	biological_process	0.090872	1	2	296	22	12837	ENSAPLG00000005259,ENSAPLG00000002352
GO:0010627	regulation of intracellular protein kinase cascade	biological_process	0.090881	1	18	296	486	12837	ENSAPLG00000010515,ENSAPLG00000009844,ENSAPLG00000013960,ENSAPLG00000004585,ENSAPLG00000002930,ENSAPLG00000005830,ENSAPLG00000002352,ENSAPLG00000015187,ENSAPLG00000006843,ENSAPLG00000003386,ENSAPLG00000001913,ENSAPLG00000014612,ENSAPLG00000015796,ENSAPLG00000011952,ENSAPLG00000006984,ENSAPLG00000014803,ENSAPLG00000012652,ENSAPLG00000005151
GO:0001013	RNA polymerase I regulatory region DNA binding	molecular_function	0.091444	1	1	296	3	12837	ENSAPLG00000008537
GO:0001163	RNA polymerase I regulatory region sequence-specific DNA binding	molecular_function	0.091444	1	1	296	3	12837	ENSAPLG00000008537
GO:0001164	RNA polymerase I CORE element sequence-specific DNA binding	molecular_function	0.091444	1	1	296	3	12837	ENSAPLG00000008537
GO:0001188	RNA polymerase I transcriptional preinitiation complex assembly	biological_process	0.091444	1	1	296	3	12837	ENSAPLG00000008537
GO:0031023	microtubule organizing center organization	biological_process	0.0916	1	5	296	84	12837	ENSAPLG00000002082,ENSAPLG00000011076,ENSAPLG00000011088,ENSAPLG00000012567,ENSAPLG00000006057
GO:0031103	axon regeneration	biological_process	0.09161	1	2	296	16	12837	ENSAPLG00000003090,ENSAPLG00000015187
GO:0033558	protein deacetylase activity	molecular_function	0.091694	1	2	296	20	12837	ENSAPLG00000009768,ENSAPLG00000008244
GO:0060523	prostate epithelial cord elongation	biological_process	0.091855	1	1	296	2	12837	ENSAPLG00000004585
GO:0060737	prostate gland morphogenetic growth	biological_process	0.091855	1	1	296	2	12837	ENSAPLG00000004585
GO:0071955	recycling endosome to Golgi transport	biological_process	0.091913	1	1	296	2	12837	ENSAPLG00000013358
GO:0051174	regulation of phosphorus metabolic process	biological_process	0.091915	1	35	296	902	12837	ENSAPLG00000016032,ENSAPLG00000006984,ENSAPLG00000005559,ENSAPLG00000006258,ENSAPLG00000015796,ENSAPLG00000014612,ENSAPLG00000008113,ENSAPLG00000015187,ENSAPLG00000005611,ENSAPLG00000005274,ENSAPLG00000004770,ENSAPLG00000007323,ENSAPLG00000007990,ENSAPLG00000010515,ENSAPLG00000015643,ENSAPLG00000008162,ENSAPLG00000013735,ENSAPLG00000005294,ENSAPLG00000012652,ENSAPLG00000006763,ENSAPLG00000011153,…
GO:0010951	negative regulation of endopeptidase activity	biological_process	0.092381	1	5	296	98	12837	ENSAPLG00000003468,ENSAPLG00000002569,ENSAPLG00000005259,ENSAPLG00000012340,ENSAPLG00000004239
GO:1902170	cellular response to reactive nitrogen species	biological_process	0.092484	1	1	296	2	12837	ENSAPLG00000015796
GO:0045650	negative regulation of macrophage differentiation	biological_process	0.092885	1	1	296	4	12837	ENSAPLG00000014808
GO:0033522	histone H2A ubiquitination	biological_process	0.093636	1	2	296	17	12837	ENSAPLG00000010725,ENSAPLG00000004191
GO:0048662	negative regulation of smooth muscle cell proliferation	biological_process	0.093694	1	1	296	13	12837	ENSAPLG00000009031
GO:0043023	ribosomal large subunit binding	molecular_function	0.093819	1	1	296	5	12837	ENSAPLG00000008147
GO:0071526	semaphorin-plexin signaling pathway	biological_process	0.09411	1	3	296	20	12837	ENSAPLG00000002735,ENSAPLG00000010765,ENSAPLG00000013554
GO:0009991	response to extracellular stimulus	biological_process	0.094123	1	8	296	189	12837	ENSAPLG00000015643,ENSAPLG00000003090,ENSAPLG00000013358,ENSAPLG00000002569,ENSAPLG00000006843,ENSAPLG00000015796,ENSAPLG00000009527,ENSAPLG00000005274
GO:0031102	neuron projection regeneration	biological_process	0.094179	1	2	296	18	12837	ENSAPLG00000003090,ENSAPLG00000015187
GO:0010390	histone monoubiquitination	biological_process	0.094225	1	2	296	20	12837	ENSAPLG00000010725,ENSAPLG00000009527
GO:0007243	intracellular protein kinase cascade	biological_process	0.09432	1	20	296	552	12837	ENSAPLG00000008750,ENSAPLG00000006100,ENSAPLG00000010515,ENSAPLG00000002352,ENSAPLG00000005830,ENSAPLG00000004585,ENSAPLG00000013960,ENSAPLG00000002930,ENSAPLG00000009844,ENSAPLG00000014612,ENSAPLG00000001913,ENSAPLG00000006843,ENSAPLG00000003386,ENSAPLG00000015187,ENSAPLG00000014803,ENSAPLG00000012652,ENSAPLG00000005151,ENSAPLG00000006984,ENSAPLG00000011952,ENSAPLG00000015796
GO:0002009	morphogenesis of an epithelium	biological_process	0.094338	1	12	296	257	12837	ENSAPLG00000003673,ENSAPLG00000004118,ENSAPLG00000003468,ENSAPLG00000006843,ENSAPLG00000005470,ENSAPLG00000013554,ENSAPLG00000006763,ENSAPLG00000009689,ENSAPLG00000010485,ENSAPLG00000004585,ENSAPLG00000014803,ENSAPLG00000005151
GO:0006486	protein glycosylation	biological_process	0.094344	1	7	296	163	12837	ENSAPLG00000015959,ENSAPLG00000006843,ENSAPLG00000009017,ENSAPLG00000005720,ENSAPLG00000013548,ENSAPLG00000007572,ENSAPLG00000008393
GO:0043413	macromolecule glycosylation	biological_process	0.094344	1	7	296	163	12837	ENSAPLG00000015959,ENSAPLG00000009017,ENSAPLG00000006843,ENSAPLG00000013548,ENSAPLG00000005720,ENSAPLG00000007572,ENSAPLG00000008393
GO:0010801	negative regulation of peptidyl-threonine phosphorylation	biological_process	0.094522	1	1	296	7	12837	ENSAPLG00000006984
GO:0015827	tryptophan transport	biological_process	0.095468	1	1	296	2	12837	ENSAPLG00000014091
GO:0051957	positive regulation of amino acid transport	biological_process	0.09553	1	1	296	5	12837	ENSAPLG00000006843
GO:0034329	cell junction assembly	biological_process	0.095537	1	7	296	104	12837	ENSAPLG00000007150,ENSAPLG00000006763,ENSAPLG00000012538,ENSAPLG00000002653,ENSAPLG00000012505,ENSAPLG00000002082,ENSAPLG00000012652
GO:0061136	regulation of proteasomal protein catabolic process	biological_process	0.095541	1	5	296	88	12837	ENSAPLG00000006763,ENSAPLG00000007990,ENSAPLG00000002352,ENSAPLG00000006843,ENSAPLG00000009527
GO:0005083	small GTPase regulator activity	molecular_function	0.095587	1	9	296	114	12837	ENSAPLG00000014121,ENSAPLG00000005294,ENSAPLG00000006373,ENSAPLG00000006258,ENSAPLG00000015024,ENSAPLG00000003498,ENSAPLG00000013325,ENSAPLG00000008283,ENSAPLG00000010515
GO:0045721	negative regulation of gluconeogenesis	biological_process	0.095881	1	1	296	4	12837	ENSAPLG00000015852
GO:0005158	insulin receptor binding	molecular_function	0.095956	1	2	296	14	12837	ENSAPLG00000016044,ENSAPLG00000003512
GO:0007045	cell-substrate adherens junction assembly	biological_process	0.096203	1	4	296	41	12837	ENSAPLG00000002653,ENSAPLG00000012538,ENSAPLG00000002082,ENSAPLG00000007150
GO:0048041	focal adhesion assembly	biological_process	0.096203	1	4	296	41	12837	ENSAPLG00000007150,ENSAPLG00000012538,ENSAPLG00000002653,ENSAPLG00000002082
GO:0009100	glycoprotein metabolic process	biological_process	0.096225	1	9	296	225	12837	ENSAPLG00000015959,ENSAPLG00000009017,ENSAPLG00000013548,ENSAPLG00000008393,ENSAPLG00000009910,ENSAPLG00000003673,ENSAPLG00000006843,ENSAPLG00000005720,ENSAPLG00000007572
GO:0022602	ovulation cycle process	biological_process	0.096315	1	3	296	37	12837	ENSAPLG00000007198,ENSAPLG00000003553,ENSAPLG00000004585
GO:0090084	negative regulation of inclusion body assembly	biological_process	0.096756	1	1	296	4	12837	ENSAPLG00000005259
GO:0046965	retinoid X receptor binding	molecular_function	0.097179	1	1	296	3	12837	ENSAPLG00000009031
GO:0032589	neuron projection membrane	cellular_component	0.097262	1	2	296	10	12837	ENSAPLG00000012505,ENSAPLG00000007198
GO:0001726	ruffle	cellular_component	0.097335	1	5	296	75	12837	ENSAPLG00000007150,ENSAPLG00000014121,ENSAPLG00000003364,ENSAPLG00000002352,ENSAPLG00000004060
GO:0003844	1,4-alpha-glucan branching enzyme activity	molecular_function	0.097474	1	1	296	1	12837	ENSAPLG00000016424
GO:0050789	regulation of biological process	biological_process	0.097519	1	164	296	5832	12837	ENSAPLG00000011298,ENSAPLG00000011185,ENSAPLG00000004644,ENSAPLG00000010515,ENSAPLG00000006475,ENSAPLG00000013356,ENSAPLG00000015373,ENSAPLG00000008283,ENSAPLG00000006665,ENSAPLG00000014912,ENSAPLG00000015187,ENSAPLG00000012340,ENSAPLG00000016032,ENSAPLG00000012985,ENSAPLG00000013358,ENSAPLG00000013670,ENSAPLG00000014696,ENSAPLG00000014331,ENSAPLG00000005959,ENSAPLG00000002668,ENSAPLG00000008540,…
GO:0055094	response to lipoprotein particle stimulus	biological_process	0.097584	1	2	296	12	12837	ENSAPLG00000009031,ENSAPLG00000002525
GO:0071402	cellular response to lipoprotein particle stimulus	biological_process	0.097584	1	2	296	12	12837	ENSAPLG00000002525,ENSAPLG00000009031
GO:0030853	negative regulation of granulocyte differentiation	biological_process	0.097929	1	1	296	5	12837	ENSAPLG00000014808
GO:0044723	single-organism carbohydrate metabolic process	biological_process	0.09804	1	11	296	339	12837	ENSAPLG00000012725,ENSAPLG00000015187,ENSAPLG00000015852,ENSAPLG00000016424,ENSAPLG00000006843,ENSAPLG00000007572,ENSAPLG00000005720,ENSAPLG00000015959,ENSAPLG00000008393,ENSAPLG00000009017,ENSAPLG00000013548
GO:0031324	negative regulation of cellular metabolic process	biological_process	0.098761	1	31	296	964	12837	ENSAPLG00000008244,ENSAPLG00000009206,ENSAPLG00000007323,ENSAPLG00000002697,ENSAPLG00000008276,ENSAPLG00000009768,ENSAPLG00000002352,ENSAPLG00000004585,ENSAPLG00000009963,ENSAPLG00000011969,ENSAPLG00000015852,ENSAPLG00000008162,ENSAPLG00000002569,ENSAPLG00000013358,ENSAPLG00000006672,ENSAPLG00000006763,ENSAPLG00000006003,ENSAPLG00000006888,ENSAPLG00000003553,ENSAPLG00000009031,ENSAPLG00000006132,…
GO:0080134	regulation of response to stress	biological_process	0.098873	1	19	296	569	12837	ENSAPLG00000005685,ENSAPLG00000003468,ENSAPLG00000013358,ENSAPLG00000004585,ENSAPLG00000005830,ENSAPLG00000009844,ENSAPLG00000002697,ENSAPLG00000008244,ENSAPLG00000003526,ENSAPLG00000003386,ENSAPLG00000003090,ENSAPLG00000004191,ENSAPLG00000015187,ENSAPLG00000009527,ENSAPLG00000006984,ENSAPLG00000009031,ENSAPLG00000014803,ENSAPLG00000015796,ENSAPLG00000007977
GO:0050961	detection of temperature stimulus involved in sensory perception	biological_process	0.098894	1	1	296	6	12837	ENSAPLG00000005830
GO:0050965	detection of temperature stimulus involved in sensory perception of pain	biological_process	0.098894	1	1	296	6	12837	ENSAPLG00000005830
GO:0070897	DNA-dependent transcriptional preinitiation complex assembly	biological_process	0.098919	1	2	296	12	12837	ENSAPLG00000008537,ENSAPLG00000004585
GO:0009651	response to salt stress	biological_process	0.098949	1	1	296	6	12837	ENSAPLG00000006235
GO:0005092	GDP-dissociation inhibitor activity	molecular_function	0.099309	1	1	296	9	12837	ENSAPLG00000006258
GO:0043369	CD4-positive or CD8-positive, alpha-beta T cell lineage commitment	biological_process	0.099485	1	1	296	7	12837	ENSAPLG00000015187
GO:0001555	oocyte growth	biological_process	0.099566	1	1	296	1	12837	ENSAPLG00000003553
GO:0019101	female somatic sex determination	biological_process	0.099566	1	1	296	1	12837	ENSAPLG00000003553
GO:0030866	cortical actin cytoskeleton organization	biological_process	0.099798	1	2	296	13	12837	ENSAPLG00000012505,ENSAPLG00000012144
GO:0010891	negative regulation of sequestering of triglyceride	biological_process	0.10004	1	1	296	4	12837	ENSAPLG00000009031
GO:0006476	protein deacetylation	biological_process	0.10011	1	3	296	42	12837	ENSAPLG00000009768,ENSAPLG00000006984,ENSAPLG00000008244
GO:0070085	glycosylation	biological_process	0.10017	1	7	296	165	12837	ENSAPLG00000015959,ENSAPLG00000007572,ENSAPLG00000013548,ENSAPLG00000005720,ENSAPLG00000006843,ENSAPLG00000009017,ENSAPLG00000008393
GO:0031592	centrosomal corona	cellular_component	0.10025	1	1	296	1	12837	ENSAPLG00000002082
GO:0006112	energy reserve metabolic process	biological_process	0.10051	1	3	296	35	12837	ENSAPLG00000007990,ENSAPLG00000016424,ENSAPLG00000015373
GO:0044248	cellular catabolic process	biological_process	0.10099	1	36	296	1072	12837	ENSAPLG00000005294,ENSAPLG00000012045,ENSAPLG00000006763,ENSAPLG00000003553,ENSAPLG00000011153,ENSAPLG00000015768,ENSAPLG00000006843,ENSAPLG00000014251,ENSAPLG00000006831,ENSAPLG00000008150,ENSAPLG00000009963,ENSAPLG00000013894,ENSAPLG00000015959,ENSAPLG00000002917,ENSAPLG00000013358,ENSAPLG00000006462,ENSAPLG00000012538,ENSAPLG00000014057,ENSAPLG00000005959,ENSAPLG00000003410,ENSAPLG00000009527,…
GO:0035898	parathyroid hormone secretion	biological_process	0.10109	1	1	296	3	12837	ENSAPLG00000015373
GO:0050851	antigen receptor-mediated signaling pathway	biological_process	0.10118	1	4	296	70	12837	ENSAPLG00000006843,ENSAPLG00000011298,ENSAPLG00000007977,ENSAPLG00000015187
GO:0060014	granulosa cell differentiation	biological_process	0.10122	1	1	296	2	12837	ENSAPLG00000003553
GO:0050926	regulation of positive chemotaxis	biological_process	0.10134	1	2	296	13	12837	ENSAPLG00000002525,ENSAPLG00000005470
GO:0097198	histone H3-K36 trimethylation	biological_process	0.10152	1	1	296	3	12837	ENSAPLG00000013728
GO:0015173	aromatic amino acid transmembrane transporter activity	molecular_function	0.10163	1	1	296	2	12837	ENSAPLG00000014091
GO:0000183	chromatin silencing at rDNA	biological_process	0.10172	1	1	296	4	12837	ENSAPLG00000009206
GO:0008443	phosphofructokinase activity	molecular_function	0.10195	1	1	296	6	12837	ENSAPLG00000012725
GO:0021795	cerebral cortex cell migration	biological_process	0.10202	1	3	296	26	12837	ENSAPLG00000006843,ENSAPLG00000002735,ENSAPLG00000013735
GO:0002074	extraocular skeletal muscle development	biological_process	0.10203	1	1	296	2	12837	ENSAPLG00000003553
GO:0045335	phagocytic vesicle	cellular_component	0.10221	1	3	296	46	12837	ENSAPLG00000013735,ENSAPLG00000015643,ENSAPLG00000009824
GO:0033598	mammary gland epithelial cell proliferation	biological_process	0.10224	1	2	296	19	12837	ENSAPLG00000005151,ENSAPLG00000004585
GO:0030237	female sex determination	biological_process	0.10243	1	1	296	2	12837	ENSAPLG00000003553
GO:0042500	aspartic endopeptidase activity, intramembrane cleaving	molecular_function	0.10253	1	1	296	5	12837	ENSAPLG00000006843
GO:0060750	epithelial cell proliferation involved in mammary gland duct elongation	biological_process	0.10253	1	1	296	4	12837	ENSAPLG00000004585
GO:0060751	branch elongation involved in mammary gland duct branching	biological_process	0.10253	1	1	296	4	12837	ENSAPLG00000004585
GO:0004033	aldo-keto reductase (NADP) activity	molecular_function	0.10272	1	1	296	4	12837	ENSAPLG00000006235
GO:0008106	alcohol dehydrogenase (NADP+) activity	molecular_function	0.10272	1	1	296	4	12837	ENSAPLG00000006235
GO:0042030	ATPase inhibitor activity	molecular_function	0.10298	1	1	296	4	12837	ENSAPLG00000002569
GO:0060840	artery development	biological_process	0.10301	1	4	296	44	12837	ENSAPLG00000005685,ENSAPLG00000005274,ENSAPLG00000012621,ENSAPLG00000009190
GO:0030981	cortical microtubule cytoskeleton	cellular_component	0.10318	1	1	296	2	12837	ENSAPLG00000002082
GO:0005173	stem cell factor receptor binding	molecular_function	0.10335	1	1	296	3	12837	ENSAPLG00000006984
GO:0044087	regulation of cellular component biogenesis	biological_process	0.10339	1	18	296	414	12837	ENSAPLG00000002930,ENSAPLG00000004585,ENSAPLG00000005830,ENSAPLG00000012538,ENSAPLG00000016232,ENSAPLG00000002569,ENSAPLG00000007990,ENSAPLG00000013358,ENSAPLG00000012927,ENSAPLG00000014331,ENSAPLG00000006792,ENSAPLG00000007150,ENSAPLG00000002653,ENSAPLG00000002082,ENSAPLG00000007630,ENSAPLG00000005259,ENSAPLG00000009901,ENSAPLG00000015187
GO:0000226	microtubule cytoskeleton organization	biological_process	0.1035	1	13	296	300	12837	ENSAPLG00000011088,ENSAPLG00000009018,ENSAPLG00000012567,ENSAPLG00000012538,ENSAPLG00000011076,ENSAPLG00000002653,ENSAPLG00000002082,ENSAPLG00000009290,ENSAPLG00000007990,ENSAPLG00000013735,ENSAPLG00000014331,ENSAPLG00000006057,ENSAPLG00000009901
GO:0005851	eukaryotic translation initiation factor 2B complex	cellular_component	0.10382	1	1	296	5	12837	ENSAPLG00000011298
GO:0007253	cytoplasmic sequestering of NF-kappaB	biological_process	0.10396	1	1	296	2	12837	ENSAPLG00000002930
GO:0042345	regulation of NF-kappaB import into nucleus	biological_process	0.10396	1	1	296	2	12837	ENSAPLG00000002930
GO:0042347	negative regulation of NF-kappaB import into nucleus	biological_process	0.10396	1	1	296	2	12837	ENSAPLG00000002930
GO:0042348	NF-kappaB import into nucleus	biological_process	0.10396	1	1	296	2	12837	ENSAPLG00000002930
GO:0060526	prostate glandular acinus morphogenesis	biological_process	0.10407	1	1	296	5	12837	ENSAPLG00000004585
GO:0060527	prostate epithelial cord arborization involved in prostate glandular acinus morphogenesis	biological_process	0.10407	1	1	296	5	12837	ENSAPLG00000004585
GO:0005086	ARF guanyl-nucleotide exchange factor activity	molecular_function	0.10424	1	2	296	13	12837	ENSAPLG00000015024,ENSAPLG00000014121
GO:0032011	ARF protein signal transduction	biological_process	0.10424	1	2	296	13	12837	ENSAPLG00000014121,ENSAPLG00000015024
GO:0032012	regulation of ARF protein signal transduction	biological_process	0.10424	1	2	296	13	12837	ENSAPLG00000015024,ENSAPLG00000014121
GO:0010761	fibroblast migration	biological_process	0.10458	1	2	296	20	12837	ENSAPLG00000010915,ENSAPLG00000015187
GO:0051497	negative regulation of stress fiber assembly	biological_process	0.1047	1	2	296	11	12837	ENSAPLG00000002082,ENSAPLG00000002653
GO:0008543	fibroblast growth factor receptor signaling pathway	biological_process	0.10475	1	3	296	47	12837	ENSAPLG00000003673,ENSAPLG00000011952,ENSAPLG00000009910
GO:0008024	positive transcription elongation factor complex b	cellular_component	0.10482	1	1	296	4	12837	ENSAPLG00000013992
GO:0010889	regulation of sequestering of triglyceride	biological_process	0.10492	1	1	296	6	12837	ENSAPLG00000009031
GO:0060665	regulation of branching involved in salivary gland morphogenesis by mesenchymal-epithelial signaling	biological_process	0.105	1	1	296	4	12837	ENSAPLG00000003468
GO:0000776	kinetochore	cellular_component	0.10512	1	4	296	75	12837	ENSAPLG00000009290,ENSAPLG00000002082,ENSAPLG00000011076,ENSAPLG00000006843
GO:0033684	regulation of luteinizing hormone secretion	biological_process	0.10527	1	1	296	2	12837	ENSAPLG00000003553
GO:0033686	positive regulation of luteinizing hormone secretion	biological_process	0.10527	1	1	296	2	12837	ENSAPLG00000003553
GO:2000146	negative regulation of cell motility	biological_process	0.10531	1	7	296	132	12837	ENSAPLG00000003090,ENSAPLG00000006984,ENSAPLG00000014612,ENSAPLG00000009031,ENSAPLG00000003673,ENSAPLG00000012378,ENSAPLG00000015187
GO:0003690	double-stranded DNA binding	molecular_function	0.10573	1	3	296	47	12837	ENSAPLG00000002697,ENSAPLG00000006003,ENSAPLG00000009031
GO:0042698	ovulation cycle	biological_process	0.1058	1	3	296	38	12837	ENSAPLG00000004585,ENSAPLG00000007198,ENSAPLG00000003553
GO:0021602	cranial nerve morphogenesis	biological_process	0.10598	1	2	296	13	12837	ENSAPLG00000002735,ENSAPLG00000005830
GO:0006342	chromatin silencing	biological_process	0.10612	1	2	296	22	12837	ENSAPLG00000009206,ENSAPLG00000008276
GO:0018344	protein geranylgeranylation	biological_process	0.10625	1	1	296	4	12837	ENSAPLG00000006258
GO:0021854	hypothalamus development	biological_process	0.10629	1	1	296	6	12837	ENSAPLG00000002735
GO:0006361	transcription initiation from RNA polymerase I promoter	biological_process	0.10642	1	1	296	4	12837	ENSAPLG00000008537
GO:0010720	positive regulation of cell development	biological_process	0.10654	1	7	296	132	12837	ENSAPLG00000007198,ENSAPLG00000014696,ENSAPLG00000007150,ENSAPLG00000015187,ENSAPLG00000008538,ENSAPLG00000007245,ENSAPLG00000012652
GO:0032278	positive regulation of gonadotropin secretion	biological_process	0.10655	1	1	296	3	12837	ENSAPLG00000003553
GO:0046881	positive regulation of follicle-stimulating hormone secretion	biological_process	0.10655	1	1	296	3	12837	ENSAPLG00000003553
GO:0002249	lymphocyte anergy	biological_process	0.10682	1	1	296	3	12837	ENSAPLG00000003386
GO:0002667	regulation of T cell anergy	biological_process	0.10682	1	1	296	3	12837	ENSAPLG00000003386
GO:0002870	T cell anergy	biological_process	0.10682	1	1	296	3	12837	ENSAPLG00000003386
GO:0002911	regulation of lymphocyte anergy	biological_process	0.10682	1	1	296	3	12837	ENSAPLG00000003386
GO:1902188	positive regulation of viral release from host cell	biological_process	0.10705	1	1	296	10	12837	ENSAPLG00000006665
GO:0010633	negative regulation of epithelial cell migration	biological_process	0.10717	1	3	296	35	12837	ENSAPLG00000006984,ENSAPLG00000009031,ENSAPLG00000012378
GO:0032154	cleavage furrow	cellular_component	0.10732	1	2	296	24	12837	ENSAPLG00000014121,ENSAPLG00000005685
GO:0034446	substrate adhesion-dependent cell spreading	biological_process	0.10796	1	4	296	55	12837	ENSAPLG00000015187,ENSAPLG00000016301,ENSAPLG00000016232,ENSAPLG00000012652
GO:0050922	negative regulation of chemotaxis	biological_process	0.10807	1	2	296	20	12837	ENSAPLG00000001913,ENSAPLG00000007198
GO:0080135	regulation of cellular response to stress	biological_process	0.1082	1	12	296	309	12837	ENSAPLG00000014803,ENSAPLG00000005830,ENSAPLG00000006984,ENSAPLG00000009527,ENSAPLG00000008244,ENSAPLG00000015796,ENSAPLG00000013358,ENSAPLG00000003090,ENSAPLG00000003468,ENSAPLG00000003386,ENSAPLG00000015187,ENSAPLG00000004191
GO:0007019	microtubule depolymerization	biological_process	0.10854	1	2	296	15	12837	ENSAPLG00000009290,ENSAPLG00000002082
GO:0044344	cellular response to fibroblast growth factor stimulus	biological_process	0.10869	1	3	296	52	12837	ENSAPLG00000011952,ENSAPLG00000003673,ENSAPLG00000009910
GO:0071774	response to fibroblast growth factor stimulus	biological_process	0.10869	1	3	296	52	12837	ENSAPLG00000003673,ENSAPLG00000011952,ENSAPLG00000009910
GO:0051563	smooth endoplasmic reticulum calcium ion homeostasis	biological_process	0.10879	1	1	296	2	12837	ENSAPLG00000006843
GO:0006309	apoptotic DNA fragmentation	biological_process	0.10885	1	1	296	5	12837	ENSAPLG00000003553
GO:0048705	skeletal system morphogenesis	biological_process	0.10904	1	7	296	144	12837	ENSAPLG00000010915,ENSAPLG00000011952,ENSAPLG00000015373,ENSAPLG00000010485,ENSAPLG00000006843,ENSAPLG00000008295,ENSAPLG00000001913
GO:0048521	negative regulation of behavior	biological_process	0.10906	1	2	296	21	12837	ENSAPLG00000001913,ENSAPLG00000007198
GO:0000082	G1/S transition of mitotic cell cycle	biological_process	0.10924	1	4	296	80	12837	ENSAPLG00000008244,ENSAPLG00000002697,ENSAPLG00000008750,ENSAPLG00000006462
GO:0051329	interphase of mitotic cell cycle	biological_process	0.10924	1	4	296	80	12837	ENSAPLG00000006462,ENSAPLG00000008750,ENSAPLG00000002697,ENSAPLG00000008244
GO:0044427	chromosomal part	cellular_component	0.10992	1	15	296	464	12837	ENSAPLG00000010489,ENSAPLG00000011969,ENSAPLG00000008538,ENSAPLG00000011076,ENSAPLG00000006843,ENSAPLG00000009290,ENSAPLG00000002082,ENSAPLG00000004924,ENSAPLG00000012907,ENSAPLG00000006003,ENSAPLG00000010725,ENSAPLG00000009206,ENSAPLG00000008244,ENSAPLG00000004585,ENSAPLG00000013726
GO:0061548	ganglion development	biological_process	0.11004	1	1	296	6	12837	ENSAPLG00000002735
GO:0030496	midbody	cellular_component	0.1103	1	4	296	85	12837	ENSAPLG00000008150,ENSAPLG00000005181,ENSAPLG00000010489,ENSAPLG00000009895
GO:0002318	myeloid progenitor cell differentiation	biological_process	0.11063	1	1	296	4	12837	ENSAPLG00000015187
GO:0032212	positive regulation of telomere maintenance via telomerase	biological_process	0.11126	1	2	296	20	12837	ENSAPLG00000006003,ENSAPLG00000008540
GO:0017112	Rab guanyl-nucleotide exchange factor activity	molecular_function	0.11165	1	3	296	22	12837	ENSAPLG00000005294,ENSAPLG00000003498,ENSAPLG00000010515
GO:0048869	cellular developmental process	biological_process	0.11179	1	65	296	1903	12837	ENSAPLG00000014696,ENSAPLG00000012985,ENSAPLG00000002917,ENSAPLG00000003238,ENSAPLG00000003673,ENSAPLG00000006843,ENSAPLG00000003526,ENSAPLG00000010776,ENSAPLG00000002653,ENSAPLG00000003553,ENSAPLG00000003512,ENSAPLG00000004320,ENSAPLG00000011183,ENSAPLG00000014565,ENSAPLG00000015036,ENSAPLG00000014803,ENSAPLG00000015035,ENSAPLG00000013735,ENSAPLG00000011185,ENSAPLG00000008538,ENSAPLG00000015852,…
GO:0030201	heparan sulfate proteoglycan metabolic process	biological_process	0.11196	1	2	296	18	12837	ENSAPLG00000009910,ENSAPLG00000003673
GO:0005544	calcium-dependent phospholipid binding	molecular_function	0.11231	1	2	296	19	12837	ENSAPLG00000014912,ENSAPLG00000013009
GO:0051683	establishment of Golgi localization	biological_process	0.11233	1	1	296	6	12837	ENSAPLG00000008113
GO:0033183	negative regulation of histone ubiquitination	biological_process	0.1125	1	1	296	2	12837	ENSAPLG00000004191
GO:1901314	regulation of histone H2A K63-linked ubiquitination	biological_process	0.1125	1	1	296	2	12837	ENSAPLG00000004191
GO:1901315	negative regulation of histone H2A K63-linked ubiquitination	biological_process	0.1125	1	1	296	2	12837	ENSAPLG00000004191
GO:0005581	collagen	cellular_component	0.1129	1	3	296	32	12837	ENSAPLG00000013356,ENSAPLG00000009689,ENSAPLG00000014524
GO:0060753	regulation of mast cell chemotaxis	biological_process	0.11293	1	1	296	3	12837	ENSAPLG00000005470
GO:0060754	positive regulation of mast cell chemotaxis	biological_process	0.11293	1	1	296	3	12837	ENSAPLG00000005470
GO:0005975	carbohydrate metabolic process	biological_process	0.11296	1	13	296	432	12837	ENSAPLG00000015959,ENSAPLG00000015686,ENSAPLG00000008393,ENSAPLG00000013548,ENSAPLG00000009017,ENSAPLG00000015852,ENSAPLG00000015187,ENSAPLG00000012725,ENSAPLG00000016424,ENSAPLG00000007990,ENSAPLG00000007572,ENSAPLG00000005720,ENSAPLG00000006843
GO:0007154	cell communication	biological_process	0.1134	1	101	296	3261	12837	ENSAPLG00000011298,ENSAPLG00000013325,ENSAPLG00000008750,ENSAPLG00000006100,ENSAPLG00000010515,ENSAPLG00000008162,ENSAPLG00000013735,ENSAPLG00000004644,ENSAPLG00000006790,ENSAPLG00000011185,ENSAPLG00000009910,ENSAPLG00000004770,ENSAPLG00000005274,ENSAPLG00000007323,ENSAPLG00000013356,ENSAPLG00000015373,ENSAPLG00000006373,ENSAPLG00000009844,ENSAPLG00000006475,ENSAPLG00000008283,ENSAPLG00000003090,…
GO:0004553	hydrolase activity, hydrolyzing O-glycosyl compounds	molecular_function	0.11354	1	4	296	76	12837	ENSAPLG00000003794,ENSAPLG00000016424,ENSAPLG00000009246,ENSAPLG00000015044
GO:0048678	response to axon injury	biological_process	0.11356	1	2	296	22	12837	ENSAPLG00000015187,ENSAPLG00000003090
GO:0042752	regulation of circadian rhythm	biological_process	0.11386	1	3	296	45	12837	ENSAPLG00000003386,ENSAPLG00000009963,ENSAPLG00000002697
GO:0051960	regulation of nervous system development	biological_process	0.11406	1	18	296	370	12837	ENSAPLG00000015187,ENSAPLG00000006054,ENSAPLG00000001913,ENSAPLG00000003090,ENSAPLG00000008044,ENSAPLG00000006843,ENSAPLG00000004320,ENSAPLG00000007150,ENSAPLG00000015035,ENSAPLG00000012652,ENSAPLG00000008538,ENSAPLG00000014696,ENSAPLG00000012927,ENSAPLG00000012538,ENSAPLG00000007245,ENSAPLG00000002917,ENSAPLG00000007198,ENSAPLG00000005830
GO:0046880	regulation of follicle-stimulating hormone secretion	biological_process	0.11412	1	1	296	4	12837	ENSAPLG00000003553
GO:0035970	peptidyl-threonine dephosphorylation	biological_process	0.11413	1	1	296	9	12837	ENSAPLG00000008276
GO:0050852	T cell receptor signaling pathway	biological_process	0.11413	1	3	296	49	12837	ENSAPLG00000006843,ENSAPLG00000011298,ENSAPLG00000015187
GO:2000483	negative regulation of interleukin-8 secretion	biological_process	0.11416	1	1	296	4	12837	ENSAPLG00000009844
GO:0035601	protein deacylation	biological_process	0.11436	1	3	296	49	12837	ENSAPLG00000006984,ENSAPLG00000009768,ENSAPLG00000008244
GO:0000737	DNA catabolic process, endonucleolytic	biological_process	0.11485	1	1	296	6	12837	ENSAPLG00000003553
GO:0002429	immune response-activating cell surface receptor signaling pathway	biological_process	0.11493	1	4	296	77	12837	ENSAPLG00000011298,ENSAPLG00000006843,ENSAPLG00000015187,ENSAPLG00000007977
GO:0007175	negative regulation of epidermal growth factor-activated receptor activity	biological_process	0.11519	1	1	296	8	12837	ENSAPLG00000006843
GO:0051129	negative regulation of cellular component organization	biological_process	0.1152	1	12	296	297	12837	ENSAPLG00000005259,ENSAPLG00000004191,ENSAPLG00000003468,ENSAPLG00000012538,ENSAPLG00000006843,ENSAPLG00000002653,ENSAPLG00000016232,ENSAPLG00000002082,ENSAPLG00000007990,ENSAPLG00000001913,ENSAPLG00000012567,ENSAPLG00000009018
GO:0044304	main axon	cellular_component	0.11533	1	3	296	23	12837	ENSAPLG00000012505,ENSAPLG00000007198,ENSAPLG00000014616
GO:0070535	histone H2A K63-linked ubiquitination	biological_process	0.11557	1	1	296	3	12837	ENSAPLG00000004191
GO:0003691	double-stranded telomeric DNA binding	molecular_function	0.11583	1	1	296	5	12837	ENSAPLG00000006003
GO:0050820	positive regulation of coagulation	biological_process	0.11585	1	1	296	10	12837	ENSAPLG00000006843
GO:0016779	nucleotidyltransferase activity	molecular_function	0.11607	1	4	296	76	12837	ENSAPLG00000007572,ENSAPLG00000011298,ENSAPLG00000014978,ENSAPLG00000005633
GO:0032276	regulation of gonadotropin secretion	biological_process	0.11614	1	1	296	5	12837	ENSAPLG00000003553
GO:0003014	renal system process	biological_process	0.11623	1	3	296	46	12837	ENSAPLG00000009910,ENSAPLG00000014928,ENSAPLG00000003673
GO:0035335	peptidyl-tyrosine dephosphorylation	biological_process	0.1163	1	6	296	80	12837	ENSAPLG00000015686,ENSAPLG00000012170,ENSAPLG00000014978,ENSAPLG00000012378,ENSAPLG00000002352,ENSAPLG00000012236
GO:0017069	snRNA binding	molecular_function	0.11632	1	1	296	17	12837	ENSAPLG00000013992
GO:0010466	negative regulation of peptidase activity	biological_process	0.11642	1	5	296	105	12837	ENSAPLG00000003468,ENSAPLG00000002569,ENSAPLG00000005259,ENSAPLG00000012340,ENSAPLG00000004239
GO:2000134	negative regulation of G1/S transition of mitotic cell cycle	biological_process	0.11649	1	2	296	27	12837	ENSAPLG00000008244,ENSAPLG00000002697
GO:0004484	mRNA guanylyltransferase activity	molecular_function	0.11672	1	1	296	1	12837	ENSAPLG00000014978
GO:0050355	triphosphatase activity	molecular_function	0.11672	1	1	296	1	12837	ENSAPLG00000014978
GO:0051315	attachment of spindle microtubules to kinetochore involved in mitotic sister chromatid segregation	biological_process	0.1168	1	1	296	7	12837	ENSAPLG00000009290
GO:0038044	transforming growth factor-beta secretion	biological_process	0.11685	1	1	296	3	12837	ENSAPLG00000012652
GO:0006352	DNA-dependent transcription, initiation	biological_process	0.11689	1	4	296	69	12837	ENSAPLG00000009206,ENSAPLG00000002684,ENSAPLG00000004585,ENSAPLG00000008537
GO:0032799	low-density lipoprotein receptor particle metabolic process	biological_process	0.11719	1	1	296	6	12837	ENSAPLG00000009031
GO:0032911	negative regulation of transforming growth factor beta1 production	biological_process	0.11732	1	1	296	4	12837	ENSAPLG00000013874
GO:0071635	negative regulation of transforming growth factor beta production	biological_process	0.11732	1	1	296	4	12837	ENSAPLG00000013874
GO:0030144	alpha-1,6-mannosylglycoprotein 6-beta-N-acetylglucosaminyltransferase activity	molecular_function	0.11771	1	1	296	2	12837	ENSAPLG00000013548
GO:0050767	regulation of neurogenesis	biological_process	0.11801	1	16	296	320	12837	ENSAPLG00000003090,ENSAPLG00000001913,ENSAPLG00000006843,ENSAPLG00000008044,ENSAPLG00000015187,ENSAPLG00000012652,ENSAPLG00000015035,ENSAPLG00000007150,ENSAPLG00000004320,ENSAPLG00000012927,ENSAPLG00000012538,ENSAPLG00000007245,ENSAPLG00000008538,ENSAPLG00000014696,ENSAPLG00000007198,ENSAPLG00000002917
GO:0060613	fat pad development	biological_process	0.11848	1	1	296	4	12837	ENSAPLG00000010915
GO:2000145	regulation of cell motility	biological_process	0.11875	1	18	296	427	12837	ENSAPLG00000005685,ENSAPLG00000003468,ENSAPLG00000007245,ENSAPLG00000009768,ENSAPLG00000013548,ENSAPLG00000015187,ENSAPLG00000003673,ENSAPLG00000012378,ENSAPLG00000003090,ENSAPLG00000007630,ENSAPLG00000005470,ENSAPLG00000014612,ENSAPLG00000002082,ENSAPLG00000003526,ENSAPLG00000007150,ENSAPLG00000002525,ENSAPLG00000006984,ENSAPLG00000009031
GO:0046479	glycosphingolipid catabolic process	biological_process	0.11881	1	1	296	7	12837	ENSAPLG00000003794
GO:0051051	negative regulation of transport	biological_process	0.11919	1	7	296	183	12837	ENSAPLG00000002930,ENSAPLG00000012538,ENSAPLG00000012985,ENSAPLG00000012652,ENSAPLG00000011385,ENSAPLG00000009844,ENSAPLG00000015187
GO:0008192	RNA guanylyltransferase activity	molecular_function	0.11929	1	1	296	2	12837	ENSAPLG00000014978
GO:0070568	guanylyltransferase activity	molecular_function	0.11929	1	1	296	2	12837	ENSAPLG00000014978
GO:0042552	myelination	biological_process	0.11942	1	4	296	51	12837	ENSAPLG00000006054,ENSAPLG00000011766,ENSAPLG00000012505,ENSAPLG00000011183
GO:0090234	regulation of kinetochore assembly	biological_process	0.1195	1	1	296	3	12837	ENSAPLG00000014331
GO:0004791	thioredoxin-disulfide reductase activity	molecular_function	0.11955	1	1	296	4	12837	ENSAPLG00000006888
GO:0045664	regulation of neuron differentiation	biological_process	0.11985	1	13	296	252	12837	ENSAPLG00000007150,ENSAPLG00000004320,ENSAPLG00000007198,ENSAPLG00000002917,ENSAPLG00000012652,ENSAPLG00000015035,ENSAPLG00000015187,ENSAPLG00000012927,ENSAPLG00000001913,ENSAPLG00000003090,ENSAPLG00000012538,ENSAPLG00000006843,ENSAPLG00000008044
GO:0019789	SUMO ligase activity	molecular_function	0.11987	1	1	296	8	12837	ENSAPLG00000002479
GO:0050692	DBD domain binding	molecular_function	0.12019	1	1	296	3	12837	ENSAPLG00000009031
GO:0004651	polynucleotide 5-phosphatase activity	molecular_function	0.1202	1	1	296	2	12837	ENSAPLG00000014978
GO:0019204	nucleotide phosphatase activity	molecular_function	0.1202	1	1	296	2	12837	ENSAPLG00000014978
GO:0006686	sphingomyelin biosynthetic process	biological_process	0.12024	1	1	296	4	12837	ENSAPLG00000015435
GO:0007272	ensheathment of neurons	biological_process	0.12045	1	4	296	53	12837	ENSAPLG00000011766,ENSAPLG00000011183,ENSAPLG00000012505,ENSAPLG00000006054
GO:0008366	axon ensheathment	biological_process	0.12045	1	4	296	53	12837	ENSAPLG00000011766,ENSAPLG00000012505,ENSAPLG00000011183,ENSAPLG00000006054
GO:0060686	negative regulation of prostatic bud formation	biological_process	0.12046	1	1	296	4	12837	ENSAPLG00000003673
GO:0046884	follicle-stimulating hormone secretion	biological_process	0.12061	1	1	296	6	12837	ENSAPLG00000003553
GO:0070507	regulation of microtubule cytoskeleton organization	biological_process	0.12078	1	6	296	117	12837	ENSAPLG00000014331,ENSAPLG00000012567,ENSAPLG00000012538,ENSAPLG00000002653,ENSAPLG00000007990,ENSAPLG00000002082
GO:0004725	protein tyrosine phosphatase activity	molecular_function	0.12079	1	6	296	82	12837	ENSAPLG00000012236,ENSAPLG00000002352,ENSAPLG00000012378,ENSAPLG00000014978,ENSAPLG00000012170,ENSAPLG00000015686
GO:0031330	negative regulation of cellular catabolic process	biological_process	0.1209	1	4	296	60	12837	ENSAPLG00000012361,ENSAPLG00000009527,ENSAPLG00000002352,ENSAPLG00000013358
GO:0005172	vascular endothelial growth factor receptor binding	molecular_function	0.12095	1	1	296	5	12837	ENSAPLG00000005470
GO:0030672	synaptic vesicle membrane	cellular_component	0.12117	1	2	296	8	12837	ENSAPLG00000003010,ENSAPLG00000014912
GO:0048703	embryonic viscerocranium morphogenesis	biological_process	0.12121	1	1	296	5	12837	ENSAPLG00000010485
GO:0034333	adherens junction assembly	biological_process	0.1213	1	4	296	47	12837	ENSAPLG00000012538,ENSAPLG00000002653,ENSAPLG00000002082,ENSAPLG00000007150
GO:0090230	regulation of centromere complex assembly	biological_process	0.12158	1	1	296	4	12837	ENSAPLG00000014331
GO:0060800	regulation of cell differentiation involved in embryonic placenta development	biological_process	0.12189	1	1	296	3	12837	ENSAPLG00000014803
GO:0005794	Golgi apparatus	cellular_component	0.12208	1	22	296	634	12837	ENSAPLG00000014912,ENSAPLG00000006665,ENSAPLG00000014928,ENSAPLG00000006054,ENSAPLG00000008113,ENSAPLG00000006843,ENSAPLG00000015768,ENSAPLG00000002082,ENSAPLG00000003010,ENSAPLG00000007150,ENSAPLG00000015044,ENSAPLG00000009017,ENSAPLG00000008393,ENSAPLG00000004644,ENSAPLG00000009246,ENSAPLG00000005959,ENSAPLG00000013358,ENSAPLG00000012985,ENSAPLG00000011385,ENSAPLG00000013548,ENSAPLG00000013726,…
GO:0070567	cytidylyltransferase activity	molecular_function	0.1222	1	1	296	4	12837	ENSAPLG00000007572
GO:0005789	endoplasmic reticulum membrane	cellular_component	0.12222	1	8	296	258	12837	ENSAPLG00000006665,ENSAPLG00000011185,ENSAPLG00000006843,ENSAPLG00000005720,ENSAPLG00000013193,ENSAPLG00000005562,ENSAPLG00000002930,ENSAPLG00000015435
GO:1901223	negative regulation of NIK/NF-kappaB cascade	biological_process	0.12226	1	1	296	11	12837	ENSAPLG00000009963
GO:0015871	choline transport	biological_process	0.12235	1	1	296	4	12837	ENSAPLG00000006843
GO:0060215	primitive hemopoiesis	biological_process	0.12259	1	1	296	3	12837	ENSAPLG00000014803
GO:0004329	formate-tetrahydrofolate ligase activity	molecular_function	0.12278	1	1	296	2	12837	ENSAPLG00000010485
GO:0007098	centrosome cycle	biological_process	0.123	1	4	296	75	12837	ENSAPLG00000011076,ENSAPLG00000011088,ENSAPLG00000012567,ENSAPLG00000006057
GO:0030850	prostate gland development	biological_process	0.12317	1	2	296	27	12837	ENSAPLG00000003673,ENSAPLG00000004585
GO:1901216	positive regulation of neuron death	biological_process	0.12339	1	2	296	21	12837	ENSAPLG00000015796,ENSAPLG00000007990
GO:0010421	hydrogen peroxide-mediated programmed cell death	biological_process	0.12342	1	1	296	2	12837	ENSAPLG00000003468
GO:0097468	programmed cell death in response to reactive oxygen species	biological_process	0.12342	1	1	296	2	12837	ENSAPLG00000003468
GO:1901032	negative regulation of response to reactive oxygen species	biological_process	0.12342	1	1	296	2	12837	ENSAPLG00000003468
GO:1901298	regulation of hydrogen peroxide-mediated programmed cell death	biological_process	0.12342	1	1	296	2	12837	ENSAPLG00000003468
GO:1901299	negative regulation of hydrogen peroxide-mediated programmed cell death	biological_process	0.12342	1	1	296	2	12837	ENSAPLG00000003468
GO:0010871	negative regulation of receptor biosynthetic process	biological_process	0.1236	1	1	296	4	12837	ENSAPLG00000009031
GO:0030148	sphingolipid biosynthetic process	biological_process	0.12361	1	2	296	35	12837	ENSAPLG00000005562,ENSAPLG00000015435
GO:0005745	m-AAA complex	cellular_component	0.12384	1	1	296	2	12837	ENSAPLG00000011183
GO:0051271	negative regulation of cellular component movement	biological_process	0.12386	1	7	296	135	12837	ENSAPLG00000003090,ENSAPLG00000006984,ENSAPLG00000009031,ENSAPLG00000014612,ENSAPLG00000015187,ENSAPLG00000003673,ENSAPLG00000012378
GO:0034312	diol biosynthetic process	biological_process	0.12387	1	1	296	4	12837	ENSAPLG00000015435
GO:0046512	sphingosine biosynthetic process	biological_process	0.12387	1	1	296	4	12837	ENSAPLG00000015435
GO:0046514	ceramide catabolic process	biological_process	0.12389	1	1	296	8	12837	ENSAPLG00000003794
GO:0035909	aorta morphogenesis	biological_process	0.12394	1	2	296	15	12837	ENSAPLG00000005685,ENSAPLG00000005274
GO:0022612	gland morphogenesis	biological_process	0.12401	1	4	296	60	12837	ENSAPLG00000003673,ENSAPLG00000005151,ENSAPLG00000004585,ENSAPLG00000003468
GO:0006665	sphingolipid metabolic process	biological_process	0.12412	1	3	296	65	12837	ENSAPLG00000005562,ENSAPLG00000015435,ENSAPLG00000003794
GO:0097421	liver regeneration	biological_process	0.1247	1	1	296	6	12837	ENSAPLG00000009910
GO:0050930	induction of positive chemotaxis	biological_process	0.12471	1	1	296	7	12837	ENSAPLG00000005470
GO:0044088	regulation of vacuole organization	biological_process	0.12488	1	2	296	18	12837	ENSAPLG00000013358,ENSAPLG00000002352
GO:0097001	ceramide binding	molecular_function	0.12495	1	1	296	4	12837	ENSAPLG00000013874
GO:0003883	CTP synthase activity	molecular_function	0.12506	1	1	296	2	12837	ENSAPLG00000012743
GO:0044210	de novo CTP biosynthetic process	biological_process	0.12506	1	1	296	2	12837	ENSAPLG00000012743
GO:0070939	Dsl1p complex	cellular_component	0.12519	1	1	296	3	12837	ENSAPLG00000012361
GO:0060077	inhibitory synapse	cellular_component	0.12521	1	1	296	4	12837	ENSAPLG00000015024
GO:2000482	regulation of interleukin-8 secretion	biological_process	0.12527	1	1	296	9	12837	ENSAPLG00000009844
GO:0032275	luteinizing hormone secretion	biological_process	0.12531	1	1	296	5	12837	ENSAPLG00000003553
GO:0010369	chromocenter	cellular_component	0.12533	1	1	296	7	12837	ENSAPLG00000010489
GO:0048639	positive regulation of developmental growth	biological_process	0.12555	1	3	296	32	12837	ENSAPLG00000007150,ENSAPLG00000002352,ENSAPLG00000012652
GO:0072686	mitotic spindle	cellular_component	0.12634	1	4	296	57	12837	ENSAPLG00000006672,ENSAPLG00000016032,ENSAPLG00000009844,ENSAPLG00000005181
GO:0032905	transforming growth factor beta1 production	biological_process	0.12638	1	1	296	6	12837	ENSAPLG00000013874
GO:0032908	regulation of transforming growth factor beta1 production	biological_process	0.12638	1	1	296	6	12837	ENSAPLG00000013874
GO:0015630	microtubule cytoskeleton	cellular_component	0.12649	1	24	296	649	12837	ENSAPLG00000016032,ENSAPLG00000007502,ENSAPLG00000005181,ENSAPLG00000007150,ENSAPLG00000012567,ENSAPLG00000009290,ENSAPLG00000002082,ENSAPLG00000011076,ENSAPLG00000006843,ENSAPLG00000008147,ENSAPLG00000009901,ENSAPLG00000006057,ENSAPLG00000009895,ENSAPLG00000006665,ENSAPLG00000008150,ENSAPLG00000009963,ENSAPLG00000011088,ENSAPLG00000010551,ENSAPLG00000009844,ENSAPLG00000013325,ENSAPLG00000006672,…
GO:0009912	auditory receptor cell fate commitment	biological_process	0.12654	1	1	296	4	12837	ENSAPLG00000004118
GO:0060120	inner ear receptor cell fate commitment	biological_process	0.12654	1	1	296	4	12837	ENSAPLG00000004118
GO:0009790	embryo development	biological_process	0.12661	1	21	296	562	12837	ENSAPLG00000014928,ENSAPLG00000005259,ENSAPLG00000003673,ENSAPLG00000002653,ENSAPLG00000006843,ENSAPLG00000005470,ENSAPLG00000002082,ENSAPLG00000003553,ENSAPLG00000011952,ENSAPLG00000012652,ENSAPLG00000014803,ENSAPLG00000004118,ENSAPLG00000015643,ENSAPLG00000007810,ENSAPLG00000012985,ENSAPLG00000015373,ENSAPLG00000002697,ENSAPLG00000010485,ENSAPLG00000007323,ENSAPLG00000006761,ENSAPLG00000009910
GO:0022411	cellular component disassembly	biological_process	0.12666	1	5	296	112	12837	ENSAPLG00000003738,ENSAPLG00000009290,ENSAPLG00000002082,ENSAPLG00000003553,ENSAPLG00000008538
GO:0006903	vesicle targeting	biological_process	0.12671	1	2	296	16	12837	ENSAPLG00000006843,ENSAPLG00000002082
GO:0032434	regulation of proteasomal ubiquitin-dependent protein catabolic process	biological_process	0.12676	1	4	296	62	12837	ENSAPLG00000007990,ENSAPLG00000002352,ENSAPLG00000009527,ENSAPLG00000006843
GO:0038052	estrogen-activated sequence-specific DNA binding RNA polymerase II transcription factor activity	molecular_function	0.1272	1	1	296	2	12837	ENSAPLG00000004585
GO:0042996	regulation of Golgi to plasma membrane protein transport	biological_process	0.12782	1	1	296	7	12837	ENSAPLG00000012985
GO:0014031	mesenchymal cell development	biological_process	0.12782	1	5	296	109	12837	ENSAPLG00000012652,ENSAPLG00000007990,ENSAPLG00000002082,ENSAPLG00000002653,ENSAPLG00000002735
GO:0004687	myosin light chain kinase activity	molecular_function	0.12783	1	1	296	3	12837	ENSAPLG00000005685
GO:0030497	fatty acid elongation	biological_process	0.12795	1	1	296	10	12837	ENSAPLG00000005562
GO:0042761	very long-chain fatty acid biosynthetic process	biological_process	0.12795	1	1	296	10	12837	ENSAPLG00000005562
GO:0050693	LBD domain binding	molecular_function	0.12795	1	1	296	4	12837	ENSAPLG00000009031
GO:0032332	positive regulation of chondrocyte differentiation	biological_process	0.12804	1	2	296	11	12837	ENSAPLG00000003238,ENSAPLG00000012985
GO:0090091	positive regulation of extracellular matrix disassembly	biological_process	0.12805	1	1	296	4	12837	ENSAPLG00000002082
GO:0043001	Golgi to plasma membrane protein transport	biological_process	0.12813	1	2	296	18	12837	ENSAPLG00000012985,ENSAPLG00000007150
GO:0021561	facial nerve development	biological_process	0.12818	1	1	296	4	12837	ENSAPLG00000002735
GO:0021610	facial nerve morphogenesis	biological_process	0.12818	1	1	296	4	12837	ENSAPLG00000002735
GO:0021783	preganglionic parasympathetic nervous system development	biological_process	0.12818	1	1	296	4	12837	ENSAPLG00000002735
GO:0006913	nucleocytoplasmic transport	biological_process	0.12844	1	7	296	175	12837	ENSAPLG00000004191,ENSAPLG00000012460,ENSAPLG00000005151,ENSAPLG00000007990,ENSAPLG00000002486,ENSAPLG00000002930,ENSAPLG00000006843
GO:0051169	nuclear transport	biological_process	0.12844	1	7	296	175	12837	ENSAPLG00000004191,ENSAPLG00000002930,ENSAPLG00000006843,ENSAPLG00000007990,ENSAPLG00000012460,ENSAPLG00000002486,ENSAPLG00000005151
GO:0051087	chaperone binding	molecular_function	0.12846	1	3	296	46	12837	ENSAPLG00000005259,ENSAPLG00000002569,ENSAPLG00000012652
GO:0051603	proteolysis involved in cellular protein catabolic process	biological_process	0.12854	1	12	296	341	12837	ENSAPLG00000007990,ENSAPLG00000006462,ENSAPLG00000006843,ENSAPLG00000014251,ENSAPLG00000014057,ENSAPLG00000002352,ENSAPLG00000003410,ENSAPLG00000009527,ENSAPLG00000009963,ENSAPLG00000006763,ENSAPLG00000013193,ENSAPLG00000015959
GO:0032835	glomerulus development	biological_process	0.12859	1	3	296	34	12837	ENSAPLG00000014524,ENSAPLG00000009910,ENSAPLG00000003673
GO:0010632	regulation of epithelial cell migration	biological_process	0.12893	1	7	296	130	12837	ENSAPLG00000003526,ENSAPLG00000009768,ENSAPLG00000014612,ENSAPLG00000002082,ENSAPLG00000009031,ENSAPLG00000006984,ENSAPLG00000012378
GO:1900045	negative regulation of protein K63-linked ubiquitination	biological_process	0.12894	1	1	296	3	12837	ENSAPLG00000004191
GO:0046847	filopodium assembly	biological_process	0.12933	1	2	296	22	12837	ENSAPLG00000012927,ENSAPLG00000013735
GO:0055119	relaxation of cardiac muscle	biological_process	0.1295	1	1	296	6	12837	ENSAPLG00000008750
GO:0034389	lipid particle organization	biological_process	0.12964	1	1	296	8	12837	ENSAPLG00000007051
GO:0046578	regulation of Ras protein signal transduction	biological_process	0.12988	1	9	296	141	12837	ENSAPLG00000015024,ENSAPLG00000013325,ENSAPLG00000008283,ENSAPLG00000010515,ENSAPLG00000014121,ENSAPLG00000005294,ENSAPLG00000005611,ENSAPLG00000006373,ENSAPLG00000006763
GO:0034198	cellular response to amino acid starvation	biological_process	0.12989	1	2	296	25	12837	ENSAPLG00000015796,ENSAPLG00000005274
GO:0031624	ubiquitin conjugating enzyme binding	molecular_function	0.13008	1	2	296	10	12837	ENSAPLG00000003553,ENSAPLG00000013193
GO:0004677	DNA-dependent protein kinase activity	molecular_function	0.13025	1	1	296	2	12837	ENSAPLG00000002697
GO:0000209	protein polyubiquitination	biological_process	0.13063	1	5	296	94	12837	ENSAPLG00000009963,ENSAPLG00000014696,ENSAPLG00000004191,ENSAPLG00000015808,ENSAPLG00000013193
GO:0048486	parasympathetic nervous system development	biological_process	0.13081	1	1	296	6	12837	ENSAPLG00000002735
GO:0001671	ATPase activator activity	molecular_function	0.13091	1	1	296	10	12837	ENSAPLG00000005259
GO:0051973	positive regulation of telomerase activity	biological_process	0.13098	1	2	296	22	12837	ENSAPLG00000008540,ENSAPLG00000006003
GO:0035234	germ cell programmed cell death	biological_process	0.131	1	1	296	3	12837	ENSAPLG00000002697
GO:0048846	axon extension involved in axon guidance	biological_process	0.13116	1	2	296	10	12837	ENSAPLG00000001913,ENSAPLG00000002735
GO:1902284	neuron projection extension involved in neuron projection guidance	biological_process	0.13116	1	2	296	10	12837	ENSAPLG00000002735,ENSAPLG00000001913
GO:0019213	deacetylase activity	molecular_function	0.13149	1	2	296	25	12837	ENSAPLG00000008244,ENSAPLG00000009768
GO:0048146	positive regulation of fibroblast proliferation	biological_process	0.13154	1	2	296	24	12837	ENSAPLG00000012652,ENSAPLG00000004585
GO:0016589	NURF complex	cellular_component	0.13162	1	1	296	5	12837	ENSAPLG00000009206
GO:0045597	positive regulation of cell differentiation	biological_process	0.13166	1	14	296	367	12837	ENSAPLG00000007150,ENSAPLG00000003238,ENSAPLG00000015373,ENSAPLG00000007198,ENSAPLG00000015796,ENSAPLG00000014803,ENSAPLG00000012652,ENSAPLG00000015187,ENSAPLG00000008538,ENSAPLG00000014696,ENSAPLG00000014808,ENSAPLG00000012985,ENSAPLG00000007245,ENSAPLG00000003526
GO:0015801	aromatic amino acid transport	biological_process	0.13195	1	1	296	3	12837	ENSAPLG00000014091
GO:0019219	regulation of nucleobase-containing compound metabolic process	biological_process	0.13206	1	63	296	2007	12837	ENSAPLG00000008538,ENSAPLG00000011969,ENSAPLG00000013735,ENSAPLG00000007990,ENSAPLG00000006672,ENSAPLG00000009206,ENSAPLG00000010725,ENSAPLG00000004470,ENSAPLG00000008244,ENSAPLG00000007323,ENSAPLG00000005611,ENSAPLG00000004770,ENSAPLG00000005274,ENSAPLG00000008113,ENSAPLG00000010915,ENSAPLG00000012361,ENSAPLG00000005259,ENSAPLG00000006054,ENSAPLG00000014612,ENSAPLG00000006258,ENSAPLG00000006003,…
GO:0010623	developmental programmed cell death	biological_process	0.13237	1	2	296	22	12837	ENSAPLG00000004118,ENSAPLG00000002697
GO:0046545	development of primary female sexual characteristics	biological_process	0.1325	1	4	296	62	12837	ENSAPLG00000004585,ENSAPLG00000003553,ENSAPLG00000010915,ENSAPLG00000007198
GO:0043044	ATP-dependent chromatin remodeling	biological_process	0.13266	1	2	296	19	12837	ENSAPLG00000004924,ENSAPLG00000009206
GO:0004714	transmembrane receptor protein tyrosine kinase activity	molecular_function	0.13267	1	5	296	46	12837	ENSAPLG00000002735,ENSAPLG00000011952,ENSAPLG00000012538,ENSAPLG00000008504,ENSAPLG00000005830
GO:0030182	neuron differentiation	biological_process	0.13299	1	27	296	586	12837	ENSAPLG00000006665,ENSAPLG00000015187,ENSAPLG00000006843,ENSAPLG00000008044,ENSAPLG00000007572,ENSAPLG00000003090,ENSAPLG00000001913,ENSAPLG00000002735,ENSAPLG00000007150,ENSAPLG00000006763,ENSAPLG00000004320,ENSAPLG00000011183,ENSAPLG00000014121,ENSAPLG00000012505,ENSAPLG00000012652,ENSAPLG00000015035,ENSAPLG00000013735,ENSAPLG00000014696,ENSAPLG00000004118,ENSAPLG00000012538,ENSAPLG00000007245,…
GO:0035313	wound healing, spreading of epidermal cells	biological_process	0.13302	1	1	296	3	12837	ENSAPLG00000009689
GO:0048762	mesenchymal cell differentiation	biological_process	0.13312	1	5	296	118	12837	ENSAPLG00000002735,ENSAPLG00000012652,ENSAPLG00000002082,ENSAPLG00000007990,ENSAPLG00000002653
GO:0008033	tRNA processing	biological_process	0.13327	1	3	296	66	12837	ENSAPLG00000009903,ENSAPLG00000016032,ENSAPLG00000005643
GO:0018993	somatic sex determination	biological_process	0.13379	1	1	296	2	12837	ENSAPLG00000003553
GO:0051235	maintenance of location	biological_process	0.13402	1	8	296	151	12837	ENSAPLG00000008113,ENSAPLG00000009290,ENSAPLG00000004060,ENSAPLG00000002082,ENSAPLG00000009031,ENSAPLG00000012505,ENSAPLG00000009018,ENSAPLG00000002930
GO:0018342	protein prenylation	biological_process	0.13402	1	1	296	7	12837	ENSAPLG00000006258
GO:0097354	prenylation	biological_process	0.13402	1	1	296	7	12837	ENSAPLG00000006258
GO:0070569	uridylyltransferase activity	molecular_function	0.13404	1	1	296	7	12837	ENSAPLG00000005633
GO:0017145	stem cell division	biological_process	0.13459	1	2	296	20	12837	ENSAPLG00000007245,ENSAPLG00000003238
GO:0008360	regulation of cell shape	biological_process	0.13461	1	4	296	53	12837	ENSAPLG00000012505,ENSAPLG00000006662,ENSAPLG00000003364,ENSAPLG00000013554
GO:0032435	negative regulation of proteasomal ubiquitin-dependent protein catabolic process	biological_process	0.13477	1	2	296	17	12837	ENSAPLG00000002352,ENSAPLG00000009527
GO:0097065	anterior head development	biological_process	0.13499	1	1	296	3	12837	ENSAPLG00000011942
GO:0032806	carboxy-terminal domain protein kinase complex	cellular_component	0.13508	1	1	296	8	12837	ENSAPLG00000013992
GO:0090520	sphingolipid mediated signaling pathway	biological_process	0.13528	1	1	296	8	12837	ENSAPLG00000007323
GO:0009649	entrainment of circadian clock	biological_process	0.13546	1	1	296	10	12837	ENSAPLG00000003386
GO:0051684	maintenance of Golgi location	biological_process	0.13551	1	1	296	3	12837	ENSAPLG00000008113
GO:0008417	fucosyltransferase activity	molecular_function	0.13554	1	1	296	8	12837	ENSAPLG00000009017
GO:0003148	outflow tract septum morphogenesis	biological_process	0.1356	1	2	296	16	12837	ENSAPLG00000002735,ENSAPLG00000016301
GO:0030030	cell projection organization	biological_process	0.1358	1	28	296	637	12837	ENSAPLG00000005830,ENSAPLG00000000860,ENSAPLG00000007198,ENSAPLG00000002917,ENSAPLG00000007990,ENSAPLG00000012927,ENSAPLG00000012538,ENSAPLG00000007245,ENSAPLG00000005685,ENSAPLG00000013735,ENSAPLG00000014696,ENSAPLG00000012652,ENSAPLG00000015035,ENSAPLG00000011183,ENSAPLG00000012505,ENSAPLG00000014121,ENSAPLG00000007150,ENSAPLG00000006763,ENSAPLG00000004320,ENSAPLG00000002735,ENSAPLG00000002525,…
GO:0005826	actomyosin contractile ring	cellular_component	0.13587	1	1	296	3	12837	ENSAPLG00000015852
GO:0032274	gonadotropin secretion	biological_process	0.13594	1	1	296	8	12837	ENSAPLG00000003553
GO:0034080	CENP-A containing nucleosome assembly at centromere	biological_process	0.13623	1	1	296	3	12837	ENSAPLG00000004924
GO:0016798	hydrolase activity, acting on glycosyl bonds	molecular_function	0.13631	1	4	296	97	12837	ENSAPLG00000015044,ENSAPLG00000003794,ENSAPLG00000016424,ENSAPLG00000009246
GO:0019215	intermediate filament binding	molecular_function	0.13643	1	1	296	4	12837	ENSAPLG00000002352
GO:0042577	lipid phosphatase activity	molecular_function	0.1366	1	1	296	5	12837	ENSAPLG00000007323
GO:1990130	Iml1 complex	cellular_component	0.13692	1	1	296	4	12837	ENSAPLG00000005274
GO:0045898	regulation of RNA polymerase II transcriptional preinitiation complex assembly	biological_process	0.1373	1	1	296	2	12837	ENSAPLG00000004585
GO:0017154	semaphorin receptor activity	molecular_function	0.13736	1	2	296	10	12837	ENSAPLG00000002735,ENSAPLG00000010765
GO:0031346	positive regulation of cell projection organization	biological_process	0.1378	1	7	296	115	12837	ENSAPLG00000012652,ENSAPLG00000012927,ENSAPLG00000015035,ENSAPLG00000012538,ENSAPLG00000015187,ENSAPLG00000007150,ENSAPLG00000007198
GO:0051270	regulation of cellular component movement	biological_process	0.13793	1	19	296	459	12837	ENSAPLG00000015187,ENSAPLG00000003673,ENSAPLG00000012378,ENSAPLG00000007630,ENSAPLG00000003090,ENSAPLG00000005470,ENSAPLG00000001913,ENSAPLG00000014612,ENSAPLG00000002082,ENSAPLG00000003526,ENSAPLG00000007150,ENSAPLG00000002525,ENSAPLG00000006984,ENSAPLG00000009031,ENSAPLG00000005685,ENSAPLG00000007245,ENSAPLG00000003468,ENSAPLG00000009768,ENSAPLG00000013548
GO:0005525	GTP binding	molecular_function	0.13803	1	7	296	270	12837	ENSAPLG00000010395,ENSAPLG00000015373,ENSAPLG00000008147,ENSAPLG00000004816,ENSAPLG00000006790,ENSAPLG00000009895,ENSAPLG00000014978
GO:0030154	cell differentiation	biological_process	0.1382	1	59	296	1741	12837	ENSAPLG00000013735,ENSAPLG00000008538,ENSAPLG00000015852,ENSAPLG00000004118,ENSAPLG00000007245,ENSAPLG00000011298,ENSAPLG00000014808,ENSAPLG00000007990,ENSAPLG00000012927,ENSAPLG00000000860,ENSAPLG00000007198,ENSAPLG00000007323,ENSAPLG00000015373,ENSAPLG00000005830,ENSAPLG00000009910,ENSAPLG00000006665,ENSAPLG00000010915,ENSAPLG00000006054,ENSAPLG00000005259,ENSAPLG00000015187,ENSAPLG00000008044,…
GO:0031055	chromatin remodeling at centromere	biological_process	0.13828	1	1	296	4	12837	ENSAPLG00000004924
GO:2000973	regulation of pro-B cell differentiation	biological_process	0.13848	1	1	296	5	12837	ENSAPLG00000002569
GO:0008138	protein tyrosine/serine/threonine phosphatase activity	molecular_function	0.13848	1	2	296	37	12837	ENSAPLG00000014978,ENSAPLG00000015686
GO:0045178	basal part of cell	cellular_component	0.13863	1	2	296	20	12837	ENSAPLG00000002082,ENSAPLG00000002653
GO:0016668	oxidoreductase activity, acting on a sulfur group of donors, NAD(P) as acceptor	molecular_function	0.13872	1	1	296	7	12837	ENSAPLG00000006888
GO:0048870	cell motility	biological_process	0.14031	1	27	296	711	12837	ENSAPLG00000009768,ENSAPLG00000005830,ENSAPLG00000013548,ENSAPLG00000013735,ENSAPLG00000003468,ENSAPLG00000007245,ENSAPLG00000005685,ENSAPLG00000007150,ENSAPLG00000009689,ENSAPLG00000002735,ENSAPLG00000002525,ENSAPLG00000009031,ENSAPLG00000012652,ENSAPLG00000006984,ENSAPLG00000016301,ENSAPLG00000015187,ENSAPLG00000010915,ENSAPLG00000012378,ENSAPLG00000003673,ENSAPLG00000014612,ENSAPLG00000002082,…
GO:0051674	localization of cell	biological_process	0.14031	1	27	296	711	12837	ENSAPLG00000005470,ENSAPLG00000007630,ENSAPLG00000003090,ENSAPLG00000014612,ENSAPLG00000002082,ENSAPLG00000006843,ENSAPLG00000007125,ENSAPLG00000003526,ENSAPLG00000015187,ENSAPLG00000003673,ENSAPLG00000012378,ENSAPLG00000010915,ENSAPLG00000016301,ENSAPLG00000006984,ENSAPLG00000009031,ENSAPLG00000012652,ENSAPLG00000009689,ENSAPLG00000007150,ENSAPLG00000002525,ENSAPLG00000002735,ENSAPLG00000005685,…
GO:0006214	thymidine catabolic process	biological_process	0.14033	1	1	296	1	12837	ENSAPLG00000012045
GO:0017113	dihydropyrimidine dehydrogenase (NADP+) activity	molecular_function	0.14033	1	1	296	1	12837	ENSAPLG00000012045
GO:0019483	beta-alanine biosynthetic process	biological_process	0.14033	1	1	296	1	12837	ENSAPLG00000012045
GO:0046104	thymidine metabolic process	biological_process	0.14033	1	1	296	1	12837	ENSAPLG00000012045
GO:0046125	pyrimidine deoxyribonucleoside metabolic process	biological_process	0.14033	1	1	296	1	12837	ENSAPLG00000012045
GO:0046127	pyrimidine deoxyribonucleoside catabolic process	biological_process	0.14033	1	1	296	1	12837	ENSAPLG00000012045
GO:0045656	negative regulation of monocyte differentiation	biological_process	0.14046	1	1	296	4	12837	ENSAPLG00000014808
GO:0044700	single organism signaling	biological_process	0.14056	1	98	296	3183	12837	ENSAPLG00000005830,ENSAPLG00000005611,ENSAPLG00000002352,ENSAPLG00000007198,ENSAPLG00000000860,ENSAPLG00000008244,ENSAPLG00000007990,ENSAPLG00000004118,ENSAPLG00000014121,ENSAPLG00000002525,ENSAPLG00000013554,ENSAPLG00000003010,ENSAPLG00000009845,ENSAPLG00000002735,ENSAPLG00000012327,ENSAPLG00000005181,ENSAPLG00000006258,ENSAPLG00000011952,ENSAPLG00000003386,ENSAPLG00000011214,ENSAPLG00000014612,…
GO:0030331	estrogen receptor binding	molecular_function	0.14062	1	2	296	22	12837	ENSAPLG00000004585,ENSAPLG00000003553
GO:0097458	neuron part	cellular_component	0.1408	1	20	296	382	12837	ENSAPLG00000007445,ENSAPLG00000013960,ENSAPLG00000005830,ENSAPLG00000007198,ENSAPLG00000015373,ENSAPLG00000006100,ENSAPLG00000008538,ENSAPLG00000014616,ENSAPLG00000012505,ENSAPLG00000014121,ENSAPLG00000005294,ENSAPLG00000002735,ENSAPLG00000002525,ENSAPLG00000006763,ENSAPLG00000004675,ENSAPLG00000006843,ENSAPLG00000014612,ENSAPLG00000011766,ENSAPLG00000014912,ENSAPLG00000015187
GO:0042407	cristae formation	biological_process	0.14095	1	1	296	7	12837	ENSAPLG00000011183
GO:0016192	vesicle-mediated transport	biological_process	0.14139	1	25	296	658	12837	ENSAPLG00000007150,ENSAPLG00000009824,ENSAPLG00000006792,ENSAPLG00000006763,ENSAPLG00000002525,ENSAPLG00000005294,ENSAPLG00000015036,ENSAPLG00000015187,ENSAPLG00000012361,ENSAPLG00000014912,ENSAPLG00000006665,ENSAPLG00000002684,ENSAPLG00000016317,ENSAPLG00000002082,ENSAPLG00000015768,ENSAPLG00000007125,ENSAPLG00000006843,ENSAPLG00000013854,ENSAPLG00000009698,ENSAPLG00000013341,ENSAPLG00000012985,…
GO:0000414	regulation of histone H3-K36 methylation	biological_process	0.14145	1	1	296	4	12837	ENSAPLG00000013728
GO:0033227	dsRNA transport	biological_process	0.14153	1	1	296	4	12837	ENSAPLG00000007977
GO:0031099	regeneration	biological_process	0.14156	1	3	296	46	12837	ENSAPLG00000015187,ENSAPLG00000009910,ENSAPLG00000003090
GO:0090544	BAF-type complex	cellular_component	0.14157	1	2	296	18	12837	ENSAPLG00000008538,ENSAPLG00000004675
GO:0002063	chondrocyte development	biological_process	0.1416	1	2	296	18	12837	ENSAPLG00000009910,ENSAPLG00000003673
GO:0052745	inositol phosphate phosphatase activity	molecular_function	0.14162	1	1	296	7	12837	ENSAPLG00000015686
GO:2000622	regulation of nuclear-transcribed mRNA catabolic process, nonsense-mediated decay	biological_process	0.14173	1	1	296	2	12837	ENSAPLG00000012361
GO:2000623	negative regulation of nuclear-transcribed mRNA catabolic process, nonsense-mediated decay	biological_process	0.14173	1	1	296	2	12837	ENSAPLG00000012361
GO:0005588	collagen type V	cellular_component	0.14257	1	1	296	2	12837	ENSAPLG00000009689
GO:0001936	regulation of endothelial cell proliferation	biological_process	0.14257	1	3	296	48	12837	ENSAPLG00000003673,ENSAPLG00000002525,ENSAPLG00000014612
GO:0048538	thymus development	biological_process	0.14264	1	2	296	30	12837	ENSAPLG00000015187,ENSAPLG00000006843
GO:0023052	signaling	biological_process	0.14326	1	98	296	3186	12837	ENSAPLG00000008283,ENSAPLG00000003090,ENSAPLG00000015187,ENSAPLG00000009895,ENSAPLG00000014912,ENSAPLG00000006984,ENSAPLG00000005151,ENSAPLG00000012505,ENSAPLG00000005761,ENSAPLG00000015796,ENSAPLG00000013325,ENSAPLG00000011298,ENSAPLG00000006100,ENSAPLG00000008750,ENSAPLG00000010515,ENSAPLG00000011185,ENSAPLG00000006790,ENSAPLG00000008162,ENSAPLG00000013735,ENSAPLG00000004644,ENSAPLG00000009910,…
GO:0042492	gamma-delta T cell differentiation	biological_process	0.1433	1	1	296	7	12837	ENSAPLG00000004118
GO:0044707	single-multicellular organism process	biological_process	0.14421	1	100	296	3212	12837	ENSAPLG00000007245,ENSAPLG00000014808,ENSAPLG00000007990,ENSAPLG00000012927,ENSAPLG00000015643,ENSAPLG00000004118,ENSAPLG00000002352,ENSAPLG00000014089,ENSAPLG00000005830,ENSAPLG00000000860,ENSAPLG00000007198,ENSAPLG00000003386,ENSAPLG00000008044,ENSAPLG00000014612,ENSAPLG00000002082,ENSAPLG00000011766,ENSAPLG00000010915,ENSAPLG00000012378,ENSAPLG00000014928,ENSAPLG00000006054,ENSAPLG00000014121,…
GO:0006210	thymine catabolic process	biological_process	0.14423	1	1	296	2	12837	ENSAPLG00000012045
GO:0019859	thymine metabolic process	biological_process	0.14423	1	1	296	2	12837	ENSAPLG00000012045
GO:0001999	renal response to blood flow involved in circulatory renin-angiotensin regulation of systemic arterial blood pressure	biological_process	0.14431	1	1	296	6	12837	ENSAPLG00000014928
GO:0002001	renin secretion into blood stream	biological_process	0.14431	1	1	296	6	12837	ENSAPLG00000014928
GO:0002517	T cell tolerance induction	biological_process	0.14432	1	1	296	4	12837	ENSAPLG00000003386
GO:0002664	regulation of T cell tolerance induction	biological_process	0.14432	1	1	296	4	12837	ENSAPLG00000003386
GO:0071476	cellular hypotonic response	biological_process	0.1445	1	1	296	3	12837	ENSAPLG00000005685
GO:0045056	transcytosis	biological_process	0.14461	1	1	296	9	12837	ENSAPLG00000015036
GO:0002768	immune response-regulating cell surface receptor signaling pathway	biological_process	0.14464	1	4	296	81	12837	ENSAPLG00000006843,ENSAPLG00000011298,ENSAPLG00000007977,ENSAPLG00000015187
GO:0060414	aorta smooth muscle tissue morphogenesis	biological_process	0.14468	1	1	296	2	12837	ENSAPLG00000005685
GO:0005005	transmembrane-ephrin receptor activity	molecular_function	0.14475	1	1	296	3	12837	ENSAPLG00000005830
GO:0016772	transferase activity, transferring phosphorus-containing groups	molecular_function	0.145	1	29	296	739	12837	ENSAPLG00000005633,ENSAPLG00000002697,ENSAPLG00000006373,ENSAPLG00000006475,ENSAPLG00000008540,ENSAPLG00000005830,ENSAPLG00000016272,ENSAPLG00000013960,ENSAPLG00000009018,ENSAPLG00000012725,ENSAPLG00000003084,ENSAPLG00000014978,ENSAPLG00000005366,ENSAPLG00000011298,ENSAPLG00000007990,ENSAPLG00000012985,ENSAPLG00000005685,ENSAPLG00000012538,ENSAPLG00000008750,ENSAPLG00000011952,ENSAPLG00000005181,…
GO:0046629	gamma-delta T cell activation	biological_process	0.14509	1	1	296	8	12837	ENSAPLG00000004118
GO:0006670	sphingosine metabolic process	biological_process	0.14557	1	1	296	6	12837	ENSAPLG00000015435
GO:0045165	cell fate commitment	biological_process	0.14565	1	5	296	117	12837	ENSAPLG00000006843,ENSAPLG00000004118,ENSAPLG00000002697,ENSAPLG00000003238,ENSAPLG00000015187
GO:0008017	microtubule binding	molecular_function	0.14576	1	7	296	143	12837	ENSAPLG00000002082,ENSAPLG00000009290,ENSAPLG00000008150,ENSAPLG00000012567,ENSAPLG00000006665,ENSAPLG00000007150,ENSAPLG00000001055
GO:0050709	negative regulation of protein secretion	biological_process	0.14606	1	2	296	32	12837	ENSAPLG00000012652,ENSAPLG00000009844
GO:0060687	regulation of branching involved in prostate gland morphogenesis	biological_process	0.14656	1	1	296	5	12837	ENSAPLG00000004585
GO:0004658	propionyl-CoA carboxylase activity	molecular_function	0.14659	1	1	296	1	12837	ENSAPLG00000002609
GO:0044444	cytoplasmic part	cellular_component	0.14674	1	106	296	4050	12837	ENSAPLG00000009017,ENSAPLG00000012652,ENSAPLG00000005294,ENSAPLG00000008393,ENSAPLG00000007150,ENSAPLG00000009824,ENSAPLG00000005775,ENSAPLG00000013992,ENSAPLG00000015768,ENSAPLG00000007572,ENSAPLG00000005720,ENSAPLG00000002486,ENSAPLG00000004191,ENSAPLG00000002930,ENSAPLG00000009963,ENSAPLG00000008276,ENSAPLG00000010485,ENSAPLG00000012538,ENSAPLG00000014777,ENSAPLG00000010992,ENSAPLG00000012725,…
GO:0070301	cellular response to hydrogen peroxide	biological_process	0.14733	1	2	296	28	12837	ENSAPLG00000015796,ENSAPLG00000003468
GO:0036353	histone H2A-K119 monoubiquitination	biological_process	0.14751	1	1	296	6	12837	ENSAPLG00000010725
GO:0030162	regulation of proteolysis	biological_process	0.14761	1	6	296	134	12837	ENSAPLG00000007990,ENSAPLG00000002352,ENSAPLG00000006843,ENSAPLG00000009527,ENSAPLG00000009963,ENSAPLG00000006763
GO:0044257	cellular protein catabolic process	biological_process	0.1477	1	12	296	355	12837	ENSAPLG00000006843,ENSAPLG00000006462,ENSAPLG00000007990,ENSAPLG00000014251,ENSAPLG00000014057,ENSAPLG00000009527,ENSAPLG00000009963,ENSAPLG00000002352,ENSAPLG00000003410,ENSAPLG00000015959,ENSAPLG00000013193,ENSAPLG00000006763
GO:0048702	embryonic neurocranium morphogenesis	biological_process	0.14796	1	1	296	3	12837	ENSAPLG00000010485
GO:0051325	interphase	biological_process	0.14817	1	4	296	85	12837	ENSAPLG00000008244,ENSAPLG00000002697,ENSAPLG00000006462,ENSAPLG00000008750
GO:0033179	proton-transporting V-type ATPase, V0 domain	cellular_component	0.14851	1	1	296	9	12837	ENSAPLG00000007502
GO:0034311	diol metabolic process	biological_process	0.14861	1	1	296	7	12837	ENSAPLG00000015435
GO:0060284	regulation of cell development	biological_process	0.14883	1	19	296	453	12837	ENSAPLG00000015187,ENSAPLG00000006843,ENSAPLG00000002653,ENSAPLG00000008044,ENSAPLG00000002082,ENSAPLG00000001913,ENSAPLG00000003090,ENSAPLG00000015796,ENSAPLG00000007150,ENSAPLG00000004320,ENSAPLG00000012652,ENSAPLG00000015035,ENSAPLG00000014696,ENSAPLG00000008538,ENSAPLG00000007245,ENSAPLG00000012538,ENSAPLG00000012927,ENSAPLG00000007198,ENSAPLG00000002917
GO:0072606	interleukin-8 secretion	biological_process	0.14892	1	1	296	11	12837	ENSAPLG00000009844
GO:0051171	regulation of nitrogen compound metabolic process	biological_process	0.14899	1	63	296	2034	12837	ENSAPLG00000005959,ENSAPLG00000002569,ENSAPLG00000012538,ENSAPLG00000003468,ENSAPLG00000014777,ENSAPLG00000008276,ENSAPLG00000013972,ENSAPLG00000002697,ENSAPLG00000012907,ENSAPLG00000002917,ENSAPLG00000013728,ENSAPLG00000009768,ENSAPLG00000006831,ENSAPLG00000008540,ENSAPLG00000013894,ENSAPLG00000013960,ENSAPLG00000002930,ENSAPLG00000004585,ENSAPLG00000009963,ENSAPLG00000016316,ENSAPLG00000003673,…
GO:0008289	lipid binding	molecular_function	0.14909	1	14	296	350	12837	ENSAPLG00000013894,ENSAPLG00000007445,ENSAPLG00000004585,ENSAPLG00000013009,ENSAPLG00000002352,ENSAPLG00000006831,ENSAPLG00000013874,ENSAPLG00000005294,ENSAPLG00000006763,ENSAPLG00000003738,ENSAPLG00000006070,ENSAPLG00000014612,ENSAPLG00000014912,ENSAPLG00000011185
GO:0030149	sphingolipid catabolic process	biological_process	0.1492	1	1	296	10	12837	ENSAPLG00000003794
GO:0009299	mRNA transcription	biological_process	0.1493	1	1	296	12	12837	ENSAPLG00000013992
GO:0030730	sequestering of triglyceride	biological_process	0.14935	1	1	296	7	12837	ENSAPLG00000009031
GO:0005793	endoplasmic reticulum-Golgi intermediate compartment	cellular_component	0.1494	1	2	296	36	12837	ENSAPLG00000012652,ENSAPLG00000015044
GO:0004488	methylenetetrahydrofolate dehydrogenase (NADP+) activity	molecular_function	0.14948	1	1	296	4	12837	ENSAPLG00000010485
GO:0022403	cell cycle phase	biological_process	0.14966	1	4	296	87	12837	ENSAPLG00000008750,ENSAPLG00000006462,ENSAPLG00000002697,ENSAPLG00000008244
GO:0005958	DNA-dependent protein kinase-DNA ligase 4 complex	cellular_component	0.15006	1	1	296	3	12837	ENSAPLG00000002697
GO:0051223	regulation of protein transport	biological_process	0.15028	1	8	296	231	12837	ENSAPLG00000009844,ENSAPLG00000011385,ENSAPLG00000002930,ENSAPLG00000012652,ENSAPLG00000004191,ENSAPLG00000006843,ENSAPLG00000007990,ENSAPLG00000012985
GO:0016331	morphogenesis of embryonic epithelium	biological_process	0.15029	1	5	296	99	12837	ENSAPLG00000005470,ENSAPLG00000014803,ENSAPLG00000004118,ENSAPLG00000010485,ENSAPLG00000003673
GO:0051972	regulation of telomerase activity	biological_process	0.15048	1	2	296	25	12837	ENSAPLG00000006003,ENSAPLG00000008540
GO:0019377	glycolipid catabolic process	biological_process	0.15071	1	1	296	9	12837	ENSAPLG00000003794
GO:0045995	regulation of embryonic development	biological_process	0.15075	1	4	296	75	12837	ENSAPLG00000003673,ENSAPLG00000002653,ENSAPLG00000002082,ENSAPLG00000014803
GO:0090083	regulation of inclusion body assembly	biological_process	0.15077	1	1	296	6	12837	ENSAPLG00000005259
GO:0051954	positive regulation of amine transport	biological_process	0.15078	1	1	296	9	12837	ENSAPLG00000006843
GO:0030262	apoptotic nuclear changes	biological_process	0.15095	1	1	296	9	12837	ENSAPLG00000003553
GO:0015693	magnesium ion transport	biological_process	0.15097	1	1	296	12	12837	ENSAPLG00000014788
GO:0044430	cytoskeletal part	cellular_component	0.1511	1	32	296	910	12837	ENSAPLG00000011969,ENSAPLG00000015852,ENSAPLG00000013735,ENSAPLG00000007990,ENSAPLG00000006672,ENSAPLG00000013325,ENSAPLG00000008750,ENSAPLG00000009844,ENSAPLG00000011088,ENSAPLG00000008147,ENSAPLG00000009895,ENSAPLG00000002082,ENSAPLG00000005181,ENSAPLG00000016032,ENSAPLG00000014121,ENSAPLG00000012505,ENSAPLG00000004566,ENSAPLG00000005685,ENSAPLG00000010551,ENSAPLG00000008150,ENSAPLG00000009963,…
GO:0060745	mammary gland branching involved in pregnancy	biological_process	0.15112	1	1	296	5	12837	ENSAPLG00000004585
GO:0042175	nuclear outer membrane-endoplasmic reticulum membrane network	cellular_component	0.1513	1	8	296	266	12837	ENSAPLG00000015435,ENSAPLG00000002930,ENSAPLG00000005562,ENSAPLG00000013193,ENSAPLG00000005720,ENSAPLG00000006843,ENSAPLG00000011185,ENSAPLG00000006665
GO:0050436	microfibril binding	molecular_function	0.15132	1	1	296	2	12837	ENSAPLG00000012621
GO:0016236	macroautophagy	biological_process	0.15137	1	4	296	76	12837	ENSAPLG00000015643,ENSAPLG00000013358,ENSAPLG00000006843,ENSAPLG00000009527
GO:0044666	MLL3/4 complex	cellular_component	0.15181	1	1	296	5	12837	ENSAPLG00000003614
GO:0090317	negative regulation of intracellular protein transport	biological_process	0.15197	1	2	296	30	12837	ENSAPLG00000012985,ENSAPLG00000002930
GO:2001238	positive regulation of extrinsic apoptotic signaling pathway	biological_process	0.15215	1	2	296	28	12837	ENSAPLG00000014803,ENSAPLG00000002930
GO:0048843	negative regulation of axon extension involved in axon guidance	biological_process	0.15223	1	1	296	5	12837	ENSAPLG00000001913
GO:0006971	hypotonic response	biological_process	0.15231	1	1	296	4	12837	ENSAPLG00000005685
GO:0001953	negative regulation of cell-matrix adhesion	biological_process	0.15245	1	2	296	18	12837	ENSAPLG00000002653,ENSAPLG00000013554
GO:0051276	chromosome organization	biological_process	0.15264	1	18	296	528	12837	ENSAPLG00000004191,ENSAPLG00000004924,ENSAPLG00000009290,ENSAPLG00000006003,ENSAPLG00000005151,ENSAPLG00000009527,ENSAPLG00000008538,ENSAPLG00000014331,ENSAPLG00000006672,ENSAPLG00000008244,ENSAPLG00000009206,ENSAPLG00000010725,ENSAPLG00000002697,ENSAPLG00000003614,ENSAPLG00000013728,ENSAPLG00000009768,ENSAPLG00000008540,ENSAPLG00000009018
GO:0065007	biological regulation	biological_process	0.1529	1	170	296	6150	12837	ENSAPLG00000003526,ENSAPLG00000002653,ENSAPLG00000006132,ENSAPLG00000007502,ENSAPLG00000013874,ENSAPLG00000015035,ENSAPLG00000011183,ENSAPLG00000014524,ENSAPLG00000011153,ENSAPLG00000003553,ENSAPLG00000003468,ENSAPLG00000016272,ENSAPLG00000007445,ENSAPLG00000004478,ENSAPLG00000012023,ENSAPLG00000003090,ENSAPLG00000002684,ENSAPLG00000009895,ENSAPLG00000005259,ENSAPLG00000005151,ENSAPLG00000006984,…
GO:0050795	regulation of behavior	biological_process	0.15295	1	5	296	104	12837	ENSAPLG00000002525,ENSAPLG00000010489,ENSAPLG00000007198,ENSAPLG00000005470,ENSAPLG00000001913
GO:0090051	negative regulation of cell migration involved in sprouting angiogenesis	biological_process	0.15296	1	1	296	9	12837	ENSAPLG00000006984
GO:0030516	regulation of axon extension	biological_process	0.15301	1	3	296	27	12837	ENSAPLG00000001913,ENSAPLG00000012652,ENSAPLG00000007150
GO:0000149	SNARE binding	molecular_function	0.15343	1	3	296	36	12837	ENSAPLG00000012361,ENSAPLG00000014912,ENSAPLG00000009824
GO:0000165	MAPK cascade	biological_process	0.1536	1	14	296	374	12837	ENSAPLG00000015796,ENSAPLG00000011952,ENSAPLG00000006984,ENSAPLG00000005830,ENSAPLG00000014803,ENSAPLG00000012652,ENSAPLG00000005151,ENSAPLG00000010515,ENSAPLG00000015187,ENSAPLG00000008750,ENSAPLG00000006843,ENSAPLG00000003386,ENSAPLG00000001913,ENSAPLG00000014612
GO:0005667	transcription factor complex	cellular_component	0.15366	1	7	296	154	12837	ENSAPLG00000008537,ENSAPLG00000003526,ENSAPLG00000009768,ENSAPLG00000007630,ENSAPLG00000002684,ENSAPLG00000003782,ENSAPLG00000002697
GO:0001948	glycoprotein binding	molecular_function	0.15368	1	2	296	14	12837	ENSAPLG00000009689,ENSAPLG00000002082
GO:0051216	cartilage development	biological_process	0.15376	1	5	296	107	12837	ENSAPLG00000009910,ENSAPLG00000012985,ENSAPLG00000003673,ENSAPLG00000003238,ENSAPLG00000015373
GO:0060322	head development	biological_process	0.15397	1	3	296	48	12837	ENSAPLG00000011942,ENSAPLG00000010915,ENSAPLG00000015187
GO:0001765	membrane raft assembly	biological_process	0.15441	1	1	296	8	12837	ENSAPLG00000007977
GO:0004758	serine C-palmitoyltransferase activity	molecular_function	0.15487	1	1	296	4	12837	ENSAPLG00000015435
GO:0016454	C-palmitoyltransferase activity	molecular_function	0.15487	1	1	296	4	12837	ENSAPLG00000015435
GO:0001541	ovarian follicle development	biological_process	0.15511	1	2	296	28	12837	ENSAPLG00000003553,ENSAPLG00000004585
GO:0001547	antral ovarian follicle growth	biological_process	0.15518	1	1	296	5	12837	ENSAPLG00000004585
GO:0007167	enzyme linked receptor protein signaling pathway	biological_process	0.15537	1	19	296	474	12837	ENSAPLG00000002917,ENSAPLG00000013356,ENSAPLG00000013960,ENSAPLG00000009910,ENSAPLG00000005830,ENSAPLG00000014696,ENSAPLG00000003468,ENSAPLG00000012538,ENSAPLG00000003512,ENSAPLG00000002525,ENSAPLG00000002735,ENSAPLG00000011952,ENSAPLG00000014524,ENSAPLG00000012236,ENSAPLG00000003673,ENSAPLG00000010915,ENSAPLG00000006843,ENSAPLG00000005470,ENSAPLG00000008504
GO:0046855	inositol phosphate dephosphorylation	biological_process	0.15539	1	1	296	7	12837	ENSAPLG00000015686
GO:0045655	regulation of monocyte differentiation	biological_process	0.15595	1	1	296	8	12837	ENSAPLG00000014808
GO:2000345	regulation of hepatocyte proliferation	biological_process	0.156	1	1	296	7	12837	ENSAPLG00000009910
GO:0033600	negative regulation of mammary gland epithelial cell proliferation	biological_process	0.1563	1	1	296	4	12837	ENSAPLG00000005151
GO:0048471	perinuclear region of cytoplasm	cellular_component	0.15637	1	11	296	262	12837	ENSAPLG00000013079,ENSAPLG00000006665,ENSAPLG00000004191,ENSAPLG00000009901,ENSAPLG00000005259,ENSAPLG00000013992,ENSAPLG00000009824,ENSAPLG00000012851,ENSAPLG00000011385,ENSAPLG00000016032,ENSAPLG00000002930
GO:0060442	branching involved in prostate gland morphogenesis	biological_process	0.15643	1	1	296	8	12837	ENSAPLG00000004585
GO:0010745	negative regulation of macrophage derived foam cell differentiation	biological_process	0.15665	1	1	296	5	12837	ENSAPLG00000009031
GO:0017059	serine C-palmitoyltransferase complex	cellular_component	0.15666	1	1	296	5	12837	ENSAPLG00000015435
GO:0031211	endoplasmic reticulum palmitoyltransferase complex	cellular_component	0.15666	1	1	296	5	12837	ENSAPLG00000015435
GO:0046135	pyrimidine nucleoside catabolic process	biological_process	0.15725	1	1	296	7	12837	ENSAPLG00000012045
GO:0008429	phosphatidylethanolamine binding	molecular_function	0.15748	1	1	296	6	12837	ENSAPLG00000014612
GO:0060685	regulation of prostatic bud formation	biological_process	0.15759	1	1	296	6	12837	ENSAPLG00000003673
GO:0003779	actin binding	molecular_function	0.15766	1	13	296	254	12837	ENSAPLG00000016301,ENSAPLG00000012505,ENSAPLG00000007150,ENSAPLG00000006763,ENSAPLG00000003125,ENSAPLG00000006418,ENSAPLG00000004060,ENSAPLG00000016232,ENSAPLG00000003501,ENSAPLG00000013619,ENSAPLG00000015852,ENSAPLG00000004566,ENSAPLG00000012144
GO:0051955	regulation of amino acid transport	biological_process	0.15784	1	1	296	7	12837	ENSAPLG00000006843
GO:0043408	regulation of MAPK cascade	biological_process	0.15788	1	13	296	343	12837	ENSAPLG00000011952,ENSAPLG00000015796,ENSAPLG00000014803,ENSAPLG00000005151,ENSAPLG00000012652,ENSAPLG00000006984,ENSAPLG00000005830,ENSAPLG00000015187,ENSAPLG00000010515,ENSAPLG00000014612,ENSAPLG00000001913,ENSAPLG00000003386,ENSAPLG00000006843
GO:0060330	regulation of response to interferon-gamma	biological_process	0.15823	1	1	296	10	12837	ENSAPLG00000009031
GO:0060334	regulation of interferon-gamma-mediated signaling pathway	biological_process	0.15823	1	1	296	10	12837	ENSAPLG00000009031
GO:0021825	substrate-dependent cerebral cortex tangential migration	biological_process	0.15834	1	1	296	2	12837	ENSAPLG00000002735
GO:0016773	phosphotransferase activity, alcohol group as acceptor	molecular_function	0.15888	1	25	296	579	12837	ENSAPLG00000013960,ENSAPLG00000016272,ENSAPLG00000009018,ENSAPLG00000008540,ENSAPLG00000005830,ENSAPLG00000006373,ENSAPLG00000006475,ENSAPLG00000002697,ENSAPLG00000005685,ENSAPLG00000012538,ENSAPLG00000008750,ENSAPLG00000007990,ENSAPLG00000005366,ENSAPLG00000012985,ENSAPLG00000012725,ENSAPLG00000003084,ENSAPLG00000014803,ENSAPLG00000002735,ENSAPLG00000015796,ENSAPLG00000011952,ENSAPLG00000005181,…
GO:0010631	epithelial cell migration	biological_process	0.15888	1	8	296	161	12837	ENSAPLG00000003526,ENSAPLG00000002082,ENSAPLG00000014612,ENSAPLG00000012378,ENSAPLG00000009031,ENSAPLG00000009768,ENSAPLG00000006984,ENSAPLG00000002525
GO:0002902	regulation of B cell apoptotic process	biological_process	0.15892	1	1	296	8	12837	ENSAPLG00000002569
GO:0048729	tissue morphogenesis	biological_process	0.15893	1	13	296	317	12837	ENSAPLG00000014803,ENSAPLG00000005151,ENSAPLG00000004585,ENSAPLG00000009689,ENSAPLG00000010485,ENSAPLG00000006763,ENSAPLG00000013554,ENSAPLG00000005470,ENSAPLG00000006843,ENSAPLG00000005685,ENSAPLG00000003468,ENSAPLG00000004118,ENSAPLG00000003673
GO:0033523	histone H2B ubiquitination	biological_process	0.15913	1	1	296	6	12837	ENSAPLG00000009527
GO:0051297	centrosome organization	biological_process	0.15916	1	4	296	79	12837	ENSAPLG00000006057,ENSAPLG00000012567,ENSAPLG00000011088,ENSAPLG00000011076
GO:0060323	head morphogenesis	biological_process	0.1593	1	2	296	24	12837	ENSAPLG00000015187,ENSAPLG00000010915
GO:0051898	negative regulation of protein kinase B signaling cascade	biological_process	0.1594	1	2	296	26	12837	ENSAPLG00000003386,ENSAPLG00000002352
GO:0060638	mesenchymal-epithelial cell signaling	biological_process	0.15944	1	1	296	7	12837	ENSAPLG00000003468
GO:1901532	regulation of hematopoietic progenitor cell differentiation	biological_process	0.15945	1	1	296	8	12837	ENSAPLG00000002569
GO:0071545	inositol phosphate catabolic process	biological_process	0.15945	1	1	296	8	12837	ENSAPLG00000015686
GO:0019482	beta-alanine metabolic process	biological_process	0.15955	1	1	296	2	12837	ENSAPLG00000012045
GO:0060020	Bergmann glial cell differentiation	biological_process	0.15961	1	1	296	8	12837	ENSAPLG00000007323
GO:0035257	nuclear hormone receptor binding	molecular_function	0.15976	1	4	296	71	12837	ENSAPLG00000004585,ENSAPLG00000009031,ENSAPLG00000003553,ENSAPLG00000008538
GO:0048566	embryonic digestive tract development	biological_process	0.16008	1	2	296	22	12837	ENSAPLG00000014928,ENSAPLG00000012985
GO:0002551	mast cell chemotaxis	biological_process	0.16015	1	1	296	5	12837	ENSAPLG00000005470
GO:0060710	chorio-allantoic fusion	biological_process	0.16027	1	1	296	5	12837	ENSAPLG00000005259
GO:1900223	positive regulation of beta-amyloid clearance	biological_process	0.16046	1	1	296	3	12837	ENSAPLG00000015036
GO:0030665	clathrin-coated vesicle membrane	cellular_component	0.16098	1	3	296	28	12837	ENSAPLG00000003010,ENSAPLG00000014912,ENSAPLG00000005294
GO:0033177	proton-transporting two-sector ATPase complex, proton-transporting domain	cellular_component	0.16122	1	1	296	15	12837	ENSAPLG00000007502
GO:0032892	positive regulation of organic acid transport	biological_process	0.16132	1	1	296	9	12837	ENSAPLG00000006843
GO:0032990	cell part morphogenesis	biological_process	0.16136	1	20	296	419	12837	ENSAPLG00000006843,ENSAPLG00000007572,ENSAPLG00000008044,ENSAPLG00000001913,ENSAPLG00000003090,ENSAPLG00000015187,ENSAPLG00000011183,ENSAPLG00000012505,ENSAPLG00000012652,ENSAPLG00000002735,ENSAPLG00000007150,ENSAPLG00000004320,ENSAPLG00000007245,ENSAPLG00000013735,ENSAPLG00000014696,ENSAPLG00000002352,ENSAPLG00000005830,ENSAPLG00000007198,ENSAPLG00000000860,ENSAPLG00000002917
GO:1901201	regulation of extracellular matrix assembly	biological_process	0.16165	1	1	296	5	12837	ENSAPLG00000016232
GO:0032509	endosome transport via multivesicular body sorting pathway	biological_process	0.16175	1	1	296	12	12837	ENSAPLG00000013874
GO:0006432	phenylalanyl-tRNA aminoacylation	biological_process	0.16178	1	1	296	2	12837	ENSAPLG00000005643
GO:0043353	enucleate erythrocyte differentiation	biological_process	0.16184	1	1	296	7	12837	ENSAPLG00000015852
GO:0007507	heart development	biological_process	0.16225	1	13	296	285	12837	ENSAPLG00000003738,ENSAPLG00000006843,ENSAPLG00000014928,ENSAPLG00000004644,ENSAPLG00000009190,ENSAPLG00000012621,ENSAPLG00000005274,ENSAPLG00000006984,ENSAPLG00000016301,ENSAPLG00000014803,ENSAPLG00000002735,ENSAPLG00000009689,ENSAPLG00000002697
GO:0060384	innervation	biological_process	0.16261	1	2	296	14	12837	ENSAPLG00000003673,ENSAPLG00000009910
GO:0001741	XY body	cellular_component	0.16281	1	1	296	10	12837	ENSAPLG00000010725
GO:0002178	palmitoyltransferase complex	cellular_component	0.16285	1	1	296	7	12837	ENSAPLG00000015435
GO:0006921	cellular component disassembly involved in execution phase of apoptosis	biological_process	0.16304	1	1	296	10	12837	ENSAPLG00000003553
GO:0004722	protein serine/threonine phosphatase activity	molecular_function	0.1633	1	2	296	35	12837	ENSAPLG00000008276,ENSAPLG00000014950
GO:0090049	regulation of cell migration involved in sprouting angiogenesis	biological_process	0.16333	1	2	296	27	12837	ENSAPLG00000006984,ENSAPLG00000009768
GO:0001783	B cell apoptotic process	biological_process	0.16335	1	1	296	9	12837	ENSAPLG00000002569
GO:0044265	cellular macromolecule catabolic process	biological_process	0.16352	1	15	296	464	12837	ENSAPLG00000012361,ENSAPLG00000014057,ENSAPLG00000014251,ENSAPLG00000006843,ENSAPLG00000012023,ENSAPLG00000007990,ENSAPLG00000006462,ENSAPLG00000003553,ENSAPLG00000006763,ENSAPLG00000013193,ENSAPLG00000015959,ENSAPLG00000009527,ENSAPLG00000009963,ENSAPLG00000002352,ENSAPLG00000003410
GO:0005543	phospholipid binding	molecular_function	0.16377	1	11	296	224	12837	ENSAPLG00000014612,ENSAPLG00000006070,ENSAPLG00000003738,ENSAPLG00000014912,ENSAPLG00000006831,ENSAPLG00000005294,ENSAPLG00000013009,ENSAPLG00000002352,ENSAPLG00000013894,ENSAPLG00000007445,ENSAPLG00000006763
GO:0021545	cranial nerve development	biological_process	0.16405	1	2	296	21	12837	ENSAPLG00000005830,ENSAPLG00000002735
GO:1901142	insulin metabolic process	biological_process	0.16431	1	1	296	4	12837	ENSAPLG00000004644
GO:0001755	neural crest cell migration	biological_process	0.16433	1	2	296	24	12837	ENSAPLG00000002735,ENSAPLG00000012652
GO:0031109	microtubule polymerization or depolymerization	biological_process	0.16453	1	3	296	43	12837	ENSAPLG00000002082,ENSAPLG00000009290,ENSAPLG00000009901
GO:0048013	ephrin receptor signaling pathway	biological_process	0.16461	1	3	296	25	12837	ENSAPLG00000002917,ENSAPLG00000012538,ENSAPLG00000005830
GO:0040011	locomotion	biological_process	0.16491	1	31	296	834	12837	ENSAPLG00000007572,ENSAPLG00000007125,ENSAPLG00000006843,ENSAPLG00000003526,ENSAPLG00000007630,ENSAPLG00000005470,ENSAPLG00000001913,ENSAPLG00000003090,ENSAPLG00000002082,ENSAPLG00000014612,ENSAPLG00000003673,ENSAPLG00000012378,ENSAPLG00000010915,ENSAPLG00000015187,ENSAPLG00000016301,ENSAPLG00000006984,ENSAPLG00000009031,ENSAPLG00000012652,ENSAPLG00000002525,ENSAPLG00000002735,ENSAPLG00000009689,…
GO:0090132	epithelium migration	biological_process	0.16503	1	8	296	162	12837	ENSAPLG00000003526,ENSAPLG00000014612,ENSAPLG00000002082,ENSAPLG00000012378,ENSAPLG00000006984,ENSAPLG00000009031,ENSAPLG00000009768,ENSAPLG00000002525
GO:0046337	phosphatidylethanolamine metabolic process	biological_process	0.16548	1	1	296	8	12837	ENSAPLG00000003084
GO:0045792	negative regulation of cell size	biological_process	0.16554	1	1	296	7	12837	ENSAPLG00000008162
GO:0044390	small protein conjugating enzyme binding	molecular_function	0.16563	1	2	296	15	12837	ENSAPLG00000003553,ENSAPLG00000013193
GO:0043228	non-membrane-bounded organelle	cellular_component	0.16583	1	64	296	2186	12837	ENSAPLG00000016032,ENSAPLG00000012505,ENSAPLG00000005761,ENSAPLG00000003090,ENSAPLG00000005259,ENSAPLG00000006665,ENSAPLG00000009895,ENSAPLG00000013726,ENSAPLG00000011088,ENSAPLG00000009206,ENSAPLG00000010725,ENSAPLG00000009844,ENSAPLG00000013325,ENSAPLG00000008750,ENSAPLG00000015852,ENSAPLG00000015651,ENSAPLG00000001055,ENSAPLG00000008538,ENSAPLG00000013735,ENSAPLG00000010395,ENSAPLG00000007502,…
GO:0043232	intracellular non-membrane-bounded organelle	cellular_component	0.16583	1	64	296	2186	12837	ENSAPLG00000005259,ENSAPLG00000009895,ENSAPLG00000006665,ENSAPLG00000003090,ENSAPLG00000016032,ENSAPLG00000012505,ENSAPLG00000005761,ENSAPLG00000015852,ENSAPLG00000015651,ENSAPLG00000001055,ENSAPLG00000008538,ENSAPLG00000013735,ENSAPLG00000013325,ENSAPLG00000008750,ENSAPLG00000009206,ENSAPLG00000010725,ENSAPLG00000009844,ENSAPLG00000013726,ENSAPLG00000011088,ENSAPLG00000006057,ENSAPLG00000009901,…
GO:0034098	Cdc48p-Npl4p-Ufd1p AAA ATPase complex	cellular_component	0.16584	1	1	296	5	12837	ENSAPLG00000002930
GO:0090130	tissue migration	biological_process	0.16626	1	8	296	165	12837	ENSAPLG00000012378,ENSAPLG00000003526,ENSAPLG00000014612,ENSAPLG00000002082,ENSAPLG00000002525,ENSAPLG00000006984,ENSAPLG00000009031,ENSAPLG00000009768
GO:0060333	interferon-gamma-mediated signaling pathway	biological_process	0.1663	1	1	296	13	12837	ENSAPLG00000009031
GO:0009888	tissue development	biological_process	0.16649	1	33	296	966	12837	ENSAPLG00000003782,ENSAPLG00000003468,ENSAPLG00000005685,ENSAPLG00000012985,ENSAPLG00000003238,ENSAPLG00000010485,ENSAPLG00000015959,ENSAPLG00000004585,ENSAPLG00000003673,ENSAPLG00000013992,ENSAPLG00000006843,ENSAPLG00000002653,ENSAPLG00000005470,ENSAPLG00000007630,ENSAPLG00000003553,ENSAPLG00000006763,ENSAPLG00000011183,ENSAPLG00000014803,ENSAPLG00000012652,ENSAPLG00000004118,ENSAPLG00000007990,…
GO:0051090	regulation of sequence-specific DNA binding transcription factor activity	biological_process	0.16698	1	7	296	178	12837	ENSAPLG00000005151,ENSAPLG00000014803,ENSAPLG00000009031,ENSAPLG00000013960,ENSAPLG00000004585,ENSAPLG00000007323,ENSAPLG00000010915
GO:0009892	negative regulation of metabolic process	biological_process	0.167	1	33	296	1076	12837	ENSAPLG00000011385,ENSAPLG00000008276,ENSAPLG00000002697,ENSAPLG00000004585,ENSAPLG00000009963,ENSAPLG00000009768,ENSAPLG00000003468,ENSAPLG00000002569,ENSAPLG00000013358,ENSAPLG00000006888,ENSAPLG00000003553,ENSAPLG00000006763,ENSAPLG00000006132,ENSAPLG00000009031,ENSAPLG00000004191,ENSAPLG00000006843,ENSAPLG00000002486,ENSAPLG00000007323,ENSAPLG00000008244,ENSAPLG00000009206,ENSAPLG00000002352,…
GO:0048643	positive regulation of skeletal muscle tissue development	biological_process	0.16718	1	1	296	9	12837	ENSAPLG00000002352
GO:0042089	cytokine biosynthetic process	biological_process	0.16752	1	2	296	44	12837	ENSAPLG00000014928,ENSAPLG00000015959
GO:0005049	nuclear export signal receptor activity	molecular_function	0.16763	1	1	296	5	12837	ENSAPLG00000012460
GO:0032232	negative regulation of actin filament bundle assembly	biological_process	0.16863	1	2	296	12	12837	ENSAPLG00000002082,ENSAPLG00000002653
GO:0016408	C-acyltransferase activity	molecular_function	0.16868	1	1	296	7	12837	ENSAPLG00000015435
GO:0006919	activation of cysteine-type endopeptidase activity involved in apoptotic process	biological_process	0.16883	1	2	296	35	12837	ENSAPLG00000014524,ENSAPLG00000009031
GO:0033173	calcineurin-NFAT signaling cascade	biological_process	0.16894	1	2	296	22	12837	ENSAPLG00000014777,ENSAPLG00000007990
GO:0030175	filopodium	cellular_component	0.16919	1	3	296	35	12837	ENSAPLG00000002352,ENSAPLG00000016232,ENSAPLG00000005830
GO:0016740	transferase activity	molecular_function	0.16924	1	44	296	1437	12837	ENSAPLG00000009124,ENSAPLG00000008750,ENSAPLG00000011298,ENSAPLG00000007990,ENSAPLG00000003614,ENSAPLG00000006475,ENSAPLG00000006373,ENSAPLG00000006979,ENSAPLG00000005633,ENSAPLG00000013548,ENSAPLG00000009018,ENSAPLG00000005830,ENSAPLG00000016424,ENSAPLG00000007900,ENSAPLG00000015187,ENSAPLG00000008044,ENSAPLG00000003090,ENSAPLG00000008504,ENSAPLG00000002735,ENSAPLG00000015796,ENSAPLG00000005181,…
GO:0052866	phosphatidylinositol phosphate phosphatase activity	molecular_function	0.16933	1	2	296	21	12837	ENSAPLG00000015686,ENSAPLG00000002352
GO:0009895	negative regulation of catabolic process	biological_process	0.16942	1	5	296	89	12837	ENSAPLG00000002352,ENSAPLG00000013358,ENSAPLG00000009527,ENSAPLG00000006763,ENSAPLG00000012361
GO:0045672	positive regulation of osteoclast differentiation	biological_process	0.16969	1	1	296	11	12837	ENSAPLG00000015373
GO:0015179	L-amino acid transmembrane transporter activity	molecular_function	0.16979	1	2	296	24	12837	ENSAPLG00000009653,ENSAPLG00000014091
GO:0051427	hormone receptor binding	molecular_function	0.17021	1	4	296	82	12837	ENSAPLG00000009031,ENSAPLG00000004585,ENSAPLG00000008538,ENSAPLG00000003553
GO:0072431	signal transduction involved in mitotic G1 DNA damage checkpoint	biological_process	0.17024	1	1	296	7	12837	ENSAPLG00000002697
GO:0007249	I-kappaB kinase/NF-kappaB cascade	biological_process	0.17034	1	5	296	118	12837	ENSAPLG00000009844,ENSAPLG00000013960,ENSAPLG00000002930,ENSAPLG00000004585,ENSAPLG00000006100
GO:0010596	negative regulation of endothelial cell migration	biological_process	0.17043	1	2	296	25	12837	ENSAPLG00000006984,ENSAPLG00000009031
GO:0004672	protein kinase activity	molecular_function	0.17106	1	22	296	500	12837	ENSAPLG00000014803,ENSAPLG00000015796,ENSAPLG00000002735,ENSAPLG00000005181,ENSAPLG00000011952,ENSAPLG00000003090,ENSAPLG00000001913,ENSAPLG00000008504,ENSAPLG00000015187,ENSAPLG00000009018,ENSAPLG00000013960,ENSAPLG00000005830,ENSAPLG00000008540,ENSAPLG00000006475,ENSAPLG00000006373,ENSAPLG00000002697,ENSAPLG00000008750,ENSAPLG00000012538,ENSAPLG00000005685,ENSAPLG00000012985,ENSAPLG00000005366,…
GO:0042107	cytokine metabolic process	biological_process	0.1713	1	2	296	45	12837	ENSAPLG00000014928,ENSAPLG00000015959
GO:0002643	regulation of tolerance induction	biological_process	0.17139	1	1	296	6	12837	ENSAPLG00000003386
GO:0010715	regulation of extracellular matrix disassembly	biological_process	0.17153	1	1	296	6	12837	ENSAPLG00000002082
GO:0033152	immunoglobulin V(D)J recombination	biological_process	0.17167	1	1	296	3	12837	ENSAPLG00000002697
GO:0045216	cell-cell junction organization	biological_process	0.17185	1	6	296	112	12837	ENSAPLG00000002082,ENSAPLG00000012505,ENSAPLG00000002653,ENSAPLG00000012538,ENSAPLG00000007245,ENSAPLG00000007150
GO:0048680	positive regulation of axon regeneration	biological_process	0.17284	1	1	296	2	12837	ENSAPLG00000015187
GO:0070572	positive regulation of neuron projection regeneration	biological_process	0.17284	1	1	296	2	12837	ENSAPLG00000015187
GO:0051640	organelle localization	biological_process	0.17285	1	10	296	210	12837	ENSAPLG00000002352,ENSAPLG00000005294,ENSAPLG00000006763,ENSAPLG00000002082,ENSAPLG00000009290,ENSAPLG00000007990,ENSAPLG00000006843,ENSAPLG00000015187,ENSAPLG00000008113,ENSAPLG00000014912
GO:0017147	Wnt-protein binding	molecular_function	0.17352	1	2	296	21	12837	ENSAPLG00000013960,ENSAPLG00000001913
GO:0046520	sphingoid biosynthetic process	biological_process	0.1738	1	1	296	5	12837	ENSAPLG00000015435
GO:0032526	response to retinoic acid	biological_process	0.17415	1	2	296	32	12837	ENSAPLG00000009031,ENSAPLG00000012538
GO:0046856	phosphatidylinositol dephosphorylation	biological_process	0.17415	1	2	296	23	12837	ENSAPLG00000015686,ENSAPLG00000002352
GO:0010594	regulation of endothelial cell migration	biological_process	0.17425	1	5	296	93	12837	ENSAPLG00000009031,ENSAPLG00000014612,ENSAPLG00000009768,ENSAPLG00000006984,ENSAPLG00000003526
GO:0045814	negative regulation of gene expression, epigenetic	biological_process	0.17431	1	2	296	28	12837	ENSAPLG00000009206,ENSAPLG00000008276
GO:0046174	polyol catabolic process	biological_process	0.17442	1	1	296	9	12837	ENSAPLG00000015686
GO:0006212	uracil catabolic process	biological_process	0.17453	1	1	296	2	12837	ENSAPLG00000012045
GO:0019860	uracil metabolic process	biological_process	0.17453	1	1	296	2	12837	ENSAPLG00000012045
GO:0006677	glycosylceramide metabolic process	biological_process	0.17474	1	1	296	7	12837	ENSAPLG00000003794
GO:0007051	spindle organization	biological_process	0.17493	1	4	296	87	12837	ENSAPLG00000014331,ENSAPLG00000006057,ENSAPLG00000002082,ENSAPLG00000011076
GO:0005694	chromosome	cellular_component	0.17539	1	15	296	508	12837	ENSAPLG00000004924,ENSAPLG00000009290,ENSAPLG00000002082,ENSAPLG00000006843,ENSAPLG00000011076,ENSAPLG00000008538,ENSAPLG00000011969,ENSAPLG00000010489,ENSAPLG00000013726,ENSAPLG00000004585,ENSAPLG00000008244,ENSAPLG00000010725,ENSAPLG00000009206,ENSAPLG00000006003,ENSAPLG00000012907
GO:0060717	chorion development	biological_process	0.17564	1	1	296	5	12837	ENSAPLG00000005259
GO:0046600	negative regulation of centriole replication	biological_process	0.17569	1	1	296	5	12837	ENSAPLG00000012567
GO:0002062	chondrocyte differentiation	biological_process	0.17585	1	4	296	61	12837	ENSAPLG00000003673,ENSAPLG00000003238,ENSAPLG00000009910,ENSAPLG00000012985
GO:0021684	cerebellar granular layer formation	biological_process	0.17588	1	1	296	3	12837	ENSAPLG00000006763
GO:0021707	cerebellar granule cell differentiation	biological_process	0.17588	1	1	296	3	12837	ENSAPLG00000006763
GO:0019228	regulation of action potential in neuron	biological_process	0.17624	1	4	296	59	12837	ENSAPLG00000006054,ENSAPLG00000011183,ENSAPLG00000012505,ENSAPLG00000011766
GO:0043542	endothelial cell migration	biological_process	0.17653	1	6	296	116	12837	ENSAPLG00000002525,ENSAPLG00000006984,ENSAPLG00000014612,ENSAPLG00000009768,ENSAPLG00000009031,ENSAPLG00000003526
GO:0016628	oxidoreductase activity, acting on the CH-CH group of donors, NAD or NADP as acceptor	molecular_function	0.17657	1	1	296	11	12837	ENSAPLG00000012045
GO:0019783	small conjugating protein-specific protease activity	molecular_function	0.17759	1	3	296	65	12837	ENSAPLG00000014331,ENSAPLG00000014057,ENSAPLG00000005903
GO:0031344	regulation of cell projection organization	biological_process	0.17762	1	12	296	247	12837	ENSAPLG00000007198,ENSAPLG00000002917,ENSAPLG00000007150,ENSAPLG00000012652,ENSAPLG00000015035,ENSAPLG00000015187,ENSAPLG00000012538,ENSAPLG00000006843,ENSAPLG00000008044,ENSAPLG00000012927,ENSAPLG00000001913,ENSAPLG00000003090
GO:0019869	chloride channel inhibitor activity	molecular_function	0.17767	1	1	296	4	12837	ENSAPLG00000009824
GO:0045773	positive regulation of axon extension	biological_process	0.17772	1	2	296	12	12837	ENSAPLG00000007150,ENSAPLG00000012652
GO:0050920	regulation of chemotaxis	biological_process	0.17774	1	4	296	83	12837	ENSAPLG00000002525,ENSAPLG00000007198,ENSAPLG00000005470,ENSAPLG00000001913
GO:0010885	regulation of cholesterol storage	biological_process	0.17787	1	1	296	8	12837	ENSAPLG00000009031
GO:0004867	serine-type endopeptidase inhibitor activity	molecular_function	0.17812	1	2	296	30	12837	ENSAPLG00000004239,ENSAPLG00000012340
GO:0006208	pyrimidine nucleobase catabolic process	biological_process	0.17827	1	1	296	3	12837	ENSAPLG00000012045
GO:0048699	generation of neurons	biological_process	0.17874	1	29	296	658	12837	ENSAPLG00000003090,ENSAPLG00000001913,ENSAPLG00000006843,ENSAPLG00000008044,ENSAPLG00000007572,ENSAPLG00000015187,ENSAPLG00000006665,ENSAPLG00000012652,ENSAPLG00000015035,ENSAPLG00000011183,ENSAPLG00000012505,ENSAPLG00000014121,ENSAPLG00000007150,ENSAPLG00000006763,ENSAPLG00000004320,ENSAPLG00000002735,ENSAPLG00000007990,ENSAPLG00000012927,ENSAPLG00000007245,ENSAPLG00000012538,ENSAPLG00000008538,…
GO:0060443	mammary gland morphogenesis	biological_process	0.17928	1	2	296	24	12837	ENSAPLG00000004585,ENSAPLG00000005151
GO:0000188	inactivation of MAPK activity	biological_process	0.17934	1	1	296	13	12837	ENSAPLG00000006984
GO:0017081	chloride channel regulator activity	molecular_function	0.17957	1	1	296	5	12837	ENSAPLG00000009824
GO:0031100	organ regeneration	biological_process	0.17967	1	1	296	8	12837	ENSAPLG00000009910
GO:0030865	cortical cytoskeleton organization	biological_process	0.17968	1	2	296	17	12837	ENSAPLG00000012144,ENSAPLG00000012505
GO:0043229	intracellular organelle	cellular_component	0.17972	1	160	296	6309	12837	ENSAPLG00000004191,ENSAPLG00000002486,ENSAPLG00000001913,ENSAPLG00000003501,ENSAPLG00000015768,ENSAPLG00000015024,ENSAPLG00000009824,ENSAPLG00000005775,ENSAPLG00000006888,ENSAPLG00000012652,ENSAPLG00000008393,ENSAPLG00000009017,ENSAPLG00000008537,ENSAPLG00000010489,ENSAPLG00000010992,ENSAPLG00000012538,ENSAPLG00000008276,ENSAPLG00000010485,ENSAPLG00000002697,ENSAPLG00000008150,ENSAPLG00000002930,…
GO:0033032	regulation of myeloid cell apoptotic process	biological_process	0.17977	1	1	296	11	12837	ENSAPLG00000015852
GO:0006305	DNA alkylation	biological_process	0.18006	1	2	296	30	12837	ENSAPLG00000008276,ENSAPLG00000015373
GO:0006306	DNA methylation	biological_process	0.18006	1	2	296	30	12837	ENSAPLG00000008276,ENSAPLG00000015373
GO:0005925	focal adhesion	cellular_component	0.18042	1	5	296	83	12837	ENSAPLG00000012327,ENSAPLG00000002082,ENSAPLG00000004060,ENSAPLG00000016301,ENSAPLG00000002653
GO:0032210	regulation of telomere maintenance via telomerase	biological_process	0.18043	1	2	296	30	12837	ENSAPLG00000008540,ENSAPLG00000006003
GO:2001235	positive regulation of apoptotic signaling pathway	biological_process	0.18043	1	3	296	73	12837	ENSAPLG00000002930,ENSAPLG00000014803,ENSAPLG00000008244
GO:1901214	regulation of neuron death	biological_process	0.18043	1	5	296	109	12837	ENSAPLG00000005830,ENSAPLG00000007990,ENSAPLG00000015796,ENSAPLG00000015643,ENSAPLG00000015187
GO:0035524	proline transmembrane transport	biological_process	0.1806	1	1	296	3	12837	ENSAPLG00000014091
GO:0035989	tendon development	biological_process	0.18085	1	1	296	5	12837	ENSAPLG00000009689
GO:0005640	nuclear outer membrane	cellular_component	0.18088	1	1	296	6	12837	ENSAPLG00000006843
GO:2000272	negative regulation of receptor activity	biological_process	0.18091	1	1	296	13	12837	ENSAPLG00000006843
GO:0070647	protein modification by small protein conjugation or removal	biological_process	0.18108	1	16	296	507	12837	ENSAPLG00000010725,ENSAPLG00000015959,ENSAPLG00000011385,ENSAPLG00000009963,ENSAPLG00000014057,ENSAPLG00000015808,ENSAPLG00000014331,ENSAPLG00000014696,ENSAPLG00000005903,ENSAPLG00000013193,ENSAPLG00000006888,ENSAPLG00000003410,ENSAPLG00000002479,ENSAPLG00000009527,ENSAPLG00000004191,ENSAPLG00000006843
GO:0051492	regulation of stress fiber assembly	biological_process	0.18113	1	3	296	49	12837	ENSAPLG00000015187,ENSAPLG00000002082,ENSAPLG00000002653
GO:0050847	progesterone receptor signaling pathway	biological_process	0.1812	1	1	296	5	12837	ENSAPLG00000004191
GO:0052629	phosphatidylinositol-3,5-bisphosphate 3-phosphatase activity	molecular_function	0.18138	1	1	296	5	12837	ENSAPLG00000002352
GO:0071346	cellular response to interferon-gamma	biological_process	0.18174	1	2	296	41	12837	ENSAPLG00000009824,ENSAPLG00000009031
GO:0016049	cell growth	biological_process	0.18193	1	8	296	192	12837	ENSAPLG00000014696,ENSAPLG00000001913,ENSAPLG00000003553,ENSAPLG00000000860,ENSAPLG00000002735,ENSAPLG00000007150,ENSAPLG00000012505,ENSAPLG00000012652
GO:0042393	histone binding	molecular_function	0.18292	1	5	296	94	12837	ENSAPLG00000006672,ENSAPLG00000013726,ENSAPLG00000003512,ENSAPLG00000016316,ENSAPLG00000009206
GO:0033028	myeloid cell apoptotic process	biological_process	0.18294	1	1	296	13	12837	ENSAPLG00000015852
GO:0070201	regulation of establishment of protein localization	biological_process	0.18298	1	8	296	238	12837	ENSAPLG00000012652,ENSAPLG00000002930,ENSAPLG00000009844,ENSAPLG00000011385,ENSAPLG00000007990,ENSAPLG00000012985,ENSAPLG00000006843,ENSAPLG00000004191
GO:0006644	phospholipid metabolic process	biological_process	0.18323	1	7	296	187	12837	ENSAPLG00000007323,ENSAPLG00000015686,ENSAPLG00000003084,ENSAPLG00000013009,ENSAPLG00000002352,ENSAPLG00000011766,ENSAPLG00000015435
GO:0060969	negative regulation of gene silencing	biological_process	0.18337	1	1	296	7	12837	ENSAPLG00000009031
GO:0060693	regulation of branching involved in salivary gland morphogenesis	biological_process	0.18371	1	1	296	6	12837	ENSAPLG00000003468
GO:0060348	bone development	biological_process	0.18402	1	5	296	97	12837	ENSAPLG00000003673,ENSAPLG00000015373,ENSAPLG00000003738,ENSAPLG00000008295,ENSAPLG00000009910
GO:0032206	positive regulation of telomere maintenance	biological_process	0.18402	1	2	296	27	12837	ENSAPLG00000008540,ENSAPLG00000006003
GO:0036295	cellular response to increased oxygen levels	biological_process	0.18408	1	1	296	10	12837	ENSAPLG00000007502
GO:0032561	guanyl ribonucleotide binding	molecular_function	0.18441	1	7	296	278	12837	ENSAPLG00000010395,ENSAPLG00000006790,ENSAPLG00000009895,ENSAPLG00000014978,ENSAPLG00000015373,ENSAPLG00000004816,ENSAPLG00000008147
GO:0051306	mitotic sister chromatid separation	biological_process	0.18449	1	1	296	3	12837	ENSAPLG00000009018
GO:0031045	dense core granule	cellular_component	0.18463	1	1	296	5	12837	ENSAPLG00000014912
GO:0045649	regulation of macrophage differentiation	biological_process	0.1847	1	1	296	10	12837	ENSAPLG00000014808
GO:0007265	Ras protein signal transduction	biological_process	0.185	1	10	296	191	12837	ENSAPLG00000013325,ENSAPLG00000008283,ENSAPLG00000015024,ENSAPLG00000010515,ENSAPLG00000005294,ENSAPLG00000005611,ENSAPLG00000014121,ENSAPLG00000006763,ENSAPLG00000002525,ENSAPLG00000006373
GO:0019538	protein metabolic process	biological_process	0.18501	1	82	296	3014	12837	ENSAPLG00000005903,ENSAPLG00000007990,ENSAPLG00000006672,ENSAPLG00000015808,ENSAPLG00000012170,ENSAPLG00000013548,ENSAPLG00000009018,ENSAPLG00000002352,ENSAPLG00000005830,ENSAPLG00000003614,ENSAPLG00000015686,ENSAPLG00000008244,ENSAPLG00000008504,ENSAPLG00000012378,ENSAPLG00000009852,ENSAPLG00000014928,ENSAPLG00000002479,ENSAPLG00000011952,ENSAPLG00000006258,ENSAPLG00000005181,ENSAPLG00000012538,…
GO:0035249	synaptic transmission, glutamatergic	biological_process	0.18533	1	3	296	25	12837	ENSAPLG00000006763,ENSAPLG00000014912,ENSAPLG00000006843
GO:0009101	glycoprotein biosynthetic process	biological_process	0.18534	1	7	296	199	12837	ENSAPLG00000015959,ENSAPLG00000008393,ENSAPLG00000006843,ENSAPLG00000009017,ENSAPLG00000005720,ENSAPLG00000013548,ENSAPLG00000007572
GO:0050321	tau-protein kinase activity	molecular_function	0.18543	1	1	296	3	12837	ENSAPLG00000007990
GO:0002832	negative regulation of response to biotic stimulus	biological_process	0.18548	1	1	296	10	12837	ENSAPLG00000009844
GO:0002253	activation of immune response	biological_process	0.18589	1	6	296	167	12837	ENSAPLG00000011298,ENSAPLG00000006843,ENSAPLG00000004585,ENSAPLG00000007977,ENSAPLG00000015187,ENSAPLG00000002697
GO:0007004	telomere maintenance via telomerase	biological_process	0.18612	1	2	296	35	12837	ENSAPLG00000006003,ENSAPLG00000008540
GO:0051094	positive regulation of developmental process	biological_process	0.18665	1	19	296	535	12837	ENSAPLG00000014803,ENSAPLG00000012652,ENSAPLG00000015796,ENSAPLG00000007150,ENSAPLG00000006843,ENSAPLG00000003526,ENSAPLG00000005470,ENSAPLG00000015187,ENSAPLG00000002352,ENSAPLG00000009768,ENSAPLG00000005830,ENSAPLG00000007198,ENSAPLG00000003238,ENSAPLG00000015373,ENSAPLG00000007245,ENSAPLG00000014808,ENSAPLG00000012985,ENSAPLG00000014696,ENSAPLG00000008538
GO:0015180	L-alanine transmembrane transporter activity	molecular_function	0.18673	1	1	296	3	12837	ENSAPLG00000014091
GO:0015808	L-alanine transport	biological_process	0.18673	1	1	296	3	12837	ENSAPLG00000014091
GO:0022858	alanine transmembrane transporter activity	molecular_function	0.18673	1	1	296	3	12837	ENSAPLG00000014091
GO:0046466	membrane lipid catabolic process	biological_process	0.18677	1	1	296	14	12837	ENSAPLG00000003794
GO:0010677	negative regulation of cellular carbohydrate metabolic process	biological_process	0.18688	1	1	296	10	12837	ENSAPLG00000015852
GO:0036296	response to increased oxygen levels	biological_process	0.18694	1	1	296	11	12837	ENSAPLG00000007502
GO:0034613	cellular protein localization	biological_process	0.18708	1	25	296	710	12837	ENSAPLG00000006843,ENSAPLG00000003738,ENSAPLG00000002082,ENSAPLG00000011766,ENSAPLG00000009290,ENSAPLG00000006665,ENSAPLG00000004191,ENSAPLG00000005259,ENSAPLG00000015187,ENSAPLG00000012505,ENSAPLG00000005151,ENSAPLG00000006258,ENSAPLG00000007150,ENSAPLG00000004060,ENSAPLG00000012460,ENSAPLG00000007990,ENSAPLG00000012985,ENSAPLG00000004644,ENSAPLG00000004585,ENSAPLG00000002930,ENSAPLG00000009018,…
GO:0006983	ER overload response	biological_process	0.18767	1	1	296	6	12837	ENSAPLG00000007990
GO:0034185	apolipoprotein binding	molecular_function	0.18786	1	1	296	9	12837	ENSAPLG00000015036
GO:1900044	regulation of protein K63-linked ubiquitination	biological_process	0.18792	1	1	296	4	12837	ENSAPLG00000004191
GO:0019001	guanyl nucleotide binding	molecular_function	0.18798	1	7	296	279	12837	ENSAPLG00000010395,ENSAPLG00000014978,ENSAPLG00000009895,ENSAPLG00000006790,ENSAPLG00000008147,ENSAPLG00000004816,ENSAPLG00000015373
GO:0046121	deoxyribonucleoside catabolic process	biological_process	0.18798	1	1	296	3	12837	ENSAPLG00000012045
GO:0032269	negative regulation of cellular protein metabolic process	biological_process	0.18844	1	11	296	325	12837	ENSAPLG00000006888,ENSAPLG00000007323,ENSAPLG00000006763,ENSAPLG00000002697,ENSAPLG00000009527,ENSAPLG00000002352,ENSAPLG00000006984,ENSAPLG00000016032,ENSAPLG00000008162,ENSAPLG00000004191,ENSAPLG00000006843
GO:0042770	signal transduction in response to DNA damage	biological_process	0.18846	1	3	296	60	12837	ENSAPLG00000008276,ENSAPLG00000002697,ENSAPLG00000006984
GO:0051253	negative regulation of RNA metabolic process	biological_process	0.18856	1	19	296	582	12837	ENSAPLG00000010915,ENSAPLG00000005259,ENSAPLG00000012361,ENSAPLG00000006843,ENSAPLG00000002486,ENSAPLG00000003553,ENSAPLG00000006003,ENSAPLG00000009031,ENSAPLG00000005151,ENSAPLG00000006132,ENSAPLG00000011969,ENSAPLG00000002569,ENSAPLG00000006672,ENSAPLG00000009206,ENSAPLG00000008244,ENSAPLG00000008276,ENSAPLG00000004585,ENSAPLG00000009963,ENSAPLG00000009768
GO:0050923	regulation of negative chemotaxis	biological_process	0.18858	1	1	296	2	12837	ENSAPLG00000007198
GO:0050925	negative regulation of negative chemotaxis	biological_process	0.18858	1	1	296	2	12837	ENSAPLG00000007198
GO:0008273	calcium, potassium:sodium antiporter activity	molecular_function	0.18876	1	1	296	4	12837	ENSAPLG00000013033
GO:0022821	potassium ion antiporter activity	molecular_function	0.18876	1	1	296	4	12837	ENSAPLG00000013033
GO:0008385	IkappaB kinase complex	cellular_component	0.18879	1	1	296	2	12837	ENSAPLG00000006100
GO:0006672	ceramide metabolic process	biological_process	0.18889	1	2	296	42	12837	ENSAPLG00000015435,ENSAPLG00000003794
GO:1902186	regulation of viral release from host cell	biological_process	0.18896	1	1	296	16	12837	ENSAPLG00000006665
GO:0060736	prostate gland growth	biological_process	0.18904	1	1	296	6	12837	ENSAPLG00000004585
GO:0006606	protein import into nucleus	biological_process	0.18938	1	4	296	91	12837	ENSAPLG00000004191,ENSAPLG00000002930,ENSAPLG00000006843,ENSAPLG00000005151
GO:0044744	protein targeting to nucleus	biological_process	0.18938	1	4	296	91	12837	ENSAPLG00000004191,ENSAPLG00000005151,ENSAPLG00000006843,ENSAPLG00000002930
GO:0009120	deoxyribonucleoside metabolic process	biological_process	0.18939	1	1	296	4	12837	ENSAPLG00000012045
GO:0051099	positive regulation of binding	biological_process	0.1896	1	4	296	77	12837	ENSAPLG00000015036,ENSAPLG00000006843,ENSAPLG00000014803,ENSAPLG00000009031
GO:0030877	beta-catenin destruction complex	cellular_component	0.18986	1	1	296	8	12837	ENSAPLG00000007990
GO:0036065	fucosylation	biological_process	0.18996	1	1	296	12	12837	ENSAPLG00000009017
GO:0070727	cellular macromolecule localization	biological_process	0.19009	1	25	296	712	12837	ENSAPLG00000004644,ENSAPLG00000004060,ENSAPLG00000012460,ENSAPLG00000007990,ENSAPLG00000012985,ENSAPLG00000013854,ENSAPLG00000009698,ENSAPLG00000008244,ENSAPLG00000010725,ENSAPLG00000004585,ENSAPLG00000002930,ENSAPLG00000009018,ENSAPLG00000006665,ENSAPLG00000005259,ENSAPLG00000004191,ENSAPLG00000015187,ENSAPLG00000006843,ENSAPLG00000003738,ENSAPLG00000002082,ENSAPLG00000011766,ENSAPLG00000009290,…
GO:0016471	vacuolar proton-transporting V-type ATPase complex	cellular_component	0.19019	1	1	296	9	12837	ENSAPLG00000007502
GO:0021987	cerebral cortex development	biological_process	0.19052	1	4	296	54	12837	ENSAPLG00000002735,ENSAPLG00000013735,ENSAPLG00000007990,ENSAPLG00000006843
GO:0005828	kinetochore microtubule	cellular_component	0.19055	1	1	296	5	12837	ENSAPLG00000002082
GO:0044763	single-organism cellular process	biological_process	0.19058	1	189	296	6881	12837	ENSAPLG00000010915,ENSAPLG00000014928,ENSAPLG00000008113,ENSAPLG00000003386,ENSAPLG00000007051,ENSAPLG00000008044,ENSAPLG00000011766,ENSAPLG00000002082,ENSAPLG00000003010,ENSAPLG00000002735,ENSAPLG00000011952,ENSAPLG00000006792,ENSAPLG00000009689,ENSAPLG00000012327,ENSAPLG00000005181,ENSAPLG00000003364,ENSAPLG00000016301,ENSAPLG00000012144,ENSAPLG00000014808,ENSAPLG00000012927,ENSAPLG00000009698,…
GO:0010869	regulation of receptor biosynthetic process	biological_process	0.19118	1	1	296	10	12837	ENSAPLG00000009031
GO:0048584	positive regulation of response to stimulus	biological_process	0.19123	1	27	296	876	12837	ENSAPLG00000006843,ENSAPLG00000003526,ENSAPLG00000001913,ENSAPLG00000005470,ENSAPLG00000004191,ENSAPLG00000003673,ENSAPLG00000015187,ENSAPLG00000009527,ENSAPLG00000014803,ENSAPLG00000005151,ENSAPLG00000006984,ENSAPLG00000015796,ENSAPLG00000002525,ENSAPLG00000011952,ENSAPLG00000007977,ENSAPLG00000005685,ENSAPLG00000003468,ENSAPLG00000014777,ENSAPLG00000011298,ENSAPLG00000004118,ENSAPLG00000010515,…
GO:0045058	T cell selection	biological_process	0.19139	1	2	296	28	12837	ENSAPLG00000004118,ENSAPLG00000015187
GO:0034728	nucleosome organization	biological_process	0.19165	1	3	296	58	12837	ENSAPLG00000004924,ENSAPLG00000009206,ENSAPLG00000008538
GO:0035019	somatic stem cell maintenance	biological_process	0.19256	1	2	296	31	12837	ENSAPLG00000007630,ENSAPLG00000015187
GO:0051011	microtubule minus-end binding	molecular_function	0.19283	1	1	296	3	12837	ENSAPLG00000007150
GO:1901661	quinone metabolic process	biological_process	0.19292	1	1	296	15	12837	ENSAPLG00000006235
GO:0010833	telomere maintenance via telomere lengthening	biological_process	0.19293	1	2	296	38	12837	ENSAPLG00000006003,ENSAPLG00000008540
GO:0072577	endothelial cell apoptotic process	biological_process	0.19304	1	2	296	33	12837	ENSAPLG00000015187,ENSAPLG00000014524
GO:0001093	TFIIB-class transcription factor binding	molecular_function	0.19308	1	1	296	3	12837	ENSAPLG00000004585
GO:0007173	epidermal growth factor receptor signaling pathway	biological_process	0.19387	1	3	296	50	12837	ENSAPLG00000002525,ENSAPLG00000012236,ENSAPLG00000006843
GO:0031462	Cul2-RING ubiquitin ligase complex	cellular_component	0.19397	1	1	296	7	12837	ENSAPLG00000014251
GO:2000059	negative regulation of protein ubiquitination involved in ubiquitin-dependent protein catabolic process	biological_process	0.194	1	1	296	9	12837	ENSAPLG00000006843
GO:0004713	protein tyrosine kinase activity	molecular_function	0.19404	1	6	296	95	12837	ENSAPLG00000012538,ENSAPLG00000008504,ENSAPLG00000005830,ENSAPLG00000012985,ENSAPLG00000002735,ENSAPLG00000011952
GO:0044448	cell cortex part	cellular_component	0.19407	1	4	296	65	12837	ENSAPLG00000002653,ENSAPLG00000002082,ENSAPLG00000013341,ENSAPLG00000015852
GO:0019076	viral release from host cell	biological_process	0.19417	1	1	296	18	12837	ENSAPLG00000006665
GO:0005790	smooth endoplasmic reticulum	cellular_component	0.19426	1	1	296	5	12837	ENSAPLG00000006843
GO:0006684	sphingomyelin metabolic process	biological_process	0.19446	1	1	296	7	12837	ENSAPLG00000015435
GO:0043394	proteoglycan binding	molecular_function	0.19475	1	1	296	7	12837	ENSAPLG00000009689
GO:0032101	regulation of response to external stimulus	biological_process	0.19528	1	10	296	302	12837	ENSAPLG00000003526,ENSAPLG00000003090,ENSAPLG00000013358,ENSAPLG00000005470,ENSAPLG00000001913,ENSAPLG00000015187,ENSAPLG00000009527,ENSAPLG00000004585,ENSAPLG00000002525,ENSAPLG00000007198
GO:1900424	regulation of defense response to bacterium	biological_process	0.19587	1	1	296	5	12837	ENSAPLG00000009844
GO:0032050	clathrin heavy chain binding	molecular_function	0.19628	1	1	296	5	12837	ENSAPLG00000015036
GO:0070886	positive regulation of calcineurin-NFAT signaling cascade	biological_process	0.19631	1	1	296	7	12837	ENSAPLG00000014777
GO:0022029	telencephalon cell migration	biological_process	0.19638	1	3	296	35	12837	ENSAPLG00000006843,ENSAPLG00000013735,ENSAPLG00000002735
GO:0072574	hepatocyte proliferation	biological_process	0.19652	1	1	296	9	12837	ENSAPLG00000009910
GO:0072575	epithelial cell proliferation involved in liver morphogenesis	biological_process	0.19652	1	1	296	9	12837	ENSAPLG00000009910
GO:0045454	cell redox homeostasis	biological_process	0.19662	1	2	296	49	12837	ENSAPLG00000006888,ENSAPLG00000013273
GO:0006370	7-methylguanosine mRNA capping	biological_process	0.19744	1	1	296	5	12837	ENSAPLG00000014978
GO:0046838	phosphorylated carbohydrate dephosphorylation	biological_process	0.19761	1	1	296	8	12837	ENSAPLG00000015686
GO:0021873	forebrain neuroblast division	biological_process	0.19762	1	1	296	6	12837	ENSAPLG00000007245
GO:0010001	glial cell differentiation	biological_process	0.19777	1	5	296	93	12837	ENSAPLG00000006054,ENSAPLG00000007323,ENSAPLG00000006843,ENSAPLG00000015036,ENSAPLG00000011298
GO:0045912	negative regulation of carbohydrate metabolic process	biological_process	0.19784	1	1	296	12	12837	ENSAPLG00000015852
GO:0033157	regulation of intracellular protein transport	biological_process	0.19791	1	5	296	116	12837	ENSAPLG00000006843,ENSAPLG00000002930,ENSAPLG00000007990,ENSAPLG00000012985,ENSAPLG00000004191
GO:0010878	cholesterol storage	biological_process	0.19795	1	1	296	10	12837	ENSAPLG00000009031
GO:0001822	kidney development	biological_process	0.19811	1	6	296	123	12837	ENSAPLG00000003673,ENSAPLG00000014928,ENSAPLG00000010915,ENSAPLG00000007198,ENSAPLG00000009910,ENSAPLG00000014524
GO:0006511	ubiquitin-dependent protein catabolic process	biological_process	0.19817	1	10	296	291	12837	ENSAPLG00000009963,ENSAPLG00000009527,ENSAPLG00000003410,ENSAPLG00000002352,ENSAPLG00000015959,ENSAPLG00000006843,ENSAPLG00000007990,ENSAPLG00000006462,ENSAPLG00000014057,ENSAPLG00000014251
GO:0042059	negative regulation of epidermal growth factor receptor signaling pathway	biological_process	0.19825	1	1	296	11	12837	ENSAPLG00000006843
GO:0005977	glycogen metabolic process	biological_process	0.19825	1	2	296	31	12837	ENSAPLG00000007990,ENSAPLG00000016424
GO:0006073	cellular glucan metabolic process	biological_process	0.19825	1	2	296	31	12837	ENSAPLG00000016424,ENSAPLG00000007990
GO:0044042	glucan metabolic process	biological_process	0.19825	1	2	296	31	12837	ENSAPLG00000016424,ENSAPLG00000007990
GO:0018024	histone-lysine N-methyltransferase activity	molecular_function	0.19833	1	2	296	26	12837	ENSAPLG00000003614,ENSAPLG00000013728
GO:0004190	aspartic-type endopeptidase activity	molecular_function	0.19896	1	1	296	23	12837	ENSAPLG00000006843
GO:0070001	aspartic-type peptidase activity	molecular_function	0.19896	1	1	296	23	12837	ENSAPLG00000006843
GO:0033043	regulation of organelle organization	biological_process	0.19901	1	19	296	557	12837	ENSAPLG00000012567,ENSAPLG00000013554,ENSAPLG00000012327,ENSAPLG00000006003,ENSAPLG00000006792,ENSAPLG00000005151,ENSAPLG00000004191,ENSAPLG00000015187,ENSAPLG00000002653,ENSAPLG00000002082,ENSAPLG00000013728,ENSAPLG00000009018,ENSAPLG00000008540,ENSAPLG00000002352,ENSAPLG00000014331,ENSAPLG00000003468,ENSAPLG00000012538,ENSAPLG00000013358,ENSAPLG00000007990
GO:0005924	cell-substrate adherens junction	cellular_component	0.19917	1	5	296	86	12837	ENSAPLG00000002653,ENSAPLG00000004060,ENSAPLG00000002082,ENSAPLG00000016301,ENSAPLG00000012327
GO:0006333	chromatin assembly or disassembly	biological_process	0.19941	1	3	296	60	12837	ENSAPLG00000008538,ENSAPLG00000009206,ENSAPLG00000004924
GO:0016811	hydrolase activity, acting on carbon-nitrogen (but not peptide) bonds, in linear amides	molecular_function	0.19953	1	2	296	45	12837	ENSAPLG00000008244,ENSAPLG00000009768
GO:0043226	organelle	cellular_component	0.19975	1	160	296	6336	12837	ENSAPLG00000015643,ENSAPLG00000011969,ENSAPLG00000006672,ENSAPLG00000007990,ENSAPLG00000005903,ENSAPLG00000007245,ENSAPLG00000008244,ENSAPLG00000003614,ENSAPLG00000000860,ENSAPLG00000005830,ENSAPLG00000002352,ENSAPLG00000013548,ENSAPLG00000012361,ENSAPLG00000006054,ENSAPLG00000011214,ENSAPLG00000006003,ENSAPLG00000014121,ENSAPLG00000003782,ENSAPLG00000012460,ENSAPLG00000004060,ENSAPLG00000014777,…
GO:0019941	modification-dependent protein catabolic process	biological_process	0.2008	1	10	296	293	12837	ENSAPLG00000009527,ENSAPLG00000009963,ENSAPLG00000003410,ENSAPLG00000002352,ENSAPLG00000015959,ENSAPLG00000006843,ENSAPLG00000007990,ENSAPLG00000006462,ENSAPLG00000014057,ENSAPLG00000014251
GO:0008046	axon guidance receptor activity	molecular_function	0.201	1	1	296	4	12837	ENSAPLG00000005830
GO:0042974	retinoic acid receptor binding	molecular_function	0.20108	1	1	296	8	12837	ENSAPLG00000009031
GO:0010605	negative regulation of macromolecule metabolic process	biological_process	0.20137	1	31	296	1016	12837	ENSAPLG00000011969,ENSAPLG00000008162,ENSAPLG00000002569,ENSAPLG00000006672,ENSAPLG00000003468,ENSAPLG00000008244,ENSAPLG00000009206,ENSAPLG00000007323,ENSAPLG00000002697,ENSAPLG00000008276,ENSAPLG00000011385,ENSAPLG00000009768,ENSAPLG00000002352,ENSAPLG00000004585,ENSAPLG00000009963,ENSAPLG00000010915,ENSAPLG00000012361,ENSAPLG00000005259,ENSAPLG00000004191,ENSAPLG00000002486,ENSAPLG00000006843,…
GO:0006278	RNA-dependent DNA replication	biological_process	0.20142	1	2	296	37	12837	ENSAPLG00000008540,ENSAPLG00000006003
GO:0055100	adiponectin binding	molecular_function	0.20166	1	1	296	2	12837	ENSAPLG00000002525
GO:0021631	optic nerve morphogenesis	biological_process	0.20174	1	1	296	6	12837	ENSAPLG00000005830
GO:0034629	cellular protein complex localization	biological_process	0.2019	1	1	296	13	12837	ENSAPLG00000008244
GO:0043011	myeloid dendritic cell differentiation	biological_process	0.20224	1	1	296	10	12837	ENSAPLG00000006843
GO:0055059	asymmetric neuroblast division	biological_process	0.20231	1	1	296	2	12837	ENSAPLG00000003238
GO:0051716	cellular response to stimulus	biological_process	0.20247	1	103	296	3591	12837	ENSAPLG00000003673,ENSAPLG00000006843,ENSAPLG00000005470,ENSAPLG00000011153,ENSAPLG00000003512,ENSAPLG00000007977,ENSAPLG00000014524,ENSAPLG00000012236,ENSAPLG00000006132,ENSAPLG00000014803,ENSAPLG00000007502,ENSAPLG00000014696,ENSAPLG00000003468,ENSAPLG00000013358,ENSAPLG00000013670,ENSAPLG00000002917,ENSAPLG00000004478,ENSAPLG00000003238,ENSAPLG00000002668,ENSAPLG00000016272,ENSAPLG00000007445,…
GO:0032328	alanine transport	biological_process	0.20258	1	1	296	4	12837	ENSAPLG00000014091
GO:0035269	protein O-linked mannosylation	biological_process	0.20289	1	1	296	5	12837	ENSAPLG00000007572
GO:0048863	stem cell differentiation	biological_process	0.20299	1	9	296	240	12837	ENSAPLG00000015187,ENSAPLG00000007990,ENSAPLG00000002082,ENSAPLG00000007630,ENSAPLG00000002653,ENSAPLG00000003238,ENSAPLG00000002735,ENSAPLG00000012652,ENSAPLG00000004585
GO:1900408	negative regulation of cellular response to oxidative stress	biological_process	0.2031	1	1	296	8	12837	ENSAPLG00000003468
GO:0097284	hepatocyte apoptotic process	biological_process	0.20312	1	1	296	7	12837	ENSAPLG00000014803
GO:0007191	adenylate cyclase-activating dopamine receptor signaling pathway	biological_process	0.2039	1	1	296	6	12837	ENSAPLG00000015373
GO:0002175	protein localization to paranode region of axon	biological_process	0.20429	1	1	296	4	12837	ENSAPLG00000012505
GO:0045112	integrin biosynthetic process	biological_process	0.20476	1	1	296	5	12837	ENSAPLG00000009689
GO:0097487	multivesicular body, internal vesicle	cellular_component	0.20503	1	1	296	3	12837	ENSAPLG00000013874
GO:0045639	positive regulation of myeloid cell differentiation	biological_process	0.20515	1	2	296	41	12837	ENSAPLG00000003526,ENSAPLG00000015373
GO:0021554	optic nerve development	biological_process	0.20516	1	1	296	8	12837	ENSAPLG00000005830
GO:0004702	receptor signaling protein serine/threonine kinase activity	molecular_function	0.20551	1	2	296	23	12837	ENSAPLG00000015796,ENSAPLG00000008750
GO:0021683	cerebellar granular layer morphogenesis	biological_process	0.20593	1	1	296	5	12837	ENSAPLG00000006763
GO:0097242	beta-amyloid clearance	biological_process	0.20634	1	1	296	6	12837	ENSAPLG00000015036
GO:1900221	regulation of beta-amyloid clearance	biological_process	0.20634	1	1	296	6	12837	ENSAPLG00000015036
GO:0015095	magnesium ion transmembrane transporter activity	molecular_function	0.2065	1	1	296	13	12837	ENSAPLG00000014788
GO:0032869	cellular response to insulin stimulus	biological_process	0.20654	1	4	296	79	12837	ENSAPLG00000003512,ENSAPLG00000002697,ENSAPLG00000009768,ENSAPLG00000009031
GO:0048485	sympathetic nervous system development	biological_process	0.20656	1	1	296	11	12837	ENSAPLG00000002735
GO:0055095	lipoprotein particle mediated signaling	biological_process	0.20675	1	1	296	3	12837	ENSAPLG00000002525
GO:0055096	low-density lipoprotein particle mediated signaling	biological_process	0.20675	1	1	296	3	12837	ENSAPLG00000002525
GO:0051019	mitogen-activated protein kinase binding	molecular_function	0.20679	1	1	296	10	12837	ENSAPLG00000008276
GO:0045892	negative regulation of transcription, DNA-dependent	biological_process	0.20714	1	18	296	555	12837	ENSAPLG00000004585,ENSAPLG00000009963,ENSAPLG00000009768,ENSAPLG00000009206,ENSAPLG00000008244,ENSAPLG00000008276,ENSAPLG00000002569,ENSAPLG00000006672,ENSAPLG00000011969,ENSAPLG00000005151,ENSAPLG00000009031,ENSAPLG00000006132,ENSAPLG00000003553,ENSAPLG00000006003,ENSAPLG00000006843,ENSAPLG00000002486,ENSAPLG00000010915,ENSAPLG00000005259
GO:0044233	ER-mitochondrion membrane contact site	cellular_component	0.20741	1	1	296	10	12837	ENSAPLG00000011185
GO:0005719	nuclear euchromatin	cellular_component	0.20742	1	1	296	14	12837	ENSAPLG00000011969
GO:0006241	CTP biosynthetic process	biological_process	0.20762	1	1	296	10	12837	ENSAPLG00000012743
GO:0009209	pyrimidine ribonucleoside triphosphate biosynthetic process	biological_process	0.20762	1	1	296	10	12837	ENSAPLG00000012743
GO:0046036	CTP metabolic process	biological_process	0.20762	1	1	296	10	12837	ENSAPLG00000012743
GO:0048858	cell projection morphogenesis	biological_process	0.2079	1	19	296	407	12837	ENSAPLG00000005830,ENSAPLG00000002917,ENSAPLG00000000860,ENSAPLG00000007198,ENSAPLG00000007245,ENSAPLG00000014696,ENSAPLG00000013735,ENSAPLG00000012505,ENSAPLG00000011183,ENSAPLG00000012652,ENSAPLG00000002735,ENSAPLG00000004320,ENSAPLG00000007150,ENSAPLG00000007572,ENSAPLG00000008044,ENSAPLG00000006843,ENSAPLG00000001913,ENSAPLG00000003090,ENSAPLG00000015187
GO:0030274	LIM domain binding	molecular_function	0.20815	1	1	296	4	12837	ENSAPLG00000007630
GO:0043009	chordate embryonic development	biological_process	0.20824	1	13	296	368	12837	ENSAPLG00000011952,ENSAPLG00000015373,ENSAPLG00000002697,ENSAPLG00000010485,ENSAPLG00000014803,ENSAPLG00000009910,ENSAPLG00000005259,ENSAPLG00000014928,ENSAPLG00000003673,ENSAPLG00000015643,ENSAPLG00000004118,ENSAPLG00000006843,ENSAPLG00000007810
GO:0033182	regulation of histone ubiquitination	biological_process	0.20836	1	1	296	7	12837	ENSAPLG00000004191
GO:0060013	righting reflex	biological_process	0.20836	1	1	296	6	12837	ENSAPLG00000011183
GO:0044424	intracellular part	cellular_component	0.2084	1	183	296	7257	12837	ENSAPLG00000002492,ENSAPLG00000013972,ENSAPLG00000003125,ENSAPLG00000009636,ENSAPLG00000013728,ENSAPLG00000002569,ENSAPLG00000012460,ENSAPLG00000004060,ENSAPLG00000005685,ENSAPLG00000014777,ENSAPLG00000003782,ENSAPLG00000009031,ENSAPLG00000005294,ENSAPLG00000003903,ENSAPLG00000006763,ENSAPLG00000007150,ENSAPLG00000007630,ENSAPLG00000013992,ENSAPLG00000005720,ENSAPLG00000002352,ENSAPLG00000005830,…
GO:0046519	sphingoid metabolic process	biological_process	0.20849	1	1	296	9	12837	ENSAPLG00000015435
GO:0032501	multicellular organismal process	biological_process	0.20929	1	101	296	3324	12837	ENSAPLG00000008750,ENSAPLG00000011298,ENSAPLG00000004644,ENSAPLG00000013735,ENSAPLG00000008538,ENSAPLG00000015852,ENSAPLG00000005274,ENSAPLG00000006761,ENSAPLG00000009910,ENSAPLG00000009844,ENSAPLG00000007323,ENSAPLG00000015373,ENSAPLG00000004675,ENSAPLG00000003738,ENSAPLG00000003090,ENSAPLG00000006665,ENSAPLG00000014912,ENSAPLG00000005259,ENSAPLG00000015187,ENSAPLG00000012505,ENSAPLG00000012621,…
GO:0051657	maintenance of organelle location	biological_process	0.20936	1	1	296	8	12837	ENSAPLG00000008113
GO:0072148	epithelial cell fate commitment	biological_process	0.20937	1	1	296	9	12837	ENSAPLG00000004118
GO:0021885	forebrain cell migration	biological_process	0.20954	1	3	296	37	12837	ENSAPLG00000013735,ENSAPLG00000002735,ENSAPLG00000006843
GO:0046368	GDP-L-fucose metabolic process	biological_process	0.20957	1	1	296	3	12837	ENSAPLG00000009017
GO:0016055	Wnt receptor signaling pathway	biological_process	0.20968	1	10	296	231	12837	ENSAPLG00000001913,ENSAPLG00000006843,ENSAPLG00000004644,ENSAPLG00000004191,ENSAPLG00000003673,ENSAPLG00000014803,ENSAPLG00000009910,ENSAPLG00000013960,ENSAPLG00000007323,ENSAPLG00000006888
GO:0000186	activation of MAPKK activity	biological_process	0.20976	1	2	296	18	12837	ENSAPLG00000015796,ENSAPLG00000006843
GO:0009148	pyrimidine nucleoside triphosphate biosynthetic process	biological_process	0.21091	1	1	296	11	12837	ENSAPLG00000012743
GO:0033147	negative regulation of intracellular estrogen receptor signaling pathway	biological_process	0.21115	1	1	296	8	12837	ENSAPLG00000005151
GO:0030100	regulation of endocytosis	biological_process	0.21135	1	5	296	93	12837	ENSAPLG00000015036,ENSAPLG00000012538,ENSAPLG00000002525,ENSAPLG00000002684,ENSAPLG00000006763
GO:1902229	regulation of intrinsic apoptotic signaling pathway in response to DNA damage	biological_process	0.21145	1	1	296	16	12837	ENSAPLG00000008244
GO:0030163	protein catabolic process	biological_process	0.21146	1	14	296	439	12837	ENSAPLG00000006843,ENSAPLG00000007990,ENSAPLG00000006462,ENSAPLG00000014251,ENSAPLG00000014057,ENSAPLG00000002930,ENSAPLG00000009963,ENSAPLG00000015036,ENSAPLG00000009527,ENSAPLG00000003410,ENSAPLG00000002352,ENSAPLG00000006763,ENSAPLG00000013193,ENSAPLG00000015959
GO:0009208	pyrimidine ribonucleoside triphosphate metabolic process	biological_process	0.21151	1	1	296	11	12837	ENSAPLG00000012743
GO:0009792	embryo development ending in birth or egg hatching	biological_process	0.21155	1	13	296	372	12837	ENSAPLG00000005259,ENSAPLG00000014928,ENSAPLG00000003673,ENSAPLG00000004118,ENSAPLG00000015643,ENSAPLG00000006843,ENSAPLG00000007810,ENSAPLG00000015373,ENSAPLG00000002697,ENSAPLG00000010485,ENSAPLG00000011952,ENSAPLG00000009910,ENSAPLG00000014803
GO:0016485	protein processing	biological_process	0.21165	1	4	296	94	12837	ENSAPLG00000006843,ENSAPLG00000011183,ENSAPLG00000004644,ENSAPLG00000014928
GO:0009605	response to external stimulus	biological_process	0.21199	1	23	296	703	12837	ENSAPLG00000004320,ENSAPLG00000002735,ENSAPLG00000015796,ENSAPLG00000002525,ENSAPLG00000016301,ENSAPLG00000011183,ENSAPLG00000009527,ENSAPLG00000015187,ENSAPLG00000005470,ENSAPLG00000001913,ENSAPLG00000003090,ENSAPLG00000003386,ENSAPLG00000006843,ENSAPLG00000003526,ENSAPLG00000007572,ENSAPLG00000007198,ENSAPLG00000005830,ENSAPLG00000004585,ENSAPLG00000005274,ENSAPLG00000015643,ENSAPLG00000002569,…
GO:0000791	euchromatin	cellular_component	0.2123	1	1	296	16	12837	ENSAPLG00000011969
GO:0006145	purine nucleobase catabolic process	biological_process	0.21235	1	1	296	3	12837	ENSAPLG00000012045
GO:0060525	prostate glandular acinus development	biological_process	0.21236	1	1	296	9	12837	ENSAPLG00000004585
GO:0019058	viral infectious cycle	biological_process	0.21239	1	3	296	85	12837	ENSAPLG00000013992,ENSAPLG00000006665,ENSAPLG00000014928
GO:0008013	beta-catenin binding	molecular_function	0.21309	1	4	296	50	12837	ENSAPLG00000007245,ENSAPLG00000006843,ENSAPLG00000004585,ENSAPLG00000007990
GO:0042306	regulation of protein import into nucleus	biological_process	0.21321	1	3	296	60	12837	ENSAPLG00000004191,ENSAPLG00000006843,ENSAPLG00000002930
GO:0016233	telomere capping	biological_process	0.21323	1	1	296	7	12837	ENSAPLG00000002697
GO:0002507	tolerance induction	biological_process	0.21325	1	1	296	9	12837	ENSAPLG00000003386
GO:0042990	regulation of transcription factor import into nucleus	biological_process	0.21339	1	1	296	6	12837	ENSAPLG00000002930
GO:0042991	transcription factor import into nucleus	biological_process	0.21339	1	1	296	6	12837	ENSAPLG00000002930
GO:0042992	negative regulation of transcription factor import into nucleus	biological_process	0.21339	1	1	296	6	12837	ENSAPLG00000002930
GO:0042994	cytoplasmic sequestering of transcription factor	biological_process	0.21339	1	1	296	6	12837	ENSAPLG00000002930
GO:0003214	cardiac left ventricle morphogenesis	biological_process	0.21345	1	1	296	11	12837	ENSAPLG00000004644
GO:0046822	regulation of nucleocytoplasmic transport	biological_process	0.21356	1	4	296	84	12837	ENSAPLG00000004191,ENSAPLG00000006843,ENSAPLG00000002930,ENSAPLG00000007990
GO:0006611	protein export from nucleus	biological_process	0.2136	1	2	296	34	12837	ENSAPLG00000012460,ENSAPLG00000007990
GO:0019199	transmembrane receptor protein kinase activity	molecular_function	0.21383	1	5	296	58	12837	ENSAPLG00000012538,ENSAPLG00000005830,ENSAPLG00000008504,ENSAPLG00000002735,ENSAPLG00000011952
GO:0021815	modulation of microtubule cytoskeleton involved in cerebral cortex radial glia guided migration	biological_process	0.21391	1	1	296	4	12837	ENSAPLG00000013735
GO:0005007	fibroblast growth factor-activated receptor activity	molecular_function	0.21394	1	1	296	4	12837	ENSAPLG00000011952
GO:0017157	regulation of exocytosis	biological_process	0.21397	1	4	296	59	12837	ENSAPLG00000014912,ENSAPLG00000015187,ENSAPLG00000002082,ENSAPLG00000007990
GO:0044305	calyx of Held	cellular_component	0.21411	1	1	296	2	12837	ENSAPLG00000007445
GO:0048523	negative regulation of cellular process	biological_process	0.21419	1	61	296	2073	12837	ENSAPLG00000003673,ENSAPLG00000004191,ENSAPLG00000006843,ENSAPLG00000002653,ENSAPLG00000002486,ENSAPLG00000007630,ENSAPLG00000001913,ENSAPLG00000006888,ENSAPLG00000003553,ENSAPLG00000012567,ENSAPLG00000003512,ENSAPLG00000006763,ENSAPLG00000004320,ENSAPLG00000014803,ENSAPLG00000012652,ENSAPLG00000009031,ENSAPLG00000006132,ENSAPLG00000003468,ENSAPLG00000002569,ENSAPLG00000016232,ENSAPLG00000013358,…
GO:0070885	negative regulation of calcineurin-NFAT signaling cascade	biological_process	0.21549	1	1	296	8	12837	ENSAPLG00000007990
GO:0046606	negative regulation of centrosome cycle	biological_process	0.21585	1	1	296	6	12837	ENSAPLG00000012567
GO:0051117	ATPase binding	molecular_function	0.21594	1	2	296	35	12837	ENSAPLG00000014057,ENSAPLG00000004585
GO:0031914	negative regulation of synaptic plasticity	biological_process	0.21626	1	1	296	3	12837	ENSAPLG00000007445
GO:0021681	cerebellar granular layer development	biological_process	0.21632	1	1	296	7	12837	ENSAPLG00000006763
GO:0005057	receptor signaling protein activity	molecular_function	0.21649	1	2	296	26	12837	ENSAPLG00000008750,ENSAPLG00000015796
GO:0005795	Golgi stack	cellular_component	0.21663	1	2	296	44	12837	ENSAPLG00000009017,ENSAPLG00000009910
GO:2000573	positive regulation of DNA biosynthetic process	biological_process	0.21664	1	1	296	4	12837	ENSAPLG00000003468
GO:0035542	regulation of SNARE complex assembly	biological_process	0.21709	1	1	296	4	12837	ENSAPLG00000006792
GO:0051054	positive regulation of DNA metabolic process	biological_process	0.21723	1	4	296	83	12837	ENSAPLG00000006003,ENSAPLG00000003468,ENSAPLG00000002930,ENSAPLG00000008540
GO:0030284	estrogen receptor activity	molecular_function	0.21724	1	1	296	5	12837	ENSAPLG00000004585
GO:0032387	negative regulation of intracellular transport	biological_process	0.21728	1	2	296	40	12837	ENSAPLG00000012985,ENSAPLG00000002930
GO:0045934	negative regulation of nucleobase-containing compound metabolic process	biological_process	0.2173	1	20	296	635	12837	ENSAPLG00000006672,ENSAPLG00000002569,ENSAPLG00000011969,ENSAPLG00000009963,ENSAPLG00000004585,ENSAPLG00000009768,ENSAPLG00000008276,ENSAPLG00000008244,ENSAPLG00000009206,ENSAPLG00000006843,ENSAPLG00000002486,ENSAPLG00000005259,ENSAPLG00000012361,ENSAPLG00000004191,ENSAPLG00000010915,ENSAPLG00000006132,ENSAPLG00000009031,ENSAPLG00000005151,ENSAPLG00000003553,ENSAPLG00000006003
GO:0046928	regulation of neurotransmitter secretion	biological_process	0.21753	1	2	296	21	12837	ENSAPLG00000007990,ENSAPLG00000015187
GO:0040009	regulation of growth rate	biological_process	0.21759	1	1	296	4	12837	ENSAPLG00000007977
GO:0002568	somatic diversification of T cell receptor genes	biological_process	0.21774	1	1	296	5	12837	ENSAPLG00000002697
GO:0002681	somatic recombination of T cell receptor gene segments	biological_process	0.21774	1	1	296	5	12837	ENSAPLG00000002697
GO:0033153	T cell receptor V(D)J recombination	biological_process	0.21774	1	1	296	5	12837	ENSAPLG00000002697
GO:0001554	luteolysis	biological_process	0.21777	1	1	296	2	12837	ENSAPLG00000007198
GO:0061364	apoptotic process involved in luteolysis	biological_process	0.21777	1	1	296	2	12837	ENSAPLG00000007198
GO:0046467	membrane lipid biosynthetic process	biological_process	0.21786	1	2	296	56	12837	ENSAPLG00000015435,ENSAPLG00000005562
GO:0001991	regulation of systemic arterial blood pressure by circulatory renin-angiotensin	biological_process	0.21796	1	1	296	12	12837	ENSAPLG00000014928
GO:0072527	pyrimidine-containing compound metabolic process	biological_process	0.21815	1	2	296	39	12837	ENSAPLG00000012045,ENSAPLG00000012743
GO:0006893	Golgi to plasma membrane transport	biological_process	0.21817	1	2	296	23	12837	ENSAPLG00000007150,ENSAPLG00000012985
GO:0097202	activation of cysteine-type endopeptidase activity	biological_process	0.2184	1	2	296	40	12837	ENSAPLG00000009031,ENSAPLG00000014524
GO:0051382	kinetochore assembly	biological_process	0.21848	1	1	296	11	12837	ENSAPLG00000014331
GO:0072529	pyrimidine-containing compound catabolic process	biological_process	0.21895	1	1	296	11	12837	ENSAPLG00000012045
GO:0019905	syntaxin binding	molecular_function	0.2191	1	2	296	26	12837	ENSAPLG00000014912,ENSAPLG00000009824
GO:0014909	smooth muscle cell migration	biological_process	0.21923	1	1	296	15	12837	ENSAPLG00000016301
GO:1901185	negative regulation of ERBB signaling pathway	biological_process	0.21926	1	1	296	12	12837	ENSAPLG00000006843
GO:0007007	inner mitochondrial membrane organization	biological_process	0.21957	1	1	296	11	12837	ENSAPLG00000011183
GO:0009147	pyrimidine nucleoside triphosphate metabolic process	biological_process	0.21969	1	1	296	13	12837	ENSAPLG00000012743
GO:0035268	protein mannosylation	biological_process	0.21998	1	1	296	6	12837	ENSAPLG00000007572
GO:0019900	kinase binding	molecular_function	0.21999	1	13	296	319	12837	ENSAPLG00000008276,ENSAPLG00000015796,ENSAPLG00000013874,ENSAPLG00000006984,ENSAPLG00000009768,ENSAPLG00000006132,ENSAPLG00000009018,ENSAPLG00000002930,ENSAPLG00000004585,ENSAPLG00000010992,ENSAPLG00000013358,ENSAPLG00000006462,ENSAPLG00000007990
GO:0048010	vascular endothelial growth factor receptor signaling pathway	biological_process	0.22004	1	2	296	28	12837	ENSAPLG00000005470,ENSAPLG00000003673
GO:0030008	TRAPP complex	cellular_component	0.22009	1	1	296	8	12837	ENSAPLG00000007624
GO:0000723	telomere maintenance	biological_process	0.22019	1	3	296	68	12837	ENSAPLG00000008540,ENSAPLG00000002697,ENSAPLG00000006003
GO:0032200	telomere organization	biological_process	0.22019	1	3	296	68	12837	ENSAPLG00000008540,ENSAPLG00000006003,ENSAPLG00000002697
GO:0046599	regulation of centriole replication	biological_process	0.22039	1	1	296	10	12837	ENSAPLG00000012567
GO:0070603	SWI/SNF superfamily-type complex	cellular_component	0.22053	1	3	296	55	12837	ENSAPLG00000004675,ENSAPLG00000008538,ENSAPLG00000009206
GO:0032800	receptor biosynthetic process	biological_process	0.22054	1	1	296	12	12837	ENSAPLG00000009031
GO:0032060	bleb assembly	biological_process	0.22056	1	1	296	9	12837	ENSAPLG00000005685
GO:0009220	pyrimidine ribonucleotide biosynthetic process	biological_process	0.22069	1	1	296	15	12837	ENSAPLG00000012743
GO:0046132	pyrimidine ribonucleoside biosynthetic process	biological_process	0.22069	1	1	296	15	12837	ENSAPLG00000012743
GO:0046134	pyrimidine nucleoside biosynthetic process	biological_process	0.22069	1	1	296	15	12837	ENSAPLG00000012743
GO:0030852	regulation of granulocyte differentiation	biological_process	0.2207	1	1	296	10	12837	ENSAPLG00000014808
GO:0048646	anatomical structure formation involved in morphogenesis	biological_process	0.22074	1	20	296	552	12837	ENSAPLG00000002697,ENSAPLG00000010485,ENSAPLG00000005830,ENSAPLG00000009768,ENSAPLG00000013554,ENSAPLG00000002525,ENSAPLG00000002735,ENSAPLG00000006763,ENSAPLG00000012505,ENSAPLG00000014524,ENSAPLG00000006984,ENSAPLG00000016301,ENSAPLG00000014803,ENSAPLG00000012652,ENSAPLG00000009031,ENSAPLG00000003673,ENSAPLG00000003526,ENSAPLG00000006843,ENSAPLG00000005470,ENSAPLG00000014612
GO:0048145	regulation of fibroblast proliferation	biological_process	0.22087	1	2	296	36	12837	ENSAPLG00000012652,ENSAPLG00000004585
GO:0016044	cellular membrane organization	biological_process	0.22174	1	14	296	322	12837	ENSAPLG00000011183,ENSAPLG00000012505,ENSAPLG00000013874,ENSAPLG00000007977,ENSAPLG00000006792,ENSAPLG00000009689,ENSAPLG00000003738,ENSAPLG00000016317,ENSAPLG00000011766,ENSAPLG00000004644,ENSAPLG00000006665,ENSAPLG00000006054,ENSAPLG00000015187,ENSAPLG00000013079
GO:0050699	WW domain binding	molecular_function	0.22185	1	1	296	12	12837	ENSAPLG00000011385
GO:0045294	alpha-catenin binding	molecular_function	0.22217	1	1	296	7	12837	ENSAPLG00000007245
GO:0051172	negative regulation of nitrogen compound metabolic process	biological_process	0.22218	1	20	296	641	12837	ENSAPLG00000009963,ENSAPLG00000004585,ENSAPLG00000009768,ENSAPLG00000008276,ENSAPLG00000008244,ENSAPLG00000009206,ENSAPLG00000006672,ENSAPLG00000002569,ENSAPLG00000011969,ENSAPLG00000006132,ENSAPLG00000009031,ENSAPLG00000005151,ENSAPLG00000003553,ENSAPLG00000006003,ENSAPLG00000006843,ENSAPLG00000002486,ENSAPLG00000005259,ENSAPLG00000012361,ENSAPLG00000004191,ENSAPLG00000010915
GO:0042054	histone methyltransferase activity	molecular_function	0.22221	1	2	296	30	12837	ENSAPLG00000013728,ENSAPLG00000003614
GO:0051018	protein kinase A binding	molecular_function	0.22232	1	2	296	30	12837	ENSAPLG00000007990,ENSAPLG00000010992
GO:0045595	regulation of cell differentiation	biological_process	0.22253	1	28	296	819	12837	ENSAPLG00000003238,ENSAPLG00000015373,ENSAPLG00000007198,ENSAPLG00000002917,ENSAPLG00000008538,ENSAPLG00000014696,ENSAPLG00000002569,ENSAPLG00000014808,ENSAPLG00000012985,ENSAPLG00000012927,ENSAPLG00000007245,ENSAPLG00000012538,ENSAPLG00000007150,ENSAPLG00000004320,ENSAPLG00000015796,ENSAPLG00000014803,ENSAPLG00000012652,ENSAPLG00000009031,ENSAPLG00000015035,ENSAPLG00000015187,ENSAPLG00000002082,…
GO:0001935	endothelial cell proliferation	biological_process	0.22263	1	3	296	59	12837	ENSAPLG00000002525,ENSAPLG00000003673,ENSAPLG00000014612
GO:0060513	prostatic bud formation	biological_process	0.22271	1	1	296	9	12837	ENSAPLG00000003673
GO:0097193	intrinsic apoptotic signaling pathway	biological_process	0.2232	1	5	296	140	12837	ENSAPLG00000003090,ENSAPLG00000008244,ENSAPLG00000014616,ENSAPLG00000002697,ENSAPLG00000015796
GO:0044262	cellular carbohydrate metabolic process	biological_process	0.22346	1	5	296	138	12837	ENSAPLG00000007990,ENSAPLG00000016424,ENSAPLG00000015852,ENSAPLG00000015686,ENSAPLG00000015187
GO:0060602	branch elongation of an epithelium	biological_process	0.22375	1	1	296	15	12837	ENSAPLG00000004585
GO:0072413	signal transduction involved in mitotic cell cycle checkpoint	biological_process	0.22377	1	1	296	8	12837	ENSAPLG00000002697
GO:0061351	neural precursor cell proliferation	biological_process	0.22395	1	4	296	74	12837	ENSAPLG00000007245,ENSAPLG00000005830,ENSAPLG00000003238,ENSAPLG00000008538
GO:0034056	estrogen response element binding	molecular_function	0.22457	1	1	296	4	12837	ENSAPLG00000004585
GO:0015193	L-proline transmembrane transporter activity	molecular_function	0.22505	1	1	296	5	12837	ENSAPLG00000014091
GO:0033578	protein glycosylation in Golgi	biological_process	0.22541	1	1	296	5	12837	ENSAPLG00000009017
GO:0005201	extracellular matrix structural constituent	molecular_function	0.22544	1	3	296	33	12837	ENSAPLG00000014524,ENSAPLG00000009689,ENSAPLG00000013356
GO:0016197	endosomal transport	biological_process	0.22549	1	6	296	140	12837	ENSAPLG00000015768,ENSAPLG00000002352,ENSAPLG00000013874,ENSAPLG00000013358,ENSAPLG00000005294,ENSAPLG00000009824
GO:0043632	modification-dependent macromolecule catabolic process	biological_process	0.22593	1	10	296	299	12837	ENSAPLG00000015959,ENSAPLG00000009527,ENSAPLG00000009963,ENSAPLG00000003410,ENSAPLG00000002352,ENSAPLG00000014251,ENSAPLG00000014057,ENSAPLG00000006843,ENSAPLG00000006462,ENSAPLG00000007990
GO:0071679	commissural neuron axon guidance	biological_process	0.2262	1	1	296	6	12837	ENSAPLG00000001913
GO:0043122	regulation of I-kappaB kinase/NF-kappaB cascade	biological_process	0.22686	1	4	296	103	12837	ENSAPLG00000013960,ENSAPLG00000004585,ENSAPLG00000002930,ENSAPLG00000009844
GO:0004438	phosphatidylinositol-3-phosphatase activity	molecular_function	0.2271	1	1	296	7	12837	ENSAPLG00000002352
GO:0009218	pyrimidine ribonucleotide metabolic process	biological_process	0.22714	1	1	296	17	12837	ENSAPLG00000012743
GO:0035728	response to hepatocyte growth factor stimulus	biological_process	0.22725	1	1	296	9	12837	ENSAPLG00000003468
GO:0035729	cellular response to hepatocyte growth factor stimulus	biological_process	0.22725	1	1	296	9	12837	ENSAPLG00000003468
GO:0045184	establishment of protein localization	biological_process	0.22743	1	18	296	640	12837	ENSAPLG00000012460,ENSAPLG00000007990,ENSAPLG00000012985,ENSAPLG00000013854,ENSAPLG00000009844,ENSAPLG00000009698,ENSAPLG00000011385,ENSAPLG00000002930,ENSAPLG00000014928,ENSAPLG00000004191,ENSAPLG00000015187,ENSAPLG00000006843,ENSAPLG00000002653,ENSAPLG00000007150,ENSAPLG00000006258,ENSAPLG00000012652,ENSAPLG00000009031,ENSAPLG00000005151
GO:0043517	positive regulation of DNA damage response, signal transduction by p53 class mediator	biological_process	0.22781	1	1	296	8	12837	ENSAPLG00000006984
GO:0046839	phospholipid dephosphorylation	biological_process	0.22785	1	2	296	29	12837	ENSAPLG00000015686,ENSAPLG00000002352
GO:0061387	regulation of extent of cell growth	biological_process	0.22786	1	3	296	35	12837	ENSAPLG00000012652,ENSAPLG00000001913,ENSAPLG00000007150
GO:0015824	proline transport	biological_process	0.22846	1	1	296	6	12837	ENSAPLG00000014091
GO:0006091	generation of precursor metabolites and energy	biological_process	0.22852	1	5	296	184	12837	ENSAPLG00000009901,ENSAPLG00000016424,ENSAPLG00000015373,ENSAPLG00000012725,ENSAPLG00000007990
GO:0044432	endoplasmic reticulum part	cellular_component	0.22869	1	8	296	308	12837	ENSAPLG00000005720,ENSAPLG00000006843,ENSAPLG00000011185,ENSAPLG00000006665,ENSAPLG00000005562,ENSAPLG00000015435,ENSAPLG00000002930,ENSAPLG00000013193
GO:0016575	histone deacetylation	biological_process	0.22945	1	2	296	32	12837	ENSAPLG00000009768,ENSAPLG00000008244
GO:0008104	protein localization	biological_process	0.22955	1	32	296	1003	12837	ENSAPLG00000013854,ENSAPLG00000011385,ENSAPLG00000004585,ENSAPLG00000002930,ENSAPLG00000005959,ENSAPLG00000012460,ENSAPLG00000004060,ENSAPLG00000012985,ENSAPLG00000007150,ENSAPLG00000012652,ENSAPLG00000009031,ENSAPLG00000004191,ENSAPLG00000006843,ENSAPLG00000002653,ENSAPLG00000009290,ENSAPLG00000009844,ENSAPLG00000009698,ENSAPLG00000010725,ENSAPLG00000008244,ENSAPLG00000009018,ENSAPLG00000004644,…
GO:0019751	polyol metabolic process	biological_process	0.22957	1	2	296	44	12837	ENSAPLG00000015686,ENSAPLG00000015435
GO:0019901	protein kinase binding	molecular_function	0.22986	1	11	296	277	12837	ENSAPLG00000008276,ENSAPLG00000015796,ENSAPLG00000006984,ENSAPLG00000009768,ENSAPLG00000009018,ENSAPLG00000004585,ENSAPLG00000002930,ENSAPLG00000010992,ENSAPLG00000006462,ENSAPLG00000013358,ENSAPLG00000007990
GO:0001206	RNA polymerase II distal enhancer sequence-specific DNA binding transcription factor activity involved in negative regulation of transcription	molecular_function	0.23025	1	1	296	5	12837	ENSAPLG00000002486
GO:0044699	single-organism process	biological_process	0.23036	1	201	296	7462	12837	ENSAPLG00000015959,ENSAPLG00000003125,ENSAPLG00000013728,ENSAPLG00000006831,ENSAPLG00000003782,ENSAPLG00000012460,ENSAPLG00000004060,ENSAPLG00000002569,ENSAPLG00000007810,ENSAPLG00000005685,ENSAPLG00000014777,ENSAPLG00000006763,ENSAPLG00000007150,ENSAPLG00000013273,ENSAPLG00000013552,ENSAPLG00000006814,ENSAPLG00000009031,ENSAPLG00000005294,ENSAPLG00000011942,ENSAPLG00000007630,ENSAPLG00000007125,…
GO:0031010	ISWI-type complex	cellular_component	0.23051	1	1	296	9	12837	ENSAPLG00000009206
GO:0071800	podosome assembly	biological_process	0.23072	1	1	296	9	12837	ENSAPLG00000003738
GO:0048012	hepatocyte growth factor receptor signaling pathway	biological_process	0.23081	1	1	296	8	12837	ENSAPLG00000003468
GO:0060068	vagina development	biological_process	0.23087	1	1	296	7	12837	ENSAPLG00000004585
GO:0016301	kinase activity	molecular_function	0.23087	1	25	296	644	12837	ENSAPLG00000002735,ENSAPLG00000015796,ENSAPLG00000005181,ENSAPLG00000011952,ENSAPLG00000014803,ENSAPLG00000015187,ENSAPLG00000003090,ENSAPLG00000001913,ENSAPLG00000008504,ENSAPLG00000006475,ENSAPLG00000006373,ENSAPLG00000002697,ENSAPLG00000009018,ENSAPLG00000013960,ENSAPLG00000016272,ENSAPLG00000005830,ENSAPLG00000008540,ENSAPLG00000012725,ENSAPLG00000003084,ENSAPLG00000012538,ENSAPLG00000005685,…
GO:0060326	cell chemotaxis	biological_process	0.23107	1	4	296	132	12837	ENSAPLG00000003468,ENSAPLG00000016301,ENSAPLG00000005830,ENSAPLG00000005470
GO:0006643	membrane lipid metabolic process	biological_process	0.23119	1	3	296	92	12837	ENSAPLG00000003794,ENSAPLG00000005562,ENSAPLG00000015435
GO:0010888	negative regulation of lipid storage	biological_process	0.23124	1	1	296	8	12837	ENSAPLG00000009031
GO:0016080	synaptic vesicle targeting	biological_process	0.23124	1	1	296	3	12837	ENSAPLG00000006843
GO:0015031	protein transport	biological_process	0.2315	1	16	296	591	12837	ENSAPLG00000012460,ENSAPLG00000007990,ENSAPLG00000012985,ENSAPLG00000013854,ENSAPLG00000009698,ENSAPLG00000009844,ENSAPLG00000011385,ENSAPLG00000002930,ENSAPLG00000004191,ENSAPLG00000014928,ENSAPLG00000006843,ENSAPLG00000006258,ENSAPLG00000007150,ENSAPLG00000012652,ENSAPLG00000005151,ENSAPLG00000009031
GO:0048519	negative regulation of biological process	biological_process	0.23159	1	67	296	2272	12837	ENSAPLG00000008162,ENSAPLG00000015852,ENSAPLG00000005274,ENSAPLG00000009910,ENSAPLG00000009844,ENSAPLG00000009206,ENSAPLG00000007323,ENSAPLG00000003090,ENSAPLG00000005259,ENSAPLG00000015187,ENSAPLG00000009527,ENSAPLG00000006984,ENSAPLG00000016032,ENSAPLG00000005151,ENSAPLG00000003468,ENSAPLG00000012985,ENSAPLG00000013358,ENSAPLG00000009768,ENSAPLG00000011385,ENSAPLG00000002653,ENSAPLG00000003526,…
GO:0051438	regulation of ubiquitin-protein ligase activity	biological_process	0.23195	1	1	296	17	12837	ENSAPLG00000006843
GO:0005003	ephrin receptor activity	molecular_function	0.23212	1	2	296	13	12837	ENSAPLG00000005830,ENSAPLG00000012538
GO:0005771	multivesicular body	cellular_component	0.23222	1	1	296	12	12837	ENSAPLG00000013874
GO:0030520	intracellular estrogen receptor signaling pathway	biological_process	0.23225	1	2	296	32	12837	ENSAPLG00000005151,ENSAPLG00000004585
GO:0043043	peptide biosynthetic process	biological_process	0.23255	1	1	296	11	12837	ENSAPLG00000014928
GO:0002098	tRNA wobble uridine modification	biological_process	0.23293	1	1	296	9	12837	ENSAPLG00000009903
GO:1901798	positive regulation of signal transduction by p53 class mediator	biological_process	0.23338	1	1	296	12	12837	ENSAPLG00000006984
GO:0008092	cytoskeletal protein binding	molecular_function	0.23379	1	22	296	553	12837	ENSAPLG00000013619,ENSAPLG00000006665,ENSAPLG00000009901,ENSAPLG00000002082,ENSAPLG00000009290,ENSAPLG00000003501,ENSAPLG00000007150,ENSAPLG00000006763,ENSAPLG00000012567,ENSAPLG00000009031,ENSAPLG00000016301,ENSAPLG00000012505,ENSAPLG00000001055,ENSAPLG00000004566,ENSAPLG00000015852,ENSAPLG00000012144,ENSAPLG00000016232,ENSAPLG00000004060,ENSAPLG00000007990,ENSAPLG00000006418,ENSAPLG00000003125,…
GO:0009452	7-methylguanosine RNA capping	biological_process	0.23411	1	1	296	8	12837	ENSAPLG00000014978
GO:0036260	RNA capping	biological_process	0.23411	1	1	296	8	12837	ENSAPLG00000014978
GO:0031304	intrinsic to mitochondrial inner membrane	cellular_component	0.23414	1	1	296	15	12837	ENSAPLG00000011183
GO:0031305	integral to mitochondrial inner membrane	cellular_component	0.23414	1	1	296	15	12837	ENSAPLG00000011183
GO:0002521	leukocyte differentiation	biological_process	0.23419	1	8	296	246	12837	ENSAPLG00000009031,ENSAPLG00000002697,ENSAPLG00000015373,ENSAPLG00000014808,ENSAPLG00000002569,ENSAPLG00000006843,ENSAPLG00000015187,ENSAPLG00000004118
GO:0030325	adrenal gland development	biological_process	0.23428	1	1	296	11	12837	ENSAPLG00000010915
GO:0003071	renal system process involved in regulation of systemic arterial blood pressure	biological_process	0.23449	1	1	296	13	12837	ENSAPLG00000014928
GO:0006221	pyrimidine nucleotide biosynthetic process	biological_process	0.23461	1	1	296	20	12837	ENSAPLG00000012743
GO:0044319	wound healing, spreading of cells	biological_process	0.23495	1	1	296	11	12837	ENSAPLG00000009689
GO:0090504	epiboly	biological_process	0.23495	1	1	296	11	12837	ENSAPLG00000009689
GO:0090505	epiboly involved in wound healing	biological_process	0.23495	1	1	296	11	12837	ENSAPLG00000009689
GO:0072576	liver morphogenesis	biological_process	0.23539	1	1	296	10	12837	ENSAPLG00000009910
GO:0010743	regulation of macrophage derived foam cell differentiation	biological_process	0.23567	1	1	296	8	12837	ENSAPLG00000009031
GO:0008630	intrinsic apoptotic signaling pathway in response to DNA damage	biological_process	0.23568	1	2	296	46	12837	ENSAPLG00000002697,ENSAPLG00000008244
GO:0032880	regulation of protein localization	biological_process	0.23572	1	10	296	314	12837	ENSAPLG00000005959,ENSAPLG00000004191,ENSAPLG00000005259,ENSAPLG00000012985,ENSAPLG00000007990,ENSAPLG00000006843,ENSAPLG00000011385,ENSAPLG00000009844,ENSAPLG00000012652,ENSAPLG00000002930
GO:0007530	sex determination	biological_process	0.23576	1	1	296	7	12837	ENSAPLG00000003553
GO:0006469	negative regulation of protein kinase activity	biological_process	0.23617	1	4	296	116	12837	ENSAPLG00000008162,ENSAPLG00000016032,ENSAPLG00000006984,ENSAPLG00000006843
GO:0010669	epithelial structure maintenance	biological_process	0.23621	1	1	296	9	12837	ENSAPLG00000007630
GO:0000030	mannosyltransferase activity	molecular_function	0.23654	1	1	296	10	12837	ENSAPLG00000005720
GO:0032446	protein modification by small protein conjugation	biological_process	0.23663	1	13	296	417	12837	ENSAPLG00000003410,ENSAPLG00000002479,ENSAPLG00000009963,ENSAPLG00000009527,ENSAPLG00000010725,ENSAPLG00000015959,ENSAPLG00000013193,ENSAPLG00000006888,ENSAPLG00000011385,ENSAPLG00000006843,ENSAPLG00000015808,ENSAPLG00000004191,ENSAPLG00000014696
GO:0070584	mitochondrion morphogenesis	biological_process	0.23694	1	1	296	12	12837	ENSAPLG00000002352
GO:0014046	dopamine secretion	biological_process	0.23697	1	1	296	9	12837	ENSAPLG00000014912
GO:0014059	regulation of dopamine secretion	biological_process	0.23697	1	1	296	9	12837	ENSAPLG00000014912
GO:0006508	proteolysis	biological_process	0.23717	1	21	296	700	12837	ENSAPLG00000013193,ENSAPLG00000006763,ENSAPLG00000003410,ENSAPLG00000009527,ENSAPLG00000011183,ENSAPLG00000014251,ENSAPLG00000009852,ENSAPLG00000014928,ENSAPLG00000013257,ENSAPLG00000006843,ENSAPLG00000015959,ENSAPLG00000002352,ENSAPLG00000009963,ENSAPLG00000014057,ENSAPLG00000014331,ENSAPLG00000009190,ENSAPLG00000004644,ENSAPLG00000006462,ENSAPLG00000007990,ENSAPLG00000003468,ENSAPLG00000005903
GO:0046131	pyrimidine ribonucleoside metabolic process	biological_process	0.23723	1	1	296	21	12837	ENSAPLG00000012743
GO:0004826	phenylalanine-tRNA ligase activity	molecular_function	0.23776	1	1	296	3	12837	ENSAPLG00000005643
GO:0071604	transforming growth factor beta production	biological_process	0.23804	1	1	296	13	12837	ENSAPLG00000013874
GO:0071634	regulation of transforming growth factor beta production	biological_process	0.23804	1	1	296	13	12837	ENSAPLG00000013874
GO:0016646	oxidoreductase activity, acting on the CH-NH group of donors, NAD or NADP as acceptor	molecular_function	0.2381	1	1	296	11	12837	ENSAPLG00000010485
GO:0070419	nonhomologous end joining complex	cellular_component	0.23812	1	1	296	7	12837	ENSAPLG00000002697
GO:0031647	regulation of protein stability	biological_process	0.23863	1	5	296	143	12837	ENSAPLG00000009963,ENSAPLG00000014803,ENSAPLG00000005151,ENSAPLG00000007323,ENSAPLG00000002697
GO:0034341	response to interferon-gamma	biological_process	0.23864	1	2	296	45	12837	ENSAPLG00000009824,ENSAPLG00000009031
GO:0002757	immune response-activating signal transduction	biological_process	0.23877	1	5	296	141	12837	ENSAPLG00000004585,ENSAPLG00000006843,ENSAPLG00000011298,ENSAPLG00000015187,ENSAPLG00000007977
GO:0071392	cellular response to estradiol stimulus	biological_process	0.23879	1	1	296	11	12837	ENSAPLG00000004585
GO:0005815	microtubule organizing center	cellular_component	0.23909	1	14	296	407	12837	ENSAPLG00000007990,ENSAPLG00000002082,ENSAPLG00000013325,ENSAPLG00000006843,ENSAPLG00000011076,ENSAPLG00000008147,ENSAPLG00000009895,ENSAPLG00000006057,ENSAPLG00000007502,ENSAPLG00000016032,ENSAPLG00000011088,ENSAPLG00000009963,ENSAPLG00000010551,ENSAPLG00000012567
GO:0048704	embryonic skeletal system morphogenesis	biological_process	0.2391	1	3	296	64	12837	ENSAPLG00000011952,ENSAPLG00000015373,ENSAPLG00000010485
GO:0002020	protease binding	molecular_function	0.23929	1	2	296	42	12837	ENSAPLG00000007990,ENSAPLG00000012652
GO:0016048	detection of temperature stimulus	biological_process	0.24024	1	1	296	9	12837	ENSAPLG00000005830
GO:0009057	macromolecule catabolic process	biological_process	0.24102	1	17	296	553	12837	ENSAPLG00000014251,ENSAPLG00000012361,ENSAPLG00000012023,ENSAPLG00000006843,ENSAPLG00000006763,ENSAPLG00000013193,ENSAPLG00000003553,ENSAPLG00000003410,ENSAPLG00000015036,ENSAPLG00000009527,ENSAPLG00000014057,ENSAPLG00000007990,ENSAPLG00000006462,ENSAPLG00000015959,ENSAPLG00000002352,ENSAPLG00000002930,ENSAPLG00000009963
GO:0008361	regulation of cell size	biological_process	0.24103	1	4	296	63	12837	ENSAPLG00000008162,ENSAPLG00000007150,ENSAPLG00000001913,ENSAPLG00000012652
GO:0030139	endocytic vesicle	cellular_component	0.24109	1	4	296	83	12837	ENSAPLG00000016044,ENSAPLG00000013735,ENSAPLG00000015643,ENSAPLG00000009824
GO:0031258	lamellipodium membrane	cellular_component	0.24145	1	1	296	4	12837	ENSAPLG00000016232
GO:0048568	embryonic organ development	biological_process	0.24173	1	9	296	238	12837	ENSAPLG00000014803,ENSAPLG00000003553,ENSAPLG00000010485,ENSAPLG00000015373,ENSAPLG00000011952,ENSAPLG00000006843,ENSAPLG00000012985,ENSAPLG00000014928,ENSAPLG00000005259
GO:0043149	stress fiber assembly	biological_process	0.2425	1	3	296	57	12837	ENSAPLG00000015187,ENSAPLG00000002082,ENSAPLG00000002653
GO:0030913	paranodal junction assembly	biological_process	0.24266	1	1	296	6	12837	ENSAPLG00000012505
GO:0031210	phosphatidylcholine binding	molecular_function	0.24288	1	1	296	11	12837	ENSAPLG00000014612
GO:0033002	muscle cell proliferation	biological_process	0.24348	1	3	296	65	12837	ENSAPLG00000009031,ENSAPLG00000002697,ENSAPLG00000002525
GO:0048864	stem cell development	biological_process	0.24359	1	7	296	189	12837	ENSAPLG00000002653,ENSAPLG00000007990,ENSAPLG00000012652,ENSAPLG00000002082,ENSAPLG00000007630,ENSAPLG00000002735,ENSAPLG00000015187
GO:0044092	negative regulation of molecular function	biological_process	0.24412	1	14	296	469	12837	ENSAPLG00000005259,ENSAPLG00000008162,ENSAPLG00000012340,ENSAPLG00000006843,ENSAPLG00000003468,ENSAPLG00000002569,ENSAPLG00000007990,ENSAPLG00000011385,ENSAPLG00000005559,ENSAPLG00000004239,ENSAPLG00000004585,ENSAPLG00000016032,ENSAPLG00000006984,ENSAPLG00000005151
GO:0034450	ubiquitin-ubiquitin ligase activity	molecular_function	0.24447	1	1	296	10	12837	ENSAPLG00000004191
GO:0032092	positive regulation of protein binding	biological_process	0.24452	1	3	296	56	12837	ENSAPLG00000014803,ENSAPLG00000006843,ENSAPLG00000015036
GO:0050433	regulation of catecholamine secretion	biological_process	0.24499	1	1	296	12	12837	ENSAPLG00000014912
GO:0031323	regulation of cellular metabolic process	biological_process	0.2455	1	79	296	2780	12837	ENSAPLG00000005151,ENSAPLG00000006984,ENSAPLG00000016032,ENSAPLG00000009527,ENSAPLG00000015796,ENSAPLG00000015187,ENSAPLG00000005259,ENSAPLG00000004770,ENSAPLG00000005274,ENSAPLG00000010725,ENSAPLG00000009206,ENSAPLG00000007323,ENSAPLG00000004470,ENSAPLG00000008538,ENSAPLG00000010515,ENSAPLG00000015852,ENSAPLG00000013735,ENSAPLG00000008162,ENSAPLG00000006132,ENSAPLG00000014803,ENSAPLG00000003553,…
GO:1901031	regulation of response to reactive oxygen species	biological_process	0.24565	1	1	296	12	12837	ENSAPLG00000003468
GO:0032677	regulation of interleukin-8 production	biological_process	0.24575	1	1	296	23	12837	ENSAPLG00000009844
GO:0046625	sphingolipid binding	molecular_function	0.24596	1	1	296	7	12837	ENSAPLG00000013874
GO:0001578	microtubule bundle formation	biological_process	0.24619	1	2	296	28	12837	ENSAPLG00000009901,ENSAPLG00000002082
GO:0004252	serine-type endopeptidase activity	molecular_function	0.2465	1	3	296	86	12837	ENSAPLG00000009852,ENSAPLG00000014928,ENSAPLG00000003468
GO:0006334	nucleosome assembly	biological_process	0.24668	1	2	296	42	12837	ENSAPLG00000009206,ENSAPLG00000004924
GO:0045862	positive regulation of proteolysis	biological_process	0.2469	1	3	296	69	12837	ENSAPLG00000007990,ENSAPLG00000006843,ENSAPLG00000009963
GO:0046113	nucleobase catabolic process	biological_process	0.24712	1	1	296	5	12837	ENSAPLG00000012045
GO:0046328	regulation of JNK cascade	biological_process	0.24739	1	4	296	83	12837	ENSAPLG00000015796,ENSAPLG00000014803,ENSAPLG00000005830,ENSAPLG00000003386
GO:0031253	cell projection membrane	cellular_component	0.24797	1	5	296	107	12837	ENSAPLG00000007150,ENSAPLG00000007198,ENSAPLG00000016232,ENSAPLG00000014121,ENSAPLG00000012505
GO:0032868	response to insulin stimulus	biological_process	0.24801	1	4	296	90	12837	ENSAPLG00000003512,ENSAPLG00000002697,ENSAPLG00000009031,ENSAPLG00000009768
GO:0061138	morphogenesis of a branching epithelium	biological_process	0.24801	1	5	296	121	12837	ENSAPLG00000005151,ENSAPLG00000003468,ENSAPLG00000004585,ENSAPLG00000003673,ENSAPLG00000013554
GO:0001946	lymphangiogenesis	biological_process	0.24807	1	1	296	9	12837	ENSAPLG00000005470
GO:0005774	vacuolar membrane	cellular_component	0.2483	1	3	296	81	12837	ENSAPLG00000007502,ENSAPLG00000013874,ENSAPLG00000005274
GO:0021800	cerebral cortex tangential migration	biological_process	0.2494	1	1	296	4	12837	ENSAPLG00000002735
GO:0045198	establishment of epithelial cell apical/basal polarity	biological_process	0.24984	1	1	296	9	12837	ENSAPLG00000006763
GO:0017038	protein import	biological_process	0.24992	1	4	296	116	12837	ENSAPLG00000005151,ENSAPLG00000002930,ENSAPLG00000006843,ENSAPLG00000004191
GO:0016879	ligase activity, forming carbon-nitrogen bonds	molecular_function	0.25016	1	8	296	202	12837	ENSAPLG00000012743,ENSAPLG00000015808,ENSAPLG00000004191,ENSAPLG00000003410,ENSAPLG00000002479,ENSAPLG00000009963,ENSAPLG00000013193,ENSAPLG00000010485
GO:0052744	phosphatidylinositol monophosphate phosphatase activity	molecular_function	0.25021	1	1	296	8	12837	ENSAPLG00000002352
GO:0016758	transferase activity, transferring hexosyl groups	molecular_function	0.25034	1	4	296	118	12837	ENSAPLG00000016424,ENSAPLG00000009017,ENSAPLG00000005720,ENSAPLG00000013548
GO:0004879	ligand-activated sequence-specific DNA binding RNA polymerase II transcription factor activity	molecular_function	0.25037	1	2	296	30	12837	ENSAPLG00000004585,ENSAPLG00000009031
GO:0006468	protein phosphorylation	biological_process	0.2505	1	32	296	953	12837	ENSAPLG00000012538,ENSAPLG00000005685,ENSAPLG00000003468,ENSAPLG00000006462,ENSAPLG00000012985,ENSAPLG00000002569,ENSAPLG00000005366,ENSAPLG00000013960,ENSAPLG00000008540,ENSAPLG00000002697,ENSAPLG00000006843,ENSAPLG00000001913,ENSAPLG00000012652,ENSAPLG00000014803,ENSAPLG00000006100,ENSAPLG00000008750,ENSAPLG00000007990,ENSAPLG00000008162,ENSAPLG00000010515,ENSAPLG00000009018,ENSAPLG00000005830,…
GO:0038127	ERBB signaling pathway	biological_process	0.25079	1	3	296	57	12837	ENSAPLG00000002525,ENSAPLG00000012236,ENSAPLG00000006843
GO:0043515	kinetochore binding	molecular_function	0.25087	1	1	296	3	12837	ENSAPLG00000002082
GO:0048144	fibroblast proliferation	biological_process	0.25097	1	2	296	37	12837	ENSAPLG00000012652,ENSAPLG00000004585
GO:0046330	positive regulation of JNK cascade	biological_process	0.25108	1	2	296	36	12837	ENSAPLG00000015796,ENSAPLG00000014803
GO:0000314	organellar small ribosomal subunit	cellular_component	0.2512	1	1	296	15	12837	ENSAPLG00000004031
GO:0005763	mitochondrial small ribosomal subunit	cellular_component	0.2512	1	1	296	15	12837	ENSAPLG00000004031
GO:0070527	platelet aggregation	biological_process	0.25149	1	2	296	25	12837	ENSAPLG00000014089,ENSAPLG00000015373
GO:0048732	gland development	biological_process	0.25234	1	6	296	157	12837	ENSAPLG00000004585,ENSAPLG00000003468,ENSAPLG00000005151,ENSAPLG00000003673,ENSAPLG00000010915,ENSAPLG00000015187
GO:0044710	single-organism metabolic process	biological_process	0.25259	1	47	296	1841	12837	ENSAPLG00000007572,ENSAPLG00000015768,ENSAPLG00000003225,ENSAPLG00000003673,ENSAPLG00000009901,ENSAPLG00000009017,ENSAPLG00000005294,ENSAPLG00000011153,ENSAPLG00000006763,ENSAPLG00000012045,ENSAPLG00000012538,ENSAPLG00000003084,ENSAPLG00000012743,ENSAPLG00000005959,ENSAPLG00000004585,ENSAPLG00000013894,ENSAPLG00000006831,ENSAPLG00000002917,ENSAPLG00000010485,ENSAPLG00000011766,ENSAPLG00000014612,…
GO:0001837	epithelial to mesenchymal transition	biological_process	0.25268	1	3	296	78	12837	ENSAPLG00000002653,ENSAPLG00000007990,ENSAPLG00000002082
GO:0002097	tRNA wobble base modification	biological_process	0.25336	1	1	296	11	12837	ENSAPLG00000009903
GO:0060324	face development	biological_process	0.25348	1	2	296	34	12837	ENSAPLG00000010915,ENSAPLG00000015187
GO:0044437	vacuolar part	cellular_component	0.25378	1	3	296	83	12837	ENSAPLG00000005274,ENSAPLG00000007502,ENSAPLG00000013874
GO:0016568	chromatin modification	biological_process	0.25429	1	11	296	299	12837	ENSAPLG00000006672,ENSAPLG00000004924,ENSAPLG00000004191,ENSAPLG00000008538,ENSAPLG00000009527,ENSAPLG00000009768,ENSAPLG00000003614,ENSAPLG00000013728,ENSAPLG00000010725,ENSAPLG00000009206,ENSAPLG00000008244
GO:0043195	terminal bouton	cellular_component	0.25453	1	1	296	7	12837	ENSAPLG00000006763
GO:0032879	regulation of localization	biological_process	0.2547	1	39	296	1158	12837	ENSAPLG00000009768,ENSAPLG00000002930,ENSAPLG00000011385,ENSAPLG00000012985,ENSAPLG00000012538,ENSAPLG00000003468,ENSAPLG00000005685,ENSAPLG00000005959,ENSAPLG00000014616,ENSAPLG00000012652,ENSAPLG00000009031,ENSAPLG00000015036,ENSAPLG00000007150,ENSAPLG00000006763,ENSAPLG00000003553,ENSAPLG00000005470,ENSAPLG00000007630,ENSAPLG00000001913,ENSAPLG00000006843,ENSAPLG00000003526,ENSAPLG00000003673,…
GO:0032231	regulation of actin filament bundle assembly	biological_process	0.25589	1	3	296	55	12837	ENSAPLG00000015187,ENSAPLG00000002082,ENSAPLG00000002653
GO:0016757	transferase activity, transferring glycosyl groups	molecular_function	0.25596	1	6	296	201	12837	ENSAPLG00000016424,ENSAPLG00000006979,ENSAPLG00000009017,ENSAPLG00000005720,ENSAPLG00000013548,ENSAPLG00000008393
GO:0071564	npBAF complex	cellular_component	0.25617	1	1	296	10	12837	ENSAPLG00000008538
GO:0032587	ruffle membrane	cellular_component	0.25637	1	2	296	33	12837	ENSAPLG00000014121,ENSAPLG00000007150
GO:0060996	dendritic spine development	biological_process	0.25669	1	3	296	36	12837	ENSAPLG00000005830,ENSAPLG00000006843,ENSAPLG00000013735
GO:0080090	regulation of primary metabolic process	biological_process	0.25708	1	76	296	2694	12837	ENSAPLG00000010725,ENSAPLG00000009206,ENSAPLG00000007323,ENSAPLG00000004470,ENSAPLG00000005274,ENSAPLG00000004770,ENSAPLG00000010515,ENSAPLG00000015852,ENSAPLG00000008538,ENSAPLG00000008162,ENSAPLG00000013735,ENSAPLG00000015796,ENSAPLG00000016032,ENSAPLG00000006984,ENSAPLG00000005151,ENSAPLG00000009527,ENSAPLG00000015187,ENSAPLG00000005259,ENSAPLG00000002917,ENSAPLG00000011385,ENSAPLG00000012907,…
GO:0016310	phosphorylation	biological_process	0.25709	1	38	296	1167	12837	ENSAPLG00000006984,ENSAPLG00000016032,ENSAPLG00000015796,ENSAPLG00000005181,ENSAPLG00000011952,ENSAPLG00000003090,ENSAPLG00000008504,ENSAPLG00000011766,ENSAPLG00000015187,ENSAPLG00000009018,ENSAPLG00000005830,ENSAPLG00000006475,ENSAPLG00000006373,ENSAPLG00000007323,ENSAPLG00000006100,ENSAPLG00000008750,ENSAPLG00000007990,ENSAPLG00000008162,ENSAPLG00000010515,ENSAPLG00000015643,ENSAPLG00000012652,…
GO:0000930	gamma-tubulin complex	cellular_component	0.25727	1	1	296	10	12837	ENSAPLG00000011076
GO:0016567	protein ubiquitination	biological_process	0.25738	1	12	296	385	12837	ENSAPLG00000009963,ENSAPLG00000009527,ENSAPLG00000003410,ENSAPLG00000006888,ENSAPLG00000011385,ENSAPLG00000010725,ENSAPLG00000013193,ENSAPLG00000015959,ENSAPLG00000006843,ENSAPLG00000015808,ENSAPLG00000004191,ENSAPLG00000014696
GO:0032182	small conjugating protein binding	molecular_function	0.25758	1	3	296	60	12837	ENSAPLG00000003410,ENSAPLG00000002930,ENSAPLG00000004191
GO:0035107	appendage morphogenesis	biological_process	0.25763	1	5	296	103	12837	ENSAPLG00000006843,ENSAPLG00000006761,ENSAPLG00000012985,ENSAPLG00000014928,ENSAPLG00000015373
GO:0035108	limb morphogenesis	biological_process	0.25763	1	5	296	103	12837	ENSAPLG00000006761,ENSAPLG00000006843,ENSAPLG00000012985,ENSAPLG00000014928,ENSAPLG00000015373
GO:0016874	ligase activity	molecular_function	0.2579	1	10	296	274	12837	ENSAPLG00000012743,ENSAPLG00000004191,ENSAPLG00000015808,ENSAPLG00000002479,ENSAPLG00000002609,ENSAPLG00000003410,ENSAPLG00000009963,ENSAPLG00000013193,ENSAPLG00000010485,ENSAPLG00000005643
GO:0050750	low-density lipoprotein particle receptor binding	molecular_function	0.25793	1	1	296	12	12837	ENSAPLG00000014912
GO:0060572	morphogenesis of an epithelial bud	biological_process	0.25815	1	1	296	13	12837	ENSAPLG00000003673
GO:0044264	cellular polysaccharide metabolic process	biological_process	0.25826	1	2	296	41	12837	ENSAPLG00000016424,ENSAPLG00000007990
GO:0005671	Ada2/Gcn5/Ada3 transcription activator complex	cellular_component	0.25843	1	1	296	11	12837	ENSAPLG00000006672
GO:0021604	cranial nerve structural organization	biological_process	0.25849	1	1	296	5	12837	ENSAPLG00000002735
GO:0050771	negative regulation of axonogenesis	biological_process	0.25851	1	2	296	23	12837	ENSAPLG00000006843,ENSAPLG00000001913
GO:0016278	lysine N-methyltransferase activity	molecular_function	0.25871	1	2	296	34	12837	ENSAPLG00000013728,ENSAPLG00000003614
GO:0016279	protein-lysine N-methyltransferase activity	molecular_function	0.25871	1	2	296	34	12837	ENSAPLG00000013728,ENSAPLG00000003614
GO:0032183	SUMO binding	molecular_function	0.25895	1	1	296	8	12837	ENSAPLG00000003410
GO:0051588	regulation of neurotransmitter transport	biological_process	0.25898	1	2	296	27	12837	ENSAPLG00000007990,ENSAPLG00000015187
GO:0015629	actin cytoskeleton	cellular_component	0.259	1	10	296	253	12837	ENSAPLG00000005685,ENSAPLG00000008113,ENSAPLG00000015852,ENSAPLG00000004566,ENSAPLG00000012236,ENSAPLG00000010395,ENSAPLG00000004068,ENSAPLG00000012327,ENSAPLG00000003125,ENSAPLG00000006763
GO:0002327	immature B cell differentiation	biological_process	0.25989	1	1	296	7	12837	ENSAPLG00000002569
GO:0005021	vascular endothelial growth factor-activated receptor activity	molecular_function	0.25992	1	1	296	7	12837	ENSAPLG00000002735
GO:0034983	peptidyl-lysine deacetylation	biological_process	0.26041	1	1	296	5	12837	ENSAPLG00000009768
GO:0044224	juxtaparanode region of axon	cellular_component	0.26063	1	1	296	6	12837	ENSAPLG00000012505
GO:0032355	response to estradiol stimulus	biological_process	0.26169	1	1	296	16	12837	ENSAPLG00000004585
GO:0045088	regulation of innate immune response	biological_process	0.26212	1	4	296	121	12837	ENSAPLG00000004585,ENSAPLG00000009031,ENSAPLG00000007977,ENSAPLG00000002697
GO:0032580	Golgi cisterna membrane	cellular_component	0.26236	1	1	296	17	12837	ENSAPLG00000009017
GO:0006928	cellular component movement	biological_process	0.26247	1	33	296	913	12837	ENSAPLG00000007245,ENSAPLG00000013735,ENSAPLG00000013548,ENSAPLG00000005830,ENSAPLG00000007198,ENSAPLG00000002082,ENSAPLG00000014612,ENSAPLG00000003090,ENSAPLG00000010915,ENSAPLG00000012378,ENSAPLG00000015187,ENSAPLG00000008113,ENSAPLG00000006984,ENSAPLG00000016301,ENSAPLG00000002735,ENSAPLG00000002525,ENSAPLG00000009689,ENSAPLG00000005685,ENSAPLG00000003468,ENSAPLG00000009768,ENSAPLG00000006843,…
GO:0051645	Golgi localization	biological_process	0.26248	1	1	296	10	12837	ENSAPLG00000008113
GO:0031648	protein destabilization	biological_process	0.26258	1	2	296	29	12837	ENSAPLG00000009963,ENSAPLG00000002697
GO:0042177	negative regulation of protein catabolic process	biological_process	0.26269	1	3	296	51	12837	ENSAPLG00000006763,ENSAPLG00000009527,ENSAPLG00000002352
GO:0031571	mitotic G1 DNA damage checkpoint	biological_process	0.26294	1	1	296	12	12837	ENSAPLG00000002697
GO:0005720	nuclear heterochromatin	cellular_component	0.2633	1	1	296	16	12837	ENSAPLG00000011969
GO:0051383	kinetochore organization	biological_process	0.2633	1	1	296	14	12837	ENSAPLG00000014331
GO:0002042	cell migration involved in sprouting angiogenesis	biological_process	0.26337	1	2	296	35	12837	ENSAPLG00000009768,ENSAPLG00000006984
GO:0002573	myeloid leukocyte differentiation	biological_process	0.26337	1	4	296	102	12837	ENSAPLG00000015373,ENSAPLG00000014808,ENSAPLG00000009031,ENSAPLG00000006843
GO:0042176	regulation of protein catabolic process	biological_process	0.26357	1	7	296	179	12837	ENSAPLG00000009527,ENSAPLG00000015036,ENSAPLG00000006843,ENSAPLG00000002930,ENSAPLG00000002352,ENSAPLG00000007990,ENSAPLG00000006763
GO:0045648	positive regulation of erythrocyte differentiation	biological_process	0.26365	1	1	296	13	12837	ENSAPLG00000003526
GO:0043410	positive regulation of MAPK cascade	biological_process	0.26381	1	8	296	224	12837	ENSAPLG00000010515,ENSAPLG00000015187,ENSAPLG00000001913,ENSAPLG00000006843,ENSAPLG00000011952,ENSAPLG00000015796,ENSAPLG00000005151,ENSAPLG00000014803
GO:0031396	regulation of protein ubiquitination	biological_process	0.26421	1	4	296	108	12837	ENSAPLG00000006843,ENSAPLG00000006888,ENSAPLG00000011385,ENSAPLG00000004191
GO:0007548	sex differentiation	biological_process	0.26492	1	5	296	138	12837	ENSAPLG00000007198,ENSAPLG00000010915,ENSAPLG00000003553,ENSAPLG00000004585,ENSAPLG00000005151
GO:0048311	mitochondrion distribution	biological_process	0.26497	1	1	296	9	12837	ENSAPLG00000002352
GO:0085029	extracellular matrix assembly	biological_process	0.26501	1	1	296	11	12837	ENSAPLG00000016232
GO:0005622	intracellular	cellular_component	0.2652	1	191	296	7620	12837	ENSAPLG00000016032,ENSAPLG00000015435,ENSAPLG00000015187,ENSAPLG00000014912,ENSAPLG00000006665,ENSAPLG00000008283,ENSAPLG00000008006,ENSAPLG00000004675,ENSAPLG00000015373,ENSAPLG00000005643,ENSAPLG00000013009,ENSAPLG00000011088,ENSAPLG00000010515,ENSAPLG00000001055,ENSAPLG00000015651,ENSAPLG00000011185,ENSAPLG00000009246,ENSAPLG00000004644,ENSAPLG00000014950,ENSAPLG00000011298,ENSAPLG00000009124,…
GO:0014032	neural crest cell development	biological_process	0.26535	1	2	296	38	12837	ENSAPLG00000012652,ENSAPLG00000002735
GO:0031400	negative regulation of protein modification process	biological_process	0.2655	1	8	296	246	12837	ENSAPLG00000006984,ENSAPLG00000016032,ENSAPLG00000002697,ENSAPLG00000007323,ENSAPLG00000006888,ENSAPLG00000006843,ENSAPLG00000004191,ENSAPLG00000008162
GO:0071375	cellular response to peptide hormone stimulus	biological_process	0.26585	1	4	296	92	12837	ENSAPLG00000003512,ENSAPLG00000002697,ENSAPLG00000009031,ENSAPLG00000009768
GO:0043603	cellular amide metabolic process	biological_process	0.26613	1	3	296	72	12837	ENSAPLG00000014928,ENSAPLG00000006843,ENSAPLG00000015435
GO:0030055	cell-substrate junction	cellular_component	0.26649	1	5	296	91	12837	ENSAPLG00000002082,ENSAPLG00000004060,ENSAPLG00000016301,ENSAPLG00000002653,ENSAPLG00000012327
GO:0006337	nucleosome disassembly	biological_process	0.26651	1	1	296	8	12837	ENSAPLG00000008538
GO:0032986	protein-DNA complex disassembly	biological_process	0.26651	1	1	296	8	12837	ENSAPLG00000008538
GO:0048488	synaptic vesicle endocytosis	biological_process	0.26703	1	2	296	18	12837	ENSAPLG00000005294,ENSAPLG00000006763
GO:0032433	filopodium tip	cellular_component	0.26744	1	1	296	8	12837	ENSAPLG00000005830
GO:0060249	anatomical structure homeostasis	biological_process	0.26747	1	7	296	188	12837	ENSAPLG00000002352,ENSAPLG00000008540,ENSAPLG00000007630,ENSAPLG00000012567,ENSAPLG00000015373,ENSAPLG00000002697,ENSAPLG00000006003
GO:0008406	gonad development	biological_process	0.26751	1	4	296	102	12837	ENSAPLG00000004585,ENSAPLG00000003553,ENSAPLG00000007198,ENSAPLG00000010915
GO:0019992	diacylglycerol binding	molecular_function	0.26794	1	1	296	6	12837	ENSAPLG00000007445
GO:0007254	JNK cascade	biological_process	0.26819	1	4	296	89	12837	ENSAPLG00000003386,ENSAPLG00000005830,ENSAPLG00000014803,ENSAPLG00000015796
GO:0051346	negative regulation of hydrolase activity	biological_process	0.26828	1	7	296	192	12837	ENSAPLG00000012340,ENSAPLG00000004239,ENSAPLG00000005559,ENSAPLG00000005259,ENSAPLG00000002569,ENSAPLG00000006984,ENSAPLG00000003468
GO:0000139	Golgi membrane	cellular_component	0.26852	1	5	296	175	12837	ENSAPLG00000006665,ENSAPLG00000003010,ENSAPLG00000015044,ENSAPLG00000006843,ENSAPLG00000009017
GO:0033622	integrin activation	biological_process	0.2689	1	1	296	12	12837	ENSAPLG00000012652
GO:0050821	protein stabilization	biological_process	0.26965	1	3	296	87	12837	ENSAPLG00000007323,ENSAPLG00000005151,ENSAPLG00000014803
GO:0061024	membrane organization	biological_process	0.26969	1	14	296	340	12837	ENSAPLG00000013874,ENSAPLG00000011183,ENSAPLG00000012505,ENSAPLG00000007977,ENSAPLG00000006792,ENSAPLG00000009689,ENSAPLG00000011766,ENSAPLG00000016317,ENSAPLG00000003738,ENSAPLG00000013079,ENSAPLG00000015187,ENSAPLG00000004644,ENSAPLG00000006665,ENSAPLG00000006054
GO:0002102	podosome	cellular_component	0.26971	1	1	296	9	12837	ENSAPLG00000012236
GO:0030155	regulation of cell adhesion	biological_process	0.26977	1	10	296	217	12837	ENSAPLG00000007990,ENSAPLG00000002082,ENSAPLG00000012538,ENSAPLG00000002653,ENSAPLG00000015187,ENSAPLG00000004118,ENSAPLG00000002930,ENSAPLG00000007150,ENSAPLG00000013554,ENSAPLG00000002525
GO:0044728	DNA methylation or demethylation	biological_process	0.27043	1	2	296	42	12837	ENSAPLG00000015373,ENSAPLG00000008276
GO:0031498	chromatin disassembly	biological_process	0.27053	1	1	296	9	12837	ENSAPLG00000008538
GO:0030330	DNA damage response, signal transduction by p53 class mediator	biological_process	0.27092	1	2	296	42	12837	ENSAPLG00000008276,ENSAPLG00000006984
GO:0051491	positive regulation of filopodium assembly	biological_process	0.27097	1	1	296	9	12837	ENSAPLG00000012927
GO:0019888	protein phosphatase regulator activity	molecular_function	0.27101	1	2	296	32	12837	ENSAPLG00000013548,ENSAPLG00000009636
GO:0016482	cytoplasmic transport	biological_process	0.27101	1	13	296	407	12837	ENSAPLG00000006843,ENSAPLG00000012460,ENSAPLG00000002486,ENSAPLG00000007990,ENSAPLG00000013358,ENSAPLG00000012985,ENSAPLG00000006665,ENSAPLG00000004191,ENSAPLG00000002930,ENSAPLG00000002352,ENSAPLG00000005151,ENSAPLG00000007150,ENSAPLG00000009824
GO:0051123	RNA polymerase II transcriptional preinitiation complex assembly	biological_process	0.27121	1	1	296	6	12837	ENSAPLG00000004585
GO:0002764	immune response-regulating signaling pathway	biological_process	0.27142	1	5	296	146	12837	ENSAPLG00000015187,ENSAPLG00000007977,ENSAPLG00000011298,ENSAPLG00000006843,ENSAPLG00000004585
GO:0045844	positive regulation of striated muscle tissue development	biological_process	0.27149	1	1	296	15	12837	ENSAPLG00000002352
GO:0048636	positive regulation of muscle organ development	biological_process	0.27149	1	1	296	15	12837	ENSAPLG00000002352
GO:1901863	positive regulation of muscle tissue development	biological_process	0.27149	1	1	296	15	12837	ENSAPLG00000002352
GO:0051220	cytoplasmic sequestering of protein	biological_process	0.27165	1	1	296	11	12837	ENSAPLG00000002930
GO:0050997	quaternary ammonium group binding	molecular_function	0.27169	1	1	296	14	12837	ENSAPLG00000014612
GO:2000108	positive regulation of leukocyte apoptotic process	biological_process	0.27205	1	1	296	13	12837	ENSAPLG00000002569
GO:0021884	forebrain neuron development	biological_process	0.27214	1	1	296	7	12837	ENSAPLG00000002735
GO:0051641	cellular localization	biological_process	0.27215	1	45	296	1449	12837	ENSAPLG00000011385,ENSAPLG00000013854,ENSAPLG00000002930,ENSAPLG00000004585,ENSAPLG00000013358,ENSAPLG00000012985,ENSAPLG00000004060,ENSAPLG00000012460,ENSAPLG00000003553,ENSAPLG00000009824,ENSAPLG00000007150,ENSAPLG00000006763,ENSAPLG00000013874,ENSAPLG00000005294,ENSAPLG00000012652,ENSAPLG00000004191,ENSAPLG00000015768,ENSAPLG00000006843,ENSAPLG00000009290,ENSAPLG00000002486,ENSAPLG00000009698,…
GO:0043486	histone exchange	biological_process	0.27247	1	1	296	9	12837	ENSAPLG00000004924
GO:0035357	peroxisome proliferator activated receptor signaling pathway	biological_process	0.27257	1	1	296	10	12837	ENSAPLG00000009031
GO:0035493	SNARE complex assembly	biological_process	0.27311	1	1	296	6	12837	ENSAPLG00000006792
GO:0016363	nuclear matrix	cellular_component	0.2732	1	2	296	38	12837	ENSAPLG00000015852,ENSAPLG00000005151
GO:0030953	astral microtubule organization	biological_process	0.27366	1	1	296	6	12837	ENSAPLG00000002082
GO:0042063	gliogenesis	biological_process	0.27368	1	5	296	104	12837	ENSAPLG00000007323,ENSAPLG00000006054,ENSAPLG00000011298,ENSAPLG00000015036,ENSAPLG00000006843
GO:0042800	histone methyltransferase activity (H3-K4 specific)	molecular_function	0.27383	1	1	296	8	12837	ENSAPLG00000003614
GO:0005178	integrin binding	molecular_function	0.27404	1	3	296	56	12837	ENSAPLG00000012652,ENSAPLG00000014524,ENSAPLG00000007323
GO:0005583	fibrillar collagen	cellular_component	0.27426	1	1	296	6	12837	ENSAPLG00000009689
GO:0030518	intracellular steroid hormone receptor signaling pathway	biological_process	0.2748	1	3	296	70	12837	ENSAPLG00000004191,ENSAPLG00000005151,ENSAPLG00000004585
GO:0021814	cell motility involved in cerebral cortex radial glia guided migration	biological_process	0.2753	1	1	296	6	12837	ENSAPLG00000013735
GO:0030335	positive regulation of cell migration	biological_process	0.27538	1	9	296	230	12837	ENSAPLG00000002525,ENSAPLG00000013548,ENSAPLG00000009768,ENSAPLG00000007245,ENSAPLG00000003526,ENSAPLG00000005685,ENSAPLG00000003468,ENSAPLG00000005470,ENSAPLG00000002082
GO:0002052	positive regulation of neuroblast proliferation	biological_process	0.27545	1	1	296	11	12837	ENSAPLG00000008538
GO:0007252	I-kappaB phosphorylation	biological_process	0.27585	1	1	296	9	12837	ENSAPLG00000006100
GO:0090303	positive regulation of wound healing	biological_process	0.27634	1	1	296	8	12837	ENSAPLG00000005685
GO:0035097	histone methyltransferase complex	cellular_component	0.27678	1	2	296	40	12837	ENSAPLG00000003614,ENSAPLG00000003903
GO:0007411	axon guidance	biological_process	0.27697	1	6	296	87	12837	ENSAPLG00000001913,ENSAPLG00000005830,ENSAPLG00000007572,ENSAPLG00000004320,ENSAPLG00000007198,ENSAPLG00000002735
GO:0048844	artery morphogenesis	biological_process	0.27747	1	2	296	29	12837	ENSAPLG00000005274,ENSAPLG00000005685
GO:0010518	positive regulation of phospholipase activity	biological_process	0.2777	1	1	296	19	12837	ENSAPLG00000011952
GO:0034504	protein localization to nucleus	biological_process	0.27797	1	5	296	146	12837	ENSAPLG00000005151,ENSAPLG00000006843,ENSAPLG00000002930,ENSAPLG00000005259,ENSAPLG00000004191
GO:0032637	interleukin-8 production	biological_process	0.27802	1	1	296	26	12837	ENSAPLG00000009844
GO:0021533	cell differentiation in hindbrain	biological_process	0.27841	1	1	296	11	12837	ENSAPLG00000006763
GO:0042953	lipoprotein transport	biological_process	0.27884	1	1	296	8	12837	ENSAPLG00000009031
GO:0034138	toll-like receptor 3 signaling pathway	biological_process	0.27915	1	1	296	10	12837	ENSAPLG00000007977
GO:0045927	positive regulation of growth	biological_process	0.27942	1	4	296	97	12837	ENSAPLG00000007150,ENSAPLG00000007977,ENSAPLG00000002352,ENSAPLG00000012652
GO:0070938	contractile ring	cellular_component	0.27961	1	1	296	8	12837	ENSAPLG00000015852
GO:0005488	binding	molecular_function	0.27972	1	187	296	7044	12837	ENSAPLG00000015373,ENSAPLG00000006475,ENSAPLG00000005643,ENSAPLG00000013009,ENSAPLG00000001055,ENSAPLG00000004644,ENSAPLG00000009246,ENSAPLG00000011185,ENSAPLG00000011298,ENSAPLG00000011329,ENSAPLG00000016032,ENSAPLG00000002609,ENSAPLG00000015435,ENSAPLG00000012621,ENSAPLG00000012340,ENSAPLG00000015187,ENSAPLG00000006665,ENSAPLG00000014912,ENSAPLG00000008283,ENSAPLG00000004675,ENSAPLG00000003238,…
GO:0030662	coated vesicle membrane	cellular_component	0.28018	1	3	296	53	12837	ENSAPLG00000003010,ENSAPLG00000014912,ENSAPLG00000005294
GO:0003674	molecular_function	molecular_function	0.28029	1	242	296	9923	12837	ENSAPLG00000013356,ENSAPLG00000015373,ENSAPLG00000006475,ENSAPLG00000005643,ENSAPLG00000013009,ENSAPLG00000001055,ENSAPLG00000010515,ENSAPLG00000004644,ENSAPLG00000009246,ENSAPLG00000011185,ENSAPLG00000014950,ENSAPLG00000011298,ENSAPLG00000014091,ENSAPLG00000009124,ENSAPLG00000002609,ENSAPLG00000016032,ENSAPLG00000011329,ENSAPLG00000009653,ENSAPLG00000012621,ENSAPLG00000015435,ENSAPLG00000012340,…
GO:0050778	positive regulation of immune response	biological_process	0.28088	1	6	296	202	12837	ENSAPLG00000004585,ENSAPLG00000006843,ENSAPLG00000011298,ENSAPLG00000015187,ENSAPLG00000007977,ENSAPLG00000002697
GO:0001933	negative regulation of protein phosphorylation	biological_process	0.28131	1	6	296	177	12837	ENSAPLG00000007323,ENSAPLG00000002697,ENSAPLG00000008162,ENSAPLG00000016032,ENSAPLG00000006984,ENSAPLG00000006843
GO:0036303	lymph vessel morphogenesis	biological_process	0.28137	1	1	296	10	12837	ENSAPLG00000005470
GO:0043589	skin morphogenesis	biological_process	0.28162	1	1	296	18	12837	ENSAPLG00000006843
GO:0048016	inositol phosphate-mediated signaling	biological_process	0.28163	1	2	296	30	12837	ENSAPLG00000007990,ENSAPLG00000014777
GO:0006886	intracellular protein transport	biological_process	0.28165	1	11	296	379	12837	ENSAPLG00000005151,ENSAPLG00000002930,ENSAPLG00000006258,ENSAPLG00000007150,ENSAPLG00000009698,ENSAPLG00000013854,ENSAPLG00000012985,ENSAPLG00000007990,ENSAPLG00000012460,ENSAPLG00000006843,ENSAPLG00000004191
GO:0001227	RNA polymerase II transcription regulatory region sequence-specific DNA binding transcription factor activity involved in negative regulation of transcription	molecular_function	0.28166	1	4	296	103	12837	ENSAPLG00000004470,ENSAPLG00000008244,ENSAPLG00000010915,ENSAPLG00000002486
GO:0010639	negative regulation of organelle organization	biological_process	0.28169	1	6	296	156	12837	ENSAPLG00000004191,ENSAPLG00000012567,ENSAPLG00000002082,ENSAPLG00000003468,ENSAPLG00000002653,ENSAPLG00000009018
GO:0032964	collagen biosynthetic process	biological_process	0.28261	1	1	296	19	12837	ENSAPLG00000009689
GO:0031078	histone deacetylase activity (H3-K14 specific)	molecular_function	0.28296	1	1	296	6	12837	ENSAPLG00000009768
GO:0032041	NAD-dependent histone deacetylase activity (H3-K14 specific)	molecular_function	0.28296	1	1	296	6	12837	ENSAPLG00000009768
GO:0035258	steroid hormone receptor binding	molecular_function	0.283	1	2	296	41	12837	ENSAPLG00000004585,ENSAPLG00000003553
GO:1901653	cellular response to peptide	biological_process	0.28309	1	4	296	98	12837	ENSAPLG00000009031,ENSAPLG00000009768,ENSAPLG00000002697,ENSAPLG00000003512
GO:0000038	very long-chain fatty acid metabolic process	biological_process	0.28351	1	1	296	19	12837	ENSAPLG00000005562
GO:1901991	negative regulation of mitotic cell cycle phase transition	biological_process	0.28401	1	3	296	81	12837	ENSAPLG00000002697,ENSAPLG00000008244,ENSAPLG00000009018
GO:2000741	positive regulation of mesenchymal stem cell differentiation	biological_process	0.28436	1	1	296	3	12837	ENSAPLG00000003238
GO:0051969	regulation of transmission of nerve impulse	biological_process	0.28482	1	7	296	128	12837	ENSAPLG00000015187,ENSAPLG00000006763,ENSAPLG00000006054,ENSAPLG00000014912,ENSAPLG00000007990,ENSAPLG00000007445,ENSAPLG00000006843
GO:0046827	positive regulation of protein export from nucleus	biological_process	0.2852	1	1	296	10	12837	ENSAPLG00000007990
GO:0016241	regulation of macroautophagy	biological_process	0.28532	1	2	296	40	12837	ENSAPLG00000009527,ENSAPLG00000013358
GO:0043330	response to exogenous dsRNA	biological_process	0.28537	1	1	296	16	12837	ENSAPLG00000007977
GO:0017137	Rab GTPase binding	molecular_function	0.28544	1	4	296	72	12837	ENSAPLG00000015768,ENSAPLG00000005294,ENSAPLG00000005959,ENSAPLG00000006258
GO:0051130	positive regulation of cellular component organization	biological_process	0.28585	1	18	296	502	12837	ENSAPLG00000008540,ENSAPLG00000005830,ENSAPLG00000002930,ENSAPLG00000004585,ENSAPLG00000007198,ENSAPLG00000013728,ENSAPLG00000002569,ENSAPLG00000007990,ENSAPLG00000012927,ENSAPLG00000012538,ENSAPLG00000012652,ENSAPLG00000015035,ENSAPLG00000015036,ENSAPLG00000007150,ENSAPLG00000006003,ENSAPLG00000002082,ENSAPLG00000015187,ENSAPLG00000009901
GO:0051402	neuron apoptotic process	biological_process	0.28611	1	4	296	97	12837	ENSAPLG00000006843,ENSAPLG00000014616,ENSAPLG00000015187,ENSAPLG00000015643
GO:0005737	cytoplasm	cellular_component	0.28633	1	125	296	4969	12837	ENSAPLG00000011385,ENSAPLG00000012851,ENSAPLG00000013854,ENSAPLG00000010551,ENSAPLG00000009768,ENSAPLG00000014331,ENSAPLG00000003084,ENSAPLG00000014057,ENSAPLG00000005959,ENSAPLG00000013358,ENSAPLG00000012985,ENSAPLG00000006070,ENSAPLG00000012567,ENSAPLG00000011153,ENSAPLG00000007977,ENSAPLG00000012045,ENSAPLG00000015036,ENSAPLG00000011183,ENSAPLG00000014524,ENSAPLG00000012236,ENSAPLG00000013874,…
GO:0030878	thyroid gland development	biological_process	0.28681	1	1	296	17	12837	ENSAPLG00000015187
GO:0030010	establishment of cell polarity	biological_process	0.28766	1	4	296	73	12837	ENSAPLG00000008044,ENSAPLG00000002082,ENSAPLG00000005830,ENSAPLG00000006763
GO:0018149	peptide cross-linking	biological_process	0.28802	1	1	296	15	12837	ENSAPLG00000012652
GO:0016421	CoA carboxylase activity	molecular_function	0.2881	1	1	296	5	12837	ENSAPLG00000002609
GO:2000739	regulation of mesenchymal stem cell differentiation	biological_process	0.28852	1	1	296	4	12837	ENSAPLG00000003238
GO:0000423	macromitophagy	biological_process	0.28874	1	1	296	6	12837	ENSAPLG00000015643
GO:0043586	tongue development	biological_process	0.28914	1	1	296	9	12837	ENSAPLG00000008295
GO:0051015	actin filament binding	molecular_function	0.28915	1	5	296	102	12837	ENSAPLG00000003125,ENSAPLG00000006418,ENSAPLG00000007150,ENSAPLG00000004060,ENSAPLG00000016232
GO:0071205	protein localization to juxtaparanode region of axon	biological_process	0.28917	1	1	296	6	12837	ENSAPLG00000012505
GO:0035329	hippo signaling cascade	biological_process	0.28939	1	2	296	25	12837	ENSAPLG00000006132,ENSAPLG00000014803
GO:0007565	female pregnancy	biological_process	0.28957	1	2	296	48	12837	ENSAPLG00000014928,ENSAPLG00000004585
GO:0043560	insulin receptor substrate binding	molecular_function	0.28989	1	1	296	6	12837	ENSAPLG00000008504
GO:0010452	histone H3-K36 methylation	biological_process	0.29018	1	1	296	8	12837	ENSAPLG00000013728
GO:0001527	microfibril	cellular_component	0.29095	1	1	296	6	12837	ENSAPLG00000012621
GO:0043205	fibril	cellular_component	0.29095	1	1	296	6	12837	ENSAPLG00000012621
GO:0006304	DNA modification	biological_process	0.29114	1	2	296	46	12837	ENSAPLG00000015373,ENSAPLG00000008276
GO:0048407	platelet-derived growth factor binding	molecular_function	0.29115	1	1	296	9	12837	ENSAPLG00000009689
GO:0097485	neuron projection guidance	biological_process	0.29115	1	6	296	89	12837	ENSAPLG00000001913,ENSAPLG00000005830,ENSAPLG00000007572,ENSAPLG00000004320,ENSAPLG00000007198,ENSAPLG00000002735
GO:0050673	epithelial cell proliferation	biological_process	0.29153	1	7	296	182	12837	ENSAPLG00000014612,ENSAPLG00000005151,ENSAPLG00000009910,ENSAPLG00000004585,ENSAPLG00000006843,ENSAPLG00000002525,ENSAPLG00000003673
GO:0031497	chromatin assembly	biological_process	0.29203	1	2	296	47	12837	ENSAPLG00000009206,ENSAPLG00000004924
GO:0044770	cell cycle phase transition	biological_process	0.29234	1	7	296	216	12837	ENSAPLG00000002697,ENSAPLG00000008276,ENSAPLG00000008244,ENSAPLG00000006462,ENSAPLG00000009018,ENSAPLG00000009527,ENSAPLG00000008750
GO:0003824	catalytic activity	molecular_function	0.29332	1	101	296	4035	12837	ENSAPLG00000003673,ENSAPLG00000013079,ENSAPLG00000006843,ENSAPLG00000009290,ENSAPLG00000012045,ENSAPLG00000011183,ENSAPLG00000012236,ENSAPLG00000007502,ENSAPLG00000014803,ENSAPLG00000014978,ENSAPLG00000009190,ENSAPLG00000014331,ENSAPLG00000004566,ENSAPLG00000014057,ENSAPLG00000003084,ENSAPLG00000012743,ENSAPLG00000003468,ENSAPLG00000012985,ENSAPLG00000005366,ENSAPLG00000016272,ENSAPLG00000008540,…
GO:0007269	neurotransmitter secretion	biological_process	0.29392	1	4	296	46	12837	ENSAPLG00000015187,ENSAPLG00000014912,ENSAPLG00000007990,ENSAPLG00000006843
GO:0045806	negative regulation of endocytosis	biological_process	0.29409	1	1	296	19	12837	ENSAPLG00000012538
GO:0019867	outer membrane	cellular_component	0.29437	1	2	296	65	12837	ENSAPLG00000006843,ENSAPLG00000005151
GO:0031968	organelle outer membrane	cellular_component	0.29437	1	2	296	65	12837	ENSAPLG00000005151,ENSAPLG00000006843
GO:0090169	regulation of spindle assembly	biological_process	0.29441	1	1	296	16	12837	ENSAPLG00000014331
GO:0033218	amide binding	molecular_function	0.29494	1	3	296	85	12837	ENSAPLG00000009031,ENSAPLG00000005151,ENSAPLG00000014928
GO:0010742	macrophage derived foam cell differentiation	biological_process	0.29505	1	1	296	11	12837	ENSAPLG00000009031
GO:0090077	foam cell differentiation	biological_process	0.29505	1	1	296	11	12837	ENSAPLG00000009031
GO:0035518	histone H2A monoubiquitination	biological_process	0.29525	1	1	296	13	12837	ENSAPLG00000010725
GO:0016885	ligase activity, forming carbon-carbon bonds	molecular_function	0.29558	1	1	296	6	12837	ENSAPLG00000002609
GO:0051272	positive regulation of cellular component movement	biological_process	0.2956	1	9	296	240	12837	ENSAPLG00000007245,ENSAPLG00000003526,ENSAPLG00000005685,ENSAPLG00000003468,ENSAPLG00000005470,ENSAPLG00000002082,ENSAPLG00000002525,ENSAPLG00000013548,ENSAPLG00000009768
GO:2000147	positive regulation of cell motility	biological_process	0.2956	1	9	296	240	12837	ENSAPLG00000002525,ENSAPLG00000013548,ENSAPLG00000009768,ENSAPLG00000005685,ENSAPLG00000007245,ENSAPLG00000003468,ENSAPLG00000003526,ENSAPLG00000002082,ENSAPLG00000005470
GO:0040008	regulation of growth	biological_process	0.29563	1	9	296	283	12837	ENSAPLG00000001913,ENSAPLG00000007150,ENSAPLG00000007977,ENSAPLG00000011183,ENSAPLG00000012505,ENSAPLG00000012652,ENSAPLG00000014803,ENSAPLG00000006132,ENSAPLG00000002352
GO:0003157	endocardium development	biological_process	0.29577	1	1	296	9	12837	ENSAPLG00000014803
GO:0032436	positive regulation of proteasomal ubiquitin-dependent protein catabolic process	biological_process	0.29582	1	2	296	39	12837	ENSAPLG00000006843,ENSAPLG00000007990
GO:0051340	regulation of ligase activity	biological_process	0.29614	1	1	296	18	12837	ENSAPLG00000006843
GO:0061099	negative regulation of protein tyrosine kinase activity	biological_process	0.29633	1	1	296	18	12837	ENSAPLG00000006843
GO:0008283	cell proliferation	biological_process	0.29662	1	26	296	877	12837	ENSAPLG00000003238,ENSAPLG00000015686,ENSAPLG00000008244,ENSAPLG00000002697,ENSAPLG00000004585,ENSAPLG00000009910,ENSAPLG00000005830,ENSAPLG00000015643,ENSAPLG00000008538,ENSAPLG00000004118,ENSAPLG00000007245,ENSAPLG00000006462,ENSAPLG00000002525,ENSAPLG00000011952,ENSAPLG00000005181,ENSAPLG00000014524,ENSAPLG00000014803,ENSAPLG00000005151,ENSAPLG00000012652,ENSAPLG00000009031,ENSAPLG00000009895,…
GO:0060964	regulation of gene silencing by miRNA	biological_process	0.29676	1	1	296	11	12837	ENSAPLG00000009031
GO:0043065	positive regulation of apoptotic process	biological_process	0.29684	1	6	296	180	12837	ENSAPLG00000015796,ENSAPLG00000003553,ENSAPLG00000002697,ENSAPLG00000006843,ENSAPLG00000014803,ENSAPLG00000002569
GO:0015935	small ribosomal subunit	cellular_component	0.29701	1	1	296	39	12837	ENSAPLG00000004031
GO:0060260	regulation of transcription initiation from RNA polymerase II promoter	biological_process	0.29709	1	1	296	11	12837	ENSAPLG00000004585
GO:0002218	activation of innate immune response	biological_process	0.29719	1	3	296	80	12837	ENSAPLG00000004585,ENSAPLG00000002697,ENSAPLG00000007977
GO:0090075	relaxation of muscle	biological_process	0.2972	1	1	296	13	12837	ENSAPLG00000008750
GO:0033077	T cell differentiation in thymus	biological_process	0.29792	1	2	296	47	12837	ENSAPLG00000002697,ENSAPLG00000004118
GO:0044772	mitotic cell cycle phase transition	biological_process	0.29801	1	6	296	176	12837	ENSAPLG00000006462,ENSAPLG00000008750,ENSAPLG00000009018,ENSAPLG00000008244,ENSAPLG00000002697,ENSAPLG00000008276
GO:0007017	microtubule-based process	biological_process	0.29855	1	15	296	438	12837	ENSAPLG00000012567,ENSAPLG00000007150,ENSAPLG00000011088,ENSAPLG00000009018,ENSAPLG00000006057,ENSAPLG00000009901,ENSAPLG00000013735,ENSAPLG00000014331,ENSAPLG00000008113,ENSAPLG00000002653,ENSAPLG00000011076,ENSAPLG00000012538,ENSAPLG00000002082,ENSAPLG00000009290,ENSAPLG00000007990
GO:0005198	structural molecule activity	molecular_function	0.29888	1	9	296	375	12837	ENSAPLG00000006132,ENSAPLG00000012505,ENSAPLG00000014524,ENSAPLG00000009689,ENSAPLG00000003125,ENSAPLG00000013356,ENSAPLG00000004060,ENSAPLG00000004031,ENSAPLG00000012144
GO:0050849	negative regulation of calcium-mediated signaling	biological_process	0.29891	1	1	296	9	12837	ENSAPLG00000007990
GO:0032890	regulation of organic acid transport	biological_process	0.29892	1	1	296	14	12837	ENSAPLG00000006843
GO:0001921	positive regulation of receptor recycling	biological_process	0.29922	1	1	296	9	12837	ENSAPLG00000006843
GO:0010948	negative regulation of cell cycle process	biological_process	0.29929	1	5	296	155	12837	ENSAPLG00000012567,ENSAPLG00000002697,ENSAPLG00000008244,ENSAPLG00000009018,ENSAPLG00000009527
GO:0048608	reproductive structure development	biological_process	0.29954	1	5	296	148	12837	ENSAPLG00000003553,ENSAPLG00000003673,ENSAPLG00000010915,ENSAPLG00000007198,ENSAPLG00000004585
GO:0051895	negative regulation of focal adhesion assembly	biological_process	0.2997	1	1	296	10	12837	ENSAPLG00000002653
GO:1901889	negative regulation of cell junction assembly	biological_process	0.2997	1	1	296	10	12837	ENSAPLG00000002653
GO:0019748	secondary metabolic process	biological_process	0.3	1	1	296	15	12837	ENSAPLG00000006235
GO:0005768	endosome	cellular_component	0.30032	1	11	296	353	12837	ENSAPLG00000007977,ENSAPLG00000009824,ENSAPLG00000002352,ENSAPLG00000007502,ENSAPLG00000013874,ENSAPLG00000005830,ENSAPLG00000015036,ENSAPLG00000005959,ENSAPLG00000013358,ENSAPLG00000007245,ENSAPLG00000012538
GO:0010717	regulation of epithelial to mesenchymal transition	biological_process	0.30043	1	2	296	51	12837	ENSAPLG00000002082,ENSAPLG00000002653
GO:0007519	skeletal muscle tissue development	biological_process	0.30071	1	6	296	147	12837	ENSAPLG00000013992,ENSAPLG00000011183,ENSAPLG00000002352,ENSAPLG00000015796,ENSAPLG00000003782,ENSAPLG00000003553
GO:0016239	positive regulation of macroautophagy	biological_process	0.30111	1	1	296	18	12837	ENSAPLG00000009527
GO:0005976	polysaccharide metabolic process	biological_process	0.30149	1	2	296	44	12837	ENSAPLG00000016424,ENSAPLG00000007990
GO:0006144	purine nucleobase metabolic process	biological_process	0.30149	1	1	296	12	12837	ENSAPLG00000012045
GO:0046513	ceramide biosynthetic process	biological_process	0.30162	1	1	296	24	12837	ENSAPLG00000015435
GO:2001252	positive regulation of chromosome organization	biological_process	0.30163	1	3	296	74	12837	ENSAPLG00000008540,ENSAPLG00000006003,ENSAPLG00000013728
GO:0005604	basement membrane	cellular_component	0.30178	1	4	296	53	12837	ENSAPLG00000012652,ENSAPLG00000014524,ENSAPLG00000009689,ENSAPLG00000013356
GO:0035306	positive regulation of dephosphorylation	biological_process	0.30185	1	1	296	12	12837	ENSAPLG00000014777
GO:0035307	positive regulation of protein dephosphorylation	biological_process	0.30185	1	1	296	12	12837	ENSAPLG00000014777
GO:0006465	signal peptide processing	biological_process	0.30193	1	1	296	8	12837	ENSAPLG00000014928
GO:0045121	membrane raft	cellular_component	0.302	1	5	296	101	12837	ENSAPLG00000002525,ENSAPLG00000003673,ENSAPLG00000007977,ENSAPLG00000006843,ENSAPLG00000005830
GO:0006220	pyrimidine nucleotide metabolic process	biological_process	0.30219	1	1	296	27	12837	ENSAPLG00000012743
GO:0035264	multicellular organism growth	biological_process	0.30219	1	4	296	103	12837	ENSAPLG00000015373,ENSAPLG00000010915,ENSAPLG00000012985,ENSAPLG00000011183
GO:0044431	Golgi apparatus part	cellular_component	0.30223	1	6	296	219	12837	ENSAPLG00000006665,ENSAPLG00000003010,ENSAPLG00000015044,ENSAPLG00000006843,ENSAPLG00000009017,ENSAPLG00000009910
GO:0031348	negative regulation of defense response	biological_process	0.3024	1	2	296	66	12837	ENSAPLG00000009844,ENSAPLG00000003526
GO:1901564	organonitrogen compound metabolic process	biological_process	0.30252	1	26	296	848	12837	ENSAPLG00000012538,ENSAPLG00000007990,ENSAPLG00000013735,ENSAPLG00000005959,ENSAPLG00000012743,ENSAPLG00000013894,ENSAPLG00000004770,ENSAPLG00000005274,ENSAPLG00000005562,ENSAPLG00000005611,ENSAPLG00000006831,ENSAPLG00000003794,ENSAPLG00000005643,ENSAPLG00000002917,ENSAPLG00000006843,ENSAPLG00000015768,ENSAPLG00000014612,ENSAPLG00000014928,ENSAPLG00000008147,ENSAPLG00000008113,ENSAPLG00000015435,…
GO:0035253	ciliary rootlet	cellular_component	0.3027	1	1	296	6	12837	ENSAPLG00000006843
GO:0033554	cellular response to stress	biological_process	0.30273	1	24	296	894	12837	ENSAPLG00000015187,ENSAPLG00000004191,ENSAPLG00000003090,ENSAPLG00000006843,ENSAPLG00000003386,ENSAPLG00000015796,ENSAPLG00000006984,ENSAPLG00000014803,ENSAPLG00000003410,ENSAPLG00000009527,ENSAPLG00000014616,ENSAPLG00000011969,ENSAPLG00000015643,ENSAPLG00000006235,ENSAPLG00000013358,ENSAPLG00000007990,ENSAPLG00000002569,ENSAPLG00000005685,ENSAPLG00000003468,ENSAPLG00000008276,ENSAPLG00000002697,…
GO:0015813	L-glutamate transport	biological_process	0.30278	1	1	296	11	12837	ENSAPLG00000006843
GO:0030136	clathrin-coated vesicle	cellular_component	0.30284	1	5	296	99	12837	ENSAPLG00000016044,ENSAPLG00000014912,ENSAPLG00000003010,ENSAPLG00000007245,ENSAPLG00000005294
GO:0007030	Golgi organization	biological_process	0.30296	1	3	296	54	12837	ENSAPLG00000007624,ENSAPLG00000002082,ENSAPLG00000008113
GO:0017136	NAD-dependent histone deacetylase activity	molecular_function	0.30299	1	1	296	10	12837	ENSAPLG00000009768
GO:0005765	lysosomal membrane	cellular_component	0.30314	1	2	296	57	12837	ENSAPLG00000013874,ENSAPLG00000005274
GO:0031338	regulation of vesicle fusion	biological_process	0.30371	1	1	296	9	12837	ENSAPLG00000006792
GO:0030099	myeloid cell differentiation	biological_process	0.30388	1	6	296	184	12837	ENSAPLG00000014808,ENSAPLG00000009031,ENSAPLG00000003526,ENSAPLG00000006843,ENSAPLG00000015373,ENSAPLG00000015852
GO:0051604	protein maturation	biological_process	0.30398	1	4	296	113	12837	ENSAPLG00000004644,ENSAPLG00000014928,ENSAPLG00000006843,ENSAPLG00000011183
GO:0008209	androgen metabolic process	biological_process	0.30434	1	1	296	14	12837	ENSAPLG00000004585
GO:0048193	Golgi vesicle transport	biological_process	0.3044	1	5	296	124	12837	ENSAPLG00000007150,ENSAPLG00000006665,ENSAPLG00000012361,ENSAPLG00000012985,ENSAPLG00000013358
GO:0015800	acidic amino acid transport	biological_process	0.30448	1	1	296	12	12837	ENSAPLG00000006843
GO:0032106	positive regulation of response to extracellular stimulus	biological_process	0.30491	1	1	296	20	12837	ENSAPLG00000009527
GO:0032109	positive regulation of response to nutrient levels	biological_process	0.30491	1	1	296	20	12837	ENSAPLG00000009527
GO:0000790	nuclear chromatin	cellular_component	0.305	1	5	296	141	12837	ENSAPLG00000004585,ENSAPLG00000011969,ENSAPLG00000010725,ENSAPLG00000008244,ENSAPLG00000008538
GO:0006935	chemotaxis	biological_process	0.30581	1	10	296	259	12837	ENSAPLG00000016301,ENSAPLG00000005830,ENSAPLG00000002735,ENSAPLG00000007198,ENSAPLG00000002525,ENSAPLG00000004320,ENSAPLG00000003468,ENSAPLG00000007572,ENSAPLG00000005470,ENSAPLG00000001913
GO:0044232	organelle membrane contact site	cellular_component	0.30586	1	1	296	14	12837	ENSAPLG00000011185
GO:0004175	endopeptidase activity	molecular_function	0.30588	1	8	296	268	12837	ENSAPLG00000011183,ENSAPLG00000003468,ENSAPLG00000006843,ENSAPLG00000009852,ENSAPLG00000014928,ENSAPLG00000009190,ENSAPLG00000014331,ENSAPLG00000013257
GO:0045766	positive regulation of angiogenesis	biological_process	0.30591	1	3	296	69	12837	ENSAPLG00000003526,ENSAPLG00000009768,ENSAPLG00000005470
GO:0042330	taxis	biological_process	0.30603	1	10	296	260	12837	ENSAPLG00000005470,ENSAPLG00000001913,ENSAPLG00000007572,ENSAPLG00000003468,ENSAPLG00000016301,ENSAPLG00000005830,ENSAPLG00000004320,ENSAPLG00000002525,ENSAPLG00000007198,ENSAPLG00000002735
GO:0006206	pyrimidine nucleobase metabolic process	biological_process	0.30608	1	1	296	9	12837	ENSAPLG00000012045
GO:0051225	spindle assembly	biological_process	0.30631	1	2	296	55	12837	ENSAPLG00000006057,ENSAPLG00000014331
GO:0048532	anatomical structure arrangement	biological_process	0.3065	1	1	296	9	12837	ENSAPLG00000002735
GO:0034979	NAD-dependent protein deacetylase activity	molecular_function	0.30701	1	1	296	12	12837	ENSAPLG00000009768
GO:0004709	MAP kinase kinase kinase activity	molecular_function	0.30713	1	1	296	7	12837	ENSAPLG00000015796
GO:0060601	lateral sprouting from an epithelium	biological_process	0.30725	1	1	296	10	12837	ENSAPLG00000003673
GO:0090114	COPII-coated vesicle budding	biological_process	0.3076	1	1	296	19	12837	ENSAPLG00000006665
GO:0043068	positive regulation of programmed cell death	biological_process	0.30803	1	6	296	181	12837	ENSAPLG00000002569,ENSAPLG00000014803,ENSAPLG00000006843,ENSAPLG00000002697,ENSAPLG00000003553,ENSAPLG00000015796
GO:0051248	negative regulation of protein metabolic process	biological_process	0.30817	1	11	296	366	12837	ENSAPLG00000006984,ENSAPLG00000016032,ENSAPLG00000002352,ENSAPLG00000009527,ENSAPLG00000002697,ENSAPLG00000006763,ENSAPLG00000007323,ENSAPLG00000006888,ENSAPLG00000006843,ENSAPLG00000004191,ENSAPLG00000008162
GO:0007176	regulation of epidermal growth factor-activated receptor activity	biological_process	0.30829	1	1	296	13	12837	ENSAPLG00000006843
GO:0006111	regulation of gluconeogenesis	biological_process	0.30891	1	1	296	14	12837	ENSAPLG00000015852
GO:0014033	neural crest cell differentiation	biological_process	0.30894	1	2	296	44	12837	ENSAPLG00000012652,ENSAPLG00000002735
GO:0031349	positive regulation of defense response	biological_process	0.30909	1	4	296	124	12837	ENSAPLG00000003526,ENSAPLG00000004585,ENSAPLG00000002697,ENSAPLG00000007977
GO:1900744	regulation of p38MAPK cascade	biological_process	0.3091	1	1	296	15	12837	ENSAPLG00000003386
GO:0033673	negative regulation of kinase activity	biological_process	0.30928	1	4	296	127	12837	ENSAPLG00000006984,ENSAPLG00000016032,ENSAPLG00000006843,ENSAPLG00000008162
GO:0097435	fibril organization	biological_process	0.3095	1	1	296	11	12837	ENSAPLG00000009689
GO:0015171	amino acid transmembrane transporter activity	molecular_function	0.30958	1	2	296	39	12837	ENSAPLG00000014091,ENSAPLG00000009653
GO:0033151	V(D)J recombination	biological_process	0.30979	1	1	296	9	12837	ENSAPLG00000002697
GO:0035331	negative regulation of hippo signaling cascade	biological_process	0.31016	1	1	296	7	12837	ENSAPLG00000006132
GO:0033044	regulation of chromosome organization	biological_process	0.31019	1	5	296	135	12837	ENSAPLG00000008540,ENSAPLG00000004191,ENSAPLG00000013728,ENSAPLG00000014331,ENSAPLG00000006003
GO:0015631	tubulin binding	molecular_function	0.31025	1	8	296	203	12837	ENSAPLG00000001055,ENSAPLG00000009901,ENSAPLG00000006665,ENSAPLG00000002082,ENSAPLG00000009290,ENSAPLG00000007150,ENSAPLG00000012567,ENSAPLG00000008150
GO:0042326	negative regulation of phosphorylation	biological_process	0.31069	1	6	296	186	12837	ENSAPLG00000007323,ENSAPLG00000002697,ENSAPLG00000008162,ENSAPLG00000016032,ENSAPLG00000006984,ENSAPLG00000006843
GO:0034452	dynactin binding	molecular_function	0.3111	1	1	296	7	12837	ENSAPLG00000007990
GO:0004707	MAP kinase activity	molecular_function	0.31136	1	1	296	13	12837	ENSAPLG00000008750
GO:0046777	protein autophosphorylation	biological_process	0.31164	1	6	296	122	12837	ENSAPLG00000005830,ENSAPLG00000003090,ENSAPLG00000008504,ENSAPLG00000007990,ENSAPLG00000008750,ENSAPLG00000011952
GO:0048661	positive regulation of smooth muscle cell proliferation	biological_process	0.31242	1	1	296	16	12837	ENSAPLG00000002525
GO:0043536	positive regulation of blood vessel endothelial cell migration	biological_process	0.31252	1	2	296	34	12837	ENSAPLG00000003526,ENSAPLG00000009768
GO:1901988	negative regulation of cell cycle phase transition	biological_process	0.31252	1	4	296	124	12837	ENSAPLG00000009018,ENSAPLG00000009527,ENSAPLG00000008244,ENSAPLG00000002697
GO:0031503	protein complex localization	biological_process	0.31267	1	2	296	43	12837	ENSAPLG00000002082,ENSAPLG00000008244
GO:0061458	reproductive system development	biological_process	0.31273	1	5	296	150	12837	ENSAPLG00000004585,ENSAPLG00000003673,ENSAPLG00000003553,ENSAPLG00000007198,ENSAPLG00000010915
GO:0031644	regulation of neurological system process	biological_process	0.31361	1	7	296	133	12837	ENSAPLG00000007445,ENSAPLG00000006843,ENSAPLG00000007990,ENSAPLG00000006054,ENSAPLG00000014912,ENSAPLG00000006763,ENSAPLG00000015187
GO:0009611	response to wounding	biological_process	0.31407	1	10	296	401	12837	ENSAPLG00000015187,ENSAPLG00000003090,ENSAPLG00000005685,ENSAPLG00000003526,ENSAPLG00000015373,ENSAPLG00000009689,ENSAPLG00000009910,ENSAPLG00000012652,ENSAPLG00000014089,ENSAPLG00000004585
GO:0065008	regulation of biological quality	biological_process	0.31419	1	51	296	1733	12837	ENSAPLG00000002697,ENSAPLG00000008540,ENSAPLG00000002930,ENSAPLG00000007445,ENSAPLG00000004585,ENSAPLG00000009963,ENSAPLG00000004060,ENSAPLG00000006662,ENSAPLG00000007150,ENSAPLG00000013273,ENSAPLG00000006888,ENSAPLG00000003553,ENSAPLG00000012567,ENSAPLG00000014803,ENSAPLG00000012652,ENSAPLG00000009031,ENSAPLG00000007502,ENSAPLG00000013874,ENSAPLG00000011183,ENSAPLG00000013079,ENSAPLG00000009290,…
GO:0005681	spliceosomal complex	cellular_component	0.31521	1	2	296	92	12837	ENSAPLG00000003755,ENSAPLG00000009527
GO:0004683	calmodulin-dependent protein kinase activity	molecular_function	0.31526	1	1	296	10	12837	ENSAPLG00000008750
GO:0051048	negative regulation of secretion	biological_process	0.31527	1	3	296	75	12837	ENSAPLG00000009844,ENSAPLG00000015187,ENSAPLG00000012652
GO:0060571	morphogenesis of an epithelial fold	biological_process	0.31576	1	1	296	19	12837	ENSAPLG00000003673
GO:0032872	regulation of stress-activated MAPK cascade	biological_process	0.31584	1	4	296	103	12837	ENSAPLG00000015796,ENSAPLG00000014803,ENSAPLG00000005830,ENSAPLG00000003386
GO:0034982	mitochondrial protein processing	biological_process	0.31621	1	1	296	8	12837	ENSAPLG00000011183
GO:0007189	adenylate cyclase-activating G-protein coupled receptor signaling pathway	biological_process	0.31631	1	2	296	46	12837	ENSAPLG00000015373,ENSAPLG00000013670
GO:0043198	dendritic shaft	cellular_component	0.31636	1	1	296	7	12837	ENSAPLG00000006843
GO:0016645	oxidoreductase activity, acting on the CH-NH group of donors	molecular_function	0.31676	1	1	296	18	12837	ENSAPLG00000010485
GO:0006541	glutamine metabolic process	biological_process	0.31705	1	1	296	15	12837	ENSAPLG00000012743
GO:0032330	regulation of chondrocyte differentiation	biological_process	0.31796	1	2	296	28	12837	ENSAPLG00000003238,ENSAPLG00000012985
GO:0010629	negative regulation of gene expression	biological_process	0.31818	1	20	296	670	12837	ENSAPLG00000003553,ENSAPLG00000006003,ENSAPLG00000009031,ENSAPLG00000005151,ENSAPLG00000006132,ENSAPLG00000010915,ENSAPLG00000005259,ENSAPLG00000006843,ENSAPLG00000002486,ENSAPLG00000011385,ENSAPLG00000008244,ENSAPLG00000009206,ENSAPLG00000008276,ENSAPLG00000004585,ENSAPLG00000009963,ENSAPLG00000009768,ENSAPLG00000011969,ENSAPLG00000003468,ENSAPLG00000002569,ENSAPLG00000006672
GO:0032288	myelin assembly	biological_process	0.31896	1	1	296	8	12837	ENSAPLG00000012505
GO:0003081	regulation of systemic arterial blood pressure by renin-angiotensin	biological_process	0.31914	1	1	296	19	12837	ENSAPLG00000014928
GO:0003006	developmental process involved in reproduction	biological_process	0.31934	1	8	296	255	12837	ENSAPLG00000005151,ENSAPLG00000004585,ENSAPLG00000015959,ENSAPLG00000002697,ENSAPLG00000003553,ENSAPLG00000007198,ENSAPLG00000003673,ENSAPLG00000010915
GO:0001725	stress fiber	cellular_component	0.31969	1	2	296	30	12837	ENSAPLG00000010395,ENSAPLG00000005685
GO:0072006	nephron development	biological_process	0.3202	1	3	296	61	12837	ENSAPLG00000003673,ENSAPLG00000014524,ENSAPLG00000009910
GO:0010812	negative regulation of cell-substrate adhesion	biological_process	0.32051	1	2	296	31	12837	ENSAPLG00000002653,ENSAPLG00000013554
GO:0035089	establishment of apical/basal cell polarity	biological_process	0.32054	1	1	296	12	12837	ENSAPLG00000006763
GO:0070933	histone H4 deacetylation	biological_process	0.3206	1	1	296	7	12837	ENSAPLG00000009768
GO:0005578	proteinaceous extracellular matrix	cellular_component	0.32074	1	5	296	88	12837	ENSAPLG00000012652,ENSAPLG00000012621,ENSAPLG00000014524,ENSAPLG00000013356,ENSAPLG00000009689
GO:0042753	positive regulation of circadian rhythm	biological_process	0.32085	1	1	296	9	12837	ENSAPLG00000009963
GO:2001244	positive regulation of intrinsic apoptotic signaling pathway	biological_process	0.32185	1	1	296	32	12837	ENSAPLG00000008244
GO:0002224	toll-like receptor signaling pathway	biological_process	0.32213	1	2	296	52	12837	ENSAPLG00000007977,ENSAPLG00000004585
GO:0051179	localization	biological_process	0.3223	1	91	296	3140	12837	ENSAPLG00000004191,ENSAPLG00000016317,ENSAPLG00000002486,ENSAPLG00000007630,ENSAPLG00000001913,ENSAPLG00000007125,ENSAPLG00000015768,ENSAPLG00000006763,ENSAPLG00000007150,ENSAPLG00000009824,ENSAPLG00000013552,ENSAPLG00000012652,ENSAPLG00000009031,ENSAPLG00000013033,ENSAPLG00000005294,ENSAPLG00000014616,ENSAPLG00000012460,ENSAPLG00000004060,ENSAPLG00000012538,ENSAPLG00000005685,ENSAPLG00000004585,…
GO:0045663	positive regulation of myoblast differentiation	biological_process	0.32234	1	1	296	13	12837	ENSAPLG00000015796
GO:0003016	respiratory system process	biological_process	0.32323	1	1	296	15	12837	ENSAPLG00000004118
GO:0001773	myeloid dendritic cell activation	biological_process	0.32356	1	1	296	13	12837	ENSAPLG00000006843
GO:0003333	amino acid transmembrane transport	biological_process	0.32373	1	1	296	9	12837	ENSAPLG00000014091
GO:0015804	neutral amino acid transport	biological_process	0.32393	1	1	296	12	12837	ENSAPLG00000014091
GO:0006367	transcription initiation from RNA polymerase II promoter	biological_process	0.32402	1	2	296	37	12837	ENSAPLG00000002684,ENSAPLG00000004585
GO:0060350	endochondral bone morphogenesis	biological_process	0.32437	1	2	296	35	12837	ENSAPLG00000015373,ENSAPLG00000008295
GO:0015368	calcium:cation antiporter activity	molecular_function	0.32467	1	1	296	8	12837	ENSAPLG00000013033
GO:0030851	granulocyte differentiation	biological_process	0.32468	1	1	296	16	12837	ENSAPLG00000014808
GO:0019067	viral assembly, maturation, egress, and release	biological_process	0.32469	1	1	296	26	12837	ENSAPLG00000006665
GO:0008299	isoprenoid biosynthetic process	biological_process	0.32477	1	1	296	17	12837	ENSAPLG00000007572
GO:0044237	cellular metabolic process	biological_process	0.3249	1	141	296	5690	12837	ENSAPLG00000010515,ENSAPLG00000015651,ENSAPLG00000011298,ENSAPLG00000014950,ENSAPLG00000006475,ENSAPLG00000005643,ENSAPLG00000015373,ENSAPLG00000013009,ENSAPLG00000016424,ENSAPLG00000015187,ENSAPLG00000015435,ENSAPLG00000016032,ENSAPLG00000014696,ENSAPLG00000014978,ENSAPLG00000014331,ENSAPLG00000003084,ENSAPLG00000005959,ENSAPLG00000013358,ENSAPLG00000012985,ENSAPLG00000011385,ENSAPLG00000002917,…
GO:0000302	response to reactive oxygen species	biological_process	0.32494	1	3	296	82	12837	ENSAPLG00000015796,ENSAPLG00000003090,ENSAPLG00000003468
GO:0001763	morphogenesis of a branching structure	biological_process	0.32521	1	5	296	127	12837	ENSAPLG00000003468,ENSAPLG00000004585,ENSAPLG00000005151,ENSAPLG00000013554,ENSAPLG00000003673
GO:0000803	sex chromosome	cellular_component	0.32528	1	1	296	19	12837	ENSAPLG00000010725
GO:0070302	regulation of stress-activated protein kinase signaling cascade	biological_process	0.3253	1	4	296	104	12837	ENSAPLG00000005830,ENSAPLG00000014803,ENSAPLG00000003386,ENSAPLG00000015796
GO:0000313	organellar ribosome	cellular_component	0.32583	1	1	296	42	12837	ENSAPLG00000004031
GO:0005761	mitochondrial ribosome	cellular_component	0.32583	1	1	296	42	12837	ENSAPLG00000004031
GO:0032204	regulation of telomere maintenance	biological_process	0.32585	1	2	296	42	12837	ENSAPLG00000006003,ENSAPLG00000008540
GO:0032432	actin filament bundle	cellular_component	0.32588	1	2	296	33	12837	ENSAPLG00000005685,ENSAPLG00000010395
GO:0050432	catecholamine secretion	biological_process	0.32595	1	1	296	13	12837	ENSAPLG00000014912
GO:0030433	ER-associated protein catabolic process	biological_process	0.32619	1	1	296	32	12837	ENSAPLG00000015959
GO:0033599	regulation of mammary gland epithelial cell proliferation	biological_process	0.32626	1	1	296	10	12837	ENSAPLG00000005151
GO:0043434	response to peptide hormone stimulus	biological_process	0.32657	1	4	296	106	12837	ENSAPLG00000002697,ENSAPLG00000003512,ENSAPLG00000009768,ENSAPLG00000009031
GO:0001919	regulation of receptor recycling	biological_process	0.32681	1	1	296	14	12837	ENSAPLG00000006843
GO:0034470	ncRNA processing	biological_process	0.32718	1	4	296	156	12837	ENSAPLG00000009903,ENSAPLG00000016032,ENSAPLG00000005643,ENSAPLG00000015651
GO:0060147	regulation of posttranscriptional gene silencing	biological_process	0.3275	1	1	296	14	12837	ENSAPLG00000009031
GO:0060966	regulation of gene silencing by RNA	biological_process	0.3275	1	1	296	14	12837	ENSAPLG00000009031
GO:0051348	negative regulation of transferase activity	biological_process	0.32761	1	4	296	132	12837	ENSAPLG00000008162,ENSAPLG00000006843,ENSAPLG00000006984,ENSAPLG00000016032
GO:0035385	Roundabout signaling pathway	biological_process	0.32781	1	1	296	6	12837	ENSAPLG00000007198
GO:0070841	inclusion body assembly	biological_process	0.32798	1	1	296	8	12837	ENSAPLG00000005259
GO:0090150	establishment of protein localization to membrane	biological_process	0.328	1	1	296	9	12837	ENSAPLG00000015187
GO:0044450	microtubule organizing center part	cellular_component	0.32803	1	4	296	96	12837	ENSAPLG00000011076,ENSAPLG00000002082,ENSAPLG00000012567,ENSAPLG00000010551
GO:0017134	fibroblast growth factor binding	molecular_function	0.32807	1	1	296	13	12837	ENSAPLG00000011952
GO:0060713	labyrinthine layer morphogenesis	biological_process	0.32819	1	1	296	14	12837	ENSAPLG00000005259
GO:0005004	GPI-linked ephrin receptor activity	molecular_function	0.32897	1	1	296	4	12837	ENSAPLG00000012538
GO:0003416	endochondral bone growth	biological_process	0.32906	1	1	296	12	12837	ENSAPLG00000008295
GO:0072497	mesenchymal stem cell differentiation	biological_process	0.32908	1	1	296	6	12837	ENSAPLG00000003238
GO:0021953	central nervous system neuron differentiation	biological_process	0.32979	1	4	296	86	12837	ENSAPLG00000006843,ENSAPLG00000005830,ENSAPLG00000002735,ENSAPLG00000006763
GO:0004864	protein phosphatase inhibitor activity	molecular_function	0.33003	1	1	296	14	12837	ENSAPLG00000013548
GO:0005978	glycogen biosynthetic process	biological_process	0.33024	1	1	296	16	12837	ENSAPLG00000016424
GO:0009250	glucan biosynthetic process	biological_process	0.33024	1	1	296	16	12837	ENSAPLG00000016424
GO:0060977	coronary vasculature morphogenesis	biological_process	0.33072	1	1	296	7	12837	ENSAPLG00000006984
GO:0090201	negative regulation of release of cytochrome c from mitochondria	biological_process	0.33097	1	1	296	12	12837	ENSAPLG00000003468
GO:0070932	histone H3 deacetylation	biological_process	0.33177	1	1	296	10	12837	ENSAPLG00000009768
GO:0050951	sensory perception of temperature stimulus	biological_process	0.33225	1	1	296	10	12837	ENSAPLG00000005830
GO:0040017	positive regulation of locomotion	biological_process	0.33265	1	9	296	248	12837	ENSAPLG00000002525,ENSAPLG00000009768,ENSAPLG00000013548,ENSAPLG00000002082,ENSAPLG00000005470,ENSAPLG00000007245,ENSAPLG00000005685,ENSAPLG00000003468,ENSAPLG00000003526
GO:0034205	beta-amyloid formation	biological_process	0.33282	1	1	296	11	12837	ENSAPLG00000006843
GO:0007369	gastrulation	biological_process	0.333	1	4	296	104	12837	ENSAPLG00000012652,ENSAPLG00000002082,ENSAPLG00000002653,ENSAPLG00000007323
GO:0048736	appendage development	biological_process	0.33329	1	5	296	121	12837	ENSAPLG00000006843,ENSAPLG00000006761,ENSAPLG00000012985,ENSAPLG00000014928,ENSAPLG00000015373
GO:0060173	limb development	biological_process	0.33329	1	5	296	121	12837	ENSAPLG00000014928,ENSAPLG00000015373,ENSAPLG00000006843,ENSAPLG00000006761,ENSAPLG00000012985
GO:0050804	regulation of synaptic transmission	biological_process	0.33343	1	6	296	111	12837	ENSAPLG00000006763,ENSAPLG00000015187,ENSAPLG00000014912,ENSAPLG00000007990,ENSAPLG00000007445,ENSAPLG00000006843
GO:0048841	regulation of axon extension involved in axon guidance	biological_process	0.33361	1	1	296	7	12837	ENSAPLG00000001913
GO:0001046	core promoter sequence-specific DNA binding	molecular_function	0.33469	1	1	296	19	12837	ENSAPLG00000008537
GO:0006513	protein monoubiquitination	biological_process	0.33477	1	2	296	39	12837	ENSAPLG00000009527,ENSAPLG00000010725
GO:0019212	phosphatase inhibitor activity	molecular_function	0.33478	1	1	296	16	12837	ENSAPLG00000013548
GO:0015988	energy coupled proton transmembrane transport, against electrochemical gradient	biological_process	0.33521	1	1	296	18	12837	ENSAPLG00000007502
GO:0015991	ATP hydrolysis coupled proton transport	biological_process	0.33521	1	1	296	18	12837	ENSAPLG00000007502
GO:0014069	postsynaptic density	cellular_component	0.33524	1	5	296	75	12837	ENSAPLG00000013735,ENSAPLG00000012505,ENSAPLG00000015024,ENSAPLG00000014121,ENSAPLG00000008750
GO:0060135	maternal process involved in female pregnancy	biological_process	0.33528	1	1	296	19	12837	ENSAPLG00000004585
GO:0035330	regulation of hippo signaling cascade	biological_process	0.33569	1	1	296	10	12837	ENSAPLG00000006132
GO:0043086	negative regulation of catalytic activity	biological_process	0.33577	1	10	296	338	12837	ENSAPLG00000006984,ENSAPLG00000016032,ENSAPLG00000005559,ENSAPLG00000004239,ENSAPLG00000006843,ENSAPLG00000003468,ENSAPLG00000002569,ENSAPLG00000005259,ENSAPLG00000008162,ENSAPLG00000012340
GO:0097300	programmed necrotic cell death	biological_process	0.33578	1	1	296	19	12837	ENSAPLG00000015796
GO:0031646	positive regulation of neurological system process	biological_process	0.33581	1	3	296	44	12837	ENSAPLG00000006054,ENSAPLG00000014912,ENSAPLG00000015187
GO:0008201	heparin binding	molecular_function	0.33592	1	2	296	48	12837	ENSAPLG00000009689,ENSAPLG00000004239
GO:0033036	macromolecule localization	biological_process	0.336	1	35	296	1199	12837	ENSAPLG00000006258,ENSAPLG00000012505,ENSAPLG00000005151,ENSAPLG00000006665,ENSAPLG00000005259,ENSAPLG00000014928,ENSAPLG00000015187,ENSAPLG00000003738,ENSAPLG00000011766,ENSAPLG00000002082,ENSAPLG00000009844,ENSAPLG00000009698,ENSAPLG00000008244,ENSAPLG00000010725,ENSAPLG00000009018,ENSAPLG00000004644,ENSAPLG00000011185,ENSAPLG00000007990,ENSAPLG00000007977,ENSAPLG00000007150,ENSAPLG00000012652,…
GO:0090316	positive regulation of intracellular protein transport	biological_process	0.33601	1	3	296	73	12837	ENSAPLG00000007990,ENSAPLG00000006843,ENSAPLG00000004191
GO:0070372	regulation of ERK1 and ERK2 cascade	biological_process	0.33672	1	5	296	132	12837	ENSAPLG00000005151,ENSAPLG00000012652,ENSAPLG00000005830,ENSAPLG00000006984,ENSAPLG00000015187
GO:0005539	glycosaminoglycan binding	molecular_function	0.33712	1	3	296	76	12837	ENSAPLG00000009689,ENSAPLG00000004239,ENSAPLG00000016034
GO:0021872	forebrain generation of neurons	biological_process	0.33734	1	2	296	33	12837	ENSAPLG00000002735,ENSAPLG00000007245
GO:0048821	erythrocyte development	biological_process	0.33768	1	1	296	11	12837	ENSAPLG00000015852
GO:0070325	lipoprotein particle receptor binding	molecular_function	0.3377	1	1	296	14	12837	ENSAPLG00000014912
GO:0006687	glycosphingolipid metabolic process	biological_process	0.33798	1	1	296	20	12837	ENSAPLG00000003794
GO:0044665	MLL1/2 complex	cellular_component	0.33803	1	1	296	19	12837	ENSAPLG00000003903
GO:0071339	MLL1 complex	cellular_component	0.33803	1	1	296	19	12837	ENSAPLG00000003903
GO:0004623	phospholipase A2 activity	molecular_function	0.33904	1	1	296	21	12837	ENSAPLG00000013009
GO:0033176	proton-transporting V-type ATPase complex	cellular_component	0.33932	1	1	296	19	12837	ENSAPLG00000007502
GO:0035304	regulation of protein dephosphorylation	biological_process	0.34001	1	1	296	16	12837	ENSAPLG00000014777
GO:0030215	semaphorin receptor binding	molecular_function	0.34056	1	1	296	6	12837	ENSAPLG00000013554
GO:0044454	nuclear chromosome part	cellular_component	0.34106	1	7	296	227	12837	ENSAPLG00000011969,ENSAPLG00000009206,ENSAPLG00000010725,ENSAPLG00000008244,ENSAPLG00000008538,ENSAPLG00000006003,ENSAPLG00000004585
GO:0007417	central nervous system development	biological_process	0.34108	1	15	296	383	12837	ENSAPLG00000006054,ENSAPLG00000013735,ENSAPLG00000001913,ENSAPLG00000011298,ENSAPLG00000007990,ENSAPLG00000006843,ENSAPLG00000007245,ENSAPLG00000002697,ENSAPLG00000006763,ENSAPLG00000007323,ENSAPLG00000002735,ENSAPLG00000007198,ENSAPLG00000005830,ENSAPLG00000014803,ENSAPLG00000015036
GO:0060004	reflex	biological_process	0.34181	1	1	296	12	12837	ENSAPLG00000011183
GO:2001022	positive regulation of response to DNA damage stimulus	biological_process	0.34196	1	2	296	46	12837	ENSAPLG00000008244,ENSAPLG00000006984
GO:0017075	syntaxin-1 binding	molecular_function	0.3422	1	1	296	7	12837	ENSAPLG00000014912
GO:0008053	mitochondrial fusion	biological_process	0.34223	1	1	296	12	12837	ENSAPLG00000011183
GO:0031146	SCF-dependent proteasomal ubiquitin-dependent protein catabolic process	biological_process	0.34223	1	1	296	19	12837	ENSAPLG00000009963
GO:0009201	ribonucleoside triphosphate biosynthetic process	biological_process	0.34228	1	1	296	29	12837	ENSAPLG00000012743
GO:0001655	urogenital system development	biological_process	0.3425	1	7	296	177	12837	ENSAPLG00000010915,ENSAPLG00000007198,ENSAPLG00000003673,ENSAPLG00000014928,ENSAPLG00000009910,ENSAPLG00000004585,ENSAPLG00000014524
GO:0051851	modification by host of symbiont morphology or physiology	biological_process	0.34262	1	1	296	27	12837	ENSAPLG00000006665
GO:0034237	protein kinase A regulatory subunit binding	molecular_function	0.34267	1	1	296	11	12837	ENSAPLG00000010992
GO:0070228	regulation of lymphocyte apoptotic process	biological_process	0.34369	1	1	296	25	12837	ENSAPLG00000002569
GO:0001756	somitogenesis	biological_process	0.34373	1	2	296	43	12837	ENSAPLG00000002697,ENSAPLG00000006843
GO:0032984	macromolecular complex disassembly	biological_process	0.34409	1	3	296	83	12837	ENSAPLG00000002082,ENSAPLG00000009290,ENSAPLG00000008538
GO:0050431	transforming growth factor beta binding	molecular_function	0.34433	1	1	296	10	12837	ENSAPLG00000012621
GO:0015849	organic acid transport	biological_process	0.34474	1	4	296	125	12837	ENSAPLG00000009653,ENSAPLG00000014091,ENSAPLG00000014089,ENSAPLG00000006843
GO:0046942	carboxylic acid transport	biological_process	0.34474	1	4	296	125	12837	ENSAPLG00000009653,ENSAPLG00000014089,ENSAPLG00000014091,ENSAPLG00000006843
GO:0008083	growth factor activity	molecular_function	0.34496	1	2	296	81	12837	ENSAPLG00000005470,ENSAPLG00000004118
GO:0048286	lung alveolus development	biological_process	0.3453	1	1	296	24	12837	ENSAPLG00000012985
GO:0019083	viral transcription	biological_process	0.34536	1	1	296	23	12837	ENSAPLG00000013992
GO:0008150	biological_process	biological_process	0.34566	1	252	296	10366	12837	ENSAPLG00000006003,ENSAPLG00000009070,ENSAPLG00000006258,ENSAPLG00000013554,ENSAPLG00000002525,ENSAPLG00000009845,ENSAPLG00000002479,ENSAPLG00000014121,ENSAPLG00000009852,ENSAPLG00000012361,ENSAPLG00000006054,ENSAPLG00000012378,ENSAPLG00000014612,ENSAPLG00000008504,ENSAPLG00000011214,ENSAPLG00000008244,ENSAPLG00000003614,ENSAPLG00000000860,ENSAPLG00000007198,ENSAPLG00000005830,ENSAPLG00000005611,…
GO:0021697	cerebellar cortex formation	biological_process	0.3458	1	1	296	12	12837	ENSAPLG00000006763
GO:0007026	negative regulation of microtubule depolymerization	biological_process	0.34585	1	1	296	10	12837	ENSAPLG00000002082
GO:0003950	NAD+ ADP-ribosyltransferase activity	molecular_function	0.34601	1	1	296	17	12837	ENSAPLG00000006979
GO:0006887	exocytosis	biological_process	0.34675	1	6	296	135	12837	ENSAPLG00000014912,ENSAPLG00000015187,ENSAPLG00000006843,ENSAPLG00000013341,ENSAPLG00000002082,ENSAPLG00000007990
GO:0031327	negative regulation of cellular biosynthetic process	biological_process	0.34678	1	19	296	676	12837	ENSAPLG00000009031,ENSAPLG00000005151,ENSAPLG00000006132,ENSAPLG00000006003,ENSAPLG00000003553,ENSAPLG00000002486,ENSAPLG00000006843,ENSAPLG00000005259,ENSAPLG00000010915,ENSAPLG00000009768,ENSAPLG00000009963,ENSAPLG00000004585,ENSAPLG00000008276,ENSAPLG00000008244,ENSAPLG00000009206,ENSAPLG00000006672,ENSAPLG00000002569,ENSAPLG00000015852,ENSAPLG00000011969
GO:0032104	regulation of response to extracellular stimulus	biological_process	0.34685	1	2	296	49	12837	ENSAPLG00000009527,ENSAPLG00000013358
GO:0032107	regulation of response to nutrient levels	biological_process	0.34685	1	2	296	49	12837	ENSAPLG00000009527,ENSAPLG00000013358
GO:0003156	regulation of organ formation	biological_process	0.34685	1	1	296	22	12837	ENSAPLG00000003673
GO:0035162	embryonic hemopoiesis	biological_process	0.34716	1	1	296	12	12837	ENSAPLG00000014803
GO:0005088	Ras guanyl-nucleotide exchange factor activity	molecular_function	0.34736	1	6	296	92	12837	ENSAPLG00000013325,ENSAPLG00000005294,ENSAPLG00000008283,ENSAPLG00000003498,ENSAPLG00000010515,ENSAPLG00000006373
GO:0003001	generation of a signal involved in cell-cell signaling	biological_process	0.34737	1	7	296	174	12837	ENSAPLG00000006843,ENSAPLG00000007990,ENSAPLG00000003553,ENSAPLG00000014912,ENSAPLG00000003010,ENSAPLG00000015373,ENSAPLG00000015187
GO:0023061	signal release	biological_process	0.34737	1	7	296	174	12837	ENSAPLG00000006843,ENSAPLG00000007990,ENSAPLG00000003010,ENSAPLG00000014912,ENSAPLG00000003553,ENSAPLG00000015187,ENSAPLG00000015373
GO:0000422	mitochondrion degradation	biological_process	0.3475	1	1	296	14	12837	ENSAPLG00000015643
GO:0021543	pallium development	biological_process	0.34792	1	4	296	76	12837	ENSAPLG00000007990,ENSAPLG00000006843,ENSAPLG00000002735,ENSAPLG00000013735
GO:0016458	gene silencing	biological_process	0.34808	1	3	296	66	12837	ENSAPLG00000008276,ENSAPLG00000009206,ENSAPLG00000009031
GO:0016787	hydrolase activity	molecular_function	0.34844	1	44	296	1714	12837	ENSAPLG00000013364,ENSAPLG00000014950,ENSAPLG00000005903,ENSAPLG00000012170,ENSAPLG00000004816,ENSAPLG00000009246,ENSAPLG00000006790,ENSAPLG00000004644,ENSAPLG00000009910,ENSAPLG00000002352,ENSAPLG00000013009,ENSAPLG00000002764,ENSAPLG00000015373,ENSAPLG00000009206,ENSAPLG00000015686,ENSAPLG00000007323,ENSAPLG00000008244,ENSAPLG00000003794,ENSAPLG00000012023,ENSAPLG00000008147,ENSAPLG00000016424,…
GO:2000780	negative regulation of double-strand break repair	biological_process	0.34849	1	1	296	16	12837	ENSAPLG00000004191
GO:0046034	ATP metabolic process	biological_process	0.34923	1	1	296	29	12837	ENSAPLG00000008147
GO:0048638	regulation of developmental growth	biological_process	0.34932	1	4	296	81	12837	ENSAPLG00000007150,ENSAPLG00000001913,ENSAPLG00000012652,ENSAPLG00000002352
GO:0001091	RNA polymerase II basal transcription factor binding	molecular_function	0.34936	1	1	296	11	12837	ENSAPLG00000004585
GO:0010762	regulation of fibroblast migration	biological_process	0.34977	1	1	296	14	12837	ENSAPLG00000015187
GO:0010587	miRNA catabolic process	biological_process	0.34978	1	1	296	8	12837	ENSAPLG00000012023
GO:0031347	regulation of defense response	biological_process	0.35003	1	6	296	235	12837	ENSAPLG00000009844,ENSAPLG00000002697,ENSAPLG00000007977,ENSAPLG00000004585,ENSAPLG00000003526,ENSAPLG00000009031
GO:0090311	regulation of protein deacetylation	biological_process	0.35021	1	1	296	16	12837	ENSAPLG00000006984
GO:0045738	negative regulation of DNA repair	biological_process	0.35047	1	1	296	17	12837	ENSAPLG00000004191
GO:0030859	polarized epithelial cell differentiation	biological_process	0.35094	1	1	296	12	12837	ENSAPLG00000006763
GO:0006336	DNA replication-independent nucleosome assembly	biological_process	0.35105	1	1	296	13	12837	ENSAPLG00000004924
GO:0034724	DNA replication-independent nucleosome organization	biological_process	0.35105	1	1	296	13	12837	ENSAPLG00000004924
GO:0031527	filopodium membrane	cellular_component	0.35143	1	1	296	7	12837	ENSAPLG00000016232
GO:0044403	symbiosis, encompassing mutualism through parasitism	biological_process	0.35146	1	4	296	153	12837	ENSAPLG00000014928,ENSAPLG00000006665,ENSAPLG00000013992,ENSAPLG00000012652
GO:0044419	interspecies interaction between organisms	biological_process	0.35146	1	4	296	153	12837	ENSAPLG00000013992,ENSAPLG00000012652,ENSAPLG00000014928,ENSAPLG00000006665
GO:0007020	microtubule nucleation	biological_process	0.35151	1	1	296	15	12837	ENSAPLG00000002082
GO:0015175	neutral amino acid transmembrane transporter activity	molecular_function	0.35158	1	1	296	13	12837	ENSAPLG00000014091
GO:0035327	transcriptionally active chromatin	cellular_component	0.35258	1	1	296	12	12837	ENSAPLG00000004585
GO:0031579	membrane raft organization	biological_process	0.35291	1	1	296	11	12837	ENSAPLG00000007977
GO:0006399	tRNA metabolic process	biological_process	0.35304	1	3	296	107	12837	ENSAPLG00000005643,ENSAPLG00000009903,ENSAPLG00000016032
GO:0042445	hormone metabolic process	biological_process	0.35306	1	3	296	89	12837	ENSAPLG00000004585,ENSAPLG00000004644,ENSAPLG00000014928
[truncated: 7,659 more rows]
