# Supplementary material for: Identification of Differentially Expressed Non-coding RNA Networks With Potential Immunoregulatory Roles During Salmonella Enteritidis Infection in Ducks
Source: Front Vet Sci. 2021 Jun 16;8:692501. doi: 10.3389/fvets.2021.692501 (PMC8242174; doi:10.3389/fvets.2021.692501)
Supplement: Supplementary Table 4 — Analysis of differentially expressed mRNAs between 0, 3, and 6 hpi. [file Table_4.XLSX]

## Sheet: T_3h_vs_T_0h
gene_id	sRNA	gene_id	gene_name
XLOC_136880	novel_323	ENSAPLG00000008620	-
XLOC_136880	novel_323	ENSAPLG00000005400	-
XLOC_136880	novel_323	ENSAPLG00000009878	SPSB1
XLOC_136880	novel_323	ENSAPLG00000010386	HELZ2
XLOC_136880	novel_323	ENSAPLG00000002647	CD9
XLOC_136880	novel_323	ENSAPLG00000013114	MME
XLOC_136880	novel_323	ENSAPLG00000011214	RAPGEF5
XLOC_136880	novel_323	ENSAPLG00000009838	CCL26
XLOC_136880	novel_323	ENSAPLG00000012517	-
XLOC_136880	novel_323	ENSAPLG00000006970	TMEM86A
XLOC_136880	novel_323	ENSAPLG00000014348	SERPINH1
XLOC_136880	novel_323	ENSAPLG00000011079	-
XLOC_136880	novel_323	ENSAPLG00000004149	ALOX5AP
XLOC_136880	novel_323	ENSAPLG00000005749	-
XLOC_055755	novel_323	ENSAPLG00000008620	-
XLOC_055755	novel_323	ENSAPLG00000005400	-
XLOC_055755	novel_323	ENSAPLG00000009878	SPSB1
XLOC_055755	novel_323	ENSAPLG00000010386	HELZ2
XLOC_055755	novel_323	ENSAPLG00000002647	CD9
XLOC_055755	novel_323	ENSAPLG00000013114	MME
XLOC_055755	novel_323	ENSAPLG00000011214	RAPGEF5
XLOC_055755	novel_323	ENSAPLG00000009838	CCL26
XLOC_055755	novel_323	ENSAPLG00000012517	-
XLOC_055755	novel_323	ENSAPLG00000006970	TMEM86A
XLOC_055755	novel_323	ENSAPLG00000014348	SERPINH1
XLOC_055755	novel_323	ENSAPLG00000011079	-
XLOC_055755	novel_323	ENSAPLG00000004149	ALOX5AP
XLOC_055755	novel_323	ENSAPLG00000005749	-
XLOC_060474	novel_323	ENSAPLG00000008620	-
XLOC_060474	novel_323	ENSAPLG00000005400	-
XLOC_060474	novel_323	ENSAPLG00000009878	SPSB1
XLOC_060474	novel_323	ENSAPLG00000010386	HELZ2
XLOC_060474	novel_323	ENSAPLG00000002647	CD9
XLOC_060474	novel_323	ENSAPLG00000013114	MME
XLOC_060474	novel_323	ENSAPLG00000011214	RAPGEF5
XLOC_060474	novel_323	ENSAPLG00000009838	CCL26
XLOC_060474	novel_323	ENSAPLG00000012517	-
XLOC_060474	novel_323	ENSAPLG00000006970	TMEM86A
XLOC_060474	novel_323	ENSAPLG00000014348	SERPINH1
XLOC_060474	novel_323	ENSAPLG00000011079	-
XLOC_060474	novel_323	ENSAPLG00000004149	ALOX5AP
XLOC_060474	novel_323	ENSAPLG00000005749	-
XLOC_133357	novel_323	ENSAPLG00000008620	-
XLOC_133357	novel_323	ENSAPLG00000005400	-
XLOC_133357	novel_323	ENSAPLG00000009878	SPSB1
XLOC_133357	novel_323	ENSAPLG00000010386	HELZ2
XLOC_133357	novel_323	ENSAPLG00000002647	CD9
XLOC_133357	novel_323	ENSAPLG00000013114	MME
XLOC_133357	novel_323	ENSAPLG00000011214	RAPGEF5
XLOC_133357	novel_323	ENSAPLG00000009838	CCL26
XLOC_133357	novel_323	ENSAPLG00000012517	-
XLOC_133357	novel_323	ENSAPLG00000006970	TMEM86A
XLOC_133357	novel_323	ENSAPLG00000014348	SERPINH1
XLOC_133357	novel_323	ENSAPLG00000011079	-
XLOC_133357	novel_323	ENSAPLG00000004149	ALOX5AP
XLOC_133357	novel_323	ENSAPLG00000005749	-
XLOC_121913	novel_323	ENSAPLG00000008620	-
XLOC_121913	novel_323	ENSAPLG00000005400	-
XLOC_121913	novel_323	ENSAPLG00000009878	SPSB1
XLOC_121913	novel_323	ENSAPLG00000010386	HELZ2
XLOC_121913	novel_323	ENSAPLG00000002647	CD9
XLOC_121913	novel_323	ENSAPLG00000013114	MME
XLOC_121913	novel_323	ENSAPLG00000011214	RAPGEF5
XLOC_121913	novel_323	ENSAPLG00000009838	CCL26
XLOC_121913	novel_323	ENSAPLG00000012517	-
XLOC_121913	novel_323	ENSAPLG00000006970	TMEM86A
XLOC_121913	novel_323	ENSAPLG00000014348	SERPINH1
XLOC_121913	novel_323	ENSAPLG00000011079	-
XLOC_121913	novel_323	ENSAPLG00000004149	ALOX5AP
XLOC_121913	novel_323	ENSAPLG00000005749	-
XLOC_058022	novel_323	ENSAPLG00000008620	-
XLOC_058022	novel_323	ENSAPLG00000005400	-
XLOC_058022	novel_323	ENSAPLG00000009878	SPSB1
XLOC_058022	novel_323	ENSAPLG00000010386	HELZ2
XLOC_058022	novel_323	ENSAPLG00000002647	CD9
XLOC_058022	novel_323	ENSAPLG00000013114	MME
XLOC_058022	novel_323	ENSAPLG00000011214	RAPGEF5
XLOC_058022	novel_323	ENSAPLG00000009838	CCL26
XLOC_058022	novel_323	ENSAPLG00000012517	-
XLOC_058022	novel_323	ENSAPLG00000006970	TMEM86A
XLOC_058022	novel_323	ENSAPLG00000014348	SERPINH1
XLOC_058022	novel_323	ENSAPLG00000011079	-
XLOC_058022	novel_323	ENSAPLG00000004149	ALOX5AP
XLOC_058022	novel_323	ENSAPLG00000005749	-
XLOC_050757	novel_323	ENSAPLG00000008620	-
XLOC_050757	novel_323	ENSAPLG00000005400	-
XLOC_050757	novel_323	ENSAPLG00000009878	SPSB1
XLOC_050757	novel_323	ENSAPLG00000010386	HELZ2
XLOC_050757	novel_323	ENSAPLG00000002647	CD9
XLOC_050757	novel_323	ENSAPLG00000013114	MME
XLOC_050757	novel_323	ENSAPLG00000011214	RAPGEF5
XLOC_050757	novel_323	ENSAPLG00000009838	CCL26
XLOC_050757	novel_323	ENSAPLG00000012517	-
XLOC_050757	novel_323	ENSAPLG00000006970	TMEM86A
XLOC_050757	novel_323	ENSAPLG00000014348	SERPINH1
XLOC_050757	novel_323	ENSAPLG00000011079	-
XLOC_050757	novel_323	ENSAPLG00000004149	ALOX5AP
XLOC_050757	novel_323	ENSAPLG00000005749	-
XLOC_147015	novel_323	ENSAPLG00000008620	-
XLOC_147015	novel_323	ENSAPLG00000005400	-
XLOC_147015	novel_323	ENSAPLG00000009878	SPSB1
XLOC_147015	novel_323	ENSAPLG00000010386	HELZ2
XLOC_147015	novel_323	ENSAPLG00000002647	CD9
XLOC_147015	novel_323	ENSAPLG00000013114	MME
XLOC_147015	novel_323	ENSAPLG00000011214	RAPGEF5
XLOC_147015	novel_323	ENSAPLG00000009838	CCL26
XLOC_147015	novel_323	ENSAPLG00000012517	-
XLOC_147015	novel_323	ENSAPLG00000006970	TMEM86A
XLOC_147015	novel_323	ENSAPLG00000014348	SERPINH1
XLOC_147015	novel_323	ENSAPLG00000011079	-
XLOC_147015	novel_323	ENSAPLG00000004149	ALOX5AP
XLOC_147015	novel_323	ENSAPLG00000005749	-
XLOC_129378	novel_323	ENSAPLG00000008620	-
XLOC_129378	novel_323	ENSAPLG00000005400	-
XLOC_129378	novel_323	ENSAPLG00000009878	SPSB1
XLOC_129378	novel_323	ENSAPLG00000010386	HELZ2
XLOC_129378	novel_323	ENSAPLG00000002647	CD9
XLOC_129378	novel_323	ENSAPLG00000013114	MME
XLOC_129378	novel_323	ENSAPLG00000011214	RAPGEF5
XLOC_129378	novel_323	ENSAPLG00000009838	CCL26
XLOC_129378	novel_323	ENSAPLG00000012517	-
XLOC_129378	novel_323	ENSAPLG00000006970	TMEM86A
XLOC_129378	novel_323	ENSAPLG00000014348	SERPINH1
XLOC_129378	novel_323	ENSAPLG00000011079	-
XLOC_129378	novel_323	ENSAPLG00000004149	ALOX5AP
XLOC_129378	novel_323	ENSAPLG00000005749	-
XLOC_053689	novel_323	ENSAPLG00000008620	-
XLOC_053689	novel_323	ENSAPLG00000005400	-
XLOC_053689	novel_323	ENSAPLG00000009878	SPSB1
XLOC_053689	novel_323	ENSAPLG00000010386	HELZ2
XLOC_053689	novel_323	ENSAPLG00000002647	CD9
XLOC_053689	novel_323	ENSAPLG00000013114	MME
XLOC_053689	novel_323	ENSAPLG00000011214	RAPGEF5
XLOC_053689	novel_323	ENSAPLG00000009838	CCL26
XLOC_053689	novel_323	ENSAPLG00000012517	-
XLOC_053689	novel_323	ENSAPLG00000006970	TMEM86A
XLOC_053689	novel_323	ENSAPLG00000014348	SERPINH1
XLOC_053689	novel_323	ENSAPLG00000011079	-
XLOC_053689	novel_323	ENSAPLG00000004149	ALOX5AP
XLOC_053689	novel_323	ENSAPLG00000005749	-
XLOC_112865	novel_323	ENSAPLG00000008620	-
XLOC_112865	novel_323	ENSAPLG00000005400	-
XLOC_112865	novel_323	ENSAPLG00000009878	SPSB1
XLOC_112865	novel_323	ENSAPLG00000010386	HELZ2
XLOC_112865	novel_323	ENSAPLG00000002647	CD9
XLOC_112865	novel_323	ENSAPLG00000013114	MME
XLOC_112865	novel_323	ENSAPLG00000011214	RAPGEF5
XLOC_112865	novel_323	ENSAPLG00000009838	CCL26
XLOC_112865	novel_323	ENSAPLG00000012517	-
XLOC_112865	novel_323	ENSAPLG00000006970	TMEM86A
XLOC_112865	novel_323	ENSAPLG00000014348	SERPINH1
XLOC_112865	novel_323	ENSAPLG00000011079	-
XLOC_112865	novel_323	ENSAPLG00000004149	ALOX5AP
XLOC_112865	novel_323	ENSAPLG00000005749	-
XLOC_159415	novel_323	ENSAPLG00000008620	-
XLOC_159415	novel_323	ENSAPLG00000005400	-
XLOC_159415	novel_323	ENSAPLG00000009878	SPSB1
XLOC_159415	novel_323	ENSAPLG00000010386	HELZ2
XLOC_159415	novel_323	ENSAPLG00000002647	CD9
XLOC_159415	novel_323	ENSAPLG00000013114	MME
XLOC_159415	novel_323	ENSAPLG00000011214	RAPGEF5
XLOC_159415	novel_323	ENSAPLG00000009838	CCL26
XLOC_159415	novel_323	ENSAPLG00000012517	-
XLOC_159415	novel_323	ENSAPLG00000006970	TMEM86A
XLOC_159415	novel_323	ENSAPLG00000014348	SERPINH1
XLOC_159415	novel_323	ENSAPLG00000011079	-
XLOC_159415	novel_323	ENSAPLG00000004149	ALOX5AP
XLOC_159415	novel_323	ENSAPLG00000005749	-
XLOC_061172	novel_323	ENSAPLG00000008620	-
XLOC_061172	novel_323	ENSAPLG00000005400	-
XLOC_061172	novel_323	ENSAPLG00000009878	SPSB1
XLOC_061172	novel_323	ENSAPLG00000010386	HELZ2
XLOC_061172	novel_323	ENSAPLG00000002647	CD9
XLOC_061172	novel_323	ENSAPLG00000013114	MME
XLOC_061172	novel_323	ENSAPLG00000011214	RAPGEF5
XLOC_061172	novel_323	ENSAPLG00000009838	CCL26
XLOC_061172	novel_323	ENSAPLG00000012517	-
XLOC_061172	novel_323	ENSAPLG00000006970	TMEM86A
XLOC_061172	novel_323	ENSAPLG00000014348	SERPINH1
XLOC_061172	novel_323	ENSAPLG00000011079	-
XLOC_061172	novel_323	ENSAPLG00000004149	ALOX5AP
XLOC_061172	novel_323	ENSAPLG00000005749	-
XLOC_100415	novel_323	ENSAPLG00000008620	-
XLOC_100415	novel_323	ENSAPLG00000005400	-
XLOC_100415	novel_323	ENSAPLG00000009878	SPSB1
XLOC_100415	novel_323	ENSAPLG00000010386	HELZ2
XLOC_100415	novel_323	ENSAPLG00000002647	CD9
XLOC_100415	novel_323	ENSAPLG00000013114	MME
XLOC_100415	novel_323	ENSAPLG00000011214	RAPGEF5
XLOC_100415	novel_323	ENSAPLG00000009838	CCL26
XLOC_100415	novel_323	ENSAPLG00000012517	-
XLOC_100415	novel_323	ENSAPLG00000006970	TMEM86A
XLOC_100415	novel_323	ENSAPLG00000014348	SERPINH1
XLOC_100415	novel_323	ENSAPLG00000011079	-
XLOC_100415	novel_323	ENSAPLG00000004149	ALOX5AP
XLOC_100415	novel_323	ENSAPLG00000005749	-
XLOC_049442	novel_323	ENSAPLG00000008620	-
XLOC_049442	novel_323	ENSAPLG00000005400	-
XLOC_049442	novel_323	ENSAPLG00000009878	SPSB1
XLOC_049442	novel_323	ENSAPLG00000010386	HELZ2
XLOC_049442	novel_323	ENSAPLG00000002647	CD9
XLOC_049442	novel_323	ENSAPLG00000013114	MME
XLOC_049442	novel_323	ENSAPLG00000011214	RAPGEF5
XLOC_049442	novel_323	ENSAPLG00000009838	CCL26
XLOC_049442	novel_323	ENSAPLG00000012517	-
XLOC_049442	novel_323	ENSAPLG00000006970	TMEM86A
XLOC_049442	novel_323	ENSAPLG00000014348	SERPINH1
XLOC_049442	novel_323	ENSAPLG00000011079	-
XLOC_049442	novel_323	ENSAPLG00000004149	ALOX5AP
XLOC_049442	novel_323	ENSAPLG00000005749	-
XLOC_158265	novel_323	ENSAPLG00000008620	-
XLOC_158265	novel_323	ENSAPLG00000005400	-
XLOC_158265	novel_323	ENSAPLG00000009878	SPSB1
XLOC_158265	novel_323	ENSAPLG00000010386	HELZ2
XLOC_158265	novel_323	ENSAPLG00000002647	CD9
XLOC_158265	novel_323	ENSAPLG00000013114	MME
XLOC_158265	novel_323	ENSAPLG00000011214	RAPGEF5
XLOC_158265	novel_323	ENSAPLG00000009838	CCL26
XLOC_158265	novel_323	ENSAPLG00000012517	-
XLOC_158265	novel_323	ENSAPLG00000006970	TMEM86A
XLOC_158265	novel_323	ENSAPLG00000014348	SERPINH1
XLOC_158265	novel_323	ENSAPLG00000011079	-
XLOC_158265	novel_323	ENSAPLG00000004149	ALOX5AP
XLOC_158265	novel_323	ENSAPLG00000005749	-
XLOC_133499	novel_323	ENSAPLG00000008620	-
XLOC_133499	novel_323	ENSAPLG00000005400	-
XLOC_133499	novel_323	ENSAPLG00000009878	SPSB1
XLOC_133499	novel_323	ENSAPLG00000010386	HELZ2
XLOC_133499	novel_323	ENSAPLG00000002647	CD9
XLOC_133499	novel_323	ENSAPLG00000013114	MME
XLOC_133499	novel_323	ENSAPLG00000011214	RAPGEF5
XLOC_133499	novel_323	ENSAPLG00000009838	CCL26
XLOC_133499	novel_323	ENSAPLG00000012517	-
XLOC_133499	novel_323	ENSAPLG00000006970	TMEM86A
XLOC_133499	novel_323	ENSAPLG00000014348	SERPINH1
XLOC_133499	novel_323	ENSAPLG00000011079	-
XLOC_133499	novel_323	ENSAPLG00000004149	ALOX5AP
XLOC_133499	novel_323	ENSAPLG00000005749	-
XLOC_000724	novel_323	ENSAPLG00000008620	-
XLOC_000724	novel_323	ENSAPLG00000005400	-
XLOC_000724	novel_323	ENSAPLG00000009878	SPSB1
XLOC_000724	novel_323	ENSAPLG00000010386	HELZ2
XLOC_000724	novel_323	ENSAPLG00000002647	CD9
XLOC_000724	novel_323	ENSAPLG00000013114	MME
XLOC_000724	novel_323	ENSAPLG00000011214	RAPGEF5
XLOC_000724	novel_323	ENSAPLG00000009838	CCL26
XLOC_000724	novel_323	ENSAPLG00000012517	-
XLOC_000724	novel_323	ENSAPLG00000006970	TMEM86A
XLOC_000724	novel_323	ENSAPLG00000014348	SERPINH1
XLOC_000724	novel_323	ENSAPLG00000011079	-
XLOC_000724	novel_323	ENSAPLG00000004149	ALOX5AP
XLOC_000724	novel_323	ENSAPLG00000005749	-
XLOC_113086	novel_323	ENSAPLG00000008620	-
XLOC_113086	novel_323	ENSAPLG00000005400	-
XLOC_113086	novel_323	ENSAPLG00000009878	SPSB1
XLOC_113086	novel_323	ENSAPLG00000010386	HELZ2
XLOC_113086	novel_323	ENSAPLG00000002647	CD9
XLOC_113086	novel_323	ENSAPLG00000013114	MME
XLOC_113086	novel_323	ENSAPLG00000011214	RAPGEF5
XLOC_113086	novel_323	ENSAPLG00000009838	CCL26
XLOC_113086	novel_323	ENSAPLG00000012517	-
XLOC_113086	novel_323	ENSAPLG00000006970	TMEM86A
XLOC_113086	novel_323	ENSAPLG00000014348	SERPINH1
XLOC_113086	novel_323	ENSAPLG00000011079	-
XLOC_113086	novel_323	ENSAPLG00000004149	ALOX5AP
XLOC_113086	novel_323	ENSAPLG00000005749	-
XLOC_105218	novel_323	ENSAPLG00000008620	-
XLOC_105218	novel_323	ENSAPLG00000005400	-
XLOC_105218	novel_323	ENSAPLG00000009878	SPSB1
XLOC_105218	novel_323	ENSAPLG00000010386	HELZ2
XLOC_105218	novel_323	ENSAPLG00000002647	CD9
XLOC_105218	novel_323	ENSAPLG00000013114	MME
XLOC_105218	novel_323	ENSAPLG00000011214	RAPGEF5
XLOC_105218	novel_323	ENSAPLG00000009838	CCL26
XLOC_105218	novel_323	ENSAPLG00000012517	-
XLOC_105218	novel_323	ENSAPLG00000006970	TMEM86A
XLOC_105218	novel_323	ENSAPLG00000014348	SERPINH1
XLOC_105218	novel_323	ENSAPLG00000011079	-
XLOC_105218	novel_323	ENSAPLG00000004149	ALOX5AP
XLOC_105218	novel_323	ENSAPLG00000005749	-
XLOC_073868	novel_323	ENSAPLG00000008620	-
XLOC_073868	novel_323	ENSAPLG00000005400	-
XLOC_073868	novel_323	ENSAPLG00000009878	SPSB1
XLOC_073868	novel_323	ENSAPLG00000010386	HELZ2
XLOC_073868	novel_323	ENSAPLG00000002647	CD9
XLOC_073868	novel_323	ENSAPLG00000013114	MME
XLOC_073868	novel_323	ENSAPLG00000011214	RAPGEF5
XLOC_073868	novel_323	ENSAPLG00000009838	CCL26
XLOC_073868	novel_323	ENSAPLG00000012517	-
XLOC_073868	novel_323	ENSAPLG00000006970	TMEM86A
XLOC_073868	novel_323	ENSAPLG00000014348	SERPINH1
XLOC_073868	novel_323	ENSAPLG00000011079	-
XLOC_073868	novel_323	ENSAPLG00000004149	ALOX5AP
XLOC_073868	novel_323	ENSAPLG00000005749	-
XLOC_092123	novel_323	ENSAPLG00000008620	-
XLOC_092123	novel_323	ENSAPLG00000005400	-
XLOC_092123	novel_323	ENSAPLG00000009878	SPSB1
XLOC_092123	novel_323	ENSAPLG00000010386	HELZ2
XLOC_092123	novel_323	ENSAPLG00000002647	CD9
XLOC_092123	novel_323	ENSAPLG00000013114	MME
XLOC_092123	novel_323	ENSAPLG00000011214	RAPGEF5
XLOC_092123	novel_323	ENSAPLG00000009838	CCL26
XLOC_092123	novel_323	ENSAPLG00000012517	-
XLOC_092123	novel_323	ENSAPLG00000006970	TMEM86A
XLOC_092123	novel_323	ENSAPLG00000014348	SERPINH1
XLOC_092123	novel_323	ENSAPLG00000011079	-
XLOC_092123	novel_323	ENSAPLG00000004149	ALOX5AP
XLOC_092123	novel_323	ENSAPLG00000005749	-
XLOC_041278	novel_323	ENSAPLG00000008620	-
XLOC_041278	novel_323	ENSAPLG00000005400	-
XLOC_041278	novel_323	ENSAPLG00000009878	SPSB1
XLOC_041278	novel_323	ENSAPLG00000010386	HELZ2
XLOC_041278	novel_323	ENSAPLG00000002647	CD9
XLOC_041278	novel_323	ENSAPLG00000013114	MME
XLOC_041278	novel_323	ENSAPLG00000011214	RAPGEF5
XLOC_041278	novel_323	ENSAPLG00000009838	CCL26
XLOC_041278	novel_323	ENSAPLG00000012517	-
XLOC_041278	novel_323	ENSAPLG00000006970	TMEM86A
XLOC_041278	novel_323	ENSAPLG00000014348	SERPINH1
XLOC_041278	novel_323	ENSAPLG00000011079	-
XLOC_041278	novel_323	ENSAPLG00000004149	ALOX5AP
XLOC_041278	novel_323	ENSAPLG00000005749	-
XLOC_025123	novel_323	ENSAPLG00000008620	-
XLOC_025123	novel_323	ENSAPLG00000005400	-
XLOC_025123	novel_323	ENSAPLG00000009878	SPSB1
XLOC_025123	novel_323	ENSAPLG00000010386	HELZ2
XLOC_025123	novel_323	ENSAPLG00000002647	CD9
XLOC_025123	novel_323	ENSAPLG00000013114	MME
XLOC_025123	novel_323	ENSAPLG00000011214	RAPGEF5
XLOC_025123	novel_323	ENSAPLG00000009838	CCL26
XLOC_025123	novel_323	ENSAPLG00000012517	-
XLOC_025123	novel_323	ENSAPLG00000006970	TMEM86A
XLOC_025123	novel_323	ENSAPLG00000014348	SERPINH1
XLOC_025123	novel_323	ENSAPLG00000011079	-
XLOC_025123	novel_323	ENSAPLG00000004149	ALOX5AP
XLOC_025123	novel_323	ENSAPLG00000005749	-
XLOC_161172	novel_323	ENSAPLG00000008620	-
XLOC_161172	novel_323	ENSAPLG00000005400	-
XLOC_161172	novel_323	ENSAPLG00000009878	SPSB1
XLOC_161172	novel_323	ENSAPLG00000010386	HELZ2
XLOC_161172	novel_323	ENSAPLG00000002647	CD9
XLOC_161172	novel_323	ENSAPLG00000013114	MME
XLOC_161172	novel_323	ENSAPLG00000011214	RAPGEF5
XLOC_161172	novel_323	ENSAPLG00000009838	CCL26
XLOC_161172	novel_323	ENSAPLG00000012517	-
XLOC_161172	novel_323	ENSAPLG00000006970	TMEM86A
XLOC_161172	novel_323	ENSAPLG00000014348	SERPINH1
XLOC_161172	novel_323	ENSAPLG00000011079	-
XLOC_161172	novel_323	ENSAPLG00000004149	ALOX5AP
XLOC_161172	novel_323	ENSAPLG00000005749	-
XLOC_023370	novel_323	ENSAPLG00000008620	-
XLOC_023370	novel_323	ENSAPLG00000005400	-
XLOC_023370	novel_323	ENSAPLG00000009878	SPSB1
XLOC_023370	novel_323	ENSAPLG00000010386	HELZ2
XLOC_023370	novel_323	ENSAPLG00000002647	CD9
XLOC_023370	novel_323	ENSAPLG00000013114	MME
XLOC_023370	novel_323	ENSAPLG00000011214	RAPGEF5
XLOC_023370	novel_323	ENSAPLG00000009838	CCL26
XLOC_023370	novel_323	ENSAPLG00000012517	-
XLOC_023370	novel_323	ENSAPLG00000006970	TMEM86A
XLOC_023370	novel_323	ENSAPLG00000014348	SERPINH1
XLOC_023370	novel_323	ENSAPLG00000011079	-
XLOC_023370	novel_323	ENSAPLG00000004149	ALOX5AP
XLOC_023370	novel_323	ENSAPLG00000005749	-
XLOC_014520	novel_323	ENSAPLG00000008620	-
XLOC_014520	novel_323	ENSAPLG00000005400	-
XLOC_014520	novel_323	ENSAPLG00000009878	SPSB1
XLOC_014520	novel_323	ENSAPLG00000010386	HELZ2
XLOC_014520	novel_323	ENSAPLG00000002647	CD9
XLOC_014520	novel_323	ENSAPLG00000013114	MME
XLOC_014520	novel_323	ENSAPLG00000011214	RAPGEF5
XLOC_014520	novel_323	ENSAPLG00000009838	CCL26
XLOC_014520	novel_323	ENSAPLG00000012517	-
XLOC_014520	novel_323	ENSAPLG00000006970	TMEM86A
XLOC_014520	novel_323	ENSAPLG00000014348	SERPINH1
XLOC_014520	novel_323	ENSAPLG00000011079	-
XLOC_014520	novel_323	ENSAPLG00000004149	ALOX5AP
XLOC_014520	novel_323	ENSAPLG00000005749	-
XLOC_025372	novel_323	ENSAPLG00000008620	-
XLOC_025372	novel_323	ENSAPLG00000005400	-
XLOC_025372	novel_323	ENSAPLG00000009878	SPSB1
XLOC_025372	novel_323	ENSAPLG00000010386	HELZ2
XLOC_025372	novel_323	ENSAPLG00000002647	CD9
XLOC_025372	novel_323	ENSAPLG00000013114	MME
XLOC_025372	novel_323	ENSAPLG00000011214	RAPGEF5
XLOC_025372	novel_323	ENSAPLG00000009838	CCL26
XLOC_025372	novel_323	ENSAPLG00000012517	-
XLOC_025372	novel_323	ENSAPLG00000006970	TMEM86A
XLOC_025372	novel_323	ENSAPLG00000014348	SERPINH1
XLOC_025372	novel_323	ENSAPLG00000011079	-
XLOC_025372	novel_323	ENSAPLG00000004149	ALOX5AP
XLOC_025372	novel_323	ENSAPLG00000005749	-
XLOC_069531	novel_323	ENSAPLG00000008620	-
XLOC_069531	novel_323	ENSAPLG00000005400	-
XLOC_069531	novel_323	ENSAPLG00000009878	SPSB1
XLOC_069531	novel_323	ENSAPLG00000010386	HELZ2
XLOC_069531	novel_323	ENSAPLG00000002647	CD9
XLOC_069531	novel_323	ENSAPLG00000013114	MME
XLOC_069531	novel_323	ENSAPLG00000011214	RAPGEF5
XLOC_069531	novel_323	ENSAPLG00000009838	CCL26
XLOC_069531	novel_323	ENSAPLG00000012517	-
XLOC_069531	novel_323	ENSAPLG00000006970	TMEM86A
XLOC_069531	novel_323	ENSAPLG00000014348	SERPINH1
XLOC_069531	novel_323	ENSAPLG00000011079	-
XLOC_069531	novel_323	ENSAPLG00000004149	ALOX5AP
XLOC_069531	novel_323	ENSAPLG00000005749	-
XLOC_085055	novel_323	ENSAPLG00000008620	-
XLOC_085055	novel_323	ENSAPLG00000005400	-
XLOC_085055	novel_323	ENSAPLG00000009878	SPSB1
XLOC_085055	novel_323	ENSAPLG00000010386	HELZ2
XLOC_085055	novel_323	ENSAPLG00000002647	CD9
XLOC_085055	novel_323	ENSAPLG00000013114	MME
XLOC_085055	novel_323	ENSAPLG00000011214	RAPGEF5
XLOC_085055	novel_323	ENSAPLG00000009838	CCL26
XLOC_085055	novel_323	ENSAPLG00000012517	-
XLOC_085055	novel_323	ENSAPLG00000006970	TMEM86A
XLOC_085055	novel_323	ENSAPLG00000014348	SERPINH1
XLOC_085055	novel_323	ENSAPLG00000011079	-
XLOC_085055	novel_323	ENSAPLG00000004149	ALOX5AP
XLOC_085055	novel_323	ENSAPLG00000005749	-
XLOC_152355	novel_323	ENSAPLG00000008620	-
XLOC_152355	novel_323	ENSAPLG00000005400	-
XLOC_152355	novel_323	ENSAPLG00000009878	SPSB1
XLOC_152355	novel_323	ENSAPLG00000010386	HELZ2
XLOC_152355	novel_323	ENSAPLG00000002647	CD9
XLOC_152355	novel_323	ENSAPLG00000013114	MME
XLOC_152355	novel_323	ENSAPLG00000011214	RAPGEF5
XLOC_152355	novel_323	ENSAPLG00000009838	CCL26
XLOC_152355	novel_323	ENSAPLG00000012517	-
XLOC_152355	novel_323	ENSAPLG00000006970	TMEM86A
XLOC_152355	novel_323	ENSAPLG00000014348	SERPINH1
XLOC_152355	novel_323	ENSAPLG00000011079	-
XLOC_152355	novel_323	ENSAPLG00000004149	ALOX5AP
XLOC_152355	novel_323	ENSAPLG00000005749	-
XLOC_044127	novel_323	ENSAPLG00000008620	-
XLOC_044127	novel_323	ENSAPLG00000005400	-
XLOC_044127	novel_323	ENSAPLG00000009878	SPSB1
XLOC_044127	novel_323	ENSAPLG00000010386	HELZ2
XLOC_044127	novel_323	ENSAPLG00000002647	CD9
XLOC_044127	novel_323	ENSAPLG00000013114	MME
XLOC_044127	novel_323	ENSAPLG00000011214	RAPGEF5
XLOC_044127	novel_323	ENSAPLG00000009838	CCL26
XLOC_044127	novel_323	ENSAPLG00000012517	-
XLOC_044127	novel_323	ENSAPLG00000006970	TMEM86A
XLOC_044127	novel_323	ENSAPLG00000014348	SERPINH1
XLOC_044127	novel_323	ENSAPLG00000011079	-
XLOC_044127	novel_323	ENSAPLG00000004149	ALOX5AP
XLOC_044127	novel_323	ENSAPLG00000005749	-
XLOC_074409	novel_323	ENSAPLG00000008620	-
XLOC_074409	novel_323	ENSAPLG00000005400	-
XLOC_074409	novel_323	ENSAPLG00000009878	SPSB1
XLOC_074409	novel_323	ENSAPLG00000010386	HELZ2
XLOC_074409	novel_323	ENSAPLG00000002647	CD9
XLOC_074409	novel_323	ENSAPLG00000013114	MME
XLOC_074409	novel_323	ENSAPLG00000011214	RAPGEF5
XLOC_074409	novel_323	ENSAPLG00000009838	CCL26
XLOC_074409	novel_323	ENSAPLG00000012517	-
XLOC_074409	novel_323	ENSAPLG00000006970	TMEM86A
XLOC_074409	novel_323	ENSAPLG00000014348	SERPINH1
XLOC_074409	novel_323	ENSAPLG00000011079	-
XLOC_074409	novel_323	ENSAPLG00000004149	ALOX5AP
XLOC_074409	novel_323	ENSAPLG00000005749	-
XLOC_154856	novel_323	ENSAPLG00000008620	-
XLOC_154856	novel_323	ENSAPLG00000005400	-
XLOC_154856	novel_323	ENSAPLG00000009878	SPSB1
XLOC_154856	novel_323	ENSAPLG00000010386	HELZ2
XLOC_154856	novel_323	ENSAPLG00000002647	CD9
XLOC_154856	novel_323	ENSAPLG00000013114	MME
XLOC_154856	novel_323	ENSAPLG00000011214	RAPGEF5
XLOC_154856	novel_323	ENSAPLG00000009838	CCL26
XLOC_154856	novel_323	ENSAPLG00000012517	-
XLOC_154856	novel_323	ENSAPLG00000006970	TMEM86A
XLOC_154856	novel_323	ENSAPLG00000014348	SERPINH1
XLOC_154856	novel_323	ENSAPLG00000011079	-
XLOC_154856	novel_323	ENSAPLG00000004149	ALOX5AP
XLOC_154856	novel_323	ENSAPLG00000005749	-
XLOC_042994	novel_323	ENSAPLG00000008620	-
XLOC_042994	novel_323	ENSAPLG00000005400	-
XLOC_042994	novel_323	ENSAPLG00000009878	SPSB1
XLOC_042994	novel_323	ENSAPLG00000010386	HELZ2
XLOC_042994	novel_323	ENSAPLG00000002647	CD9
XLOC_042994	novel_323	ENSAPLG00000013114	MME
XLOC_042994	novel_323	ENSAPLG00000011214	RAPGEF5
XLOC_042994	novel_323	ENSAPLG00000009838	CCL26
XLOC_042994	novel_323	ENSAPLG00000012517	-
XLOC_042994	novel_323	ENSAPLG00000006970	TMEM86A
XLOC_042994	novel_323	ENSAPLG00000014348	SERPINH1
XLOC_042994	novel_323	ENSAPLG00000011079	-
XLOC_042994	novel_323	ENSAPLG00000004149	ALOX5AP
XLOC_042994	novel_323	ENSAPLG00000005749	-
XLOC_055472	novel_323	ENSAPLG00000008620	-
XLOC_055472	novel_323	ENSAPLG00000005400	-
XLOC_055472	novel_323	ENSAPLG00000009878	SPSB1
XLOC_055472	novel_323	ENSAPLG00000010386	HELZ2
XLOC_055472	novel_323	ENSAPLG00000002647	CD9
XLOC_055472	novel_323	ENSAPLG00000013114	MME
XLOC_055472	novel_323	ENSAPLG00000011214	RAPGEF5
XLOC_055472	novel_323	ENSAPLG00000009838	CCL26
XLOC_055472	novel_323	ENSAPLG00000012517	-
XLOC_055472	novel_323	ENSAPLG00000006970	TMEM86A
XLOC_055472	novel_323	ENSAPLG00000014348	SERPINH1
XLOC_055472	novel_323	ENSAPLG00000011079	-
XLOC_055472	novel_323	ENSAPLG00000004149	ALOX5AP
XLOC_055472	novel_323	ENSAPLG00000005749	-
XLOC_015585	novel_323	ENSAPLG00000008620	-
XLOC_015585	novel_323	ENSAPLG00000005400	-
XLOC_015585	novel_323	ENSAPLG00000009878	SPSB1
XLOC_015585	novel_323	ENSAPLG00000010386	HELZ2
XLOC_015585	novel_323	ENSAPLG00000002647	CD9
XLOC_015585	novel_323	ENSAPLG00000013114	MME
XLOC_015585	novel_323	ENSAPLG00000011214	RAPGEF5
XLOC_015585	novel_323	ENSAPLG00000009838	CCL26
XLOC_015585	novel_323	ENSAPLG00000012517	-
XLOC_015585	novel_323	ENSAPLG00000006970	TMEM86A
XLOC_015585	novel_323	ENSAPLG00000014348	SERPINH1
XLOC_015585	novel_323	ENSAPLG00000011079	-
XLOC_015585	novel_323	ENSAPLG00000004149	ALOX5AP
XLOC_015585	novel_323	ENSAPLG00000005749	-
XLOC_011596	novel_323	ENSAPLG00000008620	-
XLOC_011596	novel_323	ENSAPLG00000005400	-
XLOC_011596	novel_323	ENSAPLG00000009878	SPSB1
XLOC_011596	novel_323	ENSAPLG00000010386	HELZ2
XLOC_011596	novel_323	ENSAPLG00000002647	CD9
XLOC_011596	novel_323	ENSAPLG00000013114	MME
XLOC_011596	novel_323	ENSAPLG00000011214	RAPGEF5
XLOC_011596	novel_323	ENSAPLG00000009838	CCL26
XLOC_011596	novel_323	ENSAPLG00000012517	-
XLOC_011596	novel_323	ENSAPLG00000006970	TMEM86A
XLOC_011596	novel_323	ENSAPLG00000014348	SERPINH1
XLOC_011596	novel_323	ENSAPLG00000011079	-
XLOC_011596	novel_323	ENSAPLG00000004149	ALOX5AP
XLOC_011596	novel_323	ENSAPLG00000005749	-
XLOC_070168	novel_323	ENSAPLG00000008620	-
XLOC_070168	novel_323	ENSAPLG00000005400	-
XLOC_070168	novel_323	ENSAPLG00000009878	SPSB1
XLOC_070168	novel_323	ENSAPLG00000010386	HELZ2
XLOC_070168	novel_323	ENSAPLG00000002647	CD9
XLOC_070168	novel_323	ENSAPLG00000013114	MME
XLOC_070168	novel_323	ENSAPLG00000011214	RAPGEF5
XLOC_070168	novel_323	ENSAPLG00000009838	CCL26
XLOC_070168	novel_323	ENSAPLG00000012517	-
XLOC_070168	novel_323	ENSAPLG00000006970	TMEM86A
XLOC_070168	novel_323	ENSAPLG00000014348	SERPINH1
XLOC_070168	novel_323	ENSAPLG00000011079	-
XLOC_070168	novel_323	ENSAPLG00000004149	ALOX5AP
XLOC_070168	novel_323	ENSAPLG00000005749	-
XLOC_012433	novel_323	ENSAPLG00000008620	-
XLOC_012433	novel_323	ENSAPLG00000005400	-
XLOC_012433	novel_323	ENSAPLG00000009878	SPSB1
XLOC_012433	novel_323	ENSAPLG00000010386	HELZ2
XLOC_012433	novel_323	ENSAPLG00000002647	CD9
XLOC_012433	novel_323	ENSAPLG00000013114	MME
XLOC_012433	novel_323	ENSAPLG00000011214	RAPGEF5
XLOC_012433	novel_323	ENSAPLG00000009838	CCL26
XLOC_012433	novel_323	ENSAPLG00000012517	-
XLOC_012433	novel_323	ENSAPLG00000006970	TMEM86A
XLOC_012433	novel_323	ENSAPLG00000014348	SERPINH1
XLOC_012433	novel_323	ENSAPLG00000011079	-
XLOC_012433	novel_323	ENSAPLG00000004149	ALOX5AP
XLOC_012433	novel_323	ENSAPLG00000005749	-
XLOC_004988	novel_323	ENSAPLG00000008620	-
XLOC_004988	novel_323	ENSAPLG00000005400	-
XLOC_004988	novel_323	ENSAPLG00000009878	SPSB1
XLOC_004988	novel_323	ENSAPLG00000010386	HELZ2
XLOC_004988	novel_323	ENSAPLG00000002647	CD9
XLOC_004988	novel_323	ENSAPLG00000013114	MME
XLOC_004988	novel_323	ENSAPLG00000011214	RAPGEF5
XLOC_004988	novel_323	ENSAPLG00000009838	CCL26
XLOC_004988	novel_323	ENSAPLG00000012517	-
XLOC_004988	novel_323	ENSAPLG00000006970	TMEM86A
XLOC_004988	novel_323	ENSAPLG00000014348	SERPINH1
XLOC_004988	novel_323	ENSAPLG00000011079	-
XLOC_004988	novel_323	ENSAPLG00000004149	ALOX5AP
XLOC_004988	novel_323	ENSAPLG00000005749	-
XLOC_137018	novel_323	ENSAPLG00000008620	-
XLOC_137018	novel_323	ENSAPLG00000005400	-
XLOC_137018	novel_323	ENSAPLG00000009878	SPSB1
XLOC_137018	novel_323	ENSAPLG00000010386	HELZ2
XLOC_137018	novel_323	ENSAPLG00000002647	CD9
XLOC_137018	novel_323	ENSAPLG00000013114	MME
XLOC_137018	novel_323	ENSAPLG00000011214	RAPGEF5
XLOC_137018	novel_323	ENSAPLG00000009838	CCL26
XLOC_137018	novel_323	ENSAPLG00000012517	-
XLOC_137018	novel_323	ENSAPLG00000006970	TMEM86A
XLOC_137018	novel_323	ENSAPLG00000014348	SERPINH1
XLOC_137018	novel_323	ENSAPLG00000011079	-
XLOC_137018	novel_323	ENSAPLG00000004149	ALOX5AP
XLOC_137018	novel_323	ENSAPLG00000005749	-
XLOC_120548	novel_323	ENSAPLG00000008620	-
XLOC_120548	novel_323	ENSAPLG00000005400	-
XLOC_120548	novel_323	ENSAPLG00000009878	SPSB1
XLOC_120548	novel_323	ENSAPLG00000010386	HELZ2
XLOC_120548	novel_323	ENSAPLG00000002647	CD9
XLOC_120548	novel_323	ENSAPLG00000013114	MME
XLOC_120548	novel_323	ENSAPLG00000011214	RAPGEF5
XLOC_120548	novel_323	ENSAPLG00000009838	CCL26
XLOC_120548	novel_323	ENSAPLG00000012517	-
XLOC_120548	novel_323	ENSAPLG00000006970	TMEM86A
XLOC_120548	novel_323	ENSAPLG00000014348	SERPINH1
XLOC_120548	novel_323	ENSAPLG00000011079	-
XLOC_120548	novel_323	ENSAPLG00000004149	ALOX5AP
XLOC_120548	novel_323	ENSAPLG00000005749	-
XLOC_001381	novel_323	ENSAPLG00000008620	-
XLOC_001381	novel_323	ENSAPLG00000005400	-
XLOC_001381	novel_323	ENSAPLG00000009878	SPSB1
XLOC_001381	novel_323	ENSAPLG00000010386	HELZ2
XLOC_001381	novel_323	ENSAPLG00000002647	CD9
XLOC_001381	novel_323	ENSAPLG00000013114	MME
XLOC_001381	novel_323	ENSAPLG00000011214	RAPGEF5
XLOC_001381	novel_323	ENSAPLG00000009838	CCL26
XLOC_001381	novel_323	ENSAPLG00000012517	-
XLOC_001381	novel_323	ENSAPLG00000006970	TMEM86A
XLOC_001381	novel_323	ENSAPLG00000014348	SERPINH1
XLOC_001381	novel_323	ENSAPLG00000011079	-
XLOC_001381	novel_323	ENSAPLG00000004149	ALOX5AP
XLOC_001381	novel_323	ENSAPLG00000005749	-
XLOC_050592	novel_323	ENSAPLG00000008620	-
XLOC_050592	novel_323	ENSAPLG00000005400	-
XLOC_050592	novel_323	ENSAPLG00000009878	SPSB1
XLOC_050592	novel_323	ENSAPLG00000010386	HELZ2
XLOC_050592	novel_323	ENSAPLG00000002647	CD9
XLOC_050592	novel_323	ENSAPLG00000013114	MME
XLOC_050592	novel_323	ENSAPLG00000011214	RAPGEF5
XLOC_050592	novel_323	ENSAPLG00000009838	CCL26
XLOC_050592	novel_323	ENSAPLG00000012517	-
XLOC_050592	novel_323	ENSAPLG00000006970	TMEM86A
XLOC_050592	novel_323	ENSAPLG00000014348	SERPINH1
XLOC_050592	novel_323	ENSAPLG00000011079	-
XLOC_050592	novel_323	ENSAPLG00000004149	ALOX5AP
XLOC_050592	novel_323	ENSAPLG00000005749	-
XLOC_090131	novel_323	ENSAPLG00000008620	-
XLOC_090131	novel_323	ENSAPLG00000005400	-
XLOC_090131	novel_323	ENSAPLG00000009878	SPSB1
XLOC_090131	novel_323	ENSAPLG00000010386	HELZ2
XLOC_090131	novel_323	ENSAPLG00000002647	CD9
XLOC_090131	novel_323	ENSAPLG00000013114	MME
XLOC_090131	novel_323	ENSAPLG00000011214	RAPGEF5
XLOC_090131	novel_323	ENSAPLG00000009838	CCL26
XLOC_090131	novel_323	ENSAPLG00000012517	-
XLOC_090131	novel_323	ENSAPLG00000006970	TMEM86A
XLOC_090131	novel_323	ENSAPLG00000014348	SERPINH1
XLOC_090131	novel_323	ENSAPLG00000011079	-
XLOC_090131	novel_323	ENSAPLG00000004149	ALOX5AP
XLOC_090131	novel_323	ENSAPLG00000005749	-
XLOC_126167	novel_323	ENSAPLG00000008620	-
XLOC_126167	novel_323	ENSAPLG00000005400	-
XLOC_126167	novel_323	ENSAPLG00000009878	SPSB1
XLOC_126167	novel_323	ENSAPLG00000010386	HELZ2
XLOC_126167	novel_323	ENSAPLG00000002647	CD9
XLOC_126167	novel_323	ENSAPLG00000013114	MME
XLOC_126167	novel_323	ENSAPLG00000011214	RAPGEF5
XLOC_126167	novel_323	ENSAPLG00000009838	CCL26
XLOC_126167	novel_323	ENSAPLG00000012517	-
XLOC_126167	novel_323	ENSAPLG00000006970	TMEM86A
XLOC_126167	novel_323	ENSAPLG00000014348	SERPINH1
XLOC_126167	novel_323	ENSAPLG00000011079	-
XLOC_126167	novel_323	ENSAPLG00000004149	ALOX5AP
XLOC_126167	novel_323	ENSAPLG00000005749	-
XLOC_145615	novel_323	ENSAPLG00000008620	-
XLOC_145615	novel_323	ENSAPLG00000005400	-
XLOC_145615	novel_323	ENSAPLG00000009878	SPSB1
XLOC_145615	novel_323	ENSAPLG00000010386	HELZ2
XLOC_145615	novel_323	ENSAPLG00000002647	CD9
XLOC_145615	novel_323	ENSAPLG00000013114	MME
XLOC_145615	novel_323	ENSAPLG00000011214	RAPGEF5
XLOC_145615	novel_323	ENSAPLG00000009838	CCL26
XLOC_145615	novel_323	ENSAPLG00000012517	-
XLOC_145615	novel_323	ENSAPLG00000006970	TMEM86A
XLOC_145615	novel_323	ENSAPLG00000014348	SERPINH1
XLOC_145615	novel_323	ENSAPLG00000011079	-
XLOC_145615	novel_323	ENSAPLG00000004149	ALOX5AP
XLOC_145615	novel_323	ENSAPLG00000005749	-
XLOC_106145	novel_323	ENSAPLG00000008620	-
XLOC_106145	novel_323	ENSAPLG00000005400	-
XLOC_106145	novel_323	ENSAPLG00000009878	SPSB1
XLOC_106145	novel_323	ENSAPLG00000010386	HELZ2
XLOC_106145	novel_323	ENSAPLG00000002647	CD9
XLOC_106145	novel_323	ENSAPLG00000013114	MME
XLOC_106145	novel_323	ENSAPLG00000011214	RAPGEF5
XLOC_106145	novel_323	ENSAPLG00000009838	CCL26
XLOC_106145	novel_323	ENSAPLG00000012517	-
XLOC_106145	novel_323	ENSAPLG00000006970	TMEM86A
XLOC_106145	novel_323	ENSAPLG00000014348	SERPINH1
XLOC_106145	novel_323	ENSAPLG00000011079	-
XLOC_106145	novel_323	ENSAPLG00000004149	ALOX5AP
XLOC_106145	novel_323	ENSAPLG00000005749	-
XLOC_155159	novel_323	ENSAPLG00000008620	-
XLOC_155159	novel_323	ENSAPLG00000005400	-
XLOC_155159	novel_323	ENSAPLG00000009878	SPSB1
XLOC_155159	novel_323	ENSAPLG00000010386	HELZ2
XLOC_155159	novel_323	ENSAPLG00000002647	CD9
XLOC_155159	novel_323	ENSAPLG00000013114	MME
XLOC_155159	novel_323	ENSAPLG00000011214	RAPGEF5
XLOC_155159	novel_323	ENSAPLG00000009838	CCL26
XLOC_155159	novel_323	ENSAPLG00000012517	-
XLOC_155159	novel_323	ENSAPLG00000006970	TMEM86A
XLOC_155159	novel_323	ENSAPLG00000014348	SERPINH1
XLOC_155159	novel_323	ENSAPLG00000011079	-
XLOC_155159	novel_323	ENSAPLG00000004149	ALOX5AP
XLOC_155159	novel_323	ENSAPLG00000005749	-
XLOC_105408	novel_323	ENSAPLG00000008620	-
XLOC_105408	novel_323	ENSAPLG00000005400	-
XLOC_105408	novel_323	ENSAPLG00000009878	SPSB1
XLOC_105408	novel_323	ENSAPLG00000010386	HELZ2
XLOC_105408	novel_323	ENSAPLG00000002647	CD9
XLOC_105408	novel_323	ENSAPLG00000013114	MME
XLOC_105408	novel_323	ENSAPLG00000011214	RAPGEF5
XLOC_105408	novel_323	ENSAPLG00000009838	CCL26
XLOC_105408	novel_323	ENSAPLG00000012517	-
XLOC_105408	novel_323	ENSAPLG00000006970	TMEM86A
XLOC_105408	novel_323	ENSAPLG00000014348	SERPINH1
XLOC_105408	novel_323	ENSAPLG00000011079	-
XLOC_105408	novel_323	ENSAPLG00000004149	ALOX5AP
XLOC_105408	novel_323	ENSAPLG00000005749	-
XLOC_128208	novel_323	ENSAPLG00000008620	-
XLOC_128208	novel_323	ENSAPLG00000005400	-
XLOC_128208	novel_323	ENSAPLG00000009878	SPSB1
XLOC_128208	novel_323	ENSAPLG00000010386	HELZ2
XLOC_128208	novel_323	ENSAPLG00000002647	CD9
XLOC_128208	novel_323	ENSAPLG00000013114	MME
XLOC_128208	novel_323	ENSAPLG00000011214	RAPGEF5
XLOC_128208	novel_323	ENSAPLG00000009838	CCL26
XLOC_128208	novel_323	ENSAPLG00000012517	-
XLOC_128208	novel_323	ENSAPLG00000006970	TMEM86A
XLOC_128208	novel_323	ENSAPLG00000014348	SERPINH1
XLOC_128208	novel_323	ENSAPLG00000011079	-
XLOC_128208	novel_323	ENSAPLG00000004149	ALOX5AP
XLOC_128208	novel_323	ENSAPLG00000005749	-
XLOC_069033	novel_323	ENSAPLG00000008620	-
XLOC_069033	novel_323	ENSAPLG00000005400	-
XLOC_069033	novel_323	ENSAPLG00000009878	SPSB1
XLOC_069033	novel_323	ENSAPLG00000010386	HELZ2
XLOC_069033	novel_323	ENSAPLG00000002647	CD9
XLOC_069033	novel_323	ENSAPLG00000013114	MME
XLOC_069033	novel_323	ENSAPLG00000011214	RAPGEF5
XLOC_069033	novel_323	ENSAPLG00000009838	CCL26
XLOC_069033	novel_323	ENSAPLG00000012517	-
XLOC_069033	novel_323	ENSAPLG00000006970	TMEM86A
XLOC_069033	novel_323	ENSAPLG00000014348	SERPINH1
XLOC_069033	novel_323	ENSAPLG00000011079	-
XLOC_069033	novel_323	ENSAPLG00000004149	ALOX5AP
XLOC_069033	novel_323	ENSAPLG00000005749	-
XLOC_113704	novel_323	ENSAPLG00000008620	-
XLOC_113704	novel_323	ENSAPLG00000005400	-
XLOC_113704	novel_323	ENSAPLG00000009878	SPSB1
XLOC_113704	novel_323	ENSAPLG00000010386	HELZ2
XLOC_113704	novel_323	ENSAPLG00000002647	CD9
XLOC_113704	novel_323	ENSAPLG00000013114	MME
XLOC_113704	novel_323	ENSAPLG00000011214	RAPGEF5
XLOC_113704	novel_323	ENSAPLG00000009838	CCL26
XLOC_113704	novel_323	ENSAPLG00000012517	-
XLOC_113704	novel_323	ENSAPLG00000006970	TMEM86A
XLOC_113704	novel_323	ENSAPLG00000014348	SERPINH1
XLOC_113704	novel_323	ENSAPLG00000011079	-
XLOC_113704	novel_323	ENSAPLG00000004149	ALOX5AP
XLOC_113704	novel_323	ENSAPLG00000005749	-
XLOC_090131	novel_323	ENSAPLG00000008620	-
XLOC_090131	novel_323	ENSAPLG00000005400	-
XLOC_090131	novel_323	ENSAPLG00000009878	SPSB1
XLOC_090131	novel_323	ENSAPLG00000010386	HELZ2
XLOC_090131	novel_323	ENSAPLG00000002647	CD9
XLOC_090131	novel_323	ENSAPLG00000013114	MME
XLOC_090131	novel_323	ENSAPLG00000011214	RAPGEF5
XLOC_090131	novel_323	ENSAPLG00000009838	CCL26
XLOC_090131	novel_323	ENSAPLG00000012517	-
XLOC_090131	novel_323	ENSAPLG00000006970	TMEM86A
XLOC_090131	novel_323	ENSAPLG00000014348	SERPINH1
XLOC_090131	novel_323	ENSAPLG00000011079	-
XLOC_090131	novel_323	ENSAPLG00000004149	ALOX5AP
XLOC_090131	novel_323	ENSAPLG00000005749	-
XLOC_057584	novel_323	ENSAPLG00000008620	-
XLOC_057584	novel_323	ENSAPLG00000005400	-
XLOC_057584	novel_323	ENSAPLG00000009878	SPSB1
XLOC_057584	novel_323	ENSAPLG00000010386	HELZ2
XLOC_057584	novel_323	ENSAPLG00000002647	CD9
XLOC_057584	novel_323	ENSAPLG00000013114	MME
XLOC_057584	novel_323	ENSAPLG00000011214	RAPGEF5
XLOC_057584	novel_323	ENSAPLG00000009838	CCL26
XLOC_057584	novel_323	ENSAPLG00000012517	-
XLOC_057584	novel_323	ENSAPLG00000006970	TMEM86A
XLOC_057584	novel_323	ENSAPLG00000014348	SERPINH1
XLOC_057584	novel_323	ENSAPLG00000011079	-
XLOC_057584	novel_323	ENSAPLG00000004149	ALOX5AP
XLOC_057584	novel_323	ENSAPLG00000005749	-
XLOC_090166	novel_323	ENSAPLG00000008620	-
XLOC_090166	novel_323	ENSAPLG00000005400	-
XLOC_090166	novel_323	ENSAPLG00000009878	SPSB1
XLOC_090166	novel_323	ENSAPLG00000010386	HELZ2
XLOC_090166	novel_323	ENSAPLG00000002647	CD9
XLOC_090166	novel_323	ENSAPLG00000013114	MME
XLOC_090166	novel_323	ENSAPLG00000011214	RAPGEF5
XLOC_090166	novel_323	ENSAPLG00000009838	CCL26
XLOC_090166	novel_323	ENSAPLG00000012517	-
XLOC_090166	novel_323	ENSAPLG00000006970	TMEM86A
XLOC_090166	novel_323	ENSAPLG00000014348	SERPINH1
XLOC_090166	novel_323	ENSAPLG00000011079	-
XLOC_090166	novel_323	ENSAPLG00000004149	ALOX5AP
XLOC_090166	novel_323	ENSAPLG00000005749	-
XLOC_025370	novel_323	ENSAPLG00000008620	-
XLOC_025370	novel_323	ENSAPLG00000005400	-
XLOC_025370	novel_323	ENSAPLG00000009878	SPSB1
XLOC_025370	novel_323	ENSAPLG00000010386	HELZ2
XLOC_025370	novel_323	ENSAPLG00000002647	CD9
XLOC_025370	novel_323	ENSAPLG00000013114	MME
XLOC_025370	novel_323	ENSAPLG00000011214	RAPGEF5
XLOC_025370	novel_323	ENSAPLG00000009838	CCL26
XLOC_025370	novel_323	ENSAPLG00000012517	-
XLOC_025370	novel_323	ENSAPLG00000006970	TMEM86A
XLOC_025370	novel_323	ENSAPLG00000014348	SERPINH1
XLOC_025370	novel_323	ENSAPLG00000011079	-
XLOC_025370	novel_323	ENSAPLG00000004149	ALOX5AP
XLOC_025370	novel_323	ENSAPLG00000005749	-
XLOC_128317	novel_323	ENSAPLG00000008620	-
XLOC_128317	novel_323	ENSAPLG00000005400	-
XLOC_128317	novel_323	ENSAPLG00000009878	SPSB1
XLOC_128317	novel_323	ENSAPLG00000010386	HELZ2
XLOC_128317	novel_323	ENSAPLG00000002647	CD9
XLOC_128317	novel_323	ENSAPLG00000013114	MME
XLOC_128317	novel_323	ENSAPLG00000011214	RAPGEF5
XLOC_128317	novel_323	ENSAPLG00000009838	CCL26
XLOC_128317	novel_323	ENSAPLG00000012517	-
XLOC_128317	novel_323	ENSAPLG00000006970	TMEM86A
XLOC_128317	novel_323	ENSAPLG00000014348	SERPINH1
XLOC_128317	novel_323	ENSAPLG00000011079	-
XLOC_128317	novel_323	ENSAPLG00000004149	ALOX5AP
XLOC_128317	novel_323	ENSAPLG00000005749	-
XLOC_039244	novel_323	ENSAPLG00000008620	-
XLOC_039244	novel_323	ENSAPLG00000005400	-
XLOC_039244	novel_323	ENSAPLG00000009878	SPSB1
XLOC_039244	novel_323	ENSAPLG00000010386	HELZ2
XLOC_039244	novel_323	ENSAPLG00000002647	CD9
XLOC_039244	novel_323	ENSAPLG00000013114	MME
XLOC_039244	novel_323	ENSAPLG00000011214	RAPGEF5
XLOC_039244	novel_323	ENSAPLG00000009838	CCL26
XLOC_039244	novel_323	ENSAPLG00000012517	-
XLOC_039244	novel_323	ENSAPLG00000006970	TMEM86A
XLOC_039244	novel_323	ENSAPLG00000014348	SERPINH1
XLOC_039244	novel_323	ENSAPLG00000011079	-
XLOC_039244	novel_323	ENSAPLG00000004149	ALOX5AP
XLOC_039244	novel_323	ENSAPLG00000005749	-
XLOC_055592	novel_323	ENSAPLG00000008620	-
XLOC_055592	novel_323	ENSAPLG00000005400	-
XLOC_055592	novel_323	ENSAPLG00000009878	SPSB1
XLOC_055592	novel_323	ENSAPLG00000010386	HELZ2
XLOC_055592	novel_323	ENSAPLG00000002647	CD9
XLOC_055592	novel_323	ENSAPLG00000013114	MME
XLOC_055592	novel_323	ENSAPLG00000011214	RAPGEF5
XLOC_055592	novel_323	ENSAPLG00000009838	CCL26
XLOC_055592	novel_323	ENSAPLG00000012517	-
XLOC_055592	novel_323	ENSAPLG00000006970	TMEM86A
XLOC_055592	novel_323	ENSAPLG00000014348	SERPINH1
XLOC_055592	novel_323	ENSAPLG00000011079	-
XLOC_055592	novel_323	ENSAPLG00000004149	ALOX5AP
XLOC_055592	novel_323	ENSAPLG00000005749	-
XLOC_055472	novel_323	ENSAPLG00000008620	-
XLOC_055472	novel_323	ENSAPLG00000005400	-
XLOC_055472	novel_323	ENSAPLG00000009878	SPSB1
XLOC_055472	novel_323	ENSAPLG00000010386	HELZ2
XLOC_055472	novel_323	ENSAPLG00000002647	CD9
XLOC_055472	novel_323	ENSAPLG00000013114	MME
XLOC_055472	novel_323	ENSAPLG00000011214	RAPGEF5
XLOC_055472	novel_323	ENSAPLG00000009838	CCL26
XLOC_055472	novel_323	ENSAPLG00000012517	-
XLOC_055472	novel_323	ENSAPLG00000006970	TMEM86A
XLOC_055472	novel_323	ENSAPLG00000014348	SERPINH1
XLOC_055472	novel_323	ENSAPLG00000011079	-
XLOC_055472	novel_323	ENSAPLG00000004149	ALOX5AP
XLOC_055472	novel_323	ENSAPLG00000005749	-
XLOC_048676	novel_323	ENSAPLG00000008620	-
XLOC_048676	novel_323	ENSAPLG00000005400	-
XLOC_048676	novel_323	ENSAPLG00000009878	SPSB1
XLOC_048676	novel_323	ENSAPLG00000010386	HELZ2
XLOC_048676	novel_323	ENSAPLG00000002647	CD9
XLOC_048676	novel_323	ENSAPLG00000013114	MME
XLOC_048676	novel_323	ENSAPLG00000011214	RAPGEF5
XLOC_048676	novel_323	ENSAPLG00000009838	CCL26
XLOC_048676	novel_323	ENSAPLG00000012517	-
XLOC_048676	novel_323	ENSAPLG00000006970	TMEM86A
XLOC_048676	novel_323	ENSAPLG00000014348	SERPINH1
XLOC_048676	novel_323	ENSAPLG00000011079	-
XLOC_048676	novel_323	ENSAPLG00000004149	ALOX5AP
XLOC_048676	novel_323	ENSAPLG00000005749	-
XLOC_001361	novel_323	ENSAPLG00000008620	-
XLOC_001361	novel_323	ENSAPLG00000005400	-
XLOC_001361	novel_323	ENSAPLG00000009878	SPSB1
XLOC_001361	novel_323	ENSAPLG00000010386	HELZ2
XLOC_001361	novel_323	ENSAPLG00000002647	CD9
XLOC_001361	novel_323	ENSAPLG00000013114	MME
XLOC_001361	novel_323	ENSAPLG00000011214	RAPGEF5
XLOC_001361	novel_323	ENSAPLG00000009838	CCL26
XLOC_001361	novel_323	ENSAPLG00000012517	-
XLOC_001361	novel_323	ENSAPLG00000006970	TMEM86A
XLOC_001361	novel_323	ENSAPLG00000014348	SERPINH1
XLOC_001361	novel_323	ENSAPLG00000011079	-
XLOC_001361	novel_323	ENSAPLG00000004149	ALOX5AP
XLOC_001361	novel_323	ENSAPLG00000005749	-
XLOC_032653	novel_323	ENSAPLG00000008620	-
XLOC_032653	novel_323	ENSAPLG00000005400	-
XLOC_032653	novel_323	ENSAPLG00000009878	SPSB1
XLOC_032653	novel_323	ENSAPLG00000010386	HELZ2
XLOC_032653	novel_323	ENSAPLG00000002647	CD9
XLOC_032653	novel_323	ENSAPLG00000013114	MME
XLOC_032653	novel_323	ENSAPLG00000011214	RAPGEF5
XLOC_032653	novel_323	ENSAPLG00000009838	CCL26
XLOC_032653	novel_323	ENSAPLG00000012517	-
XLOC_032653	novel_323	ENSAPLG00000006970	TMEM86A
XLOC_032653	novel_323	ENSAPLG00000014348	SERPINH1
XLOC_032653	novel_323	ENSAPLG00000011079	-
XLOC_032653	novel_323	ENSAPLG00000004149	ALOX5AP
XLOC_032653	novel_323	ENSAPLG00000005749	-
XLOC_138700	novel_323	ENSAPLG00000008620	-
XLOC_138700	novel_323	ENSAPLG00000005400	-
XLOC_138700	novel_323	ENSAPLG00000009878	SPSB1
XLOC_138700	novel_323	ENSAPLG00000010386	HELZ2
XLOC_138700	novel_323	ENSAPLG00000002647	CD9
XLOC_138700	novel_323	ENSAPLG00000013114	MME
XLOC_138700	novel_323	ENSAPLG00000011214	RAPGEF5
XLOC_138700	novel_323	ENSAPLG00000009838	CCL26
XLOC_138700	novel_323	ENSAPLG00000012517	-
XLOC_138700	novel_323	ENSAPLG00000006970	TMEM86A
XLOC_138700	novel_323	ENSAPLG00000014348	SERPINH1
XLOC_138700	novel_323	ENSAPLG00000011079	-
XLOC_138700	novel_323	ENSAPLG00000004149	ALOX5AP
XLOC_138700	novel_323	ENSAPLG00000005749	-
XLOC_119028	novel_323	ENSAPLG00000008620	-
XLOC_119028	novel_323	ENSAPLG00000005400	-
XLOC_119028	novel_323	ENSAPLG00000009878	SPSB1
XLOC_119028	novel_323	ENSAPLG00000010386	HELZ2
XLOC_119028	novel_323	ENSAPLG00000002647	CD9
XLOC_119028	novel_323	ENSAPLG00000013114	MME
XLOC_119028	novel_323	ENSAPLG00000011214	RAPGEF5
XLOC_119028	novel_323	ENSAPLG00000009838	CCL26
XLOC_119028	novel_323	ENSAPLG00000012517	-
XLOC_119028	novel_323	ENSAPLG00000006970	TMEM86A
XLOC_119028	novel_323	ENSAPLG00000014348	SERPINH1
XLOC_119028	novel_323	ENSAPLG00000011079	-
XLOC_119028	novel_323	ENSAPLG00000004149	ALOX5AP
XLOC_119028	novel_323	ENSAPLG00000005749	-
XLOC_151372	novel_323	ENSAPLG00000008620	-
XLOC_151372	novel_323	ENSAPLG00000005400	-
XLOC_151372	novel_323	ENSAPLG00000009878	SPSB1
XLOC_151372	novel_323	ENSAPLG00000010386	HELZ2
XLOC_151372	novel_323	ENSAPLG00000002647	CD9
XLOC_151372	novel_323	ENSAPLG00000013114	MME
XLOC_151372	novel_323	ENSAPLG00000011214	RAPGEF5
XLOC_151372	novel_323	ENSAPLG00000009838	CCL26
XLOC_151372	novel_323	ENSAPLG00000012517	-
XLOC_151372	novel_323	ENSAPLG00000006970	TMEM86A
XLOC_151372	novel_323	ENSAPLG00000014348	SERPINH1
XLOC_151372	novel_323	ENSAPLG00000011079	-
XLOC_151372	novel_323	ENSAPLG00000004149	ALOX5AP
XLOC_151372	novel_323	ENSAPLG00000005749	-
XLOC_114697	novel_323	ENSAPLG00000008620	-
XLOC_114697	novel_323	ENSAPLG00000005400	-
XLOC_114697	novel_323	ENSAPLG00000009878	SPSB1
XLOC_114697	novel_323	ENSAPLG00000010386	HELZ2
XLOC_114697	novel_323	ENSAPLG00000002647	CD9
XLOC_114697	novel_323	ENSAPLG00000013114	MME
XLOC_114697	novel_323	ENSAPLG00000011214	RAPGEF5
XLOC_114697	novel_323	ENSAPLG00000009838	CCL26
XLOC_114697	novel_323	ENSAPLG00000012517	-
XLOC_114697	novel_323	ENSAPLG00000006970	TMEM86A
XLOC_114697	novel_323	ENSAPLG00000014348	SERPINH1
XLOC_114697	novel_323	ENSAPLG00000011079	-
XLOC_114697	novel_323	ENSAPLG00000004149	ALOX5AP
XLOC_114697	novel_323	ENSAPLG00000005749	-
XLOC_011118	novel_323	ENSAPLG00000008620	-
XLOC_011118	novel_323	ENSAPLG00000005400	-
XLOC_011118	novel_323	ENSAPLG00000009878	SPSB1
XLOC_011118	novel_323	ENSAPLG00000010386	HELZ2
XLOC_011118	novel_323	ENSAPLG00000002647	CD9
XLOC_011118	novel_323	ENSAPLG00000013114	MME
XLOC_011118	novel_323	ENSAPLG00000011214	RAPGEF5
XLOC_011118	novel_323	ENSAPLG00000009838	CCL26
XLOC_011118	novel_323	ENSAPLG00000012517	-
XLOC_011118	novel_323	ENSAPLG00000006970	TMEM86A
XLOC_011118	novel_323	ENSAPLG00000014348	SERPINH1
XLOC_011118	novel_323	ENSAPLG00000011079	-
XLOC_011118	novel_323	ENSAPLG00000004149	ALOX5AP
XLOC_011118	novel_323	ENSAPLG00000005749	-
XLOC_106587	novel_323	ENSAPLG00000008620	-
XLOC_106587	novel_323	ENSAPLG00000005400	-
XLOC_106587	novel_323	ENSAPLG00000009878	SPSB1
XLOC_106587	novel_323	ENSAPLG00000010386	HELZ2
XLOC_106587	novel_323	ENSAPLG00000002647	CD9
XLOC_106587	novel_323	ENSAPLG00000013114	MME
XLOC_106587	novel_323	ENSAPLG00000011214	RAPGEF5
XLOC_106587	novel_323	ENSAPLG00000009838	CCL26
XLOC_106587	novel_323	ENSAPLG00000012517	-
XLOC_106587	novel_323	ENSAPLG00000006970	TMEM86A
XLOC_106587	novel_323	ENSAPLG00000014348	SERPINH1
XLOC_106587	novel_323	ENSAPLG00000011079	-
XLOC_106587	novel_323	ENSAPLG00000004149	ALOX5AP
XLOC_106587	novel_323	ENSAPLG00000005749	-
XLOC_132774	novel_323	ENSAPLG00000008620	-
XLOC_132774	novel_323	ENSAPLG00000005400	-
XLOC_132774	novel_323	ENSAPLG00000009878	SPSB1
XLOC_132774	novel_323	ENSAPLG00000010386	HELZ2
XLOC_132774	novel_323	ENSAPLG00000002647	CD9
XLOC_132774	novel_323	ENSAPLG00000013114	MME
XLOC_132774	novel_323	ENSAPLG00000011214	RAPGEF5
XLOC_132774	novel_323	ENSAPLG00000009838	CCL26
XLOC_132774	novel_323	ENSAPLG00000012517	-
XLOC_132774	novel_323	ENSAPLG00000006970	TMEM86A
XLOC_132774	novel_323	ENSAPLG00000014348	SERPINH1
XLOC_132774	novel_323	ENSAPLG00000011079	-
XLOC_132774	novel_323	ENSAPLG00000004149	ALOX5AP
XLOC_132774	novel_323	ENSAPLG00000005749	-
XLOC_078669	novel_323	ENSAPLG00000008620	-
XLOC_078669	novel_323	ENSAPLG00000005400	-
XLOC_078669	novel_323	ENSAPLG00000009878	SPSB1
XLOC_078669	novel_323	ENSAPLG00000010386	HELZ2
XLOC_078669	novel_323	ENSAPLG00000002647	CD9
XLOC_078669	novel_323	ENSAPLG00000013114	MME
XLOC_078669	novel_323	ENSAPLG00000011214	RAPGEF5
XLOC_078669	novel_323	ENSAPLG00000009838	CCL26
XLOC_078669	novel_323	ENSAPLG00000012517	-
XLOC_078669	novel_323	ENSAPLG00000006970	TMEM86A
XLOC_078669	novel_323	ENSAPLG00000014348	SERPINH1
XLOC_078669	novel_323	ENSAPLG00000011079	-
XLOC_078669	novel_323	ENSAPLG00000004149	ALOX5AP
XLOC_078669	novel_323	ENSAPLG00000005749	-
XLOC_113086	novel_323	ENSAPLG00000008620	-
XLOC_113086	novel_323	ENSAPLG00000005400	-
XLOC_113086	novel_323	ENSAPLG00000009878	SPSB1
XLOC_113086	novel_323	ENSAPLG00000010386	HELZ2
XLOC_113086	novel_323	ENSAPLG00000002647	CD9
XLOC_113086	novel_323	ENSAPLG00000013114	MME
XLOC_113086	novel_323	ENSAPLG00000011214	RAPGEF5
XLOC_113086	novel_323	ENSAPLG00000009838	CCL26
XLOC_113086	novel_323	ENSAPLG00000012517	-
XLOC_113086	novel_323	ENSAPLG00000006970	TMEM86A
XLOC_113086	novel_323	ENSAPLG00000014348	SERPINH1
XLOC_113086	novel_323	ENSAPLG00000011079	-
XLOC_113086	novel_323	ENSAPLG00000004149	ALOX5AP
XLOC_113086	novel_323	ENSAPLG00000005749	-
XLOC_085847	novel_323	ENSAPLG00000008620	-
XLOC_085847	novel_323	ENSAPLG00000005400	-
XLOC_085847	novel_323	ENSAPLG00000009878	SPSB1
XLOC_085847	novel_323	ENSAPLG00000010386	HELZ2
XLOC_085847	novel_323	ENSAPLG00000002647	CD9
XLOC_085847	novel_323	ENSAPLG00000013114	MME
XLOC_085847	novel_323	ENSAPLG00000011214	RAPGEF5
XLOC_085847	novel_323	ENSAPLG00000009838	CCL26
XLOC_085847	novel_323	ENSAPLG00000012517	-
XLOC_085847	novel_323	ENSAPLG00000006970	TMEM86A
XLOC_085847	novel_323	ENSAPLG00000014348	SERPINH1
XLOC_085847	novel_323	ENSAPLG00000011079	-
XLOC_085847	novel_323	ENSAPLG00000004149	ALOX5AP
XLOC_085847	novel_323	ENSAPLG00000005749	-
XLOC_126342	novel_323	ENSAPLG00000008620	-
XLOC_126342	novel_323	ENSAPLG00000005400	-
XLOC_126342	novel_323	ENSAPLG00000009878	SPSB1
XLOC_126342	novel_323	ENSAPLG00000010386	HELZ2
XLOC_126342	novel_323	ENSAPLG00000002647	CD9
XLOC_126342	novel_323	ENSAPLG00000013114	MME
XLOC_126342	novel_323	ENSAPLG00000011214	RAPGEF5
XLOC_126342	novel_323	ENSAPLG00000009838	CCL26
XLOC_126342	novel_323	ENSAPLG00000012517	-
XLOC_126342	novel_323	ENSAPLG00000006970	TMEM86A
XLOC_126342	novel_323	ENSAPLG00000014348	SERPINH1
XLOC_126342	novel_323	ENSAPLG00000011079	-
XLOC_126342	novel_323	ENSAPLG00000004149	ALOX5AP
XLOC_126342	novel_323	ENSAPLG00000005749	-
XLOC_028092	novel_323	ENSAPLG00000008620	-
XLOC_028092	novel_323	ENSAPLG00000005400	-
XLOC_028092	novel_323	ENSAPLG00000009878	SPSB1
XLOC_028092	novel_323	ENSAPLG00000010386	HELZ2
XLOC_028092	novel_323	ENSAPLG00000002647	CD9
XLOC_028092	novel_323	ENSAPLG00000013114	MME
XLOC_028092	novel_323	ENSAPLG00000011214	RAPGEF5
XLOC_028092	novel_323	ENSAPLG00000009838	CCL26
XLOC_028092	novel_323	ENSAPLG00000012517	-
XLOC_028092	novel_323	ENSAPLG00000006970	TMEM86A
XLOC_028092	novel_323	ENSAPLG00000014348	SERPINH1
XLOC_028092	novel_323	ENSAPLG00000011079	-
XLOC_028092	novel_323	ENSAPLG00000004149	ALOX5AP
XLOC_028092	novel_323	ENSAPLG00000005749	-
XLOC_153667	novel_323	ENSAPLG00000008620	-
XLOC_153667	novel_323	ENSAPLG00000005400	-
XLOC_153667	novel_323	ENSAPLG00000009878	SPSB1
XLOC_153667	novel_323	ENSAPLG00000010386	HELZ2
XLOC_153667	novel_323	ENSAPLG00000002647	CD9
XLOC_153667	novel_323	ENSAPLG00000013114	MME
XLOC_153667	novel_323	ENSAPLG00000011214	RAPGEF5
XLOC_153667	novel_323	ENSAPLG00000009838	CCL26
XLOC_153667	novel_323	ENSAPLG00000012517	-
XLOC_153667	novel_323	ENSAPLG00000006970	TMEM86A
XLOC_153667	novel_323	ENSAPLG00000014348	SERPINH1
XLOC_153667	novel_323	ENSAPLG00000011079	-
XLOC_153667	novel_323	ENSAPLG00000004149	ALOX5AP
XLOC_153667	novel_323	ENSAPLG00000005749	-
XLOC_033996	novel_323	ENSAPLG00000008620	-
XLOC_033996	novel_323	ENSAPLG00000005400	-
XLOC_033996	novel_323	ENSAPLG00000009878	SPSB1
XLOC_033996	novel_323	ENSAPLG00000010386	HELZ2
XLOC_033996	novel_323	ENSAPLG00000002647	CD9
XLOC_033996	novel_323	ENSAPLG00000013114	MME
XLOC_033996	novel_323	ENSAPLG00000011214	RAPGEF5
XLOC_033996	novel_323	ENSAPLG00000009838	CCL26
XLOC_033996	novel_323	ENSAPLG00000012517	-
XLOC_033996	novel_323	ENSAPLG00000006970	TMEM86A
XLOC_033996	novel_323	ENSAPLG00000014348	SERPINH1
XLOC_033996	novel_323	ENSAPLG00000011079	-
XLOC_033996	novel_323	ENSAPLG00000004149	ALOX5AP
XLOC_033996	novel_323	ENSAPLG00000005749	-
XLOC_126222	novel_323	ENSAPLG00000008620	-
XLOC_126222	novel_323	ENSAPLG00000005400	-
XLOC_126222	novel_323	ENSAPLG00000009878	SPSB1
XLOC_126222	novel_323	ENSAPLG00000010386	HELZ2
XLOC_126222	novel_323	ENSAPLG00000002647	CD9
XLOC_126222	novel_323	ENSAPLG00000013114	MME
XLOC_126222	novel_323	ENSAPLG00000011214	RAPGEF5
XLOC_126222	novel_323	ENSAPLG00000009838	CCL26
XLOC_126222	novel_323	ENSAPLG00000012517	-
XLOC_126222	novel_323	ENSAPLG00000006970	TMEM86A
XLOC_126222	novel_323	ENSAPLG00000014348	SERPINH1
XLOC_126222	novel_323	ENSAPLG00000011079	-
XLOC_126222	novel_323	ENSAPLG00000004149	ALOX5AP
XLOC_126222	novel_323	ENSAPLG00000005749	-
XLOC_078669	novel_323	ENSAPLG00000008620	-
XLOC_078669	novel_323	ENSAPLG00000005400	-
XLOC_078669	novel_323	ENSAPLG00000009878	SPSB1
XLOC_078669	novel_323	ENSAPLG00000010386	HELZ2
XLOC_078669	novel_323	ENSAPLG00000002647	CD9
XLOC_078669	novel_323	ENSAPLG00000013114	MME
XLOC_078669	novel_323	ENSAPLG00000011214	RAPGEF5
XLOC_078669	novel_323	ENSAPLG00000009838	CCL26
XLOC_078669	novel_323	ENSAPLG00000012517	-
XLOC_078669	novel_323	ENSAPLG00000006970	TMEM86A
XLOC_078669	novel_323	ENSAPLG00000014348	SERPINH1
XLOC_078669	novel_323	ENSAPLG00000011079	-
XLOC_078669	novel_323	ENSAPLG00000004149	ALOX5AP
XLOC_078669	novel_323	ENSAPLG00000005749	-
XLOC_138700	novel_323	ENSAPLG00000008620	-
XLOC_138700	novel_323	ENSAPLG00000005400	-
XLOC_138700	novel_323	ENSAPLG00000009878	SPSB1
XLOC_138700	novel_323	ENSAPLG00000010386	HELZ2
XLOC_138700	novel_323	ENSAPLG00000002647	CD9
XLOC_138700	novel_323	ENSAPLG00000013114	MME
XLOC_138700	novel_323	ENSAPLG00000011214	RAPGEF5
XLOC_138700	novel_323	ENSAPLG00000009838	CCL26
XLOC_138700	novel_323	ENSAPLG00000012517	-
XLOC_138700	novel_323	ENSAPLG00000006970	TMEM86A
XLOC_138700	novel_323	ENSAPLG00000014348	SERPINH1
XLOC_138700	novel_323	ENSAPLG00000011079	-
XLOC_138700	novel_323	ENSAPLG00000004149	ALOX5AP
XLOC_138700	novel_323	ENSAPLG00000005749	-
XLOC_031267	novel_323	ENSAPLG00000008620	-
XLOC_031267	novel_323	ENSAPLG00000005400	-
XLOC_031267	novel_323	ENSAPLG00000009878	SPSB1
XLOC_031267	novel_323	ENSAPLG00000010386	HELZ2
XLOC_031267	novel_323	ENSAPLG00000002647	CD9
XLOC_031267	novel_323	ENSAPLG00000013114	MME
XLOC_031267	novel_323	ENSAPLG00000011214	RAPGEF5
XLOC_031267	novel_323	ENSAPLG00000009838	CCL26
XLOC_031267	novel_323	ENSAPLG00000012517	-
XLOC_031267	novel_323	ENSAPLG00000006970	TMEM86A
XLOC_031267	novel_323	ENSAPLG00000014348	SERPINH1
XLOC_031267	novel_323	ENSAPLG00000011079	-
XLOC_031267	novel_323	ENSAPLG00000004149	ALOX5AP
XLOC_031267	novel_323	ENSAPLG00000005749	-
XLOC_105408	novel_323	ENSAPLG00000008620	-
XLOC_105408	novel_323	ENSAPLG00000005400	-
XLOC_105408	novel_323	ENSAPLG00000009878	SPSB1
XLOC_105408	novel_323	ENSAPLG00000010386	HELZ2
XLOC_105408	novel_323	ENSAPLG00000002647	CD9
XLOC_105408	novel_323	ENSAPLG00000013114	MME
XLOC_105408	novel_323	ENSAPLG00000011214	RAPGEF5
XLOC_105408	novel_323	ENSAPLG00000009838	CCL26
XLOC_105408	novel_323	ENSAPLG00000012517	-
XLOC_105408	novel_323	ENSAPLG00000006970	TMEM86A
XLOC_105408	novel_323	ENSAPLG00000014348	SERPINH1
XLOC_105408	novel_323	ENSAPLG00000011079	-
XLOC_105408	novel_323	ENSAPLG00000004149	ALOX5AP
XLOC_105408	novel_323	ENSAPLG00000005749	-
XLOC_018285	novel_323	ENSAPLG00000008620	-
XLOC_018285	novel_323	ENSAPLG00000005400	-
XLOC_018285	novel_323	ENSAPLG00000009878	SPSB1
XLOC_018285	novel_323	ENSAPLG00000010386	HELZ2
XLOC_018285	novel_323	ENSAPLG00000002647	CD9
XLOC_018285	novel_323	ENSAPLG00000013114	MME
XLOC_018285	novel_323	ENSAPLG00000011214	RAPGEF5
XLOC_018285	novel_323	ENSAPLG00000009838	CCL26
XLOC_018285	novel_323	ENSAPLG00000012517	-
XLOC_018285	novel_323	ENSAPLG00000006970	TMEM86A
XLOC_018285	novel_323	ENSAPLG00000014348	SERPINH1
XLOC_018285	novel_323	ENSAPLG00000011079	-
XLOC_018285	novel_323	ENSAPLG00000004149	ALOX5AP
XLOC_018285	novel_323	ENSAPLG00000005749	-
XLOC_138066	novel_323	ENSAPLG00000008620	-
XLOC_138066	novel_323	ENSAPLG00000005400	-
XLOC_138066	novel_323	ENSAPLG00000009878	SPSB1
XLOC_138066	novel_323	ENSAPLG00000010386	HELZ2
XLOC_138066	novel_323	ENSAPLG00000002647	CD9
XLOC_138066	novel_323	ENSAPLG00000013114	MME
XLOC_138066	novel_323	ENSAPLG00000011214	RAPGEF5
XLOC_138066	novel_323	ENSAPLG00000009838	CCL26
XLOC_138066	novel_323	ENSAPLG00000012517	-
XLOC_138066	novel_323	ENSAPLG00000006970	TMEM86A
XLOC_138066	novel_323	ENSAPLG00000014348	SERPINH1
XLOC_138066	novel_323	ENSAPLG00000011079	-
XLOC_138066	novel_323	ENSAPLG00000004149	ALOX5AP
XLOC_138066	novel_323	ENSAPLG00000005749	-
XLOC_116477	novel_323	ENSAPLG00000008620	-
XLOC_116477	novel_323	ENSAPLG00000005400	-
XLOC_116477	novel_323	ENSAPLG00000009878	SPSB1
XLOC_116477	novel_323	ENSAPLG00000010386	HELZ2
XLOC_116477	novel_323	ENSAPLG00000002647	CD9
XLOC_116477	novel_323	ENSAPLG00000013114	MME
XLOC_116477	novel_323	ENSAPLG00000011214	RAPGEF5
XLOC_116477	novel_323	ENSAPLG00000009838	CCL26
XLOC_116477	novel_323	ENSAPLG00000012517	-
XLOC_116477	novel_323	ENSAPLG00000006970	TMEM86A
XLOC_116477	novel_323	ENSAPLG00000014348	SERPINH1
XLOC_116477	novel_323	ENSAPLG00000011079	-
XLOC_116477	novel_323	ENSAPLG00000004149	ALOX5AP
XLOC_116477	novel_323	ENSAPLG00000005749	-
XLOC_022838	novel_323	ENSAPLG00000008620	-
XLOC_022838	novel_323	ENSAPLG00000005400	-
XLOC_022838	novel_323	ENSAPLG00000009878	SPSB1
XLOC_022838	novel_323	ENSAPLG00000010386	HELZ2
XLOC_022838	novel_323	ENSAPLG00000002647	CD9
XLOC_022838	novel_323	ENSAPLG00000013114	MME
XLOC_022838	novel_323	ENSAPLG00000011214	RAPGEF5
XLOC_022838	novel_323	ENSAPLG00000009838	CCL26
XLOC_022838	novel_323	ENSAPLG00000012517	-
XLOC_022838	novel_323	ENSAPLG00000006970	TMEM86A
XLOC_022838	novel_323	ENSAPLG00000014348	SERPINH1
XLOC_022838	novel_323	ENSAPLG00000011079	-
XLOC_022838	novel_323	ENSAPLG00000004149	ALOX5AP
XLOC_022838	novel_323	ENSAPLG00000005749	-
XLOC_037244	novel_323	ENSAPLG00000008620	-
XLOC_037244	novel_323	ENSAPLG00000005400	-
XLOC_037244	novel_323	ENSAPLG00000009878	SPSB1
XLOC_037244	novel_323	ENSAPLG00000010386	HELZ2
XLOC_037244	novel_323	ENSAPLG00000002647	CD9
XLOC_037244	novel_323	ENSAPLG00000013114	MME
XLOC_037244	novel_323	ENSAPLG00000011214	RAPGEF5
XLOC_037244	novel_323	ENSAPLG00000009838	CCL26
XLOC_037244	novel_323	ENSAPLG00000012517	-
XLOC_037244	novel_323	ENSAPLG00000006970	TMEM86A
XLOC_037244	novel_323	ENSAPLG00000014348	SERPINH1
XLOC_037244	novel_323	ENSAPLG00000011079	-
XLOC_037244	novel_323	ENSAPLG00000004149	ALOX5AP
XLOC_037244	novel_323	ENSAPLG00000005749	-
XLOC_132547	novel_323	ENSAPLG00000008620	-
XLOC_132547	novel_323	ENSAPLG00000005400	-
XLOC_132547	novel_323	ENSAPLG00000009878	SPSB1
XLOC_132547	novel_323	ENSAPLG00000010386	HELZ2
XLOC_132547	novel_323	ENSAPLG00000002647	CD9
XLOC_132547	novel_323	ENSAPLG00000013114	MME
XLOC_132547	novel_323	ENSAPLG00000011214	RAPGEF5
XLOC_132547	novel_323	ENSAPLG00000009838	CCL26
XLOC_132547	novel_323	ENSAPLG00000012517	-
XLOC_132547	novel_323	ENSAPLG00000006970	TMEM86A
XLOC_132547	novel_323	ENSAPLG00000014348	SERPINH1
XLOC_132547	novel_323	ENSAPLG00000011079	-
XLOC_132547	novel_323	ENSAPLG00000004149	ALOX5AP
XLOC_132547	novel_323	ENSAPLG00000005749	-
XLOC_033572	novel_323	ENSAPLG00000008620	-
XLOC_033572	novel_323	ENSAPLG00000005400	-
XLOC_033572	novel_323	ENSAPLG00000009878	SPSB1
XLOC_033572	novel_323	ENSAPLG00000010386	HELZ2
XLOC_033572	novel_323	ENSAPLG00000002647	CD9
XLOC_033572	novel_323	ENSAPLG00000013114	MME
XLOC_033572	novel_323	ENSAPLG00000011214	RAPGEF5
XLOC_033572	novel_323	ENSAPLG00000009838	CCL26
XLOC_033572	novel_323	ENSAPLG00000012517	-
XLOC_033572	novel_323	ENSAPLG00000006970	TMEM86A
XLOC_033572	novel_323	ENSAPLG00000014348	SERPINH1
XLOC_033572	novel_323	ENSAPLG00000011079	-
XLOC_033572	novel_323	ENSAPLG00000004149	ALOX5AP
XLOC_033572	novel_323	ENSAPLG00000005749	-
XLOC_056392	novel_323	ENSAPLG00000008620	-
XLOC_056392	novel_323	ENSAPLG00000005400	-
XLOC_056392	novel_323	ENSAPLG00000009878	SPSB1
XLOC_056392	novel_323	ENSAPLG00000010386	HELZ2
XLOC_056392	novel_323	ENSAPLG00000002647	CD9
XLOC_056392	novel_323	ENSAPLG00000013114	MME
XLOC_056392	novel_323	ENSAPLG00000011214	RAPGEF5
XLOC_056392	novel_323	ENSAPLG00000009838	CCL26
XLOC_056392	novel_323	ENSAPLG00000012517	-
XLOC_056392	novel_323	ENSAPLG00000006970	TMEM86A
XLOC_056392	novel_323	ENSAPLG00000014348	SERPINH1
XLOC_056392	novel_323	ENSAPLG00000011079	-
XLOC_056392	novel_323	ENSAPLG00000004149	ALOX5AP
XLOC_056392	novel_323	ENSAPLG00000005749	-
XLOC_137652	novel_323	ENSAPLG00000008620	-
XLOC_137652	novel_323	ENSAPLG00000005400	-
XLOC_137652	novel_323	ENSAPLG00000009878	SPSB1
XLOC_137652	novel_323	ENSAPLG00000010386	HELZ2
XLOC_137652	novel_323	ENSAPLG00000002647	CD9
XLOC_137652	novel_323	ENSAPLG00000013114	MME
XLOC_137652	novel_323	ENSAPLG00000011214	RAPGEF5
XLOC_137652	novel_323	ENSAPLG00000009838	CCL26
XLOC_137652	novel_323	ENSAPLG00000012517	-
XLOC_137652	novel_323	ENSAPLG00000006970	TMEM86A
XLOC_137652	novel_323	ENSAPLG00000014348	SERPINH1
XLOC_137652	novel_323	ENSAPLG00000011079	-
XLOC_137652	novel_323	ENSAPLG00000004149	ALOX5AP
XLOC_137652	novel_323	ENSAPLG00000005749	-
XLOC_010575	novel_323	ENSAPLG00000008620	-
XLOC_010575	novel_323	ENSAPLG00000005400	-
XLOC_010575	novel_323	ENSAPLG00000009878	SPSB1
XLOC_010575	novel_323	ENSAPLG00000010386	HELZ2
XLOC_010575	novel_323	ENSAPLG00000002647	CD9
XLOC_010575	novel_323	ENSAPLG00000013114	MME
XLOC_010575	novel_323	ENSAPLG00000011214	RAPGEF5
XLOC_010575	novel_323	ENSAPLG00000009838	CCL26
XLOC_010575	novel_323	ENSAPLG00000012517	-
XLOC_010575	novel_323	ENSAPLG00000006970	TMEM86A
XLOC_010575	novel_323	ENSAPLG00000014348	SERPINH1
XLOC_010575	novel_323	ENSAPLG00000011079	-
XLOC_010575	novel_323	ENSAPLG00000004149	ALOX5AP
XLOC_010575	novel_323	ENSAPLG00000005749	-
XLOC_043575	novel_323	ENSAPLG00000008620	-
XLOC_043575	novel_323	ENSAPLG00000005400	-
XLOC_043575	novel_323	ENSAPLG00000009878	SPSB1
XLOC_043575	novel_323	ENSAPLG00000010386	HELZ2
XLOC_043575	novel_323	ENSAPLG00000002647	CD9
XLOC_043575	novel_323	ENSAPLG00000013114	MME
XLOC_043575	novel_323	ENSAPLG00000011214	RAPGEF5
XLOC_043575	novel_323	ENSAPLG00000009838	CCL26
XLOC_043575	novel_323	ENSAPLG00000012517	-
XLOC_043575	novel_323	ENSAPLG00000006970	TMEM86A
XLOC_043575	novel_323	ENSAPLG00000014348	SERPINH1
XLOC_043575	novel_323	ENSAPLG00000011079	-
XLOC_043575	novel_323	ENSAPLG00000004149	ALOX5AP
XLOC_043575	novel_323	ENSAPLG00000005749	-
XLOC_150835	novel_323	ENSAPLG00000008620	-
XLOC_150835	novel_323	ENSAPLG00000005400	-
XLOC_150835	novel_323	ENSAPLG00000009878	SPSB1
XLOC_150835	novel_323	ENSAPLG00000010386	HELZ2
XLOC_150835	novel_323	ENSAPLG00000002647	CD9
XLOC_150835	novel_323	ENSAPLG00000013114	MME
XLOC_150835	novel_323	ENSAPLG00000011214	RAPGEF5
XLOC_150835	novel_323	ENSAPLG00000009838	CCL26
XLOC_150835	novel_323	ENSAPLG00000012517	-
XLOC_150835	novel_323	ENSAPLG00000006970	TMEM86A
XLOC_150835	novel_323	ENSAPLG00000014348	SERPINH1
XLOC_150835	novel_323	ENSAPLG00000011079	-
XLOC_150835	novel_323	ENSAPLG00000004149	ALOX5AP
XLOC_150835	novel_323	ENSAPLG00000005749	-
XLOC_093213	novel_323	ENSAPLG00000008620	-
XLOC_093213	novel_323	ENSAPLG00000005400	-
XLOC_093213	novel_323	ENSAPLG00000009878	SPSB1
XLOC_093213	novel_323	ENSAPLG00000010386	HELZ2
XLOC_093213	novel_323	ENSAPLG00000002647	CD9
XLOC_093213	novel_323	ENSAPLG00000013114	MME
XLOC_093213	novel_323	ENSAPLG00000011214	RAPGEF5
XLOC_093213	novel_323	ENSAPLG00000009838	CCL26
XLOC_093213	novel_323	ENSAPLG00000012517	-
XLOC_093213	novel_323	ENSAPLG00000006970	TMEM86A
XLOC_093213	novel_323	ENSAPLG00000014348	SERPINH1
XLOC_093213	novel_323	ENSAPLG00000011079	-
XLOC_093213	novel_323	ENSAPLG00000004149	ALOX5AP
XLOC_093213	novel_323	ENSAPLG00000005749	-
XLOC_112865	novel_323	ENSAPLG00000008620	-
XLOC_112865	novel_323	ENSAPLG00000005400	-
XLOC_112865	novel_323	ENSAPLG00000009878	SPSB1
XLOC_112865	novel_323	ENSAPLG00000010386	HELZ2
XLOC_112865	novel_323	ENSAPLG00000002647	CD9
XLOC_112865	novel_323	ENSAPLG00000013114	MME
XLOC_112865	novel_323	ENSAPLG00000011214	RAPGEF5
XLOC_112865	novel_323	ENSAPLG00000009838	CCL26
XLOC_112865	novel_323	ENSAPLG00000012517	-
XLOC_112865	novel_323	ENSAPLG00000006970	TMEM86A
XLOC_112865	novel_323	ENSAPLG00000014348	SERPINH1
XLOC_112865	novel_323	ENSAPLG00000011079	-
XLOC_112865	novel_323	ENSAPLG00000004149	ALOX5AP
XLOC_112865	novel_323	ENSAPLG00000005749	-
XLOC_014899	novel_323	ENSAPLG00000008620	-
XLOC_014899	novel_323	ENSAPLG00000005400	-
XLOC_014899	novel_323	ENSAPLG00000009878	SPSB1
XLOC_014899	novel_323	ENSAPLG00000010386	HELZ2
XLOC_014899	novel_323	ENSAPLG00000002647	CD9
XLOC_014899	novel_323	ENSAPLG00000013114	MME
XLOC_014899	novel_323	ENSAPLG00000011214	RAPGEF5
XLOC_014899	novel_323	ENSAPLG00000009838	CCL26
XLOC_014899	novel_323	ENSAPLG00000012517	-
XLOC_014899	novel_323	ENSAPLG00000006970	TMEM86A
XLOC_014899	novel_323	ENSAPLG00000014348	SERPINH1
XLOC_014899	novel_323	ENSAPLG00000011079	-
XLOC_014899	novel_323	ENSAPLG00000004149	ALOX5AP
XLOC_014899	novel_323	ENSAPLG00000005749	-
XLOC_132055	novel_323	ENSAPLG00000008620	-
XLOC_132055	novel_323	ENSAPLG00000005400	-
XLOC_132055	novel_323	ENSAPLG00000009878	SPSB1
XLOC_132055	novel_323	ENSAPLG00000010386	HELZ2
XLOC_132055	novel_323	ENSAPLG00000002647	CD9
XLOC_132055	novel_323	ENSAPLG00000013114	MME
XLOC_132055	novel_323	ENSAPLG00000011214	RAPGEF5
XLOC_132055	novel_323	ENSAPLG00000009838	CCL26
XLOC_132055	novel_323	ENSAPLG00000012517	-
XLOC_132055	novel_323	ENSAPLG00000006970	TMEM86A
XLOC_132055	novel_323	ENSAPLG00000014348	SERPINH1
XLOC_132055	novel_323	ENSAPLG00000011079	-
XLOC_132055	novel_323	ENSAPLG00000004149	ALOX5AP
XLOC_132055	novel_323	ENSAPLG00000005749	-
XLOC_124712	novel_323	ENSAPLG00000008620	-
XLOC_124712	novel_323	ENSAPLG00000005400	-
XLOC_124712	novel_323	ENSAPLG00000009878	SPSB1
XLOC_124712	novel_323	ENSAPLG00000010386	HELZ2
XLOC_124712	novel_323	ENSAPLG00000002647	CD9
XLOC_124712	novel_323	ENSAPLG00000013114	MME
XLOC_124712	novel_323	ENSAPLG00000011214	RAPGEF5
XLOC_124712	novel_323	ENSAPLG00000009838	CCL26
XLOC_124712	novel_323	ENSAPLG00000012517	-
XLOC_124712	novel_323	ENSAPLG00000006970	TMEM86A
XLOC_124712	novel_323	ENSAPLG00000014348	SERPINH1
XLOC_124712	novel_323	ENSAPLG00000011079	-
XLOC_124712	novel_323	ENSAPLG00000004149	ALOX5AP
XLOC_124712	novel_323	ENSAPLG00000005749	-
XLOC_141054	novel_323	ENSAPLG00000008620	-
XLOC_141054	novel_323	ENSAPLG00000005400	-
XLOC_141054	novel_323	ENSAPLG00000009878	SPSB1
XLOC_141054	novel_323	ENSAPLG00000010386	HELZ2
XLOC_141054	novel_323	ENSAPLG00000002647	CD9
XLOC_141054	novel_323	ENSAPLG00000013114	MME
XLOC_141054	novel_323	ENSAPLG00000011214	RAPGEF5
XLOC_141054	novel_323	ENSAPLG00000009838	CCL26
XLOC_141054	novel_323	ENSAPLG00000012517	-
XLOC_141054	novel_323	ENSAPLG00000006970	TMEM86A
XLOC_141054	novel_323	ENSAPLG00000014348	SERPINH1
XLOC_141054	novel_323	ENSAPLG00000011079	-
XLOC_141054	novel_323	ENSAPLG00000004149	ALOX5AP
XLOC_141054	novel_323	ENSAPLG00000005749	-
XLOC_132058	novel_323	ENSAPLG00000008620	-
XLOC_132058	novel_323	ENSAPLG00000005400	-
XLOC_132058	novel_323	ENSAPLG00000009878	SPSB1
XLOC_132058	novel_323	ENSAPLG00000010386	HELZ2
XLOC_132058	novel_323	ENSAPLG00000002647	CD9
XLOC_132058	novel_323	ENSAPLG00000013114	MME
XLOC_132058	novel_323	ENSAPLG00000011214	RAPGEF5
XLOC_132058	novel_323	ENSAPLG00000009838	CCL26
XLOC_132058	novel_323	ENSAPLG00000012517	-
XLOC_132058	novel_323	ENSAPLG00000006970	TMEM86A
XLOC_132058	novel_323	ENSAPLG00000014348	SERPINH1
XLOC_132058	novel_323	ENSAPLG00000011079	-
XLOC_132058	novel_323	ENSAPLG00000004149	ALOX5AP
XLOC_132058	novel_323	ENSAPLG00000005749	-
XLOC_050529	novel_323	ENSAPLG00000008620	-
XLOC_050529	novel_323	ENSAPLG00000005400	-
XLOC_050529	novel_323	ENSAPLG00000009878	SPSB1
XLOC_050529	novel_323	ENSAPLG00000010386	HELZ2
XLOC_050529	novel_323	ENSAPLG00000002647	CD9
XLOC_050529	novel_323	ENSAPLG00000013114	MME
XLOC_050529	novel_323	ENSAPLG00000011214	RAPGEF5
XLOC_050529	novel_323	ENSAPLG00000009838	CCL26
XLOC_050529	novel_323	ENSAPLG00000012517	-
XLOC_050529	novel_323	ENSAPLG00000006970	TMEM86A
XLOC_050529	novel_323	ENSAPLG00000014348	SERPINH1
XLOC_050529	novel_323	ENSAPLG00000011079	-
XLOC_050529	novel_323	ENSAPLG00000004149	ALOX5AP
XLOC_050529	novel_323	ENSAPLG00000005749	-
XLOC_113581	novel_323	ENSAPLG00000008620	-
XLOC_113581	novel_323	ENSAPLG00000005400	-
XLOC_113581	novel_323	ENSAPLG00000009878	SPSB1
XLOC_113581	novel_323	ENSAPLG00000010386	HELZ2
XLOC_113581	novel_323	ENSAPLG00000002647	CD9
XLOC_113581	novel_323	ENSAPLG00000013114	MME
XLOC_113581	novel_323	ENSAPLG00000011214	RAPGEF5
XLOC_113581	novel_323	ENSAPLG00000009838	CCL26
XLOC_113581	novel_323	ENSAPLG00000012517	-
XLOC_113581	novel_323	ENSAPLG00000006970	TMEM86A
XLOC_113581	novel_323	ENSAPLG00000014348	SERPINH1
XLOC_113581	novel_323	ENSAPLG00000011079	-
XLOC_113581	novel_323	ENSAPLG00000004149	ALOX5AP
XLOC_113581	novel_323	ENSAPLG00000005749	-
XLOC_009447	novel_323	ENSAPLG00000008620	-
XLOC_009447	novel_323	ENSAPLG00000005400	-
XLOC_009447	novel_323	ENSAPLG00000009878	SPSB1
XLOC_009447	novel_323	ENSAPLG00000010386	HELZ2
XLOC_009447	novel_323	ENSAPLG00000002647	CD9
XLOC_009447	novel_323	ENSAPLG00000013114	MME
XLOC_009447	novel_323	ENSAPLG00000011214	RAPGEF5
XLOC_009447	novel_323	ENSAPLG00000009838	CCL26
XLOC_009447	novel_323	ENSAPLG00000012517	-
XLOC_009447	novel_323	ENSAPLG00000006970	TMEM86A
XLOC_009447	novel_323	ENSAPLG00000014348	SERPINH1
XLOC_009447	novel_323	ENSAPLG00000011079	-
XLOC_009447	novel_323	ENSAPLG00000004149	ALOX5AP
XLOC_009447	novel_323	ENSAPLG00000005749	-
XLOC_003544	novel_323	ENSAPLG00000008620	-
XLOC_003544	novel_323	ENSAPLG00000005400	-
XLOC_003544	novel_323	ENSAPLG00000009878	SPSB1
XLOC_003544	novel_323	ENSAPLG00000010386	HELZ2
XLOC_003544	novel_323	ENSAPLG00000002647	CD9
XLOC_003544	novel_323	ENSAPLG00000013114	MME
XLOC_003544	novel_323	ENSAPLG00000011214	RAPGEF5
XLOC_003544	novel_323	ENSAPLG00000009838	CCL26
XLOC_003544	novel_323	ENSAPLG00000012517	-
XLOC_003544	novel_323	ENSAPLG00000006970	TMEM86A
XLOC_003544	novel_323	ENSAPLG00000014348	SERPINH1
XLOC_003544	novel_323	ENSAPLG00000011079	-
XLOC_003544	novel_323	ENSAPLG00000004149	ALOX5AP
XLOC_003544	novel_323	ENSAPLG00000005749	-
XLOC_071061	novel_323	ENSAPLG00000008620	-
XLOC_071061	novel_323	ENSAPLG00000005400	-
XLOC_071061	novel_323	ENSAPLG00000009878	SPSB1
XLOC_071061	novel_323	ENSAPLG00000010386	HELZ2
XLOC_071061	novel_323	ENSAPLG00000002647	CD9
XLOC_071061	novel_323	ENSAPLG00000013114	MME
XLOC_071061	novel_323	ENSAPLG00000011214	RAPGEF5
XLOC_071061	novel_323	ENSAPLG00000009838	CCL26
XLOC_071061	novel_323	ENSAPLG00000012517	-
XLOC_071061	novel_323	ENSAPLG00000006970	TMEM86A
XLOC_071061	novel_323	ENSAPLG00000014348	SERPINH1
XLOC_071061	novel_323	ENSAPLG00000011079	-
XLOC_071061	novel_323	ENSAPLG00000004149	ALOX5AP
XLOC_071061	novel_323	ENSAPLG00000005749	-
XLOC_107962	novel_323	ENSAPLG00000008620	-
XLOC_107962	novel_323	ENSAPLG00000005400	-
XLOC_107962	novel_323	ENSAPLG00000009878	SPSB1
XLOC_107962	novel_323	ENSAPLG00000010386	HELZ2
XLOC_107962	novel_323	ENSAPLG00000002647	CD9
XLOC_107962	novel_323	ENSAPLG00000013114	MME
XLOC_107962	novel_323	ENSAPLG00000011214	RAPGEF5
XLOC_107962	novel_323	ENSAPLG00000009838	CCL26
XLOC_107962	novel_323	ENSAPLG00000012517	-
XLOC_107962	novel_323	ENSAPLG00000006970	TMEM86A
XLOC_107962	novel_323	ENSAPLG00000014348	SERPINH1
XLOC_107962	novel_323	ENSAPLG00000011079	-
XLOC_107962	novel_323	ENSAPLG00000004149	ALOX5AP
XLOC_107962	novel_323	ENSAPLG00000005749	-
XLOC_097715	novel_323	ENSAPLG00000008620	-
XLOC_097715	novel_323	ENSAPLG00000005400	-
XLOC_097715	novel_323	ENSAPLG00000009878	SPSB1
XLOC_097715	novel_323	ENSAPLG00000010386	HELZ2
XLOC_097715	novel_323	ENSAPLG00000002647	CD9
XLOC_097715	novel_323	ENSAPLG00000013114	MME
XLOC_097715	novel_323	ENSAPLG00000011214	RAPGEF5
XLOC_097715	novel_323	ENSAPLG00000009838	CCL26
XLOC_097715	novel_323	ENSAPLG00000012517	-
XLOC_097715	novel_323	ENSAPLG00000006970	TMEM86A
XLOC_097715	novel_323	ENSAPLG00000014348	SERPINH1
XLOC_097715	novel_323	ENSAPLG00000011079	-
XLOC_097715	novel_323	ENSAPLG00000004149	ALOX5AP
XLOC_097715	novel_323	ENSAPLG00000005749	-
XLOC_070163	novel_323	ENSAPLG00000008620	-
XLOC_070163	novel_323	ENSAPLG00000005400	-
XLOC_070163	novel_323	ENSAPLG00000009878	SPSB1
XLOC_070163	novel_323	ENSAPLG00000010386	HELZ2
XLOC_070163	novel_323	ENSAPLG00000002647	CD9
XLOC_070163	novel_323	ENSAPLG00000013114	MME
XLOC_070163	novel_323	ENSAPLG00000011214	RAPGEF5
XLOC_070163	novel_323	ENSAPLG00000009838	CCL26
XLOC_070163	novel_323	ENSAPLG00000012517	-
XLOC_070163	novel_323	ENSAPLG00000006970	TMEM86A
XLOC_070163	novel_323	ENSAPLG00000014348	SERPINH1
XLOC_070163	novel_323	ENSAPLG00000011079	-
XLOC_070163	novel_323	ENSAPLG00000004149	ALOX5AP
XLOC_070163	novel_323	ENSAPLG00000005749	-
XLOC_078669	novel_323	ENSAPLG00000008620	-
XLOC_078669	novel_323	ENSAPLG00000005400	-
XLOC_078669	novel_323	ENSAPLG00000009878	SPSB1
XLOC_078669	novel_323	ENSAPLG00000010386	HELZ2
XLOC_078669	novel_323	ENSAPLG00000002647	CD9
XLOC_078669	novel_323	ENSAPLG00000013114	MME
XLOC_078669	novel_323	ENSAPLG00000011214	RAPGEF5
XLOC_078669	novel_323	ENSAPLG00000009838	CCL26
XLOC_078669	novel_323	ENSAPLG00000012517	-
XLOC_078669	novel_323	ENSAPLG00000006970	TMEM86A
XLOC_078669	novel_323	ENSAPLG00000014348	SERPINH1
XLOC_078669	novel_323	ENSAPLG00000011079	-
XLOC_078669	novel_323	ENSAPLG00000004149	ALOX5AP
XLOC_078669	novel_323	ENSAPLG00000005749	-
XLOC_137884	novel_323	ENSAPLG00000008620	-
XLOC_137884	novel_323	ENSAPLG00000005400	-
XLOC_137884	novel_323	ENSAPLG00000009878	SPSB1
XLOC_137884	novel_323	ENSAPLG00000010386	HELZ2
XLOC_137884	novel_323	ENSAPLG00000002647	CD9
XLOC_137884	novel_323	ENSAPLG00000013114	MME
XLOC_137884	novel_323	ENSAPLG00000011214	RAPGEF5
XLOC_137884	novel_323	ENSAPLG00000009838	CCL26
XLOC_137884	novel_323	ENSAPLG00000012517	-
XLOC_137884	novel_323	ENSAPLG00000006970	TMEM86A
XLOC_137884	novel_323	ENSAPLG00000014348	SERPINH1
XLOC_137884	novel_323	ENSAPLG00000011079	-
XLOC_137884	novel_323	ENSAPLG00000004149	ALOX5AP
XLOC_137884	novel_323	ENSAPLG00000005749	-
XLOC_087200	novel_323	ENSAPLG00000008620	-
XLOC_087200	novel_323	ENSAPLG00000005400	-
XLOC_087200	novel_323	ENSAPLG00000009878	SPSB1
XLOC_087200	novel_323	ENSAPLG00000010386	HELZ2
XLOC_087200	novel_323	ENSAPLG00000002647	CD9
XLOC_087200	novel_323	ENSAPLG00000013114	MME
XLOC_087200	novel_323	ENSAPLG00000011214	RAPGEF5
XLOC_087200	novel_323	ENSAPLG00000009838	CCL26
XLOC_087200	novel_323	ENSAPLG00000012517	-
XLOC_087200	novel_323	ENSAPLG00000006970	TMEM86A
XLOC_087200	novel_323	ENSAPLG00000014348	SERPINH1
XLOC_087200	novel_323	ENSAPLG00000011079	-
XLOC_087200	novel_323	ENSAPLG00000004149	ALOX5AP
XLOC_087200	novel_323	ENSAPLG00000005749	-
XLOC_044440	novel_323	ENSAPLG00000008620	-
XLOC_044440	novel_323	ENSAPLG00000005400	-
XLOC_044440	novel_323	ENSAPLG00000009878	SPSB1
XLOC_044440	novel_323	ENSAPLG00000010386	HELZ2
XLOC_044440	novel_323	ENSAPLG00000002647	CD9
XLOC_044440	novel_323	ENSAPLG00000013114	MME
XLOC_044440	novel_323	ENSAPLG00000011214	RAPGEF5
XLOC_044440	novel_323	ENSAPLG00000009838	CCL26
XLOC_044440	novel_323	ENSAPLG00000012517	-
XLOC_044440	novel_323	ENSAPLG00000006970	TMEM86A
XLOC_044440	novel_323	ENSAPLG00000014348	SERPINH1
XLOC_044440	novel_323	ENSAPLG00000011079	-
XLOC_044440	novel_323	ENSAPLG00000004149	ALOX5AP
XLOC_044440	novel_323	ENSAPLG00000005749	-
XLOC_147673	novel_323	ENSAPLG00000008620	-
XLOC_147673	novel_323	ENSAPLG00000005400	-
XLOC_147673	novel_323	ENSAPLG00000009878	SPSB1
XLOC_147673	novel_323	ENSAPLG00000010386	HELZ2
XLOC_147673	novel_323	ENSAPLG00000002647	CD9
XLOC_147673	novel_323	ENSAPLG00000013114	MME
XLOC_147673	novel_323	ENSAPLG00000011214	RAPGEF5
XLOC_147673	novel_323	ENSAPLG00000009838	CCL26
XLOC_147673	novel_323	ENSAPLG00000012517	-
XLOC_147673	novel_323	ENSAPLG00000006970	TMEM86A
XLOC_147673	novel_323	ENSAPLG00000014348	SERPINH1
XLOC_147673	novel_323	ENSAPLG00000011079	-
XLOC_147673	novel_323	ENSAPLG00000004149	ALOX5AP
XLOC_147673	novel_323	ENSAPLG00000005749	-
XLOC_114300	novel_323	ENSAPLG00000008620	-
XLOC_114300	novel_323	ENSAPLG00000005400	-
XLOC_114300	novel_323	ENSAPLG00000009878	SPSB1
XLOC_114300	novel_323	ENSAPLG00000010386	HELZ2
XLOC_114300	novel_323	ENSAPLG00000002647	CD9
XLOC_114300	novel_323	ENSAPLG00000013114	MME
XLOC_114300	novel_323	ENSAPLG00000011214	RAPGEF5
XLOC_114300	novel_323	ENSAPLG00000009838	CCL26
XLOC_114300	novel_323	ENSAPLG00000012517	-
XLOC_114300	novel_323	ENSAPLG00000006970	TMEM86A
XLOC_114300	novel_323	ENSAPLG00000014348	SERPINH1
XLOC_114300	novel_323	ENSAPLG00000011079	-
XLOC_114300	novel_323	ENSAPLG00000004149	ALOX5AP
XLOC_114300	novel_323	ENSAPLG00000005749	-
XLOC_067617	novel_323	ENSAPLG00000008620	-
XLOC_067617	novel_323	ENSAPLG00000005400	-
XLOC_067617	novel_323	ENSAPLG00000009878	SPSB1
XLOC_067617	novel_323	ENSAPLG00000010386	HELZ2
XLOC_067617	novel_323	ENSAPLG00000002647	CD9
XLOC_067617	novel_323	ENSAPLG00000013114	MME
XLOC_067617	novel_323	ENSAPLG00000011214	RAPGEF5
XLOC_067617	novel_323	ENSAPLG00000009838	CCL26
XLOC_067617	novel_323	ENSAPLG00000012517	-
XLOC_067617	novel_323	ENSAPLG00000006970	TMEM86A
XLOC_067617	novel_323	ENSAPLG00000014348	SERPINH1
XLOC_067617	novel_323	ENSAPLG00000011079	-
XLOC_067617	novel_323	ENSAPLG00000004149	ALOX5AP
XLOC_067617	novel_323	ENSAPLG00000005749	-
XLOC_113128	novel_323	ENSAPLG00000008620	-
XLOC_113128	novel_323	ENSAPLG00000005400	-
XLOC_113128	novel_323	ENSAPLG00000009878	SPSB1
XLOC_113128	novel_323	ENSAPLG00000010386	HELZ2
XLOC_113128	novel_323	ENSAPLG00000002647	CD9
XLOC_113128	novel_323	ENSAPLG00000013114	MME
XLOC_113128	novel_323	ENSAPLG00000011214	RAPGEF5
XLOC_113128	novel_323	ENSAPLG00000009838	CCL26
XLOC_113128	novel_323	ENSAPLG00000012517	-
XLOC_113128	novel_323	ENSAPLG00000006970	TMEM86A
XLOC_113128	novel_323	ENSAPLG00000014348	SERPINH1
XLOC_113128	novel_323	ENSAPLG00000011079	-
XLOC_113128	novel_323	ENSAPLG00000004149	ALOX5AP
XLOC_113128	novel_323	ENSAPLG00000005749	-
XLOC_010575	novel_323	ENSAPLG00000008620	-
XLOC_010575	novel_323	ENSAPLG00000005400	-
XLOC_010575	novel_323	ENSAPLG00000009878	SPSB1
XLOC_010575	novel_323	ENSAPLG00000010386	HELZ2
XLOC_010575	novel_323	ENSAPLG00000002647	CD9
XLOC_010575	novel_323	ENSAPLG00000013114	MME
XLOC_010575	novel_323	ENSAPLG00000011214	RAPGEF5
XLOC_010575	novel_323	ENSAPLG00000009838	CCL26
XLOC_010575	novel_323	ENSAPLG00000012517	-
XLOC_010575	novel_323	ENSAPLG00000006970	TMEM86A
XLOC_010575	novel_323	ENSAPLG00000014348	SERPINH1
XLOC_010575	novel_323	ENSAPLG00000011079	-
XLOC_010575	novel_323	ENSAPLG00000004149	ALOX5AP
XLOC_010575	novel_323	ENSAPLG00000005749	-
XLOC_112242	novel_323	ENSAPLG00000008620	-
XLOC_112242	novel_323	ENSAPLG00000005400	-
XLOC_112242	novel_323	ENSAPLG00000009878	SPSB1
XLOC_112242	novel_323	ENSAPLG00000010386	HELZ2
XLOC_112242	novel_323	ENSAPLG00000002647	CD9
XLOC_112242	novel_323	ENSAPLG00000013114	MME
XLOC_112242	novel_323	ENSAPLG00000011214	RAPGEF5
XLOC_112242	novel_323	ENSAPLG00000009838	CCL26
XLOC_112242	novel_323	ENSAPLG00000012517	-
XLOC_112242	novel_323	ENSAPLG00000006970	TMEM86A
XLOC_112242	novel_323	ENSAPLG00000014348	SERPINH1
XLOC_112242	novel_323	ENSAPLG00000011079	-
XLOC_112242	novel_323	ENSAPLG00000004149	ALOX5AP
XLOC_112242	novel_323	ENSAPLG00000005749	-
XLOC_064380	novel_323	ENSAPLG00000008620	-
XLOC_064380	novel_323	ENSAPLG00000005400	-
XLOC_064380	novel_323	ENSAPLG00000009878	SPSB1
XLOC_064380	novel_323	ENSAPLG00000010386	HELZ2
XLOC_064380	novel_323	ENSAPLG00000002647	CD9
XLOC_064380	novel_323	ENSAPLG00000013114	MME
XLOC_064380	novel_323	ENSAPLG00000011214	RAPGEF5
XLOC_064380	novel_323	ENSAPLG00000009838	CCL26
XLOC_064380	novel_323	ENSAPLG00000012517	-
XLOC_064380	novel_323	ENSAPLG00000006970	TMEM86A
XLOC_064380	novel_323	ENSAPLG00000014348	SERPINH1
XLOC_064380	novel_323	ENSAPLG00000011079	-
XLOC_064380	novel_323	ENSAPLG00000004149	ALOX5AP
XLOC_064380	novel_323	ENSAPLG00000005749	-
XLOC_036995	novel_323	ENSAPLG00000008620	-
XLOC_036995	novel_323	ENSAPLG00000005400	-
XLOC_036995	novel_323	ENSAPLG00000009878	SPSB1
XLOC_036995	novel_323	ENSAPLG00000010386	HELZ2
XLOC_036995	novel_323	ENSAPLG00000002647	CD9
XLOC_036995	novel_323	ENSAPLG00000013114	MME
XLOC_036995	novel_323	ENSAPLG00000011214	RAPGEF5
XLOC_036995	novel_323	ENSAPLG00000009838	CCL26
XLOC_036995	novel_323	ENSAPLG00000012517	-
XLOC_036995	novel_323	ENSAPLG00000006970	TMEM86A
XLOC_036995	novel_323	ENSAPLG00000014348	SERPINH1
XLOC_036995	novel_323	ENSAPLG00000011079	-
XLOC_036995	novel_323	ENSAPLG00000004149	ALOX5AP
XLOC_036995	novel_323	ENSAPLG00000005749	-
XLOC_086756	novel_323	ENSAPLG00000008620	-
XLOC_086756	novel_323	ENSAPLG00000005400	-
XLOC_086756	novel_323	ENSAPLG00000009878	SPSB1
XLOC_086756	novel_323	ENSAPLG00000010386	HELZ2
XLOC_086756	novel_323	ENSAPLG00000002647	CD9
XLOC_086756	novel_323	ENSAPLG00000013114	MME
XLOC_086756	novel_323	ENSAPLG00000011214	RAPGEF5
XLOC_086756	novel_323	ENSAPLG00000009838	CCL26
XLOC_086756	novel_323	ENSAPLG00000012517	-
XLOC_086756	novel_323	ENSAPLG00000006970	TMEM86A
XLOC_086756	novel_323	ENSAPLG00000014348	SERPINH1
XLOC_086756	novel_323	ENSAPLG00000011079	-
XLOC_086756	novel_323	ENSAPLG00000004149	ALOX5AP
XLOC_086756	novel_323	ENSAPLG00000005749	-
XLOC_051095	novel_323	ENSAPLG00000008620	-
XLOC_051095	novel_323	ENSAPLG00000005400	-
XLOC_051095	novel_323	ENSAPLG00000009878	SPSB1
XLOC_051095	novel_323	ENSAPLG00000010386	HELZ2
XLOC_051095	novel_323	ENSAPLG00000002647	CD9
XLOC_051095	novel_323	ENSAPLG00000013114	MME
XLOC_051095	novel_323	ENSAPLG00000011214	RAPGEF5
XLOC_051095	novel_323	ENSAPLG00000009838	CCL26
XLOC_051095	novel_323	ENSAPLG00000012517	-
XLOC_051095	novel_323	ENSAPLG00000006970	TMEM86A
XLOC_051095	novel_323	ENSAPLG00000014348	SERPINH1
XLOC_051095	novel_323	ENSAPLG00000011079	-
XLOC_051095	novel_323	ENSAPLG00000004149	ALOX5AP
XLOC_051095	novel_323	ENSAPLG00000005749	-
XLOC_073628	novel_323	ENSAPLG00000008620	-
XLOC_073628	novel_323	ENSAPLG00000005400	-
XLOC_073628	novel_323	ENSAPLG00000009878	SPSB1
XLOC_073628	novel_323	ENSAPLG00000010386	HELZ2
XLOC_073628	novel_323	ENSAPLG00000002647	CD9
XLOC_073628	novel_323	ENSAPLG00000013114	MME
XLOC_073628	novel_323	ENSAPLG00000011214	RAPGEF5
XLOC_073628	novel_323	ENSAPLG00000009838	CCL26
XLOC_073628	novel_323	ENSAPLG00000012517	-
XLOC_073628	novel_323	ENSAPLG00000006970	TMEM86A
XLOC_073628	novel_323	ENSAPLG00000014348	SERPINH1
XLOC_073628	novel_323	ENSAPLG00000011079	-
XLOC_073628	novel_323	ENSAPLG00000004149	ALOX5AP
XLOC_073628	novel_323	ENSAPLG00000005749	-
XLOC_103054	novel_323	ENSAPLG00000008620	-
XLOC_103054	novel_323	ENSAPLG00000005400	-
XLOC_103054	novel_323	ENSAPLG00000009878	SPSB1
XLOC_103054	novel_323	ENSAPLG00000010386	HELZ2
XLOC_103054	novel_323	ENSAPLG00000002647	CD9
XLOC_103054	novel_323	ENSAPLG00000013114	MME
XLOC_103054	novel_323	ENSAPLG00000011214	RAPGEF5
XLOC_103054	novel_323	ENSAPLG00000009838	CCL26
XLOC_103054	novel_323	ENSAPLG00000012517	-
XLOC_103054	novel_323	ENSAPLG00000006970	TMEM86A
XLOC_103054	novel_323	ENSAPLG00000014348	SERPINH1
XLOC_103054	novel_323	ENSAPLG00000011079	-
XLOC_103054	novel_323	ENSAPLG00000004149	ALOX5AP
XLOC_103054	novel_323	ENSAPLG00000005749	-
XLOC_057863	novel_323	ENSAPLG00000008620	-
XLOC_057863	novel_323	ENSAPLG00000005400	-
XLOC_057863	novel_323	ENSAPLG00000009878	SPSB1
XLOC_057863	novel_323	ENSAPLG00000010386	HELZ2
XLOC_057863	novel_323	ENSAPLG00000002647	CD9
XLOC_057863	novel_323	ENSAPLG00000013114	MME
XLOC_057863	novel_323	ENSAPLG00000011214	RAPGEF5
XLOC_057863	novel_323	ENSAPLG00000009838	CCL26
XLOC_057863	novel_323	ENSAPLG00000012517	-
XLOC_057863	novel_323	ENSAPLG00000006970	TMEM86A
XLOC_057863	novel_323	ENSAPLG00000014348	SERPINH1
XLOC_057863	novel_323	ENSAPLG00000011079	-
XLOC_057863	novel_323	ENSAPLG00000004149	ALOX5AP
XLOC_057863	novel_323	ENSAPLG00000005749	-
XLOC_114536	novel_323	ENSAPLG00000008620	-
XLOC_114536	novel_323	ENSAPLG00000005400	-
XLOC_114536	novel_323	ENSAPLG00000009878	SPSB1
XLOC_114536	novel_323	ENSAPLG00000010386	HELZ2
XLOC_114536	novel_323	ENSAPLG00000002647	CD9
XLOC_114536	novel_323	ENSAPLG00000013114	MME
XLOC_114536	novel_323	ENSAPLG00000011214	RAPGEF5
XLOC_114536	novel_323	ENSAPLG00000009838	CCL26
XLOC_114536	novel_323	ENSAPLG00000012517	-
XLOC_114536	novel_323	ENSAPLG00000006970	TMEM86A
XLOC_114536	novel_323	ENSAPLG00000014348	SERPINH1
XLOC_114536	novel_323	ENSAPLG00000011079	-
XLOC_114536	novel_323	ENSAPLG00000004149	ALOX5AP
XLOC_114536	novel_323	ENSAPLG00000005749	-
XLOC_141053	novel_323	ENSAPLG00000008620	-
XLOC_141053	novel_323	ENSAPLG00000005400	-
XLOC_141053	novel_323	ENSAPLG00000009878	SPSB1
XLOC_141053	novel_323	ENSAPLG00000010386	HELZ2
XLOC_141053	novel_323	ENSAPLG00000002647	CD9
XLOC_141053	novel_323	ENSAPLG00000013114	MME
XLOC_141053	novel_323	ENSAPLG00000011214	RAPGEF5
XLOC_141053	novel_323	ENSAPLG00000009838	CCL26
XLOC_141053	novel_323	ENSAPLG00000012517	-
XLOC_141053	novel_323	ENSAPLG00000006970	TMEM86A
XLOC_141053	novel_323	ENSAPLG00000014348	SERPINH1
XLOC_141053	novel_323	ENSAPLG00000011079	-
XLOC_141053	novel_323	ENSAPLG00000004149	ALOX5AP
XLOC_141053	novel_323	ENSAPLG00000005749	-
XLOC_077763	novel_323	ENSAPLG00000008620	-
XLOC_077763	novel_323	ENSAPLG00000005400	-
XLOC_077763	novel_323	ENSAPLG00000009878	SPSB1
XLOC_077763	novel_323	ENSAPLG00000010386	HELZ2
XLOC_077763	novel_323	ENSAPLG00000002647	CD9
XLOC_077763	novel_323	ENSAPLG00000013114	MME
XLOC_077763	novel_323	ENSAPLG00000011214	RAPGEF5
XLOC_077763	novel_323	ENSAPLG00000009838	CCL26
XLOC_077763	novel_323	ENSAPLG00000012517	-
XLOC_077763	novel_323	ENSAPLG00000006970	TMEM86A
XLOC_077763	novel_323	ENSAPLG00000014348	SERPINH1
XLOC_077763	novel_323	ENSAPLG00000011079	-
XLOC_077763	novel_323	ENSAPLG00000004149	ALOX5AP
XLOC_077763	novel_323	ENSAPLG00000005749	-
XLOC_074907	novel_323	ENSAPLG00000008620	-
XLOC_074907	novel_323	ENSAPLG00000005400	-
XLOC_074907	novel_323	ENSAPLG00000009878	SPSB1
XLOC_074907	novel_323	ENSAPLG00000010386	HELZ2
XLOC_074907	novel_323	ENSAPLG00000002647	CD9
XLOC_074907	novel_323	ENSAPLG00000013114	MME
XLOC_074907	novel_323	ENSAPLG00000011214	RAPGEF5
XLOC_074907	novel_323	ENSAPLG00000009838	CCL26
XLOC_074907	novel_323	ENSAPLG00000012517	-
XLOC_074907	novel_323	ENSAPLG00000006970	TMEM86A
XLOC_074907	novel_323	ENSAPLG00000014348	SERPINH1
XLOC_074907	novel_323	ENSAPLG00000011079	-
XLOC_074907	novel_323	ENSAPLG00000004149	ALOX5AP
XLOC_074907	novel_323	ENSAPLG00000005749	-
XLOC_065436	novel_323	ENSAPLG00000008620	-
XLOC_065436	novel_323	ENSAPLG00000005400	-
XLOC_065436	novel_323	ENSAPLG00000009878	SPSB1
XLOC_065436	novel_323	ENSAPLG00000010386	HELZ2
XLOC_065436	novel_323	ENSAPLG00000002647	CD9
XLOC_065436	novel_323	ENSAPLG00000013114	MME
XLOC_065436	novel_323	ENSAPLG00000011214	RAPGEF5
XLOC_065436	novel_323	ENSAPLG00000009838	CCL26
XLOC_065436	novel_323	ENSAPLG00000012517	-
XLOC_065436	novel_323	ENSAPLG00000006970	TMEM86A
XLOC_065436	novel_323	ENSAPLG00000014348	SERPINH1
XLOC_065436	novel_323	ENSAPLG00000011079	-
XLOC_065436	novel_323	ENSAPLG00000004149	ALOX5AP
XLOC_065436	novel_323	ENSAPLG00000005749	-
XLOC_129189	novel_323	ENSAPLG00000008620	-
XLOC_129189	novel_323	ENSAPLG00000005400	-
XLOC_129189	novel_323	ENSAPLG00000009878	SPSB1
XLOC_129189	novel_323	ENSAPLG00000010386	HELZ2
XLOC_129189	novel_323	ENSAPLG00000002647	CD9
XLOC_129189	novel_323	ENSAPLG00000013114	MME
XLOC_129189	novel_323	ENSAPLG00000011214	RAPGEF5
XLOC_129189	novel_323	ENSAPLG00000009838	CCL26
XLOC_129189	novel_323	ENSAPLG00000012517	-
XLOC_129189	novel_323	ENSAPLG00000006970	TMEM86A
XLOC_129189	novel_323	ENSAPLG00000014348	SERPINH1
XLOC_129189	novel_323	ENSAPLG00000011079	-
XLOC_129189	novel_323	ENSAPLG00000004149	ALOX5AP
XLOC_129189	novel_323	ENSAPLG00000005749	-
XLOC_161167	novel_323	ENSAPLG00000008620	-
XLOC_161167	novel_323	ENSAPLG00000005400	-
XLOC_161167	novel_323	ENSAPLG00000009878	SPSB1
XLOC_161167	novel_323	ENSAPLG00000010386	HELZ2
XLOC_161167	novel_323	ENSAPLG00000002647	CD9
XLOC_161167	novel_323	ENSAPLG00000013114	MME
XLOC_161167	novel_323	ENSAPLG00000011214	RAPGEF5
XLOC_161167	novel_323	ENSAPLG00000009838	CCL26
XLOC_161167	novel_323	ENSAPLG00000012517	-
XLOC_161167	novel_323	ENSAPLG00000006970	TMEM86A
XLOC_161167	novel_323	ENSAPLG00000014348	SERPINH1
XLOC_161167	novel_323	ENSAPLG00000011079	-
XLOC_161167	novel_323	ENSAPLG00000004149	ALOX5AP
XLOC_161167	novel_323	ENSAPLG00000005749	-
XLOC_082000	novel_323	ENSAPLG00000008620	-
XLOC_082000	novel_323	ENSAPLG00000005400	-
XLOC_082000	novel_323	ENSAPLG00000009878	SPSB1
XLOC_082000	novel_323	ENSAPLG00000010386	HELZ2
XLOC_082000	novel_323	ENSAPLG00000002647	CD9
XLOC_082000	novel_323	ENSAPLG00000013114	MME
XLOC_082000	novel_323	ENSAPLG00000011214	RAPGEF5
XLOC_082000	novel_323	ENSAPLG00000009838	CCL26
XLOC_082000	novel_323	ENSAPLG00000012517	-
XLOC_082000	novel_323	ENSAPLG00000006970	TMEM86A
XLOC_082000	novel_323	ENSAPLG00000014348	SERPINH1
XLOC_082000	novel_323	ENSAPLG00000011079	-
XLOC_082000	novel_323	ENSAPLG00000004149	ALOX5AP
XLOC_082000	novel_323	ENSAPLG00000005749	-
XLOC_170026	novel_323	ENSAPLG00000008620	-
XLOC_170026	novel_323	ENSAPLG00000005400	-
XLOC_170026	novel_323	ENSAPLG00000009878	SPSB1
XLOC_170026	novel_323	ENSAPLG00000010386	HELZ2
XLOC_170026	novel_323	ENSAPLG00000002647	CD9
XLOC_170026	novel_323	ENSAPLG00000013114	MME
XLOC_170026	novel_323	ENSAPLG00000011214	RAPGEF5
XLOC_170026	novel_323	ENSAPLG00000009838	CCL26
XLOC_170026	novel_323	ENSAPLG00000012517	-
XLOC_170026	novel_323	ENSAPLG00000006970	TMEM86A
XLOC_170026	novel_323	ENSAPLG00000014348	SERPINH1
XLOC_170026	novel_323	ENSAPLG00000011079	-
XLOC_170026	novel_323	ENSAPLG00000004149	ALOX5AP
XLOC_170026	novel_323	ENSAPLG00000005749	-
XLOC_077833	novel_323	ENSAPLG00000008620	-
XLOC_077833	novel_323	ENSAPLG00000005400	-
XLOC_077833	novel_323	ENSAPLG00000009878	SPSB1
XLOC_077833	novel_323	ENSAPLG00000010386	HELZ2
XLOC_077833	novel_323	ENSAPLG00000002647	CD9
XLOC_077833	novel_323	ENSAPLG00000013114	MME
XLOC_077833	novel_323	ENSAPLG00000011214	RAPGEF5
XLOC_077833	novel_323	ENSAPLG00000009838	CCL26
XLOC_077833	novel_323	ENSAPLG00000012517	-
XLOC_077833	novel_323	ENSAPLG00000006970	TMEM86A
XLOC_077833	novel_323	ENSAPLG00000014348	SERPINH1
XLOC_077833	novel_323	ENSAPLG00000011079	-
XLOC_077833	novel_323	ENSAPLG00000004149	ALOX5AP
XLOC_077833	novel_323	ENSAPLG00000005749	-
XLOC_136742	novel_323	ENSAPLG00000008620	-
XLOC_136742	novel_323	ENSAPLG00000005400	-
XLOC_136742	novel_323	ENSAPLG00000009878	SPSB1
XLOC_136742	novel_323	ENSAPLG00000010386	HELZ2
XLOC_136742	novel_323	ENSAPLG00000002647	CD9
XLOC_136742	novel_323	ENSAPLG00000013114	MME
XLOC_136742	novel_323	ENSAPLG00000011214	RAPGEF5
XLOC_136742	novel_323	ENSAPLG00000009838	CCL26
XLOC_136742	novel_323	ENSAPLG00000012517	-
XLOC_136742	novel_323	ENSAPLG00000006970	TMEM86A
XLOC_136742	novel_323	ENSAPLG00000014348	SERPINH1
XLOC_136742	novel_323	ENSAPLG00000011079	-
XLOC_136742	novel_323	ENSAPLG00000004149	ALOX5AP
XLOC_136742	novel_323	ENSAPLG00000005749	-
XLOC_012271	novel_323	ENSAPLG00000008620	-
XLOC_012271	novel_323	ENSAPLG00000005400	-
XLOC_012271	novel_323	ENSAPLG00000009878	SPSB1
XLOC_012271	novel_323	ENSAPLG00000010386	HELZ2
XLOC_012271	novel_323	ENSAPLG00000002647	CD9
XLOC_012271	novel_323	ENSAPLG00000013114	MME
XLOC_012271	novel_323	ENSAPLG00000011214	RAPGEF5
XLOC_012271	novel_323	ENSAPLG00000009838	CCL26
XLOC_012271	novel_323	ENSAPLG00000012517	-
XLOC_012271	novel_323	ENSAPLG00000006970	TMEM86A
XLOC_012271	novel_323	ENSAPLG00000014348	SERPINH1
XLOC_012271	novel_323	ENSAPLG00000011079	-
XLOC_012271	novel_323	ENSAPLG00000004149	ALOX5AP
XLOC_012271	novel_323	ENSAPLG00000005749	-
XLOC_011844	novel_323	ENSAPLG00000008620	-
XLOC_011844	novel_323	ENSAPLG00000005400	-
XLOC_011844	novel_323	ENSAPLG00000009878	SPSB1
XLOC_011844	novel_323	ENSAPLG00000010386	HELZ2
XLOC_011844	novel_323	ENSAPLG00000002647	CD9
XLOC_011844	novel_323	ENSAPLG00000013114	MME
XLOC_011844	novel_323	ENSAPLG00000011214	RAPGEF5
XLOC_011844	novel_323	ENSAPLG00000009838	CCL26
XLOC_011844	novel_323	ENSAPLG00000012517	-
XLOC_011844	novel_323	ENSAPLG00000006970	TMEM86A
XLOC_011844	novel_323	ENSAPLG00000014348	SERPINH1
XLOC_011844	novel_323	ENSAPLG00000011079	-
XLOC_011844	novel_323	ENSAPLG00000004149	ALOX5AP
XLOC_011844	novel_323	ENSAPLG00000005749	-
XLOC_058034	novel_323	ENSAPLG00000008620	-
XLOC_058034	novel_323	ENSAPLG00000005400	-
XLOC_058034	novel_323	ENSAPLG00000009878	SPSB1
XLOC_058034	novel_323	ENSAPLG00000010386	HELZ2
XLOC_058034	novel_323	ENSAPLG00000002647	CD9
XLOC_058034	novel_323	ENSAPLG00000013114	MME
XLOC_058034	novel_323	ENSAPLG00000011214	RAPGEF5
XLOC_058034	novel_323	ENSAPLG00000009838	CCL26
XLOC_058034	novel_323	ENSAPLG00000012517	-
XLOC_058034	novel_323	ENSAPLG00000006970	TMEM86A
XLOC_058034	novel_323	ENSAPLG00000014348	SERPINH1
XLOC_058034	novel_323	ENSAPLG00000011079	-
XLOC_058034	novel_323	ENSAPLG00000004149	ALOX5AP
XLOC_058034	novel_323	ENSAPLG00000005749	-
XLOC_102053	novel_323	ENSAPLG00000008620	-
XLOC_102053	novel_323	ENSAPLG00000005400	-
XLOC_102053	novel_323	ENSAPLG00000009878	SPSB1
XLOC_102053	novel_323	ENSAPLG00000010386	HELZ2
XLOC_102053	novel_323	ENSAPLG00000002647	CD9
XLOC_102053	novel_323	ENSAPLG00000013114	MME
XLOC_102053	novel_323	ENSAPLG00000011214	RAPGEF5
XLOC_102053	novel_323	ENSAPLG00000009838	CCL26
XLOC_102053	novel_323	ENSAPLG00000012517	-
XLOC_102053	novel_323	ENSAPLG00000006970	TMEM86A
XLOC_102053	novel_323	ENSAPLG00000014348	SERPINH1
[truncated: 253,798+ more rows]

## Sheet: T_6h_vs_T_0h
gene_id	sRNA	gene_id	gene_name
XLOC_110277	gga-miR-106-5p	ENSAPLG00000009319	IRF6
XLOC_110277	gga-miR-106-5p	ENSAPLG00000009205	MAP3K8
XLOC_110277	gga-miR-106-5p	ENSAPLG00000011266	RALGPS1
XLOC_025004	gga-miR-106-5p	ENSAPLG00000009319	IRF6
XLOC_025004	gga-miR-106-5p	ENSAPLG00000009205	MAP3K8
XLOC_025004	gga-miR-106-5p	ENSAPLG00000011266	RALGPS1
XLOC_075259	gga-miR-106-5p	ENSAPLG00000009319	IRF6
XLOC_075259	gga-miR-106-5p	ENSAPLG00000009205	MAP3K8
XLOC_075259	gga-miR-106-5p	ENSAPLG00000011266	RALGPS1
XLOC_124177	gga-miR-106-5p	ENSAPLG00000009319	IRF6
XLOC_124177	gga-miR-106-5p	ENSAPLG00000009205	MAP3K8
XLOC_124177	gga-miR-106-5p	ENSAPLG00000011266	RALGPS1
XLOC_058022	gga-miR-106-5p	ENSAPLG00000009319	IRF6
XLOC_058022	gga-miR-106-5p	ENSAPLG00000009205	MAP3K8
XLOC_058022	gga-miR-106-5p	ENSAPLG00000011266	RALGPS1
XLOC_017772	gga-miR-106-5p	ENSAPLG00000009319	IRF6
XLOC_017772	gga-miR-106-5p	ENSAPLG00000009205	MAP3K8
XLOC_017772	gga-miR-106-5p	ENSAPLG00000011266	RALGPS1
XLOC_154856	gga-miR-106-5p	ENSAPLG00000009319	IRF6
XLOC_154856	gga-miR-106-5p	ENSAPLG00000009205	MAP3K8
XLOC_154856	gga-miR-106-5p	ENSAPLG00000011266	RALGPS1
XLOC_112451	gga-miR-106-5p	ENSAPLG00000009319	IRF6
XLOC_112451	gga-miR-106-5p	ENSAPLG00000009205	MAP3K8
XLOC_112451	gga-miR-106-5p	ENSAPLG00000011266	RALGPS1
XLOC_123888	gga-miR-106-5p	ENSAPLG00000009319	IRF6
XLOC_123888	gga-miR-106-5p	ENSAPLG00000009205	MAP3K8
XLOC_123888	gga-miR-106-5p	ENSAPLG00000011266	RALGPS1
XLOC_017897	gga-miR-106-5p	ENSAPLG00000009319	IRF6
XLOC_017897	gga-miR-106-5p	ENSAPLG00000009205	MAP3K8
XLOC_017897	gga-miR-106-5p	ENSAPLG00000011266	RALGPS1
XLOC_050641	gga-miR-106-5p	ENSAPLG00000009319	IRF6
XLOC_050641	gga-miR-106-5p	ENSAPLG00000009205	MAP3K8
XLOC_050641	gga-miR-106-5p	ENSAPLG00000011266	RALGPS1
XLOC_120189	gga-miR-106-5p	ENSAPLG00000009319	IRF6
XLOC_120189	gga-miR-106-5p	ENSAPLG00000009205	MAP3K8
XLOC_120189	gga-miR-106-5p	ENSAPLG00000011266	RALGPS1
XLOC_086710	gga-miR-106-5p	ENSAPLG00000009319	IRF6
XLOC_086710	gga-miR-106-5p	ENSAPLG00000009205	MAP3K8
XLOC_086710	gga-miR-106-5p	ENSAPLG00000011266	RALGPS1
XLOC_121970	gga-miR-106-5p	ENSAPLG00000009319	IRF6
XLOC_121970	gga-miR-106-5p	ENSAPLG00000009205	MAP3K8
XLOC_121970	gga-miR-106-5p	ENSAPLG00000011266	RALGPS1
XLOC_027389	gga-miR-106-5p	ENSAPLG00000009319	IRF6
XLOC_027389	gga-miR-106-5p	ENSAPLG00000009205	MAP3K8
XLOC_027389	gga-miR-106-5p	ENSAPLG00000011266	RALGPS1
XLOC_042610	gga-miR-106-5p	ENSAPLG00000009319	IRF6
XLOC_042610	gga-miR-106-5p	ENSAPLG00000009205	MAP3K8
XLOC_042610	gga-miR-106-5p	ENSAPLG00000011266	RALGPS1
XLOC_029208	gga-miR-106-5p	ENSAPLG00000009319	IRF6
XLOC_029208	gga-miR-106-5p	ENSAPLG00000009205	MAP3K8
XLOC_029208	gga-miR-106-5p	ENSAPLG00000011266	RALGPS1
XLOC_128208	gga-miR-106-5p	ENSAPLG00000009319	IRF6
XLOC_128208	gga-miR-106-5p	ENSAPLG00000009205	MAP3K8
XLOC_128208	gga-miR-106-5p	ENSAPLG00000011266	RALGPS1
XLOC_093213	gga-miR-106-5p	ENSAPLG00000009319	IRF6
XLOC_093213	gga-miR-106-5p	ENSAPLG00000009205	MAP3K8
XLOC_093213	gga-miR-106-5p	ENSAPLG00000011266	RALGPS1
XLOC_074907	gga-miR-106-5p	ENSAPLG00000009319	IRF6
XLOC_074907	gga-miR-106-5p	ENSAPLG00000009205	MAP3K8
XLOC_074907	gga-miR-106-5p	ENSAPLG00000011266	RALGPS1
XLOC_141053	gga-miR-106-5p	ENSAPLG00000009319	IRF6
XLOC_141053	gga-miR-106-5p	ENSAPLG00000009205	MAP3K8
XLOC_141053	gga-miR-106-5p	ENSAPLG00000011266	RALGPS1
XLOC_041073	gga-miR-106-5p	ENSAPLG00000009319	IRF6
XLOC_041073	gga-miR-106-5p	ENSAPLG00000009205	MAP3K8
XLOC_041073	gga-miR-106-5p	ENSAPLG00000011266	RALGPS1
XLOC_070921	gga-miR-106-5p	ENSAPLG00000009319	IRF6
XLOC_070921	gga-miR-106-5p	ENSAPLG00000009205	MAP3K8
XLOC_070921	gga-miR-106-5p	ENSAPLG00000011266	RALGPS1
XLOC_162833	gga-miR-106-5p	ENSAPLG00000009319	IRF6
XLOC_162833	gga-miR-106-5p	ENSAPLG00000009205	MAP3K8
XLOC_162833	gga-miR-106-5p	ENSAPLG00000011266	RALGPS1
XLOC_120715	gga-miR-106-5p	ENSAPLG00000009319	IRF6
XLOC_120715	gga-miR-106-5p	ENSAPLG00000009205	MAP3K8
XLOC_120715	gga-miR-106-5p	ENSAPLG00000011266	RALGPS1
XLOC_099107	gga-miR-106-5p	ENSAPLG00000009319	IRF6
XLOC_099107	gga-miR-106-5p	ENSAPLG00000009205	MAP3K8
XLOC_099107	gga-miR-106-5p	ENSAPLG00000011266	RALGPS1
XLOC_022838	gga-miR-106-5p	ENSAPLG00000009319	IRF6
XLOC_022838	gga-miR-106-5p	ENSAPLG00000009205	MAP3K8
XLOC_022838	gga-miR-106-5p	ENSAPLG00000011266	RALGPS1
XLOC_127726	gga-miR-106-5p	ENSAPLG00000009319	IRF6
XLOC_127726	gga-miR-106-5p	ENSAPLG00000009205	MAP3K8
XLOC_127726	gga-miR-106-5p	ENSAPLG00000011266	RALGPS1
XLOC_091979	gga-miR-106-5p	ENSAPLG00000009319	IRF6
XLOC_091979	gga-miR-106-5p	ENSAPLG00000009205	MAP3K8
XLOC_091979	gga-miR-106-5p	ENSAPLG00000011266	RALGPS1
XLOC_021933	gga-miR-106-5p	ENSAPLG00000009319	IRF6
XLOC_021933	gga-miR-106-5p	ENSAPLG00000009205	MAP3K8
XLOC_021933	gga-miR-106-5p	ENSAPLG00000011266	RALGPS1
XLOC_032653	gga-miR-106-5p	ENSAPLG00000009319	IRF6
XLOC_032653	gga-miR-106-5p	ENSAPLG00000009205	MAP3K8
XLOC_032653	gga-miR-106-5p	ENSAPLG00000011266	RALGPS1
XLOC_031712	gga-miR-106-5p	ENSAPLG00000009319	IRF6
XLOC_031712	gga-miR-106-5p	ENSAPLG00000009205	MAP3K8
XLOC_031712	gga-miR-106-5p	ENSAPLG00000011266	RALGPS1
XLOC_077470	gga-miR-106-5p	ENSAPLG00000009319	IRF6
XLOC_077470	gga-miR-106-5p	ENSAPLG00000009205	MAP3K8
XLOC_077470	gga-miR-106-5p	ENSAPLG00000011266	RALGPS1
XLOC_074409	gga-miR-106-5p	ENSAPLG00000009319	IRF6
XLOC_074409	gga-miR-106-5p	ENSAPLG00000009205	MAP3K8
XLOC_074409	gga-miR-106-5p	ENSAPLG00000011266	RALGPS1
XLOC_034286	gga-miR-106-5p	ENSAPLG00000009319	IRF6
XLOC_034286	gga-miR-106-5p	ENSAPLG00000009205	MAP3K8
XLOC_034286	gga-miR-106-5p	ENSAPLG00000011266	RALGPS1
XLOC_001422	gga-miR-106-5p	ENSAPLG00000009319	IRF6
XLOC_001422	gga-miR-106-5p	ENSAPLG00000009205	MAP3K8
XLOC_001422	gga-miR-106-5p	ENSAPLG00000011266	RALGPS1
XLOC_132540	gga-miR-106-5p	ENSAPLG00000009319	IRF6
XLOC_132540	gga-miR-106-5p	ENSAPLG00000009205	MAP3K8
XLOC_132540	gga-miR-106-5p	ENSAPLG00000011266	RALGPS1
XLOC_000721	gga-miR-106-5p	ENSAPLG00000009319	IRF6
XLOC_000721	gga-miR-106-5p	ENSAPLG00000009205	MAP3K8
XLOC_000721	gga-miR-106-5p	ENSAPLG00000011266	RALGPS1
XLOC_098338	gga-miR-106-5p	ENSAPLG00000009319	IRF6
XLOC_098338	gga-miR-106-5p	ENSAPLG00000009205	MAP3K8
XLOC_098338	gga-miR-106-5p	ENSAPLG00000011266	RALGPS1
XLOC_025372	gga-miR-106-5p	ENSAPLG00000009319	IRF6
XLOC_025372	gga-miR-106-5p	ENSAPLG00000009205	MAP3K8
XLOC_025372	gga-miR-106-5p	ENSAPLG00000011266	RALGPS1
XLOC_158758	gga-miR-106-5p	ENSAPLG00000009319	IRF6
XLOC_158758	gga-miR-106-5p	ENSAPLG00000009205	MAP3K8
XLOC_158758	gga-miR-106-5p	ENSAPLG00000011266	RALGPS1
XLOC_053689	gga-miR-106-5p	ENSAPLG00000009319	IRF6
XLOC_053689	gga-miR-106-5p	ENSAPLG00000009205	MAP3K8
XLOC_053689	gga-miR-106-5p	ENSAPLG00000011266	RALGPS1
XLOC_098688	gga-miR-106-5p	ENSAPLG00000009319	IRF6
XLOC_098688	gga-miR-106-5p	ENSAPLG00000009205	MAP3K8
XLOC_098688	gga-miR-106-5p	ENSAPLG00000011266	RALGPS1
XLOC_074907	gga-miR-106-5p	ENSAPLG00000009319	IRF6
XLOC_074907	gga-miR-106-5p	ENSAPLG00000009205	MAP3K8
XLOC_074907	gga-miR-106-5p	ENSAPLG00000011266	RALGPS1
XLOC_050199	gga-miR-106-5p	ENSAPLG00000009319	IRF6
XLOC_050199	gga-miR-106-5p	ENSAPLG00000009205	MAP3K8
XLOC_050199	gga-miR-106-5p	ENSAPLG00000011266	RALGPS1
XLOC_081942	gga-miR-106-5p	ENSAPLG00000009319	IRF6
XLOC_081942	gga-miR-106-5p	ENSAPLG00000009205	MAP3K8
XLOC_081942	gga-miR-106-5p	ENSAPLG00000011266	RALGPS1
XLOC_072774	gga-miR-106-5p	ENSAPLG00000009319	IRF6
XLOC_072774	gga-miR-106-5p	ENSAPLG00000009205	MAP3K8
XLOC_072774	gga-miR-106-5p	ENSAPLG00000011266	RALGPS1
XLOC_126355	gga-miR-106-5p	ENSAPLG00000009319	IRF6
XLOC_126355	gga-miR-106-5p	ENSAPLG00000009205	MAP3K8
XLOC_126355	gga-miR-106-5p	ENSAPLG00000011266	RALGPS1
XLOC_086558	gga-miR-106-5p	ENSAPLG00000009319	IRF6
XLOC_086558	gga-miR-106-5p	ENSAPLG00000009205	MAP3K8
XLOC_086558	gga-miR-106-5p	ENSAPLG00000011266	RALGPS1
XLOC_129848	gga-miR-106-5p	ENSAPLG00000009319	IRF6
XLOC_129848	gga-miR-106-5p	ENSAPLG00000009205	MAP3K8
XLOC_129848	gga-miR-106-5p	ENSAPLG00000011266	RALGPS1
XLOC_093857	gga-miR-106-5p	ENSAPLG00000009319	IRF6
XLOC_093857	gga-miR-106-5p	ENSAPLG00000009205	MAP3K8
XLOC_093857	gga-miR-106-5p	ENSAPLG00000011266	RALGPS1
XLOC_158259	gga-miR-106-5p	ENSAPLG00000009319	IRF6
XLOC_158259	gga-miR-106-5p	ENSAPLG00000009205	MAP3K8
XLOC_158259	gga-miR-106-5p	ENSAPLG00000011266	RALGPS1
XLOC_012271	gga-miR-106-5p	ENSAPLG00000009319	IRF6
XLOC_012271	gga-miR-106-5p	ENSAPLG00000009205	MAP3K8
XLOC_012271	gga-miR-106-5p	ENSAPLG00000011266	RALGPS1
XLOC_061982	gga-miR-106-5p	ENSAPLG00000009319	IRF6
XLOC_061982	gga-miR-106-5p	ENSAPLG00000009205	MAP3K8
XLOC_061982	gga-miR-106-5p	ENSAPLG00000011266	RALGPS1
XLOC_005262	gga-miR-106-5p	ENSAPLG00000009319	IRF6
XLOC_005262	gga-miR-106-5p	ENSAPLG00000009205	MAP3K8
XLOC_005262	gga-miR-106-5p	ENSAPLG00000011266	RALGPS1
XLOC_006979	gga-miR-106-5p	ENSAPLG00000009319	IRF6
XLOC_006979	gga-miR-106-5p	ENSAPLG00000009205	MAP3K8
XLOC_006979	gga-miR-106-5p	ENSAPLG00000011266	RALGPS1
XLOC_105218	gga-miR-106-5p	ENSAPLG00000009319	IRF6
XLOC_105218	gga-miR-106-5p	ENSAPLG00000009205	MAP3K8
XLOC_105218	gga-miR-106-5p	ENSAPLG00000011266	RALGPS1
XLOC_023716	gga-miR-106-5p	ENSAPLG00000009319	IRF6
XLOC_023716	gga-miR-106-5p	ENSAPLG00000009205	MAP3K8
XLOC_023716	gga-miR-106-5p	ENSAPLG00000011266	RALGPS1
XLOC_053689	gga-miR-106-5p	ENSAPLG00000009319	IRF6
XLOC_053689	gga-miR-106-5p	ENSAPLG00000009205	MAP3K8
XLOC_053689	gga-miR-106-5p	ENSAPLG00000011266	RALGPS1
XLOC_008781	gga-miR-106-5p	ENSAPLG00000009319	IRF6
XLOC_008781	gga-miR-106-5p	ENSAPLG00000009205	MAP3K8
XLOC_008781	gga-miR-106-5p	ENSAPLG00000011266	RALGPS1
XLOC_045216	gga-miR-106-5p	ENSAPLG00000009319	IRF6
XLOC_045216	gga-miR-106-5p	ENSAPLG00000009205	MAP3K8
XLOC_045216	gga-miR-106-5p	ENSAPLG00000011266	RALGPS1
XLOC_049512	gga-miR-106-5p	ENSAPLG00000009319	IRF6
XLOC_049512	gga-miR-106-5p	ENSAPLG00000009205	MAP3K8
XLOC_049512	gga-miR-106-5p	ENSAPLG00000011266	RALGPS1
XLOC_016314	gga-miR-106-5p	ENSAPLG00000009319	IRF6
XLOC_016314	gga-miR-106-5p	ENSAPLG00000009205	MAP3K8
XLOC_016314	gga-miR-106-5p	ENSAPLG00000011266	RALGPS1
XLOC_119565	gga-miR-106-5p	ENSAPLG00000009319	IRF6
XLOC_119565	gga-miR-106-5p	ENSAPLG00000009205	MAP3K8
XLOC_119565	gga-miR-106-5p	ENSAPLG00000011266	RALGPS1
XLOC_085321	gga-miR-106-5p	ENSAPLG00000009319	IRF6
XLOC_085321	gga-miR-106-5p	ENSAPLG00000009205	MAP3K8
XLOC_085321	gga-miR-106-5p	ENSAPLG00000011266	RALGPS1
XLOC_105229	gga-miR-106-5p	ENSAPLG00000009319	IRF6
XLOC_105229	gga-miR-106-5p	ENSAPLG00000009205	MAP3K8
XLOC_105229	gga-miR-106-5p	ENSAPLG00000011266	RALGPS1
XLOC_083932	gga-miR-106-5p	ENSAPLG00000009319	IRF6
XLOC_083932	gga-miR-106-5p	ENSAPLG00000009205	MAP3K8
XLOC_083932	gga-miR-106-5p	ENSAPLG00000011266	RALGPS1
XLOC_051543	gga-miR-106-5p	ENSAPLG00000009319	IRF6
XLOC_051543	gga-miR-106-5p	ENSAPLG00000009205	MAP3K8
XLOC_051543	gga-miR-106-5p	ENSAPLG00000011266	RALGPS1
XLOC_148453	gga-miR-106-5p	ENSAPLG00000009319	IRF6
XLOC_148453	gga-miR-106-5p	ENSAPLG00000009205	MAP3K8
XLOC_148453	gga-miR-106-5p	ENSAPLG00000011266	RALGPS1
XLOC_065733	gga-miR-106-5p	ENSAPLG00000009319	IRF6
XLOC_065733	gga-miR-106-5p	ENSAPLG00000009205	MAP3K8
XLOC_065733	gga-miR-106-5p	ENSAPLG00000011266	RALGPS1
XLOC_053689	gga-miR-106-5p	ENSAPLG00000009319	IRF6
XLOC_053689	gga-miR-106-5p	ENSAPLG00000009205	MAP3K8
XLOC_053689	gga-miR-106-5p	ENSAPLG00000011266	RALGPS1
XLOC_016002	gga-miR-106-5p	ENSAPLG00000009319	IRF6
XLOC_016002	gga-miR-106-5p	ENSAPLG00000009205	MAP3K8
XLOC_016002	gga-miR-106-5p	ENSAPLG00000011266	RALGPS1
XLOC_047965	gga-miR-106-5p	ENSAPLG00000009319	IRF6
XLOC_047965	gga-miR-106-5p	ENSAPLG00000009205	MAP3K8
XLOC_047965	gga-miR-106-5p	ENSAPLG00000011266	RALGPS1
XLOC_175823	gga-miR-106-5p	ENSAPLG00000009319	IRF6
XLOC_175823	gga-miR-106-5p	ENSAPLG00000009205	MAP3K8
XLOC_175823	gga-miR-106-5p	ENSAPLG00000011266	RALGPS1
XLOC_117244	gga-miR-106-5p	ENSAPLG00000009319	IRF6
XLOC_117244	gga-miR-106-5p	ENSAPLG00000009205	MAP3K8
XLOC_117244	gga-miR-106-5p	ENSAPLG00000011266	RALGPS1
XLOC_032669	gga-miR-106-5p	ENSAPLG00000009319	IRF6
XLOC_032669	gga-miR-106-5p	ENSAPLG00000009205	MAP3K8
XLOC_032669	gga-miR-106-5p	ENSAPLG00000011266	RALGPS1
XLOC_128317	gga-miR-106-5p	ENSAPLG00000009319	IRF6
XLOC_128317	gga-miR-106-5p	ENSAPLG00000009205	MAP3K8
XLOC_128317	gga-miR-106-5p	ENSAPLG00000011266	RALGPS1
XLOC_123320	gga-miR-106-5p	ENSAPLG00000009319	IRF6
XLOC_123320	gga-miR-106-5p	ENSAPLG00000009205	MAP3K8
XLOC_123320	gga-miR-106-5p	ENSAPLG00000011266	RALGPS1
XLOC_129378	gga-miR-106-5p	ENSAPLG00000009319	IRF6
XLOC_129378	gga-miR-106-5p	ENSAPLG00000009205	MAP3K8
XLOC_129378	gga-miR-106-5p	ENSAPLG00000011266	RALGPS1
XLOC_141370	gga-miR-106-5p	ENSAPLG00000009319	IRF6
XLOC_141370	gga-miR-106-5p	ENSAPLG00000009205	MAP3K8
XLOC_141370	gga-miR-106-5p	ENSAPLG00000011266	RALGPS1
XLOC_030220	gga-miR-106-5p	ENSAPLG00000009319	IRF6
XLOC_030220	gga-miR-106-5p	ENSAPLG00000009205	MAP3K8
XLOC_030220	gga-miR-106-5p	ENSAPLG00000011266	RALGPS1
XLOC_120548	gga-miR-106-5p	ENSAPLG00000009319	IRF6
XLOC_120548	gga-miR-106-5p	ENSAPLG00000009205	MAP3K8
XLOC_120548	gga-miR-106-5p	ENSAPLG00000011266	RALGPS1
XLOC_010575	gga-miR-106-5p	ENSAPLG00000009319	IRF6
XLOC_010575	gga-miR-106-5p	ENSAPLG00000009205	MAP3K8
XLOC_010575	gga-miR-106-5p	ENSAPLG00000011266	RALGPS1
XLOC_064602	gga-miR-106-5p	ENSAPLG00000009319	IRF6
XLOC_064602	gga-miR-106-5p	ENSAPLG00000009205	MAP3K8
XLOC_064602	gga-miR-106-5p	ENSAPLG00000011266	RALGPS1
XLOC_030844	gga-miR-106-5p	ENSAPLG00000009319	IRF6
XLOC_030844	gga-miR-106-5p	ENSAPLG00000009205	MAP3K8
XLOC_030844	gga-miR-106-5p	ENSAPLG00000011266	RALGPS1
XLOC_114496	gga-miR-106-5p	ENSAPLG00000009319	IRF6
XLOC_114496	gga-miR-106-5p	ENSAPLG00000009205	MAP3K8
XLOC_114496	gga-miR-106-5p	ENSAPLG00000011266	RALGPS1
XLOC_106282	gga-miR-106-5p	ENSAPLG00000009319	IRF6
XLOC_106282	gga-miR-106-5p	ENSAPLG00000009205	MAP3K8
XLOC_106282	gga-miR-106-5p	ENSAPLG00000011266	RALGPS1
XLOC_092123	gga-miR-106-5p	ENSAPLG00000009319	IRF6
XLOC_092123	gga-miR-106-5p	ENSAPLG00000009205	MAP3K8
XLOC_092123	gga-miR-106-5p	ENSAPLG00000011266	RALGPS1
XLOC_153667	gga-miR-106-5p	ENSAPLG00000009319	IRF6
XLOC_153667	gga-miR-106-5p	ENSAPLG00000009205	MAP3K8
XLOC_153667	gga-miR-106-5p	ENSAPLG00000011266	RALGPS1
XLOC_069598	gga-miR-106-5p	ENSAPLG00000009319	IRF6
XLOC_069598	gga-miR-106-5p	ENSAPLG00000009205	MAP3K8
XLOC_069598	gga-miR-106-5p	ENSAPLG00000011266	RALGPS1
XLOC_057754	gga-miR-106-5p	ENSAPLG00000009319	IRF6
XLOC_057754	gga-miR-106-5p	ENSAPLG00000009205	MAP3K8
XLOC_057754	gga-miR-106-5p	ENSAPLG00000011266	RALGPS1
XLOC_058986	gga-miR-106-5p	ENSAPLG00000009319	IRF6
XLOC_058986	gga-miR-106-5p	ENSAPLG00000009205	MAP3K8
XLOC_058986	gga-miR-106-5p	ENSAPLG00000011266	RALGPS1
XLOC_011912	gga-miR-106-5p	ENSAPLG00000009319	IRF6
XLOC_011912	gga-miR-106-5p	ENSAPLG00000009205	MAP3K8
XLOC_011912	gga-miR-106-5p	ENSAPLG00000011266	RALGPS1
XLOC_114697	gga-miR-106-5p	ENSAPLG00000009319	IRF6
XLOC_114697	gga-miR-106-5p	ENSAPLG00000009205	MAP3K8
XLOC_114697	gga-miR-106-5p	ENSAPLG00000011266	RALGPS1
XLOC_107962	gga-miR-106-5p	ENSAPLG00000009319	IRF6
XLOC_107962	gga-miR-106-5p	ENSAPLG00000009205	MAP3K8
XLOC_107962	gga-miR-106-5p	ENSAPLG00000011266	RALGPS1
XLOC_095287	gga-miR-106-5p	ENSAPLG00000009319	IRF6
XLOC_095287	gga-miR-106-5p	ENSAPLG00000009205	MAP3K8
XLOC_095287	gga-miR-106-5p	ENSAPLG00000011266	RALGPS1
XLOC_155805	gga-miR-106-5p	ENSAPLG00000009319	IRF6
XLOC_155805	gga-miR-106-5p	ENSAPLG00000009205	MAP3K8
XLOC_155805	gga-miR-106-5p	ENSAPLG00000011266	RALGPS1
XLOC_134369	gga-miR-106-5p	ENSAPLG00000009319	IRF6
XLOC_134369	gga-miR-106-5p	ENSAPLG00000009205	MAP3K8
XLOC_134369	gga-miR-106-5p	ENSAPLG00000011266	RALGPS1
XLOC_045207	gga-miR-106-5p	ENSAPLG00000009319	IRF6
XLOC_045207	gga-miR-106-5p	ENSAPLG00000009205	MAP3K8
XLOC_045207	gga-miR-106-5p	ENSAPLG00000011266	RALGPS1
XLOC_116524	gga-miR-106-5p	ENSAPLG00000009319	IRF6
XLOC_116524	gga-miR-106-5p	ENSAPLG00000009205	MAP3K8
XLOC_116524	gga-miR-106-5p	ENSAPLG00000011266	RALGPS1
XLOC_009447	gga-miR-106-5p	ENSAPLG00000009319	IRF6
XLOC_009447	gga-miR-106-5p	ENSAPLG00000009205	MAP3K8
XLOC_009447	gga-miR-106-5p	ENSAPLG00000011266	RALGPS1
XLOC_124167	gga-miR-106-5p	ENSAPLG00000009319	IRF6
XLOC_124167	gga-miR-106-5p	ENSAPLG00000009205	MAP3K8
XLOC_124167	gga-miR-106-5p	ENSAPLG00000011266	RALGPS1
XLOC_056248	gga-miR-106-5p	ENSAPLG00000009319	IRF6
XLOC_056248	gga-miR-106-5p	ENSAPLG00000009205	MAP3K8
XLOC_056248	gga-miR-106-5p	ENSAPLG00000011266	RALGPS1
XLOC_050175	gga-miR-106-5p	ENSAPLG00000009319	IRF6
XLOC_050175	gga-miR-106-5p	ENSAPLG00000009205	MAP3K8
XLOC_050175	gga-miR-106-5p	ENSAPLG00000011266	RALGPS1
XLOC_048875	gga-miR-106-5p	ENSAPLG00000009319	IRF6
XLOC_048875	gga-miR-106-5p	ENSAPLG00000009205	MAP3K8
XLOC_048875	gga-miR-106-5p	ENSAPLG00000011266	RALGPS1
XLOC_099470	gga-miR-106-5p	ENSAPLG00000009319	IRF6
XLOC_099470	gga-miR-106-5p	ENSAPLG00000009205	MAP3K8
XLOC_099470	gga-miR-106-5p	ENSAPLG00000011266	RALGPS1
XLOC_027389	gga-miR-106-5p	ENSAPLG00000009319	IRF6
XLOC_027389	gga-miR-106-5p	ENSAPLG00000009205	MAP3K8
XLOC_027389	gga-miR-106-5p	ENSAPLG00000011266	RALGPS1
XLOC_033004	gga-miR-106-5p	ENSAPLG00000009319	IRF6
XLOC_033004	gga-miR-106-5p	ENSAPLG00000009205	MAP3K8
XLOC_033004	gga-miR-106-5p	ENSAPLG00000011266	RALGPS1
XLOC_096504	gga-miR-106-5p	ENSAPLG00000009319	IRF6
XLOC_096504	gga-miR-106-5p	ENSAPLG00000009205	MAP3K8
XLOC_096504	gga-miR-106-5p	ENSAPLG00000011266	RALGPS1
XLOC_109256	gga-miR-106-5p	ENSAPLG00000009319	IRF6
XLOC_109256	gga-miR-106-5p	ENSAPLG00000009205	MAP3K8
XLOC_109256	gga-miR-106-5p	ENSAPLG00000011266	RALGPS1
XLOC_163545	gga-miR-106-5p	ENSAPLG00000009319	IRF6
XLOC_163545	gga-miR-106-5p	ENSAPLG00000009205	MAP3K8
XLOC_163545	gga-miR-106-5p	ENSAPLG00000011266	RALGPS1
XLOC_048354	gga-miR-106-5p	ENSAPLG00000009319	IRF6
XLOC_048354	gga-miR-106-5p	ENSAPLG00000009205	MAP3K8
XLOC_048354	gga-miR-106-5p	ENSAPLG00000011266	RALGPS1
XLOC_047472	gga-miR-106-5p	ENSAPLG00000009319	IRF6
XLOC_047472	gga-miR-106-5p	ENSAPLG00000009205	MAP3K8
XLOC_047472	gga-miR-106-5p	ENSAPLG00000011266	RALGPS1
XLOC_012742	gga-miR-106-5p	ENSAPLG00000009319	IRF6
XLOC_012742	gga-miR-106-5p	ENSAPLG00000009205	MAP3K8
XLOC_012742	gga-miR-106-5p	ENSAPLG00000011266	RALGPS1
XLOC_143946	gga-miR-106-5p	ENSAPLG00000009319	IRF6
XLOC_143946	gga-miR-106-5p	ENSAPLG00000009205	MAP3K8
XLOC_143946	gga-miR-106-5p	ENSAPLG00000011266	RALGPS1
XLOC_112607	gga-miR-106-5p	ENSAPLG00000009319	IRF6
XLOC_112607	gga-miR-106-5p	ENSAPLG00000009205	MAP3K8
XLOC_112607	gga-miR-106-5p	ENSAPLG00000011266	RALGPS1
XLOC_050529	gga-miR-106-5p	ENSAPLG00000009319	IRF6
XLOC_050529	gga-miR-106-5p	ENSAPLG00000009205	MAP3K8
XLOC_050529	gga-miR-106-5p	ENSAPLG00000011266	RALGPS1
XLOC_138042	gga-miR-106-5p	ENSAPLG00000009319	IRF6
XLOC_138042	gga-miR-106-5p	ENSAPLG00000009205	MAP3K8
XLOC_138042	gga-miR-106-5p	ENSAPLG00000011266	RALGPS1
XLOC_012447	gga-miR-106-5p	ENSAPLG00000009319	IRF6
XLOC_012447	gga-miR-106-5p	ENSAPLG00000009205	MAP3K8
XLOC_012447	gga-miR-106-5p	ENSAPLG00000011266	RALGPS1
XLOC_025372	gga-miR-106-5p	ENSAPLG00000009319	IRF6
XLOC_025372	gga-miR-106-5p	ENSAPLG00000009205	MAP3K8
XLOC_025372	gga-miR-106-5p	ENSAPLG00000011266	RALGPS1
XLOC_108513	gga-miR-106-5p	ENSAPLG00000009319	IRF6
XLOC_108513	gga-miR-106-5p	ENSAPLG00000009205	MAP3K8
XLOC_108513	gga-miR-106-5p	ENSAPLG00000011266	RALGPS1
XLOC_142057	gga-miR-106-5p	ENSAPLG00000009319	IRF6
XLOC_142057	gga-miR-106-5p	ENSAPLG00000009205	MAP3K8
XLOC_142057	gga-miR-106-5p	ENSAPLG00000011266	RALGPS1
XLOC_089218	gga-miR-106-5p	ENSAPLG00000009319	IRF6
XLOC_089218	gga-miR-106-5p	ENSAPLG00000009205	MAP3K8
XLOC_089218	gga-miR-106-5p	ENSAPLG00000011266	RALGPS1
XLOC_081151	gga-miR-106-5p	ENSAPLG00000009319	IRF6
XLOC_081151	gga-miR-106-5p	ENSAPLG00000009205	MAP3K8
XLOC_081151	gga-miR-106-5p	ENSAPLG00000011266	RALGPS1
XLOC_146770	gga-miR-106-5p	ENSAPLG00000009319	IRF6
XLOC_146770	gga-miR-106-5p	ENSAPLG00000009205	MAP3K8
XLOC_146770	gga-miR-106-5p	ENSAPLG00000011266	RALGPS1
XLOC_122261	gga-miR-106-5p	ENSAPLG00000009319	IRF6
XLOC_122261	gga-miR-106-5p	ENSAPLG00000009205	MAP3K8
XLOC_122261	gga-miR-106-5p	ENSAPLG00000011266	RALGPS1
XLOC_094707	gga-miR-106-5p	ENSAPLG00000009319	IRF6
XLOC_094707	gga-miR-106-5p	ENSAPLG00000009205	MAP3K8
XLOC_094707	gga-miR-106-5p	ENSAPLG00000011266	RALGPS1
XLOC_106346	gga-miR-106-5p	ENSAPLG00000009319	IRF6
XLOC_106346	gga-miR-106-5p	ENSAPLG00000009205	MAP3K8
XLOC_106346	gga-miR-106-5p	ENSAPLG00000011266	RALGPS1
XLOC_065733	gga-miR-106-5p	ENSAPLG00000009319	IRF6
XLOC_065733	gga-miR-106-5p	ENSAPLG00000009205	MAP3K8
XLOC_065733	gga-miR-106-5p	ENSAPLG00000011266	RALGPS1
XLOC_024982	gga-miR-106-5p	ENSAPLG00000009319	IRF6
XLOC_024982	gga-miR-106-5p	ENSAPLG00000009205	MAP3K8
XLOC_024982	gga-miR-106-5p	ENSAPLG00000011266	RALGPS1
XLOC_094171	gga-miR-106-5p	ENSAPLG00000009319	IRF6
XLOC_094171	gga-miR-106-5p	ENSAPLG00000009205	MAP3K8
XLOC_094171	gga-miR-106-5p	ENSAPLG00000011266	RALGPS1
XLOC_012742	gga-miR-106-5p	ENSAPLG00000009319	IRF6
XLOC_012742	gga-miR-106-5p	ENSAPLG00000009205	MAP3K8
XLOC_012742	gga-miR-106-5p	ENSAPLG00000011266	RALGPS1
XLOC_133525	gga-miR-106-5p	ENSAPLG00000009319	IRF6
XLOC_133525	gga-miR-106-5p	ENSAPLG00000009205	MAP3K8
XLOC_133525	gga-miR-106-5p	ENSAPLG00000011266	RALGPS1
XLOC_114099	gga-miR-106-5p	ENSAPLG00000009319	IRF6
XLOC_114099	gga-miR-106-5p	ENSAPLG00000009205	MAP3K8
XLOC_114099	gga-miR-106-5p	ENSAPLG00000011266	RALGPS1
XLOC_152319	gga-miR-106-5p	ENSAPLG00000009319	IRF6
XLOC_152319	gga-miR-106-5p	ENSAPLG00000009205	MAP3K8
XLOC_152319	gga-miR-106-5p	ENSAPLG00000011266	RALGPS1
XLOC_039244	gga-miR-106-5p	ENSAPLG00000009319	IRF6
XLOC_039244	gga-miR-106-5p	ENSAPLG00000009205	MAP3K8
XLOC_039244	gga-miR-106-5p	ENSAPLG00000011266	RALGPS1
XLOC_140345	gga-miR-106-5p	ENSAPLG00000009319	IRF6
XLOC_140345	gga-miR-106-5p	ENSAPLG00000009205	MAP3K8
XLOC_140345	gga-miR-106-5p	ENSAPLG00000011266	RALGPS1
XLOC_160701	gga-miR-106-5p	ENSAPLG00000009319	IRF6
XLOC_160701	gga-miR-106-5p	ENSAPLG00000009205	MAP3K8
XLOC_160701	gga-miR-106-5p	ENSAPLG00000011266	RALGPS1
XLOC_042270	gga-miR-106-5p	ENSAPLG00000009319	IRF6
XLOC_042270	gga-miR-106-5p	ENSAPLG00000009205	MAP3K8
XLOC_042270	gga-miR-106-5p	ENSAPLG00000011266	RALGPS1
XLOC_011598	gga-miR-106-5p	ENSAPLG00000009319	IRF6
XLOC_011598	gga-miR-106-5p	ENSAPLG00000009205	MAP3K8
XLOC_011598	gga-miR-106-5p	ENSAPLG00000011266	RALGPS1
XLOC_155525	gga-miR-106-5p	ENSAPLG00000009319	IRF6
XLOC_155525	gga-miR-106-5p	ENSAPLG00000009205	MAP3K8
XLOC_155525	gga-miR-106-5p	ENSAPLG00000011266	RALGPS1
XLOC_000966	gga-miR-106-5p	ENSAPLG00000009319	IRF6
XLOC_000966	gga-miR-106-5p	ENSAPLG00000009205	MAP3K8
XLOC_000966	gga-miR-106-5p	ENSAPLG00000011266	RALGPS1
XLOC_045208	gga-miR-106-5p	ENSAPLG00000009319	IRF6
XLOC_045208	gga-miR-106-5p	ENSAPLG00000009205	MAP3K8
XLOC_045208	gga-miR-106-5p	ENSAPLG00000011266	RALGPS1
XLOC_149981	gga-miR-106-5p	ENSAPLG00000009319	IRF6
XLOC_149981	gga-miR-106-5p	ENSAPLG00000009205	MAP3K8
XLOC_149981	gga-miR-106-5p	ENSAPLG00000011266	RALGPS1
XLOC_022838	gga-miR-106-5p	ENSAPLG00000009319	IRF6
XLOC_022838	gga-miR-106-5p	ENSAPLG00000009205	MAP3K8
XLOC_022838	gga-miR-106-5p	ENSAPLG00000011266	RALGPS1
XLOC_094364	gga-miR-106-5p	ENSAPLG00000009319	IRF6
XLOC_094364	gga-miR-106-5p	ENSAPLG00000009205	MAP3K8
XLOC_094364	gga-miR-106-5p	ENSAPLG00000011266	RALGPS1
XLOC_133499	gga-miR-106-5p	ENSAPLG00000009319	IRF6
XLOC_133499	gga-miR-106-5p	ENSAPLG00000009205	MAP3K8
XLOC_133499	gga-miR-106-5p	ENSAPLG00000011266	RALGPS1
XLOC_114536	gga-miR-106-5p	ENSAPLG00000009319	IRF6
XLOC_114536	gga-miR-106-5p	ENSAPLG00000009205	MAP3K8
XLOC_114536	gga-miR-106-5p	ENSAPLG00000011266	RALGPS1
XLOC_111550	gga-miR-106-5p	ENSAPLG00000009319	IRF6
XLOC_111550	gga-miR-106-5p	ENSAPLG00000009205	MAP3K8
XLOC_111550	gga-miR-106-5p	ENSAPLG00000011266	RALGPS1
XLOC_005277	gga-miR-106-5p	ENSAPLG00000009319	IRF6
XLOC_005277	gga-miR-106-5p	ENSAPLG00000009205	MAP3K8
XLOC_005277	gga-miR-106-5p	ENSAPLG00000011266	RALGPS1
XLOC_033572	gga-miR-106-5p	ENSAPLG00000009319	IRF6
XLOC_033572	gga-miR-106-5p	ENSAPLG00000009205	MAP3K8
XLOC_033572	gga-miR-106-5p	ENSAPLG00000011266	RALGPS1
XLOC_102997	gga-miR-106-5p	ENSAPLG00000009319	IRF6
XLOC_102997	gga-miR-106-5p	ENSAPLG00000009205	MAP3K8
XLOC_102997	gga-miR-106-5p	ENSAPLG00000011266	RALGPS1
XLOC_033860	gga-miR-106-5p	ENSAPLG00000009319	IRF6
XLOC_033860	gga-miR-106-5p	ENSAPLG00000009205	MAP3K8
XLOC_033860	gga-miR-106-5p	ENSAPLG00000011266	RALGPS1
XLOC_079795	gga-miR-106-5p	ENSAPLG00000009319	IRF6
XLOC_079795	gga-miR-106-5p	ENSAPLG00000009205	MAP3K8
XLOC_079795	gga-miR-106-5p	ENSAPLG00000011266	RALGPS1
XLOC_025123	gga-miR-106-5p	ENSAPLG00000009319	IRF6
XLOC_025123	gga-miR-106-5p	ENSAPLG00000009205	MAP3K8
XLOC_025123	gga-miR-106-5p	ENSAPLG00000011266	RALGPS1
XLOC_013871	gga-miR-106-5p	ENSAPLG00000009319	IRF6
XLOC_013871	gga-miR-106-5p	ENSAPLG00000009205	MAP3K8
XLOC_013871	gga-miR-106-5p	ENSAPLG00000011266	RALGPS1
XLOC_062917	gga-miR-106-5p	ENSAPLG00000009319	IRF6
XLOC_062917	gga-miR-106-5p	ENSAPLG00000009205	MAP3K8
XLOC_062917	gga-miR-106-5p	ENSAPLG00000011266	RALGPS1
XLOC_010575	gga-miR-106-5p	ENSAPLG00000009319	IRF6
XLOC_010575	gga-miR-106-5p	ENSAPLG00000009205	MAP3K8
XLOC_010575	gga-miR-106-5p	ENSAPLG00000011266	RALGPS1
XLOC_085055	gga-miR-106-5p	ENSAPLG00000009319	IRF6
XLOC_085055	gga-miR-106-5p	ENSAPLG00000009205	MAP3K8
XLOC_085055	gga-miR-106-5p	ENSAPLG00000011266	RALGPS1
XLOC_073628	gga-miR-106-5p	ENSAPLG00000009319	IRF6
XLOC_073628	gga-miR-106-5p	ENSAPLG00000009205	MAP3K8
XLOC_073628	gga-miR-106-5p	ENSAPLG00000011266	RALGPS1
XLOC_091181	gga-miR-106-5p	ENSAPLG00000009319	IRF6
XLOC_091181	gga-miR-106-5p	ENSAPLG00000009205	MAP3K8
XLOC_091181	gga-miR-106-5p	ENSAPLG00000011266	RALGPS1
XLOC_114052	gga-miR-106-5p	ENSAPLG00000009319	IRF6
XLOC_114052	gga-miR-106-5p	ENSAPLG00000009205	MAP3K8
XLOC_114052	gga-miR-106-5p	ENSAPLG00000011266	RALGPS1
XLOC_027023	gga-miR-106-5p	ENSAPLG00000009319	IRF6
XLOC_027023	gga-miR-106-5p	ENSAPLG00000009205	MAP3K8
XLOC_027023	gga-miR-106-5p	ENSAPLG00000011266	RALGPS1
XLOC_146606	gga-miR-106-5p	ENSAPLG00000009319	IRF6
XLOC_146606	gga-miR-106-5p	ENSAPLG00000009205	MAP3K8
XLOC_146606	gga-miR-106-5p	ENSAPLG00000011266	RALGPS1
XLOC_097431	gga-miR-106-5p	ENSAPLG00000009319	IRF6
XLOC_097431	gga-miR-106-5p	ENSAPLG00000009205	MAP3K8
XLOC_097431	gga-miR-106-5p	ENSAPLG00000011266	RALGPS1
XLOC_086732	gga-miR-106-5p	ENSAPLG00000009319	IRF6
XLOC_086732	gga-miR-106-5p	ENSAPLG00000009205	MAP3K8
XLOC_086732	gga-miR-106-5p	ENSAPLG00000011266	RALGPS1
XLOC_046248	gga-miR-106-5p	ENSAPLG00000009319	IRF6
XLOC_046248	gga-miR-106-5p	ENSAPLG00000009205	MAP3K8
XLOC_046248	gga-miR-106-5p	ENSAPLG00000011266	RALGPS1
XLOC_050241	gga-miR-106-5p	ENSAPLG00000009319	IRF6
XLOC_050241	gga-miR-106-5p	ENSAPLG00000009205	MAP3K8
XLOC_050241	gga-miR-106-5p	ENSAPLG00000011266	RALGPS1
XLOC_124830	gga-miR-106-5p	ENSAPLG00000009319	IRF6
XLOC_124830	gga-miR-106-5p	ENSAPLG00000009205	MAP3K8
XLOC_124830	gga-miR-106-5p	ENSAPLG00000011266	RALGPS1
XLOC_154961	gga-miR-106-5p	ENSAPLG00000009319	IRF6
XLOC_154961	gga-miR-106-5p	ENSAPLG00000009205	MAP3K8
XLOC_154961	gga-miR-106-5p	ENSAPLG00000011266	RALGPS1
XLOC_097049	gga-miR-106-5p	ENSAPLG00000009319	IRF6
XLOC_097049	gga-miR-106-5p	ENSAPLG00000009205	MAP3K8
XLOC_097049	gga-miR-106-5p	ENSAPLG00000011266	RALGPS1
XLOC_053137	gga-miR-106-5p	ENSAPLG00000009319	IRF6
XLOC_053137	gga-miR-106-5p	ENSAPLG00000009205	MAP3K8
XLOC_053137	gga-miR-106-5p	ENSAPLG00000011266	RALGPS1
XLOC_050241	gga-miR-106-5p	ENSAPLG00000009319	IRF6
XLOC_050241	gga-miR-106-5p	ENSAPLG00000009205	MAP3K8
XLOC_050241	gga-miR-106-5p	ENSAPLG00000011266	RALGPS1
XLOC_127410	gga-miR-106-5p	ENSAPLG00000009319	IRF6
XLOC_127410	gga-miR-106-5p	ENSAPLG00000009205	MAP3K8
XLOC_127410	gga-miR-106-5p	ENSAPLG00000011266	RALGPS1
XLOC_047000	gga-miR-106-5p	ENSAPLG00000009319	IRF6
XLOC_047000	gga-miR-106-5p	ENSAPLG00000009205	MAP3K8
XLOC_047000	gga-miR-106-5p	ENSAPLG00000011266	RALGPS1
XLOC_097735	gga-miR-106-5p	ENSAPLG00000009319	IRF6
XLOC_097735	gga-miR-106-5p	ENSAPLG00000009205	MAP3K8
XLOC_097735	gga-miR-106-5p	ENSAPLG00000011266	RALGPS1
XLOC_068701	gga-miR-106-5p	ENSAPLG00000009319	IRF6
XLOC_068701	gga-miR-106-5p	ENSAPLG00000009205	MAP3K8
XLOC_068701	gga-miR-106-5p	ENSAPLG00000011266	RALGPS1
XLOC_087542	gga-miR-106-5p	ENSAPLG00000009319	IRF6
XLOC_087542	gga-miR-106-5p	ENSAPLG00000009205	MAP3K8
XLOC_087542	gga-miR-106-5p	ENSAPLG00000011266	RALGPS1
XLOC_115414	gga-miR-106-5p	ENSAPLG00000009319	IRF6
XLOC_115414	gga-miR-106-5p	ENSAPLG00000009205	MAP3K8
XLOC_115414	gga-miR-106-5p	ENSAPLG00000011266	RALGPS1
XLOC_100009	gga-miR-106-5p	ENSAPLG00000009319	IRF6
XLOC_100009	gga-miR-106-5p	ENSAPLG00000009205	MAP3K8
XLOC_100009	gga-miR-106-5p	ENSAPLG00000011266	RALGPS1
XLOC_153171	gga-miR-106-5p	ENSAPLG00000009319	IRF6
XLOC_153171	gga-miR-106-5p	ENSAPLG00000009205	MAP3K8
XLOC_153171	gga-miR-106-5p	ENSAPLG00000011266	RALGPS1
XLOC_106588	gga-miR-106-5p	ENSAPLG00000009319	IRF6
XLOC_106588	gga-miR-106-5p	ENSAPLG00000009205	MAP3K8
XLOC_106588	gga-miR-106-5p	ENSAPLG00000011266	RALGPS1
XLOC_030895	gga-miR-106-5p	ENSAPLG00000009319	IRF6
XLOC_030895	gga-miR-106-5p	ENSAPLG00000009205	MAP3K8
XLOC_030895	gga-miR-106-5p	ENSAPLG00000011266	RALGPS1
XLOC_058144	gga-miR-106-5p	ENSAPLG00000009319	IRF6
XLOC_058144	gga-miR-106-5p	ENSAPLG00000009205	MAP3K8
XLOC_058144	gga-miR-106-5p	ENSAPLG00000011266	RALGPS1
XLOC_090161	gga-miR-106-5p	ENSAPLG00000009319	IRF6
XLOC_090161	gga-miR-106-5p	ENSAPLG00000009205	MAP3K8
XLOC_090161	gga-miR-106-5p	ENSAPLG00000011266	RALGPS1
XLOC_041789	gga-miR-106-5p	ENSAPLG00000009319	IRF6
XLOC_041789	gga-miR-106-5p	ENSAPLG00000009205	MAP3K8
XLOC_041789	gga-miR-106-5p	ENSAPLG00000011266	RALGPS1
XLOC_132632	gga-miR-106-5p	ENSAPLG00000009319	IRF6
XLOC_132632	gga-miR-106-5p	ENSAPLG00000009205	MAP3K8
XLOC_132632	gga-miR-106-5p	ENSAPLG00000011266	RALGPS1
XLOC_017511	gga-miR-106-5p	ENSAPLG00000009319	IRF6
XLOC_017511	gga-miR-106-5p	ENSAPLG00000009205	MAP3K8
XLOC_017511	gga-miR-106-5p	ENSAPLG00000011266	RALGPS1
XLOC_005087	gga-miR-106-5p	ENSAPLG00000009319	IRF6
XLOC_005087	gga-miR-106-5p	ENSAPLG00000009205	MAP3K8
XLOC_005087	gga-miR-106-5p	ENSAPLG00000011266	RALGPS1
XLOC_053689	gga-miR-106-5p	ENSAPLG00000009319	IRF6
XLOC_053689	gga-miR-106-5p	ENSAPLG00000009205	MAP3K8
XLOC_053689	gga-miR-106-5p	ENSAPLG00000011266	RALGPS1
XLOC_065271	gga-miR-106-5p	ENSAPLG00000009319	IRF6
XLOC_065271	gga-miR-106-5p	ENSAPLG00000009205	MAP3K8
XLOC_065271	gga-miR-106-5p	ENSAPLG00000011266	RALGPS1
XLOC_121436	gga-miR-106-5p	ENSAPLG00000009319	IRF6
XLOC_121436	gga-miR-106-5p	ENSAPLG00000009205	MAP3K8
XLOC_121436	gga-miR-106-5p	ENSAPLG00000011266	RALGPS1
XLOC_128317	gga-miR-106-5p	ENSAPLG00000009319	IRF6
XLOC_128317	gga-miR-106-5p	ENSAPLG00000009205	MAP3K8
XLOC_128317	gga-miR-106-5p	ENSAPLG00000011266	RALGPS1
XLOC_120189	gga-miR-106-5p	ENSAPLG00000009319	IRF6
XLOC_120189	gga-miR-106-5p	ENSAPLG00000009205	MAP3K8
XLOC_120189	gga-miR-106-5p	ENSAPLG00000011266	RALGPS1
XLOC_099802	gga-miR-106-5p	ENSAPLG00000009319	IRF6
XLOC_099802	gga-miR-106-5p	ENSAPLG00000009205	MAP3K8
XLOC_099802	gga-miR-106-5p	ENSAPLG00000011266	RALGPS1
XLOC_061172	gga-miR-106-5p	ENSAPLG00000009319	IRF6
XLOC_061172	gga-miR-106-5p	ENSAPLG00000009205	MAP3K8
XLOC_061172	gga-miR-106-5p	ENSAPLG00000011266	RALGPS1
XLOC_015419	gga-miR-106-5p	ENSAPLG00000009319	IRF6
XLOC_015419	gga-miR-106-5p	ENSAPLG00000009205	MAP3K8
XLOC_015419	gga-miR-106-5p	ENSAPLG00000011266	RALGPS1
XLOC_003613	gga-miR-106-5p	ENSAPLG00000009319	IRF6
XLOC_003613	gga-miR-106-5p	ENSAPLG00000009205	MAP3K8
XLOC_003613	gga-miR-106-5p	ENSAPLG00000011266	RALGPS1
XLOC_109707	gga-miR-106-5p	ENSAPLG00000009319	IRF6
XLOC_109707	gga-miR-106-5p	ENSAPLG00000009205	MAP3K8
XLOC_109707	gga-miR-106-5p	ENSAPLG00000011266	RALGPS1
XLOC_090528	gga-miR-106-5p	ENSAPLG00000009319	IRF6
XLOC_090528	gga-miR-106-5p	ENSAPLG00000009205	MAP3K8
XLOC_090528	gga-miR-106-5p	ENSAPLG00000011266	RALGPS1
XLOC_109707	gga-miR-106-5p	ENSAPLG00000009319	IRF6
XLOC_109707	gga-miR-106-5p	ENSAPLG00000009205	MAP3K8
XLOC_109707	gga-miR-106-5p	ENSAPLG00000011266	RALGPS1
XLOC_137998	gga-miR-106-5p	ENSAPLG00000009319	IRF6
XLOC_137998	gga-miR-106-5p	ENSAPLG00000009205	MAP3K8
XLOC_137998	gga-miR-106-5p	ENSAPLG00000011266	RALGPS1
XLOC_110082	gga-miR-106-5p	ENSAPLG00000009319	IRF6
XLOC_110082	gga-miR-106-5p	ENSAPLG00000009205	MAP3K8
XLOC_110082	gga-miR-106-5p	ENSAPLG00000011266	RALGPS1
XLOC_012271	gga-miR-106-5p	ENSAPLG00000009319	IRF6
XLOC_012271	gga-miR-106-5p	ENSAPLG00000009205	MAP3K8
XLOC_012271	gga-miR-106-5p	ENSAPLG00000011266	RALGPS1
XLOC_131317	gga-miR-106-5p	ENSAPLG00000009319	IRF6
XLOC_131317	gga-miR-106-5p	ENSAPLG00000009205	MAP3K8
XLOC_131317	gga-miR-106-5p	ENSAPLG00000011266	RALGPS1
XLOC_021522	gga-miR-106-5p	ENSAPLG00000009319	IRF6
XLOC_021522	gga-miR-106-5p	ENSAPLG00000009205	MAP3K8
XLOC_021522	gga-miR-106-5p	ENSAPLG00000011266	RALGPS1
XLOC_035931	gga-miR-106-5p	ENSAPLG00000009319	IRF6
XLOC_035931	gga-miR-106-5p	ENSAPLG00000009205	MAP3K8
XLOC_035931	gga-miR-106-5p	ENSAPLG00000011266	RALGPS1
XLOC_005102	gga-miR-106-5p	ENSAPLG00000009319	IRF6
XLOC_005102	gga-miR-106-5p	ENSAPLG00000009205	MAP3K8
XLOC_005102	gga-miR-106-5p	ENSAPLG00000011266	RALGPS1
XLOC_121901	gga-miR-106-5p	ENSAPLG00000009319	IRF6
XLOC_121901	gga-miR-106-5p	ENSAPLG00000009205	MAP3K8
XLOC_121901	gga-miR-106-5p	ENSAPLG00000011266	RALGPS1
XLOC_089480	gga-miR-106-5p	ENSAPLG00000009319	IRF6
XLOC_089480	gga-miR-106-5p	ENSAPLG00000009205	MAP3K8
XLOC_089480	gga-miR-106-5p	ENSAPLG00000011266	RALGPS1
XLOC_116795	gga-miR-106-5p	ENSAPLG00000009319	IRF6
XLOC_116795	gga-miR-106-5p	ENSAPLG00000009205	MAP3K8
XLOC_116795	gga-miR-106-5p	ENSAPLG00000011266	RALGPS1
XLOC_116169	gga-miR-106-5p	ENSAPLG00000009319	IRF6
XLOC_116169	gga-miR-106-5p	ENSAPLG00000009205	MAP3K8
XLOC_116169	gga-miR-106-5p	ENSAPLG00000011266	RALGPS1
XLOC_156677	gga-miR-106-5p	ENSAPLG00000009319	IRF6
XLOC_156677	gga-miR-106-5p	ENSAPLG00000009205	MAP3K8
XLOC_156677	gga-miR-106-5p	ENSAPLG00000011266	RALGPS1
XLOC_132547	gga-miR-106-5p	ENSAPLG00000009319	IRF6
XLOC_132547	gga-miR-106-5p	ENSAPLG00000009205	MAP3K8
XLOC_132547	gga-miR-106-5p	ENSAPLG00000011266	RALGPS1
XLOC_015089	gga-miR-106-5p	ENSAPLG00000009319	IRF6
XLOC_015089	gga-miR-106-5p	ENSAPLG00000009205	MAP3K8
XLOC_015089	gga-miR-106-5p	ENSAPLG00000011266	RALGPS1
XLOC_016314	gga-miR-106-5p	ENSAPLG00000009319	IRF6
XLOC_016314	gga-miR-106-5p	ENSAPLG00000009205	MAP3K8
XLOC_016314	gga-miR-106-5p	ENSAPLG00000011266	RALGPS1
XLOC_138042	gga-miR-106-5p	ENSAPLG00000009319	IRF6
XLOC_138042	gga-miR-106-5p	ENSAPLG00000009205	MAP3K8
XLOC_138042	gga-miR-106-5p	ENSAPLG00000011266	RALGPS1
XLOC_041822	gga-miR-106-5p	ENSAPLG00000009319	IRF6
XLOC_041822	gga-miR-106-5p	ENSAPLG00000009205	MAP3K8
XLOC_041822	gga-miR-106-5p	ENSAPLG00000011266	RALGPS1
XLOC_010844	gga-miR-106-5p	ENSAPLG00000009319	IRF6
XLOC_010844	gga-miR-106-5p	ENSAPLG00000009205	MAP3K8
XLOC_010844	gga-miR-106-5p	ENSAPLG00000011266	RALGPS1
XLOC_058022	gga-miR-106-5p	ENSAPLG00000009319	IRF6
XLOC_058022	gga-miR-106-5p	ENSAPLG00000009205	MAP3K8
XLOC_058022	gga-miR-106-5p	ENSAPLG00000011266	RALGPS1
XLOC_105171	gga-miR-106-5p	ENSAPLG00000009319	IRF6
XLOC_105171	gga-miR-106-5p	ENSAPLG00000009205	MAP3K8
XLOC_105171	gga-miR-106-5p	ENSAPLG00000011266	RALGPS1
XLOC_163301	gga-miR-106-5p	ENSAPLG00000009319	IRF6
XLOC_163301	gga-miR-106-5p	ENSAPLG00000009205	MAP3K8
XLOC_163301	gga-miR-106-5p	ENSAPLG00000011266	RALGPS1
XLOC_044746	gga-miR-106-5p	ENSAPLG00000009319	IRF6
XLOC_044746	gga-miR-106-5p	ENSAPLG00000009205	MAP3K8
XLOC_044746	gga-miR-106-5p	ENSAPLG00000011266	RALGPS1
XLOC_114621	gga-miR-106-5p	ENSAPLG00000009319	IRF6
XLOC_114621	gga-miR-106-5p	ENSAPLG00000009205	MAP3K8
XLOC_114621	gga-miR-106-5p	ENSAPLG00000011266	RALGPS1
XLOC_055472	gga-miR-106-5p	ENSAPLG00000009319	IRF6
XLOC_055472	gga-miR-106-5p	ENSAPLG00000009205	MAP3K8
XLOC_055472	gga-miR-106-5p	ENSAPLG00000011266	RALGPS1
XLOC_014520	gga-miR-106-5p	ENSAPLG00000009319	IRF6
XLOC_014520	gga-miR-106-5p	ENSAPLG00000009205	MAP3K8
XLOC_014520	gga-miR-106-5p	ENSAPLG00000011266	RALGPS1
XLOC_046288	gga-miR-106-5p	ENSAPLG00000009319	IRF6
XLOC_046288	gga-miR-106-5p	ENSAPLG00000009205	MAP3K8
XLOC_046288	gga-miR-106-5p	ENSAPLG00000011266	RALGPS1
XLOC_033979	gga-miR-106-5p	ENSAPLG00000009319	IRF6
XLOC_033979	gga-miR-106-5p	ENSAPLG00000009205	MAP3K8
XLOC_033979	gga-miR-106-5p	ENSAPLG00000011266	RALGPS1
XLOC_141370	gga-miR-106-5p	ENSAPLG00000009319	IRF6
XLOC_141370	gga-miR-106-5p	ENSAPLG00000009205	MAP3K8
XLOC_141370	gga-miR-106-5p	ENSAPLG00000011266	RALGPS1
XLOC_065342	gga-miR-106-5p	ENSAPLG00000009319	IRF6
XLOC_065342	gga-miR-106-5p	ENSAPLG00000009205	MAP3K8
XLOC_065342	gga-miR-106-5p	ENSAPLG00000011266	RALGPS1
XLOC_012701	gga-miR-106-5p	ENSAPLG00000009319	IRF6
XLOC_012701	gga-miR-106-5p	ENSAPLG00000009205	MAP3K8
XLOC_012701	gga-miR-106-5p	ENSAPLG00000011266	RALGPS1
XLOC_033438	gga-miR-106-5p	ENSAPLG00000009319	IRF6
XLOC_033438	gga-miR-106-5p	ENSAPLG00000009205	MAP3K8
XLOC_033438	gga-miR-106-5p	ENSAPLG00000011266	RALGPS1
XLOC_135212	gga-miR-106-5p	ENSAPLG00000009319	IRF6
XLOC_135212	gga-miR-106-5p	ENSAPLG00000009205	MAP3K8
XLOC_135212	gga-miR-106-5p	ENSAPLG00000011266	RALGPS1
XLOC_165804	gga-miR-106-5p	ENSAPLG00000009319	IRF6
XLOC_165804	gga-miR-106-5p	ENSAPLG00000009205	MAP3K8
XLOC_165804	gga-miR-106-5p	ENSAPLG00000011266	RALGPS1
XLOC_092123	gga-miR-106-5p	ENSAPLG00000009319	IRF6
XLOC_092123	gga-miR-106-5p	ENSAPLG00000009205	MAP3K8
XLOC_092123	gga-miR-106-5p	ENSAPLG00000011266	RALGPS1
XLOC_123799	gga-miR-106-5p	ENSAPLG00000009319	IRF6
XLOC_123799	gga-miR-106-5p	ENSAPLG00000009205	MAP3K8
XLOC_123799	gga-miR-106-5p	ENSAPLG00000011266	RALGPS1
XLOC_090722	gga-miR-106-5p	ENSAPLG00000009319	IRF6
XLOC_090722	gga-miR-106-5p	ENSAPLG00000009205	MAP3K8
XLOC_090722	gga-miR-106-5p	ENSAPLG00000011266	RALGPS1
XLOC_155811	gga-miR-106-5p	ENSAPLG00000009319	IRF6
XLOC_155811	gga-miR-106-5p	ENSAPLG00000009205	MAP3K8
XLOC_155811	gga-miR-106-5p	ENSAPLG00000011266	RALGPS1
XLOC_097298	gga-miR-106-5p	ENSAPLG00000009319	IRF6
XLOC_097298	gga-miR-106-5p	ENSAPLG00000009205	MAP3K8
XLOC_097298	gga-miR-106-5p	ENSAPLG00000011266	RALGPS1
XLOC_053859	gga-miR-106-5p	ENSAPLG00000009319	IRF6
XLOC_053859	gga-miR-106-5p	ENSAPLG00000009205	MAP3K8
XLOC_053859	gga-miR-106-5p	ENSAPLG00000011266	RALGPS1
XLOC_093497	gga-miR-106-5p	ENSAPLG00000009319	IRF6
XLOC_093497	gga-miR-106-5p	ENSAPLG00000009205	MAP3K8
XLOC_093497	gga-miR-106-5p	ENSAPLG00000011266	RALGPS1
XLOC_010035	gga-miR-106-5p	ENSAPLG00000009319	IRF6
XLOC_010035	gga-miR-106-5p	ENSAPLG00000009205	MAP3K8
XLOC_010035	gga-miR-106-5p	ENSAPLG00000011266	RALGPS1
XLOC_137652	gga-miR-106-5p	ENSAPLG00000009319	IRF6
XLOC_137652	gga-miR-106-5p	ENSAPLG00000009205	MAP3K8
XLOC_137652	gga-miR-106-5p	ENSAPLG00000011266	RALGPS1
XLOC_057523	gga-miR-106-5p	ENSAPLG00000009319	IRF6
XLOC_057523	gga-miR-106-5p	ENSAPLG00000009205	MAP3K8
XLOC_057523	gga-miR-106-5p	ENSAPLG00000011266	RALGPS1
XLOC_121848	gga-miR-106-5p	ENSAPLG00000009319	IRF6
XLOC_121848	gga-miR-106-5p	ENSAPLG00000009205	MAP3K8
XLOC_121848	gga-miR-106-5p	ENSAPLG00000011266	RALGPS1
XLOC_000966	gga-miR-106-5p	ENSAPLG00000009319	IRF6
XLOC_000966	gga-miR-106-5p	ENSAPLG00000009205	MAP3K8
XLOC_000966	gga-miR-106-5p	ENSAPLG00000011266	RALGPS1
XLOC_065396	gga-miR-106-5p	ENSAPLG00000009319	IRF6
XLOC_065396	gga-miR-106-5p	ENSAPLG00000009205	MAP3K8
XLOC_065396	gga-miR-106-5p	ENSAPLG00000011266	RALGPS1
XLOC_045207	gga-miR-106-5p	ENSAPLG00000009319	IRF6
XLOC_045207	gga-miR-106-5p	ENSAPLG00000009205	MAP3K8
XLOC_045207	gga-miR-106-5p	ENSAPLG00000011266	RALGPS1
XLOC_096660	gga-miR-106-5p	ENSAPLG00000009319	IRF6
XLOC_096660	gga-miR-106-5p	ENSAPLG00000009205	MAP3K8
XLOC_096660	gga-miR-106-5p	ENSAPLG00000011266	RALGPS1
XLOC_147213	gga-miR-106-5p	ENSAPLG00000009319	IRF6
XLOC_147213	gga-miR-106-5p	ENSAPLG00000009205	MAP3K8
XLOC_147213	gga-miR-106-5p	ENSAPLG00000011266	RALGPS1
XLOC_010313	gga-miR-106-5p	ENSAPLG00000009319	IRF6
XLOC_010313	gga-miR-106-5p	ENSAPLG00000009205	MAP3K8
XLOC_010313	gga-miR-106-5p	ENSAPLG00000011266	RALGPS1
XLOC_065436	gga-miR-106-5p	ENSAPLG00000009319	IRF6
XLOC_065436	gga-miR-106-5p	ENSAPLG00000009205	MAP3K8
XLOC_065436	gga-miR-106-5p	ENSAPLG00000011266	RALGPS1
XLOC_039091	gga-miR-106-5p	ENSAPLG00000009319	IRF6
XLOC_039091	gga-miR-106-5p	ENSAPLG00000009205	MAP3K8
XLOC_039091	gga-miR-106-5p	ENSAPLG00000011266	RALGPS1
XLOC_064380	gga-miR-106-5p	ENSAPLG00000009319	IRF6
XLOC_064380	gga-miR-106-5p	ENSAPLG00000009205	MAP3K8
XLOC_064380	gga-miR-106-5p	ENSAPLG00000011266	RALGPS1
XLOC_097017	gga-miR-106-5p	ENSAPLG00000009319	IRF6
XLOC_097017	gga-miR-106-5p	ENSAPLG00000009205	MAP3K8
XLOC_097017	gga-miR-106-5p	ENSAPLG00000011266	RALGPS1
XLOC_129500	gga-miR-106-5p	ENSAPLG00000009319	IRF6
XLOC_129500	gga-miR-106-5p	ENSAPLG00000009205	MAP3K8
XLOC_129500	gga-miR-106-5p	ENSAPLG00000011266	RALGPS1
XLOC_001422	gga-miR-106-5p	ENSAPLG00000009319	IRF6
XLOC_001422	gga-miR-106-5p	ENSAPLG00000009205	MAP3K8
XLOC_001422	gga-miR-106-5p	ENSAPLG00000011266	RALGPS1
XLOC_125752	gga-miR-106-5p	ENSAPLG00000009319	IRF6
XLOC_125752	gga-miR-106-5p	ENSAPLG00000009205	MAP3K8
XLOC_125752	gga-miR-106-5p	ENSAPLG00000011266	RALGPS1
XLOC_054478	gga-miR-106-5p	ENSAPLG00000009319	IRF6
XLOC_054478	gga-miR-106-5p	ENSAPLG00000009205	MAP3K8
XLOC_054478	gga-miR-106-5p	ENSAPLG00000011266	RALGPS1
XLOC_121946	gga-miR-106-5p	ENSAPLG00000009319	IRF6
XLOC_121946	gga-miR-106-5p	ENSAPLG00000009205	MAP3K8
XLOC_121946	gga-miR-106-5p	ENSAPLG00000011266	RALGPS1
XLOC_117549	gga-miR-106-5p	ENSAPLG00000009319	IRF6
XLOC_117549	gga-miR-106-5p	ENSAPLG00000009205	MAP3K8
XLOC_117549	gga-miR-106-5p	ENSAPLG00000011266	RALGPS1
XLOC_054850	gga-miR-106-5p	ENSAPLG00000009319	IRF6
XLOC_054850	gga-miR-106-5p	ENSAPLG00000009205	MAP3K8
XLOC_054850	gga-miR-106-5p	ENSAPLG00000011266	RALGPS1
XLOC_113141	gga-miR-106-5p	ENSAPLG00000009319	IRF6
XLOC_113141	gga-miR-106-5p	ENSAPLG00000009205	MAP3K8
XLOC_113141	gga-miR-106-5p	ENSAPLG00000011266	RALGPS1
XLOC_090150	gga-miR-106-5p	ENSAPLG00000009319	IRF6
XLOC_090150	gga-miR-106-5p	ENSAPLG00000009205	MAP3K8
XLOC_090150	gga-miR-106-5p	ENSAPLG00000011266	RALGPS1
XLOC_046287	gga-miR-106-5p	ENSAPLG00000009319	IRF6
XLOC_046287	gga-miR-106-5p	ENSAPLG00000009205	MAP3K8
XLOC_046287	gga-miR-106-5p	ENSAPLG00000011266	RALGPS1
XLOC_154631	gga-miR-106-5p	ENSAPLG00000009319	IRF6
XLOC_154631	gga-miR-106-5p	ENSAPLG00000009205	MAP3K8
XLOC_154631	gga-miR-106-5p	ENSAPLG00000011266	RALGPS1
XLOC_013807	gga-miR-106-5p	ENSAPLG00000009319	IRF6
XLOC_013807	gga-miR-106-5p	ENSAPLG00000009205	MAP3K8
XLOC_013807	gga-miR-106-5p	ENSAPLG00000011266	RALGPS1
XLOC_004983	gga-miR-106-5p	ENSAPLG00000009319	IRF6
XLOC_004983	gga-miR-106-5p	ENSAPLG00000009205	MAP3K8
XLOC_004983	gga-miR-106-5p	ENSAPLG00000011266	RALGPS1
XLOC_113766	gga-miR-106-5p	ENSAPLG00000009319	IRF6
XLOC_113766	gga-miR-106-5p	ENSAPLG00000009205	MAP3K8
XLOC_113766	gga-miR-106-5p	ENSAPLG00000011266	RALGPS1
XLOC_157089	gga-miR-106-5p	ENSAPLG00000009319	IRF6
XLOC_157089	gga-miR-106-5p	ENSAPLG00000009205	MAP3K8
XLOC_157089	gga-miR-106-5p	ENSAPLG00000011266	RALGPS1
XLOC_107268	gga-miR-106-5p	ENSAPLG00000009319	IRF6
XLOC_107268	gga-miR-106-5p	ENSAPLG00000009205	MAP3K8
XLOC_107268	gga-miR-106-5p	ENSAPLG00000011266	RALGPS1
XLOC_094165	gga-miR-106-5p	ENSAPLG00000009319	IRF6
XLOC_094165	gga-miR-106-5p	ENSAPLG00000009205	MAP3K8
XLOC_094165	gga-miR-106-5p	ENSAPLG00000011266	RALGPS1
XLOC_154856	gga-miR-106-5p	ENSAPLG00000009319	IRF6
XLOC_154856	gga-miR-106-5p	ENSAPLG00000009205	MAP3K8
XLOC_154856	gga-miR-106-5p	ENSAPLG00000011266	RALGPS1
XLOC_014922	gga-miR-106-5p	ENSAPLG00000009319	IRF6
XLOC_014922	gga-miR-106-5p	ENSAPLG00000009205	MAP3K8
XLOC_014922	gga-miR-106-5p	ENSAPLG00000011266	RALGPS1
XLOC_050175	gga-miR-106-5p	ENSAPLG00000009319	IRF6
XLOC_050175	gga-miR-106-5p	ENSAPLG00000009205	MAP3K8
XLOC_050175	gga-miR-106-5p	ENSAPLG00000011266	RALGPS1
XLOC_082889	gga-miR-106-5p	ENSAPLG00000009319	IRF6
XLOC_082889	gga-miR-106-5p	ENSAPLG00000009205	MAP3K8
XLOC_082889	gga-miR-106-5p	ENSAPLG00000011266	RALGPS1
XLOC_077543	gga-miR-106-5p	ENSAPLG00000009319	IRF6
XLOC_077543	gga-miR-106-5p	ENSAPLG00000009205	MAP3K8
XLOC_077543	gga-miR-106-5p	ENSAPLG00000011266	RALGPS1
XLOC_120548	gga-miR-106-5p	ENSAPLG00000009319	IRF6
XLOC_120548	gga-miR-106-5p	ENSAPLG00000009205	MAP3K8
XLOC_120548	gga-miR-106-5p	ENSAPLG00000011266	RALGPS1
XLOC_028092	gga-miR-106-5p	ENSAPLG00000009319	IRF6
XLOC_028092	gga-miR-106-5p	ENSAPLG00000009205	MAP3K8
XLOC_028092	gga-miR-106-5p	ENSAPLG00000011266	RALGPS1
XLOC_117590	gga-miR-106-5p	ENSAPLG00000009319	IRF6
XLOC_117590	gga-miR-106-5p	ENSAPLG00000009205	MAP3K8
XLOC_117590	gga-miR-106-5p	ENSAPLG00000011266	RALGPS1
XLOC_112048	gga-miR-106-5p	ENSAPLG00000009319	IRF6
XLOC_112048	gga-miR-106-5p	ENSAPLG00000009205	MAP3K8
XLOC_112048	gga-miR-106-5p	ENSAPLG00000011266	RALGPS1
XLOC_121946	gga-miR-106-5p	ENSAPLG00000009319	IRF6
XLOC_121946	gga-miR-106-5p	ENSAPLG00000009205	MAP3K8
XLOC_121946	gga-miR-106-5p	ENSAPLG00000011266	RALGPS1
XLOC_009389	gga-miR-106-5p	ENSAPLG00000009319	IRF6
XLOC_009389	gga-miR-106-5p	ENSAPLG00000009205	MAP3K8
XLOC_009389	gga-miR-106-5p	ENSAPLG00000011266	RALGPS1
XLOC_008724	gga-miR-106-5p	ENSAPLG00000009319	IRF6
XLOC_008724	gga-miR-106-5p	ENSAPLG00000009205	MAP3K8
XLOC_008724	gga-miR-106-5p	ENSAPLG00000011266	RALGPS1
XLOC_063148	gga-miR-106-5p	ENSAPLG00000009319	IRF6
XLOC_063148	gga-miR-106-5p	ENSAPLG00000009205	MAP3K8
XLOC_063148	gga-miR-106-5p	ENSAPLG00000011266	RALGPS1
XLOC_114536	gga-miR-106-5p	ENSAPLG00000009319	IRF6
XLOC_114536	gga-miR-106-5p	ENSAPLG00000009205	MAP3K8
XLOC_114536	gga-miR-106-5p	ENSAPLG00000011266	RALGPS1
XLOC_009348	gga-miR-106-5p	ENSAPLG00000009319	IRF6
XLOC_009348	gga-miR-106-5p	ENSAPLG00000009205	MAP3K8
XLOC_009348	gga-miR-106-5p	ENSAPLG00000011266	RALGPS1
XLOC_014922	gga-miR-106-5p	ENSAPLG00000009319	IRF6
XLOC_014922	gga-miR-106-5p	ENSAPLG00000009205	MAP3K8
XLOC_014922	gga-miR-106-5p	ENSAPLG00000011266	RALGPS1
XLOC_005258	gga-miR-106-5p	ENSAPLG00000009319	IRF6
XLOC_005258	gga-miR-106-5p	ENSAPLG00000009205	MAP3K8
XLOC_005258	gga-miR-106-5p	ENSAPLG00000011266	RALGPS1
XLOC_116795	gga-miR-106-5p	ENSAPLG00000009319	IRF6
XLOC_116795	gga-miR-106-5p	ENSAPLG00000009205	MAP3K8
XLOC_116795	gga-miR-106-5p	ENSAPLG00000011266	RALGPS1
XLOC_006071	gga-miR-106-5p	ENSAPLG00000009319	IRF6
XLOC_006071	gga-miR-106-5p	ENSAPLG00000009205	MAP3K8
XLOC_006071	gga-miR-106-5p	ENSAPLG00000011266	RALGPS1
XLOC_025123	gga-miR-106-5p	ENSAPLG00000009319	IRF6
XLOC_025123	gga-miR-106-5p	ENSAPLG00000009205	MAP3K8
XLOC_025123	gga-miR-106-5p	ENSAPLG00000011266	RALGPS1
XLOC_049040	gga-miR-106-5p	ENSAPLG00000009319	IRF6
XLOC_049040	gga-miR-106-5p	ENSAPLG00000009205	MAP3K8
XLOC_049040	gga-miR-106-5p	ENSAPLG00000011266	RALGPS1
XLOC_011844	gga-miR-106-5p	ENSAPLG00000009319	IRF6
XLOC_011844	gga-miR-106-5p	ENSAPLG00000009205	MAP3K8
XLOC_011844	gga-miR-106-5p	ENSAPLG00000011266	RALGPS1
XLOC_024265	gga-miR-106-5p	ENSAPLG00000009319	IRF6
XLOC_024265	gga-miR-106-5p	ENSAPLG00000009205	MAP3K8
XLOC_024265	gga-miR-106-5p	ENSAPLG00000011266	RALGPS1
XLOC_090166	gga-miR-106-5p	ENSAPLG00000009319	IRF6
XLOC_090166	gga-miR-106-5p	ENSAPLG00000009205	MAP3K8
XLOC_090166	gga-miR-106-5p	ENSAPLG00000011266	RALGPS1
XLOC_057523	gga-miR-106-5p	ENSAPLG00000009319	IRF6
XLOC_057523	gga-miR-106-5p	ENSAPLG00000009205	MAP3K8
XLOC_057523	gga-miR-106-5p	ENSAPLG00000011266	RALGPS1
XLOC_039220	gga-miR-106-5p	ENSAPLG00000009319	IRF6
XLOC_039220	gga-miR-106-5p	ENSAPLG00000009205	MAP3K8
XLOC_039220	gga-miR-106-5p	ENSAPLG00000011266	RALGPS1
XLOC_004434	gga-miR-106-5p	ENSAPLG00000009319	IRF6
XLOC_004434	gga-miR-106-5p	ENSAPLG00000009205	MAP3K8
XLOC_004434	gga-miR-106-5p	ENSAPLG00000011266	RALGPS1
XLOC_058022	gga-miR-106-5p	ENSAPLG00000009319	IRF6
XLOC_058022	gga-miR-106-5p	ENSAPLG00000009205	MAP3K8
XLOC_058022	gga-miR-106-5p	ENSAPLG00000011266	RALGPS1
XLOC_015087	gga-miR-106-5p	ENSAPLG00000009319	IRF6
XLOC_015087	gga-miR-106-5p	ENSAPLG00000009205	MAP3K8
XLOC_015087	gga-miR-106-5p	ENSAPLG00000011266	RALGPS1
XLOC_055483	gga-miR-106-5p	ENSAPLG00000009319	IRF6
XLOC_055483	gga-miR-106-5p	ENSAPLG00000009205	MAP3K8
XLOC_055483	gga-miR-106-5p	ENSAPLG00000011266	RALGPS1
XLOC_147640	gga-miR-106-5p	ENSAPLG00000009319	IRF6
XLOC_147640	gga-miR-106-5p	ENSAPLG00000009205	MAP3K8
XLOC_147640	gga-miR-106-5p	ENSAPLG00000011266	RALGPS1
XLOC_018285	gga-miR-106-5p	ENSAPLG00000009319	IRF6
XLOC_018285	gga-miR-106-5p	ENSAPLG00000009205	MAP3K8
XLOC_018285	gga-miR-106-5p	ENSAPLG00000011266	RALGPS1
XLOC_073628	gga-miR-106-5p	ENSAPLG00000009319	IRF6
XLOC_073628	gga-miR-106-5p	ENSAPLG00000009205	MAP3K8
XLOC_073628	gga-miR-106-5p	ENSAPLG00000011266	RALGPS1
XLOC_126036	gga-miR-106-5p	ENSAPLG00000009319	IRF6
XLOC_126036	gga-miR-106-5p	ENSAPLG00000009205	MAP3K8
XLOC_126036	gga-miR-106-5p	ENSAPLG00000011266	RALGPS1
XLOC_090722	gga-miR-106-5p	ENSAPLG00000009319	IRF6
XLOC_090722	gga-miR-106-5p	ENSAPLG00000009205	MAP3K8
XLOC_090722	gga-miR-106-5p	ENSAPLG00000011266	RALGPS1
XLOC_162161	gga-miR-106-5p	ENSAPLG00000009319	IRF6
XLOC_162161	gga-miR-106-5p	ENSAPLG00000009205	MAP3K8
XLOC_162161	gga-miR-106-5p	ENSAPLG00000011266	RALGPS1
XLOC_106122	gga-miR-106-5p	ENSAPLG00000009319	IRF6
XLOC_106122	gga-miR-106-5p	ENSAPLG00000009205	MAP3K8
XLOC_106122	gga-miR-106-5p	ENSAPLG00000011266	RALGPS1
XLOC_095317	gga-miR-106-5p	ENSAPLG00000009319	IRF6
XLOC_095317	gga-miR-106-5p	ENSAPLG00000009205	MAP3K8
XLOC_095317	gga-miR-106-5p	ENSAPLG00000011266	RALGPS1
XLOC_092123	gga-miR-106-5p	ENSAPLG00000009319	IRF6
XLOC_092123	gga-miR-106-5p	ENSAPLG00000009205	MAP3K8
XLOC_092123	gga-miR-106-5p	ENSAPLG00000011266	RALGPS1
XLOC_159077	gga-miR-106-5p	ENSAPLG00000009319	IRF6
XLOC_159077	gga-miR-106-5p	ENSAPLG00000009205	MAP3K8
XLOC_159077	gga-miR-106-5p	ENSAPLG00000011266	RALGPS1
XLOC_097584	gga-miR-106-5p	ENSAPLG00000009319	IRF6
XLOC_097584	gga-miR-106-5p	ENSAPLG00000009205	MAP3K8
XLOC_097584	gga-miR-106-5p	ENSAPLG00000011266	RALGPS1
XLOC_110546	gga-miR-106-5p	ENSAPLG00000009319	IRF6
XLOC_110546	gga-miR-106-5p	ENSAPLG00000009205	MAP3K8
XLOC_110546	gga-miR-106-5p	ENSAPLG00000011266	RALGPS1
XLOC_154349	gga-miR-106-5p	ENSAPLG00000009319	IRF6
XLOC_154349	gga-miR-106-5p	ENSAPLG00000009205	MAP3K8
XLOC_154349	gga-miR-106-5p	ENSAPLG00000011266	RALGPS1
XLOC_149668	gga-miR-106-5p	ENSAPLG00000009319	IRF6
XLOC_149668	gga-miR-106-5p	ENSAPLG00000009205	MAP3K8
XLOC_149668	gga-miR-106-5p	ENSAPLG00000011266	RALGPS1
XLOC_023716	gga-miR-106-5p	ENSAPLG00000009319	IRF6
XLOC_023716	gga-miR-106-5p	ENSAPLG00000009205	MAP3K8
XLOC_023716	gga-miR-106-5p	ENSAPLG00000011266	RALGPS1
XLOC_109708	gga-miR-106-5p	ENSAPLG00000009319	IRF6
XLOC_109708	gga-miR-106-5p	ENSAPLG00000009205	MAP3K8
XLOC_109708	gga-miR-106-5p	ENSAPLG00000011266	RALGPS1
XLOC_050175	gga-miR-106-5p	ENSAPLG00000009319	IRF6
XLOC_050175	gga-miR-106-5p	ENSAPLG00000009205	MAP3K8
XLOC_050175	gga-miR-106-5p	ENSAPLG00000011266	RALGPS1
XLOC_043575	gga-miR-106-5p	ENSAPLG00000009319	IRF6
XLOC_043575	gga-miR-106-5p	ENSAPLG00000009205	MAP3K8
XLOC_043575	gga-miR-106-5p	ENSAPLG00000011266	RALGPS1
XLOC_128103	gga-miR-106-5p	ENSAPLG00000009319	IRF6
XLOC_128103	gga-miR-106-5p	ENSAPLG00000009205	MAP3K8
XLOC_128103	gga-miR-106-5p	ENSAPLG00000011266	RALGPS1
XLOC_148555	gga-miR-106-5p	ENSAPLG00000009319	IRF6
XLOC_148555	gga-miR-106-5p	ENSAPLG00000009205	MAP3K8
XLOC_148555	gga-miR-106-5p	ENSAPLG00000011266	RALGPS1
XLOC_135359	gga-miR-106-5p	ENSAPLG00000009319	IRF6
XLOC_135359	gga-miR-106-5p	ENSAPLG00000009205	MAP3K8
XLOC_135359	gga-miR-106-5p	ENSAPLG00000011266	RALGPS1
XLOC_123323	gga-miR-106-5p	ENSAPLG00000009319	IRF6
XLOC_123323	gga-miR-106-5p	ENSAPLG00000009205	MAP3K8
XLOC_123323	gga-miR-106-5p	ENSAPLG00000011266	RALGPS1
XLOC_092268	gga-miR-106-5p	ENSAPLG00000009319	IRF6
XLOC_092268	gga-miR-106-5p	ENSAPLG00000009205	MAP3K8
XLOC_092268	gga-miR-106-5p	ENSAPLG00000011266	RALGPS1
XLOC_000724	gga-miR-106-5p	ENSAPLG00000009319	IRF6
XLOC_000724	gga-miR-106-5p	ENSAPLG00000009205	MAP3K8
XLOC_000724	gga-miR-106-5p	ENSAPLG00000011266	RALGPS1
XLOC_141053	gga-miR-106-5p	ENSAPLG00000009319	IRF6
XLOC_141053	gga-miR-106-5p	ENSAPLG00000009205	MAP3K8
XLOC_141053	gga-miR-106-5p	ENSAPLG00000011266	RALGPS1
XLOC_071737	gga-miR-106-5p	ENSAPLG00000009319	IRF6
XLOC_071737	gga-miR-106-5p	ENSAPLG00000009205	MAP3K8
XLOC_071737	gga-miR-106-5p	ENSAPLG00000011266	RALGPS1
XLOC_131168	gga-miR-106-5p	ENSAPLG00000009319	IRF6
XLOC_131168	gga-miR-106-5p	ENSAPLG00000009205	MAP3K8
XLOC_131168	gga-miR-106-5p	ENSAPLG00000011266	RALGPS1
XLOC_139443	gga-miR-106-5p	ENSAPLG00000009319	IRF6
XLOC_139443	gga-miR-106-5p	ENSAPLG00000009205	MAP3K8
XLOC_139443	gga-miR-106-5p	ENSAPLG00000011266	RALGPS1
XLOC_137884	gga-miR-106-5p	ENSAPLG00000009319	IRF6
XLOC_137884	gga-miR-106-5p	ENSAPLG00000009205	MAP3K8
XLOC_137884	gga-miR-106-5p	ENSAPLG00000011266	RALGPS1
XLOC_163301	gga-miR-106-5p	ENSAPLG00000009319	IRF6
XLOC_163301	gga-miR-106-5p	ENSAPLG00000009205	MAP3K8
XLOC_163301	gga-miR-106-5p	ENSAPLG00000011266	RALGPS1
XLOC_044440	gga-miR-106-5p	ENSAPLG00000009319	IRF6
XLOC_044440	gga-miR-106-5p	ENSAPLG00000009205	MAP3K8
XLOC_044440	gga-miR-106-5p	ENSAPLG00000011266	RALGPS1
XLOC_131172	gga-miR-106-5p	ENSAPLG00000009319	IRF6
XLOC_131172	gga-miR-106-5p	ENSAPLG00000009205	MAP3K8
XLOC_131172	gga-miR-106-5p	ENSAPLG00000011266	RALGPS1
XLOC_008783	gga-miR-106-5p	ENSAPLG00000009319	IRF6
XLOC_008783	gga-miR-106-5p	ENSAPLG00000009205	MAP3K8
XLOC_008783	gga-miR-106-5p	ENSAPLG00000011266	RALGPS1
XLOC_030663	gga-miR-106-5p	ENSAPLG00000009319	IRF6
XLOC_030663	gga-miR-106-5p	ENSAPLG00000009205	MAP3K8
XLOC_030663	gga-miR-106-5p	ENSAPLG00000011266	RALGPS1
XLOC_092123	gga-miR-106-5p	ENSAPLG00000009319	IRF6
XLOC_092123	gga-miR-106-5p	ENSAPLG00000009205	MAP3K8
XLOC_092123	gga-miR-106-5p	ENSAPLG00000011266	RALGPS1
XLOC_116792	gga-miR-106-5p	ENSAPLG00000009319	IRF6
XLOC_116792	gga-miR-106-5p	ENSAPLG00000009205	MAP3K8
XLOC_116792	gga-miR-106-5p	ENSAPLG00000011266	RALGPS1
XLOC_118162	gga-miR-106-5p	ENSAPLG00000009319	IRF6
XLOC_118162	gga-miR-106-5p	ENSAPLG00000009205	MAP3K8
XLOC_118162	gga-miR-106-5p	ENSAPLG00000011266	RALGPS1
XLOC_026958	gga-miR-106-5p	ENSAPLG00000009319	IRF6
XLOC_026958	gga-miR-106-5p	ENSAPLG00000009205	MAP3K8
XLOC_026958	gga-miR-106-5p	ENSAPLG00000011266	RALGPS1
XLOC_086585	gga-miR-106-5p	ENSAPLG00000009319	IRF6
XLOC_086585	gga-miR-106-5p	ENSAPLG00000009205	MAP3K8
XLOC_086585	gga-miR-106-5p	ENSAPLG00000011266	RALGPS1
XLOC_004434	gga-miR-106-5p	ENSAPLG00000009319	IRF6
XLOC_004434	gga-miR-106-5p	ENSAPLG00000009205	MAP3K8
XLOC_004434	gga-miR-106-5p	ENSAPLG00000011266	RALGPS1
XLOC_010008	gga-miR-106-5p	ENSAPLG00000009319	IRF6
XLOC_010008	gga-miR-106-5p	ENSAPLG00000009205	MAP3K8
XLOC_010008	gga-miR-106-5p	ENSAPLG00000011266	RALGPS1
XLOC_162924	gga-miR-106-5p	ENSAPLG00000009319	IRF6
XLOC_162924	gga-miR-106-5p	ENSAPLG00000009205	MAP3K8
XLOC_162924	gga-miR-106-5p	ENSAPLG00000011266	RALGPS1
XLOC_077833	gga-miR-106-5p	ENSAPLG00000009319	IRF6
XLOC_077833	gga-miR-106-5p	ENSAPLG00000009205	MAP3K8
XLOC_077833	gga-miR-106-5p	ENSAPLG00000011266	RALGPS1
XLOC_083732	gga-miR-106-5p	ENSAPLG00000009319	IRF6
XLOC_083732	gga-miR-106-5p	ENSAPLG00000009205	MAP3K8
XLOC_083732	gga-miR-106-5p	ENSAPLG00000011266	RALGPS1
XLOC_071640	gga-miR-106-5p	ENSAPLG00000009319	IRF6
XLOC_071640	gga-miR-106-5p	ENSAPLG00000009205	MAP3K8
XLOC_071640	gga-miR-106-5p	ENSAPLG00000011266	RALGPS1
XLOC_101086	gga-miR-106-5p	ENSAPLG00000009319	IRF6
XLOC_101086	gga-miR-106-5p	ENSAPLG00000009205	MAP3K8
XLOC_101086	gga-miR-106-5p	ENSAPLG00000011266	RALGPS1
XLOC_062606	gga-miR-106-5p	ENSAPLG00000009319	IRF6
XLOC_062606	gga-miR-106-5p	ENSAPLG00000009205	MAP3K8
XLOC_062606	gga-miR-106-5p	ENSAPLG00000011266	RALGPS1
XLOC_022838	gga-miR-106-5p	ENSAPLG00000009319	IRF6
XLOC_022838	gga-miR-106-5p	ENSAPLG00000009205	MAP3K8
XLOC_022838	gga-miR-106-5p	ENSAPLG00000011266	RALGPS1
XLOC_011786	gga-miR-106-5p	ENSAPLG00000009319	IRF6
XLOC_011786	gga-miR-106-5p	ENSAPLG00000009205	MAP3K8
XLOC_011786	gga-miR-106-5p	ENSAPLG00000011266	RALGPS1
XLOC_115622	gga-miR-106-5p	ENSAPLG00000009319	IRF6
XLOC_115622	gga-miR-106-5p	ENSAPLG00000009205	MAP3K8
XLOC_115622	gga-miR-106-5p	ENSAPLG00000011266	RALGPS1
XLOC_133141	gga-miR-106-5p	ENSAPLG00000009319	IRF6
XLOC_133141	gga-miR-106-5p	ENSAPLG00000009205	MAP3K8
XLOC_133141	gga-miR-106-5p	ENSAPLG00000011266	RALGPS1
XLOC_055755	gga-miR-106-5p	ENSAPLG00000009319	IRF6
XLOC_055755	gga-miR-106-5p	ENSAPLG00000009205	MAP3K8
XLOC_055755	gga-miR-106-5p	ENSAPLG00000011266	RALGPS1
XLOC_033996	gga-miR-106-5p	ENSAPLG00000009319	IRF6
XLOC_033996	gga-miR-106-5p	ENSAPLG00000009205	MAP3K8
XLOC_033996	gga-miR-106-5p	ENSAPLG00000011266	RALGPS1
XLOC_011022	gga-miR-106-5p	ENSAPLG00000009319	IRF6
XLOC_011022	gga-miR-106-5p	ENSAPLG00000009205	MAP3K8
XLOC_011022	gga-miR-106-5p	ENSAPLG00000011266	RALGPS1
XLOC_049358	gga-miR-106-5p	ENSAPLG00000009319	IRF6
XLOC_049358	gga-miR-106-5p	ENSAPLG00000009205	MAP3K8
XLOC_049358	gga-miR-106-5p	ENSAPLG00000011266	RALGPS1
XLOC_018430	gga-miR-106-5p	ENSAPLG00000009319	IRF6
XLOC_018430	gga-miR-106-5p	ENSAPLG00000009205	MAP3K8
XLOC_018430	gga-miR-106-5p	ENSAPLG00000011266	RALGPS1
XLOC_114099	gga-miR-106-5p	ENSAPLG00000009319	IRF6
XLOC_114099	gga-miR-106-5p	ENSAPLG00000009205	MAP3K8
XLOC_114099	gga-miR-106-5p	ENSAPLG00000011266	RALGPS1
XLOC_092123	gga-miR-106-5p	ENSAPLG00000009319	IRF6
XLOC_092123	gga-miR-106-5p	ENSAPLG00000009205	MAP3K8
XLOC_092123	gga-miR-106-5p	ENSAPLG00000011266	RALGPS1
XLOC_095241	gga-miR-106-5p	ENSAPLG00000009319	IRF6
XLOC_095241	gga-miR-106-5p	ENSAPLG00000009205	MAP3K8
XLOC_095241	gga-miR-106-5p	ENSAPLG00000011266	RALGPS1
XLOC_099616	gga-miR-106-5p	ENSAPLG00000009319	IRF6
XLOC_099616	gga-miR-106-5p	ENSAPLG00000009205	MAP3K8
XLOC_099616	gga-miR-106-5p	ENSAPLG00000011266	RALGPS1
XLOC_059436	gga-miR-106-5p	ENSAPLG00000009319	IRF6
XLOC_059436	gga-miR-106-5p	ENSAPLG00000009205	MAP3K8
XLOC_059436	gga-miR-106-5p	ENSAPLG00000011266	RALGPS1
XLOC_149668	gga-miR-106-5p	ENSAPLG00000009319	IRF6
XLOC_149668	gga-miR-106-5p	ENSAPLG00000009205	MAP3K8
XLOC_149668	gga-miR-106-5p	ENSAPLG00000011266	RALGPS1
XLOC_112451	gga-miR-106-5p	ENSAPLG00000009319	IRF6
XLOC_112451	gga-miR-106-5p	ENSAPLG00000009205	MAP3K8
XLOC_112451	gga-miR-106-5p	ENSAPLG00000011266	RALGPS1
XLOC_065271	gga-miR-106-5p	ENSAPLG00000009319	IRF6
XLOC_065271	gga-miR-106-5p	ENSAPLG00000009205	MAP3K8
XLOC_065271	gga-miR-106-5p	ENSAPLG00000011266	RALGPS1
XLOC_110161	gga-miR-106-5p	ENSAPLG00000009319	IRF6
XLOC_110161	gga-miR-106-5p	ENSAPLG00000009205	MAP3K8
XLOC_110161	gga-miR-106-5p	ENSAPLG00000011266	RALGPS1
XLOC_011869	gga-miR-106-5p	ENSAPLG00000009319	IRF6
XLOC_011869	gga-miR-106-5p	ENSAPLG00000009205	MAP3K8
XLOC_011869	gga-miR-106-5p	ENSAPLG00000011266	RALGPS1
XLOC_113143	gga-miR-106-5p	ENSAPLG00000009319	IRF6
XLOC_113143	gga-miR-106-5p	ENSAPLG00000009205	MAP3K8
XLOC_113143	gga-miR-106-5p	ENSAPLG00000011266	RALGPS1
XLOC_066665	gga-miR-106-5p	ENSAPLG00000009319	IRF6
XLOC_066665	gga-miR-106-5p	ENSAPLG00000009205	MAP3K8
XLOC_066665	gga-miR-106-5p	ENSAPLG00000011266	RALGPS1
XLOC_030719	gga-miR-106-5p	ENSAPLG00000009319	IRF6
XLOC_030719	gga-miR-106-5p	ENSAPLG00000009205	MAP3K8
XLOC_030719	gga-miR-106-5p	ENSAPLG00000011266	RALGPS1
XLOC_132055	gga-miR-106-5p	ENSAPLG00000009319	IRF6
XLOC_132055	gga-miR-106-5p	ENSAPLG00000009205	MAP3K8
XLOC_132055	gga-miR-106-5p	ENSAPLG00000011266	RALGPS1
XLOC_025372	gga-miR-106-5p	ENSAPLG00000009319	IRF6
XLOC_025372	gga-miR-106-5p	ENSAPLG00000009205	MAP3K8
XLOC_025372	gga-miR-106-5p	ENSAPLG00000011266	RALGPS1
XLOC_150944	gga-miR-106-5p	ENSAPLG00000009319	IRF6
XLOC_150944	gga-miR-106-5p	ENSAPLG00000009205	MAP3K8
XLOC_150944	gga-miR-106-5p	ENSAPLG00000011266	RALGPS1
XLOC_064593	gga-miR-106-5p	ENSAPLG00000009319	IRF6
XLOC_064593	gga-miR-106-5p	ENSAPLG00000009205	MAP3K8
XLOC_064593	gga-miR-106-5p	ENSAPLG00000011266	RALGPS1
XLOC_125719	gga-miR-106-5p	ENSAPLG00000009319	IRF6
XLOC_125719	gga-miR-106-5p	ENSAPLG00000009205	MAP3K8
XLOC_125719	gga-miR-106-5p	ENSAPLG00000011266	RALGPS1
XLOC_141053	gga-miR-106-5p	ENSAPLG00000009319	IRF6
XLOC_141053	gga-miR-106-5p	ENSAPLG00000009205	MAP3K8
XLOC_141053	gga-miR-106-5p	ENSAPLG00000011266	RALGPS1
XLOC_146496	gga-miR-106-5p	ENSAPLG00000009319	IRF6
XLOC_146496	gga-miR-106-5p	ENSAPLG00000009205	MAP3K8
XLOC_146496	gga-miR-106-5p	ENSAPLG00000011266	RALGPS1
XLOC_141054	gga-miR-106-5p	ENSAPLG00000009319	IRF6
XLOC_141054	gga-miR-106-5p	ENSAPLG00000009205	MAP3K8
XLOC_141054	gga-miR-106-5p	ENSAPLG00000011266	RALGPS1
XLOC_037831	gga-miR-106-5p	ENSAPLG00000009319	IRF6
XLOC_037831	gga-miR-106-5p	ENSAPLG00000009205	MAP3K8
XLOC_037831	gga-miR-106-5p	ENSAPLG00000011266	RALGPS1
XLOC_055755	gga-miR-106-5p	ENSAPLG00000009319	IRF6
XLOC_055755	gga-miR-106-5p	ENSAPLG00000009205	MAP3K8
XLOC_055755	gga-miR-106-5p	ENSAPLG00000011266	RALGPS1
XLOC_146606	gga-miR-106-5p	ENSAPLG00000009319	IRF6
XLOC_146606	gga-miR-106-5p	ENSAPLG00000009205	MAP3K8
XLOC_146606	gga-miR-106-5p	ENSAPLG00000011266	RALGPS1
XLOC_011844	gga-miR-106-5p	ENSAPLG00000009319	IRF6
XLOC_011844	gga-miR-106-5p	ENSAPLG00000009205	MAP3K8
XLOC_011844	gga-miR-106-5p	ENSAPLG00000011266	RALGPS1
XLOC_123799	gga-miR-106-5p	ENSAPLG00000009319	IRF6
XLOC_123799	gga-miR-106-5p	ENSAPLG00000009205	MAP3K8
XLOC_123799	gga-miR-106-5p	ENSAPLG00000011266	RALGPS1
XLOC_040759	gga-miR-106-5p	ENSAPLG00000009319	IRF6
XLOC_040759	gga-miR-106-5p	ENSAPLG00000009205	MAP3K8
XLOC_040759	gga-miR-106-5p	ENSAPLG00000011266	RALGPS1
XLOC_121946	gga-miR-106-5p	ENSAPLG00000009319	IRF6
XLOC_121946	gga-miR-106-5p	ENSAPLG00000009205	MAP3K8
XLOC_121946	gga-miR-106-5p	ENSAPLG00000011266	RALGPS1
XLOC_121946	gga-miR-106-5p	ENSAPLG00000009319	IRF6
XLOC_121946	gga-miR-106-5p	ENSAPLG00000009205	MAP3K8
XLOC_121946	gga-miR-106-5p	ENSAPLG00000011266	RALGPS1
XLOC_050661	gga-miR-106-5p	ENSAPLG00000009319	IRF6
XLOC_050661	gga-miR-106-5p	ENSAPLG00000009205	MAP3K8
XLOC_050661	gga-miR-106-5p	ENSAPLG00000011266	RALGPS1
XLOC_068705	gga-miR-106-5p	ENSAPLG00000009319	IRF6
XLOC_068705	gga-miR-106-5p	ENSAPLG00000009205	MAP3K8
XLOC_068705	gga-miR-106-5p	ENSAPLG00000011266	RALGPS1
XLOC_142675	gga-miR-106-5p	ENSAPLG00000009319	IRF6
XLOC_142675	gga-miR-106-5p	ENSAPLG00000009205	MAP3K8
XLOC_142675	gga-miR-106-5p	ENSAPLG00000011266	RALGPS1
XLOC_121848	gga-miR-106-5p	ENSAPLG00000009319	IRF6
XLOC_121848	gga-miR-106-5p	ENSAPLG00000009205	MAP3K8
XLOC_121848	gga-miR-106-5p	ENSAPLG00000011266	RALGPS1
XLOC_040759	gga-miR-106-5p	ENSAPLG00000009319	IRF6
XLOC_040759	gga-miR-106-5p	ENSAPLG00000009205	MAP3K8
XLOC_040759	gga-miR-106-5p	ENSAPLG00000011266	RALGPS1
XLOC_009348	gga-miR-106-5p	ENSAPLG00000009319	IRF6
XLOC_009348	gga-miR-106-5p	ENSAPLG00000009205	MAP3K8
XLOC_009348	gga-miR-106-5p	ENSAPLG00000011266	RALGPS1
XLOC_029963	gga-miR-106-5p	ENSAPLG00000009319	IRF6
XLOC_029963	gga-miR-106-5p	ENSAPLG00000009205	MAP3K8
XLOC_029963	gga-miR-106-5p	ENSAPLG00000011266	RALGPS1
XLOC_082711	gga-miR-106-5p	ENSAPLG00000009319	IRF6
XLOC_082711	gga-miR-106-5p	ENSAPLG00000009205	MAP3K8
XLOC_082711	gga-miR-106-5p	ENSAPLG00000011266	RALGPS1
XLOC_074361	gga-miR-106-5p	ENSAPLG00000009319	IRF6
XLOC_074361	gga-miR-106-5p	ENSAPLG00000009205	MAP3K8
XLOC_074361	gga-miR-106-5p	ENSAPLG00000011266	RALGPS1
XLOC_012318	gga-miR-106-5p	ENSAPLG00000009319	IRF6
XLOC_012318	gga-miR-106-5p	ENSAPLG00000009205	MAP3K8
XLOC_012318	gga-miR-106-5p	ENSAPLG00000011266	RALGPS1
XLOC_053689	gga-miR-106-5p	ENSAPLG00000009319	IRF6
XLOC_053689	gga-miR-106-5p	ENSAPLG00000009205	MAP3K8
XLOC_053689	gga-miR-106-5p	ENSAPLG00000011266	RALGPS1
XLOC_131170	gga-miR-106-5p	ENSAPLG00000009319	IRF6
XLOC_131170	gga-miR-106-5p	ENSAPLG00000009205	MAP3K8
XLOC_131170	gga-miR-106-5p	ENSAPLG00000011266	RALGPS1
XLOC_124991	gga-miR-106-5p	ENSAPLG00000009319	IRF6
XLOC_124991	gga-miR-106-5p	ENSAPLG00000009205	MAP3K8
XLOC_124991	gga-miR-106-5p	ENSAPLG00000011266	RALGPS1
XLOC_103137	gga-miR-106-5p	ENSAPLG00000009319	IRF6
XLOC_103137	gga-miR-106-5p	ENSAPLG00000009205	MAP3K8
XLOC_103137	gga-miR-106-5p	ENSAPLG00000011266	RALGPS1
XLOC_036396	gga-miR-106-5p	ENSAPLG00000009319	IRF6
XLOC_036396	gga-miR-106-5p	ENSAPLG00000009205	MAP3K8
XLOC_036396	gga-miR-106-5p	ENSAPLG00000011266	RALGPS1
XLOC_059446	gga-miR-106-5p	ENSAPLG00000009319	IRF6
XLOC_059446	gga-miR-106-5p	ENSAPLG00000009205	MAP3K8
XLOC_059446	gga-miR-106-5p	ENSAPLG00000011266	RALGPS1
XLOC_138229	gga-miR-106-5p	ENSAPLG00000009319	IRF6
XLOC_138229	gga-miR-106-5p	ENSAPLG00000009205	MAP3K8
XLOC_138229	gga-miR-106-5p	ENSAPLG00000011266	RALGPS1
XLOC_055755	gga-miR-106-5p	ENSAPLG00000009319	IRF6
XLOC_055755	gga-miR-106-5p	ENSAPLG00000009205	MAP3K8
XLOC_055755	gga-miR-106-5p	ENSAPLG00000011266	RALGPS1
XLOC_163301	gga-miR-106-5p	ENSAPLG00000009319	IRF6
XLOC_163301	gga-miR-106-5p	ENSAPLG00000009205	MAP3K8
XLOC_163301	gga-miR-106-5p	ENSAPLG00000011266	RALGPS1
XLOC_126156	gga-miR-106-5p	ENSAPLG00000009319	IRF6
XLOC_126156	gga-miR-106-5p	ENSAPLG00000009205	MAP3K8
XLOC_126156	gga-miR-106-5p	ENSAPLG00000011266	RALGPS1
XLOC_098171	gga-miR-106-5p	ENSAPLG00000009319	IRF6
XLOC_098171	gga-miR-106-5p	ENSAPLG00000009205	MAP3K8
XLOC_098171	gga-miR-106-5p	ENSAPLG00000011266	RALGPS1
XLOC_016103	gga-miR-106-5p	ENSAPLG00000009319	IRF6
XLOC_016103	gga-miR-106-5p	ENSAPLG00000009205	MAP3K8
XLOC_016103	gga-miR-106-5p	ENSAPLG00000011266	RALGPS1
XLOC_099335	gga-miR-106-5p	ENSAPLG00000009319	IRF6
XLOC_099335	gga-miR-106-5p	ENSAPLG00000009205	MAP3K8
XLOC_099335	gga-miR-106-5p	ENSAPLG00000011266	RALGPS1
XLOC_161234	gga-miR-106-5p	ENSAPLG00000009319	IRF6
XLOC_161234	gga-miR-106-5p	ENSAPLG00000009205	MAP3K8
XLOC_161234	gga-miR-106-5p	ENSAPLG00000011266	RALGPS1
XLOC_069215	gga-miR-106-5p	ENSAPLG00000009319	IRF6
XLOC_069215	gga-miR-106-5p	ENSAPLG00000009205	MAP3K8
XLOC_069215	gga-miR-106-5p	ENSAPLG00000011266	RALGPS1
XLOC_132547	gga-miR-106-5p	ENSAPLG00000009319	IRF6
XLOC_132547	gga-miR-106-5p	ENSAPLG00000009205	MAP3K8
XLOC_132547	gga-miR-106-5p	ENSAPLG00000011266	RALGPS1
XLOC_115093	gga-miR-106-5p	ENSAPLG00000009319	IRF6
XLOC_115093	gga-miR-106-5p	ENSAPLG00000009205	MAP3K8
XLOC_115093	gga-miR-106-5p	ENSAPLG00000011266	RALGPS1
XLOC_008781	gga-miR-106-5p	ENSAPLG00000009319	IRF6
XLOC_008781	gga-miR-106-5p	ENSAPLG00000009205	MAP3K8
XLOC_008781	gga-miR-106-5p	ENSAPLG00000011266	RALGPS1
XLOC_117781	gga-miR-106-5p	ENSAPLG00000009319	IRF6
XLOC_117781	gga-miR-106-5p	ENSAPLG00000009205	MAP3K8
XLOC_117781	gga-miR-106-5p	ENSAPLG00000011266	RALGPS1
XLOC_015088	gga-miR-106-5p	ENSAPLG00000009319	IRF6
XLOC_015088	gga-miR-106-5p	ENSAPLG00000009205	MAP3K8
XLOC_015088	gga-miR-106-5p	ENSAPLG00000011266	RALGPS1
XLOC_006433	gga-miR-106-5p	ENSAPLG00000009319	IRF6
XLOC_006433	gga-miR-106-5p	ENSAPLG00000009205	MAP3K8
XLOC_006433	gga-miR-106-5p	ENSAPLG00000011266	RALGPS1
XLOC_070347	gga-miR-106-5p	ENSAPLG00000009319	IRF6
XLOC_070347	gga-miR-106-5p	ENSAPLG00000009205	MAP3K8
XLOC_070347	gga-miR-106-5p	ENSAPLG00000011266	RALGPS1
XLOC_048737	gga-miR-106-5p	ENSAPLG00000009319	IRF6
XLOC_048737	gga-miR-106-5p	ENSAPLG00000009205	MAP3K8
XLOC_048737	gga-miR-106-5p	ENSAPLG00000011266	RALGPS1
XLOC_034359	gga-miR-106-5p	ENSAPLG00000009319	IRF6
XLOC_034359	gga-miR-106-5p	ENSAPLG00000009205	MAP3K8
XLOC_034359	gga-miR-106-5p	ENSAPLG00000011266	RALGPS1
XLOC_115974	gga-miR-106-5p	ENSAPLG00000009319	IRF6
XLOC_115974	gga-miR-106-5p	ENSAPLG00000009205	MAP3K8
XLOC_115974	gga-miR-106-5p	ENSAPLG00000011266	RALGPS1
XLOC_141370	gga-miR-106-5p	ENSAPLG00000009319	IRF6
XLOC_141370	gga-miR-106-5p	ENSAPLG00000009205	MAP3K8
XLOC_141370	gga-miR-106-5p	ENSAPLG00000011266	RALGPS1
XLOC_000458	gga-miR-106-5p	ENSAPLG00000009319	IRF6
XLOC_000458	gga-miR-106-5p	ENSAPLG00000009205	MAP3K8
XLOC_000458	gga-miR-106-5p	ENSAPLG00000011266	RALGPS1
XLOC_106669	gga-miR-106-5p	ENSAPLG00000009319	IRF6
XLOC_106669	gga-miR-106-5p	ENSAPLG00000009205	MAP3K8
XLOC_106669	gga-miR-106-5p	ENSAPLG00000011266	RALGPS1
XLOC_126374	gga-miR-106-5p	ENSAPLG00000009319	IRF6
XLOC_126374	gga-miR-106-5p	ENSAPLG00000009205	MAP3K8
XLOC_126374	gga-miR-106-5p	ENSAPLG00000011266	RALGPS1
XLOC_160215	gga-miR-106-5p	ENSAPLG00000009319	IRF6
XLOC_160215	gga-miR-106-5p	ENSAPLG00000009205	MAP3K8
XLOC_160215	gga-miR-106-5p	ENSAPLG00000011266	RALGPS1
XLOC_126158	gga-miR-106-5p	ENSAPLG00000009319	IRF6
XLOC_126158	gga-miR-106-5p	ENSAPLG00000009205	MAP3K8
XLOC_126158	gga-miR-106-5p	ENSAPLG00000011266	RALGPS1
XLOC_051473	gga-miR-106-5p	ENSAPLG00000009319	IRF6
XLOC_051473	gga-miR-106-5p	ENSAPLG00000009205	MAP3K8
XLOC_051473	gga-miR-106-5p	ENSAPLG00000011266	RALGPS1
XLOC_087520	gga-miR-106-5p	ENSAPLG00000009319	IRF6
XLOC_087520	gga-miR-106-5p	ENSAPLG00000009205	MAP3K8
XLOC_087520	gga-miR-106-5p	ENSAPLG00000011266	RALGPS1
XLOC_141053	gga-miR-106-5p	ENSAPLG00000009319	IRF6
XLOC_141053	gga-miR-106-5p	ENSAPLG00000009205	MAP3K8
XLOC_141053	gga-miR-106-5p	ENSAPLG00000011266	RALGPS1
XLOC_030656	gga-miR-106-5p	ENSAPLG00000009319	IRF6
XLOC_030656	gga-miR-106-5p	ENSAPLG00000009205	MAP3K8
XLOC_030656	gga-miR-106-5p	ENSAPLG00000011266	RALGPS1
XLOC_051702	gga-miR-106-5p	ENSAPLG00000009319	IRF6
XLOC_051702	gga-miR-106-5p	ENSAPLG00000009205	MAP3K8
XLOC_051702	gga-miR-106-5p	ENSAPLG00000011266	RALGPS1
XLOC_030353	gga-miR-106-5p	ENSAPLG00000009319	IRF6
XLOC_030353	gga-miR-106-5p	ENSAPLG00000009205	MAP3K8
XLOC_030353	gga-miR-106-5p	ENSAPLG00000011266	RALGPS1
XLOC_023368	gga-miR-106-5p	ENSAPLG00000009319	IRF6
XLOC_023368	gga-miR-106-5p	ENSAPLG00000009205	MAP3K8
XLOC_023368	gga-miR-106-5p	ENSAPLG00000011266	RALGPS1
XLOC_035835	gga-miR-106-5p	ENSAPLG00000009319	IRF6
XLOC_035835	gga-miR-106-5p	ENSAPLG00000009205	MAP3K8
XLOC_035835	gga-miR-106-5p	ENSAPLG00000011266	RALGPS1
XLOC_079462	gga-miR-106-5p	ENSAPLG00000009319	IRF6
XLOC_079462	gga-miR-106-5p	ENSAPLG00000009205	MAP3K8
XLOC_079462	gga-miR-106-5p	ENSAPLG00000011266	RALGPS1
XLOC_092268	gga-miR-106-5p	ENSAPLG00000009319	IRF6
XLOC_092268	gga-miR-106-5p	ENSAPLG00000009205	MAP3K8
XLOC_092268	gga-miR-106-5p	ENSAPLG00000011266	RALGPS1
XLOC_011596	gga-miR-106-5p	ENSAPLG00000009319	IRF6
XLOC_011596	gga-miR-106-5p	ENSAPLG00000009205	MAP3K8
XLOC_011596	gga-miR-106-5p	ENSAPLG00000011266	RALGPS1
XLOC_050586	gga-miR-106-5p	ENSAPLG00000009319	IRF6
XLOC_050586	gga-miR-106-5p	ENSAPLG00000009205	MAP3K8
XLOC_050586	gga-miR-106-5p	ENSAPLG00000011266	RALGPS1
XLOC_123799	gga-miR-106-5p	ENSAPLG00000009319	IRF6
XLOC_123799	gga-miR-106-5p	ENSAPLG00000009205	MAP3K8
XLOC_123799	gga-miR-106-5p	ENSAPLG00000011266	RALGPS1
XLOC_133110	gga-miR-106-5p	ENSAPLG00000009319	IRF6
XLOC_133110	gga-miR-106-5p	ENSAPLG00000009205	MAP3K8
XLOC_133110	gga-miR-106-5p	ENSAPLG00000011266	RALGPS1
XLOC_097909	gga-miR-106-5p	ENSAPLG00000009319	IRF6
XLOC_097909	gga-miR-106-5p	ENSAPLG00000009205	MAP3K8
XLOC_097909	gga-miR-106-5p	ENSAPLG00000011266	RALGPS1
XLOC_014895	gga-miR-106-5p	ENSAPLG00000009319	IRF6
XLOC_014895	gga-miR-106-5p	ENSAPLG00000009205	MAP3K8
XLOC_014895	gga-miR-106-5p	ENSAPLG00000011266	RALGPS1
XLOC_020195	gga-miR-106-5p	ENSAPLG00000009319	IRF6
XLOC_020195	gga-miR-106-5p	ENSAPLG00000009205	MAP3K8
XLOC_020195	gga-miR-106-5p	ENSAPLG00000011266	RALGPS1
XLOC_018879	gga-miR-106-5p	ENSAPLG00000009319	IRF6
XLOC_018879	gga-miR-106-5p	ENSAPLG00000009205	MAP3K8
XLOC_018879	gga-miR-106-5p	ENSAPLG00000011266	RALGPS1
XLOC_123732	gga-miR-106-5p	ENSAPLG00000009319	IRF6
XLOC_123732	gga-miR-106-5p	ENSAPLG00000009205	MAP3K8
XLOC_123732	gga-miR-106-5p	ENSAPLG00000011266	RALGPS1
XLOC_041502	gga-miR-106-5p	ENSAPLG00000009319	IRF6
XLOC_041502	gga-miR-106-5p	ENSAPLG00000009205	MAP3K8
XLOC_041502	gga-miR-106-5p	ENSAPLG00000011266	RALGPS1
XLOC_121433	gga-miR-106-5p	ENSAPLG00000009319	IRF6
XLOC_121433	gga-miR-106-5p	ENSAPLG00000009205	MAP3K8
XLOC_121433	gga-miR-106-5p	ENSAPLG00000011266	RALGPS1
XLOC_032653	gga-miR-106-5p	ENSAPLG00000009319	IRF6
XLOC_032653	gga-miR-106-5p	ENSAPLG00000009205	MAP3K8
XLOC_032653	gga-miR-106-5p	ENSAPLG00000011266	RALGPS1
XLOC_124809	gga-miR-106-5p	ENSAPLG00000009319	IRF6
XLOC_124809	gga-miR-106-5p	ENSAPLG00000009205	MAP3K8
XLOC_124809	gga-miR-106-5p	ENSAPLG00000011266	RALGPS1
XLOC_004621	gga-miR-106-5p	ENSAPLG00000009319	IRF6
XLOC_004621	gga-miR-106-5p	ENSAPLG00000009205	MAP3K8
XLOC_004621	gga-miR-106-5p	ENSAPLG00000011266	RALGPS1
XLOC_095317	gga-miR-106-5p	ENSAPLG00000009319	IRF6
XLOC_095317	gga-miR-106-5p	ENSAPLG00000009205	MAP3K8
XLOC_095317	gga-miR-106-5p	ENSAPLG00000011266	RALGPS1
XLOC_015483	gga-miR-106-5p	ENSAPLG00000009319	IRF6
XLOC_015483	gga-miR-106-5p	ENSAPLG00000009205	MAP3K8
XLOC_015483	gga-miR-106-5p	ENSAPLG00000011266	RALGPS1
XLOC_084001	gga-miR-106-5p	ENSAPLG00000009319	IRF6
XLOC_084001	gga-miR-106-5p	ENSAPLG00000009205	MAP3K8
XLOC_084001	gga-miR-106-5p	ENSAPLG00000011266	RALGPS1
XLOC_057584	gga-miR-106-5p	ENSAPLG00000009319	IRF6
XLOC_057584	gga-miR-106-5p	ENSAPLG00000009205	MAP3K8
XLOC_057584	gga-miR-106-5p	ENSAPLG00000011266	RALGPS1
XLOC_001422	gga-miR-106-5p	ENSAPLG00000009319	IRF6
XLOC_001422	gga-miR-106-5p	ENSAPLG00000009205	MAP3K8
XLOC_001422	gga-miR-106-5p	ENSAPLG00000011266	RALGPS1
XLOC_124914	gga-miR-106-5p	ENSAPLG00000009319	IRF6
XLOC_124914	gga-miR-106-5p	ENSAPLG00000009205	MAP3K8
XLOC_124914	gga-miR-106-5p	ENSAPLG00000011266	RALGPS1
XLOC_009185	gga-miR-106-5p	ENSAPLG00000009319	IRF6
XLOC_009185	gga-miR-106-5p	ENSAPLG00000009205	MAP3K8
XLOC_009185	gga-miR-106-5p	ENSAPLG00000011266	RALGPS1
XLOC_051384	gga-miR-106-5p	ENSAPLG00000009319	IRF6
XLOC_051384	gga-miR-106-5p	ENSAPLG00000009205	MAP3K8
XLOC_051384	gga-miR-106-5p	ENSAPLG00000011266	RALGPS1
XLOC_052037	gga-miR-106-5p	ENSAPLG00000009319	IRF6
XLOC_052037	gga-miR-106-5p	ENSAPLG00000009205	MAP3K8
XLOC_052037	gga-miR-106-5p	ENSAPLG00000011266	RALGPS1
XLOC_011786	gga-miR-106-5p	ENSAPLG00000009319	IRF6
XLOC_011786	gga-miR-106-5p	ENSAPLG00000009205	MAP3K8
XLOC_011786	gga-miR-106-5p	ENSAPLG00000011266	RALGPS1
XLOC_073646	gga-miR-106-5p	ENSAPLG00000009319	IRF6
XLOC_073646	gga-miR-106-5p	ENSAPLG00000009205	MAP3K8
XLOC_073646	gga-miR-106-5p	ENSAPLG00000011266	RALGPS1
XLOC_007832	gga-miR-106-5p	ENSAPLG00000009319	IRF6
XLOC_007832	gga-miR-106-5p	ENSAPLG00000009205	MAP3K8
XLOC_007832	gga-miR-106-5p	ENSAPLG00000011266	RALGPS1
XLOC_101613	gga-miR-106-5p	ENSAPLG00000009319	IRF6
XLOC_101613	gga-miR-106-5p	ENSAPLG00000009205	MAP3K8
XLOC_101613	gga-miR-106-5p	ENSAPLG00000011266	RALGPS1
XLOC_095201	gga-miR-106-5p	ENSAPLG00000009319	IRF6
XLOC_095201	gga-miR-106-5p	ENSAPLG00000009205	MAP3K8
XLOC_095201	gga-miR-106-5p	ENSAPLG00000011266	RALGPS1
XLOC_153171	gga-miR-106-5p	ENSAPLG00000009319	IRF6
XLOC_153171	gga-miR-106-5p	ENSAPLG00000009205	MAP3K8
XLOC_153171	gga-miR-106-5p	ENSAPLG00000011266	RALGPS1
XLOC_068749	gga-miR-106-5p	ENSAPLG00000009319	IRF6
XLOC_068749	gga-miR-106-5p	ENSAPLG00000009205	MAP3K8
XLOC_068749	gga-miR-106-5p	ENSAPLG00000011266	RALGPS1
XLOC_023104	gga-miR-106-5p	ENSAPLG00000009319	IRF6
XLOC_023104	gga-miR-106-5p	ENSAPLG00000009205	MAP3K8
XLOC_023104	gga-miR-106-5p	ENSAPLG00000011266	RALGPS1
XLOC_128317	gga-miR-106-5p	ENSAPLG00000009319	IRF6
XLOC_128317	gga-miR-106-5p	ENSAPLG00000009205	MAP3K8
XLOC_128317	gga-miR-106-5p	ENSAPLG00000011266	RALGPS1
XLOC_052587	gga-miR-106-5p	ENSAPLG00000009319	IRF6
XLOC_052587	gga-miR-106-5p	ENSAPLG00000009205	MAP3K8
XLOC_052587	gga-miR-106-5p	ENSAPLG00000011266	RALGPS1
XLOC_157852	gga-miR-106-5p	ENSAPLG00000009319	IRF6
XLOC_157852	gga-miR-106-5p	ENSAPLG00000009205	MAP3K8
XLOC_157852	gga-miR-106-5p	ENSAPLG00000011266	RALGPS1
XLOC_112865	gga-miR-106-5p	ENSAPLG00000009319	IRF6
XLOC_112865	gga-miR-106-5p	ENSAPLG00000009205	MAP3K8
XLOC_112865	gga-miR-106-5p	ENSAPLG00000011266	RALGPS1
XLOC_159227	gga-miR-106-5p	ENSAPLG00000009319	IRF6
XLOC_159227	gga-miR-106-5p	ENSAPLG00000009205	MAP3K8
XLOC_159227	gga-miR-106-5p	ENSAPLG00000011266	RALGPS1
XLOC_050175	gga-miR-106-5p	ENSAPLG00000009319	IRF6
XLOC_050175	gga-miR-106-5p	ENSAPLG00000009205	MAP3K8
XLOC_050175	gga-miR-106-5p	ENSAPLG00000011266	RALGPS1
XLOC_065733	gga-miR-106-5p	ENSAPLG00000009319	IRF6
XLOC_065733	gga-miR-106-5p	ENSAPLG00000009205	MAP3K8
XLOC_065733	gga-miR-106-5p	ENSAPLG00000011266	RALGPS1
XLOC_062264	gga-miR-106-5p	ENSAPLG00000009319	IRF6
XLOC_062264	gga-miR-106-5p	ENSAPLG00000009205	MAP3K8
XLOC_062264	gga-miR-106-5p	ENSAPLG00000011266	RALGPS1
XLOC_105979	gga-miR-106-5p	ENSAPLG00000009319	IRF6
XLOC_105979	gga-miR-106-5p	ENSAPLG00000009205	MAP3K8
XLOC_105979	gga-miR-106-5p	ENSAPLG00000011266	RALGPS1
XLOC_093300	gga-miR-106-5p	ENSAPLG00000009319	IRF6
XLOC_093300	gga-miR-106-5p	ENSAPLG00000009205	MAP3K8
XLOC_093300	gga-miR-106-5p	ENSAPLG00000011266	RALGPS1
XLOC_122396	gga-miR-106-5p	ENSAPLG00000009319	IRF6
XLOC_122396	gga-miR-106-5p	ENSAPLG00000009205	MAP3K8
XLOC_122396	gga-miR-106-5p	ENSAPLG00000011266	RALGPS1
XLOC_131932	gga-miR-106-5p	ENSAPLG00000009319	IRF6
XLOC_131932	gga-miR-106-5p	ENSAPLG00000009205	MAP3K8
XLOC_131932	gga-miR-106-5p	ENSAPLG00000011266	RALGPS1
XLOC_079462	gga-miR-106-5p	ENSAPLG00000009319	IRF6
XLOC_079462	gga-miR-106-5p	ENSAPLG00000009205	MAP3K8
XLOC_079462	gga-miR-106-5p	ENSAPLG00000011266	RALGPS1
XLOC_065342	gga-miR-106-5p	ENSAPLG00000009319	IRF6
XLOC_065342	gga-miR-106-5p	ENSAPLG00000009205	MAP3K8
XLOC_065342	gga-miR-106-5p	ENSAPLG00000011266	RALGPS1
XLOC_005174	gga-miR-106-5p	ENSAPLG00000009319	IRF6
XLOC_005174	gga-miR-106-5p	ENSAPLG00000009205	MAP3K8
XLOC_005174	gga-miR-106-5p	ENSAPLG00000011266	RALGPS1
XLOC_056588	gga-miR-106-5p	ENSAPLG00000009319	IRF6
XLOC_056588	gga-miR-106-5p	ENSAPLG00000009205	MAP3K8
XLOC_056588	gga-miR-106-5p	ENSAPLG00000011266	RALGPS1
XLOC_126222	gga-miR-106-5p	ENSAPLG00000009319	IRF6
XLOC_126222	gga-miR-106-5p	ENSAPLG00000009205	MAP3K8
XLOC_126222	gga-miR-106-5p	ENSAPLG00000011266	RALGPS1
XLOC_045207	gga-miR-106-5p	ENSAPLG00000009319	IRF6
XLOC_045207	gga-miR-106-5p	ENSAPLG00000009205	MAP3K8
XLOC_045207	gga-miR-106-5p	ENSAPLG00000011266	RALGPS1
XLOC_097715	gga-miR-106-5p	ENSAPLG00000009319	IRF6
XLOC_097715	gga-miR-106-5p	ENSAPLG00000009205	MAP3K8
XLOC_097715	gga-miR-106-5p	ENSAPLG00000011266	RALGPS1
XLOC_166576	gga-miR-106-5p	ENSAPLG00000009319	IRF6
XLOC_166576	gga-miR-106-5p	ENSAPLG00000009205	MAP3K8
XLOC_166576	gga-miR-106-5p	ENSAPLG00000011266	RALGPS1
XLOC_141054	gga-miR-106-5p	ENSAPLG00000009319	IRF6
XLOC_141054	gga-miR-106-5p	ENSAPLG00000009205	MAP3K8
XLOC_141054	gga-miR-106-5p	ENSAPLG00000011266	RALGPS1
XLOC_149341	gga-miR-106-5p	ENSAPLG00000009319	IRF6
XLOC_149341	gga-miR-106-5p	ENSAPLG00000009205	MAP3K8
XLOC_149341	gga-miR-106-5p	ENSAPLG00000011266	RALGPS1
XLOC_005752	gga-miR-106-5p	ENSAPLG00000009319	IRF6
XLOC_005752	gga-miR-106-5p	ENSAPLG00000009205	MAP3K8
XLOC_005752	gga-miR-106-5p	ENSAPLG00000011266	RALGPS1
XLOC_101555	gga-miR-106-5p	ENSAPLG00000009319	IRF6
XLOC_101555	gga-miR-106-5p	ENSAPLG00000009205	MAP3K8
XLOC_101555	gga-miR-106-5p	ENSAPLG00000011266	RALGPS1
XLOC_160098	gga-miR-106-5p	ENSAPLG00000009319	IRF6
XLOC_160098	gga-miR-106-5p	ENSAPLG00000009205	MAP3K8
XLOC_160098	gga-miR-106-5p	ENSAPLG00000011266	RALGPS1
XLOC_049442	gga-miR-106-5p	ENSAPLG00000009319	IRF6
XLOC_049442	gga-miR-106-5p	ENSAPLG00000009205	MAP3K8
XLOC_049442	gga-miR-106-5p	ENSAPLG00000011266	RALGPS1
XLOC_090841	gga-miR-106-5p	ENSAPLG00000009319	IRF6
XLOC_090841	gga-miR-106-5p	ENSAPLG00000009205	MAP3K8
XLOC_090841	gga-miR-106-5p	ENSAPLG00000011266	RALGPS1
XLOC_166616	gga-miR-106-5p	ENSAPLG00000009319	IRF6
XLOC_166616	gga-miR-106-5p	ENSAPLG00000009205	MAP3K8
XLOC_166616	gga-miR-106-5p	ENSAPLG00000011266	RALGPS1
XLOC_097049	gga-miR-106-5p	ENSAPLG00000009319	IRF6
XLOC_097049	gga-miR-106-5p	ENSAPLG00000009205	MAP3K8
XLOC_097049	gga-miR-106-5p	ENSAPLG00000011266	RALGPS1
XLOC_087520	gga-miR-106-5p	ENSAPLG00000009319	IRF6
XLOC_087520	gga-miR-106-5p	ENSAPLG00000009205	MAP3K8
XLOC_087520	gga-miR-106-5p	ENSAPLG00000011266	RALGPS1
XLOC_115268	gga-miR-106-5p	ENSAPLG00000009319	IRF6
XLOC_115268	gga-miR-106-5p	ENSAPLG00000009205	MAP3K8
XLOC_115268	gga-miR-106-5p	ENSAPLG00000011266	RALGPS1
XLOC_128208	gga-miR-106-5p	ENSAPLG00000009319	IRF6
XLOC_128208	gga-miR-106-5p	ENSAPLG00000009205	MAP3K8
XLOC_128208	gga-miR-106-5p	ENSAPLG00000011266	RALGPS1
XLOC_083109	gga-miR-106-5p	ENSAPLG00000009319	IRF6
XLOC_083109	gga-miR-106-5p	ENSAPLG00000009205	MAP3K8
XLOC_083109	gga-miR-106-5p	ENSAPLG00000011266	RALGPS1
XLOC_092268	gga-miR-106-5p	ENSAPLG00000009319	IRF6
XLOC_092268	gga-miR-106-5p	ENSAPLG00000009205	MAP3K8
XLOC_092268	gga-miR-106-5p	ENSAPLG00000011266	RALGPS1
XLOC_058023	gga-miR-106-5p	ENSAPLG00000009319	IRF6
XLOC_058023	gga-miR-106-5p	ENSAPLG00000009205	MAP3K8
XLOC_058023	gga-miR-106-5p	ENSAPLG00000011266	RALGPS1
XLOC_086691	gga-miR-106-5p	ENSAPLG00000009319	IRF6
XLOC_086691	gga-miR-106-5p	ENSAPLG00000009205	MAP3K8
XLOC_086691	gga-miR-106-5p	ENSAPLG00000011266	RALGPS1
XLOC_123179	gga-miR-106-5p	ENSAPLG00000009319	IRF6
XLOC_123179	gga-miR-106-5p	ENSAPLG00000009205	MAP3K8
XLOC_123179	gga-miR-106-5p	ENSAPLG00000011266	RALGPS1
XLOC_128317	gga-miR-106-5p	ENSAPLG00000009319	IRF6
XLOC_128317	gga-miR-106-5p	ENSAPLG00000009205	MAP3K8
XLOC_128317	gga-miR-106-5p	ENSAPLG00000011266	RALGPS1
XLOC_080265	gga-miR-106-5p	ENSAPLG00000009319	IRF6
XLOC_080265	gga-miR-106-5p	ENSAPLG00000009205	MAP3K8
XLOC_080265	gga-miR-106-5p	ENSAPLG00000011266	RALGPS1
XLOC_116117	gga-miR-106-5p	ENSAPLG00000009319	IRF6
XLOC_116117	gga-miR-106-5p	ENSAPLG00000009205	MAP3K8
XLOC_116117	gga-miR-106-5p	ENSAPLG00000011266	RALGPS1
XLOC_062917	gga-miR-106-5p	ENSAPLG00000009319	IRF6
XLOC_062917	gga-miR-106-5p	ENSAPLG00000009205	MAP3K8
XLOC_062917	gga-miR-106-5p	ENSAPLG00000011266	RALGPS1
XLOC_094194	gga-miR-106-5p	ENSAPLG00000009319	IRF6
XLOC_094194	gga-miR-106-5p	ENSAPLG00000009205	MAP3K8
XLOC_094194	gga-miR-106-5p	ENSAPLG00000011266	RALGPS1
XLOC_060626	gga-miR-106-5p	ENSAPLG00000009319	IRF6
XLOC_060626	gga-miR-106-5p	ENSAPLG00000009205	MAP3K8
XLOC_060626	gga-miR-106-5p	ENSAPLG00000011266	RALGPS1
XLOC_017897	gga-miR-106-5p	ENSAPLG00000009319	IRF6
XLOC_017897	gga-miR-106-5p	ENSAPLG00000009205	MAP3K8
XLOC_017897	gga-miR-106-5p	ENSAPLG00000011266	RALGPS1
XLOC_116255	gga-miR-106-5p	ENSAPLG00000009319	IRF6
XLOC_116255	gga-miR-106-5p	ENSAPLG00000009205	MAP3K8
XLOC_116255	gga-miR-106-5p	ENSAPLG00000011266	RALGPS1
XLOC_025372	gga-miR-106-5p	ENSAPLG00000009319	IRF6
XLOC_025372	gga-miR-106-5p	ENSAPLG00000009205	MAP3K8
XLOC_025372	gga-miR-106-5p	ENSAPLG00000011266	RALGPS1
XLOC_161173	gga-miR-106-5p	ENSAPLG00000009319	IRF6
XLOC_161173	gga-miR-106-5p	ENSAPLG00000009205	MAP3K8
XLOC_161173	gga-miR-106-5p	ENSAPLG00000011266	RALGPS1
XLOC_057538	gga-miR-106-5p	ENSAPLG00000009319	IRF6
XLOC_057538	gga-miR-106-5p	ENSAPLG00000009205	MAP3K8
XLOC_057538	gga-miR-106-5p	ENSAPLG00000011266	RALGPS1
XLOC_021066	gga-miR-106-5p	ENSAPLG00000009319	IRF6
XLOC_021066	gga-miR-106-5p	ENSAPLG00000009205	MAP3K8
XLOC_021066	gga-miR-106-5p	ENSAPLG00000011266	RALGPS1
XLOC_110383	gga-miR-106-5p	ENSAPLG00000009319	IRF6
XLOC_110383	gga-miR-106-5p	ENSAPLG00000009205	MAP3K8
XLOC_110383	gga-miR-106-5p	ENSAPLG00000011266	RALGPS1
XLOC_099928	gga-miR-106-5p	ENSAPLG00000009319	IRF6
XLOC_099928	gga-miR-106-5p	ENSAPLG00000009205	MAP3K8
XLOC_099928	gga-miR-106-5p	ENSAPLG00000011266	RALGPS1
XLOC_092123	gga-miR-106-5p	ENSAPLG00000009319	IRF6
XLOC_092123	gga-miR-106-5p	ENSAPLG00000009205	MAP3K8
XLOC_092123	gga-miR-106-5p	ENSAPLG00000011266	RALGPS1
XLOC_159415	gga-miR-106-5p	ENSAPLG00000009319	IRF6
XLOC_159415	gga-miR-106-5p	ENSAPLG00000009205	MAP3K8
XLOC_159415	gga-miR-106-5p	ENSAPLG00000011266	RALGPS1
XLOC_078843	gga-miR-106-5p	ENSAPLG00000009319	IRF6
XLOC_078843	gga-miR-106-5p	ENSAPLG00000009205	MAP3K8
XLOC_078843	gga-miR-106-5p	ENSAPLG00000011266	RALGPS1
XLOC_115974	gga-miR-106-5p	ENSAPLG00000009319	IRF6
XLOC_115974	gga-miR-106-5p	ENSAPLG00000009205	MAP3K8
XLOC_115974	gga-miR-106-5p	ENSAPLG00000011266	RALGPS1
XLOC_112665	gga-miR-106-5p	ENSAPLG00000009319	IRF6
XLOC_112665	gga-miR-106-5p	ENSAPLG00000009205	MAP3K8
XLOC_112665	gga-miR-106-5p	ENSAPLG00000011266	RALGPS1
XLOC_129493	gga-miR-106-5p	ENSAPLG00000009319	IRF6
XLOC_129493	gga-miR-106-5p	ENSAPLG00000009205	MAP3K8
XLOC_129493	gga-miR-106-5p	ENSAPLG00000011266	RALGPS1
XLOC_132547	gga-miR-106-5p	ENSAPLG00000009319	IRF6
XLOC_132547	gga-miR-106-5p	ENSAPLG00000009205	MAP3K8
XLOC_132547	gga-miR-106-5p	ENSAPLG00000011266	RALGPS1
XLOC_043398	gga-miR-106-5p	ENSAPLG00000009319	IRF6
XLOC_043398	gga-miR-106-5p	ENSAPLG00000009205	MAP3K8
XLOC_043398	gga-miR-106-5p	ENSAPLG00000011266	RALGPS1
XLOC_043575	gga-miR-106-5p	ENSAPLG00000009319	IRF6
XLOC_043575	gga-miR-106-5p	ENSAPLG00000009205	MAP3K8
XLOC_043575	gga-miR-106-5p	ENSAPLG00000011266	RALGPS1
XLOC_122261	gga-miR-106-5p	ENSAPLG00000009319	IRF6
XLOC_122261	gga-miR-106-5p	ENSAPLG00000009205	MAP3K8
XLOC_122261	gga-miR-106-5p	ENSAPLG00000011266	RALGPS1
XLOC_016116	gga-miR-106-5p	ENSAPLG00000009319	IRF6
XLOC_016116	gga-miR-106-5p	ENSAPLG00000009205	MAP3K8
XLOC_016116	gga-miR-106-5p	ENSAPLG00000011266	RALGPS1
XLOC_145932	gga-miR-106-5p	ENSAPLG00000009319	IRF6
XLOC_145932	gga-miR-106-5p	ENSAPLG00000009205	MAP3K8
XLOC_145932	gga-miR-106-5p	ENSAPLG00000011266	RALGPS1
XLOC_022838	gga-miR-106-5p	ENSAPLG00000009319	IRF6
XLOC_022838	gga-miR-106-5p	ENSAPLG00000009205	MAP3K8
XLOC_022838	gga-miR-106-5p	ENSAPLG00000011266	RALGPS1
XLOC_057754	gga-miR-106-5p	ENSAPLG00000009319	IRF6
XLOC_057754	gga-miR-106-5p	ENSAPLG00000009205	MAP3K8
XLOC_057754	gga-miR-106-5p	ENSAPLG00000011266	RALGPS1
XLOC_110649	gga-miR-106-5p	ENSAPLG00000009319	IRF6
XLOC_110649	gga-miR-106-5p	ENSAPLG00000009205	MAP3K8
XLOC_110649	gga-miR-106-5p	ENSAPLG00000011266	RALGPS1
XLOC_045165	gga-miR-106-5p	ENSAPLG00000009319	IRF6
XLOC_045165	gga-miR-106-5p	ENSAPLG00000009205	MAP3K8
XLOC_045165	gga-miR-106-5p	ENSAPLG00000011266	RALGPS1
XLOC_000723	gga-miR-106-5p	ENSAPLG00000009319	IRF6
XLOC_000723	gga-miR-106-5p	ENSAPLG00000009205	MAP3K8
XLOC_000723	gga-miR-106-5p	ENSAPLG00000011266	RALGPS1
XLOC_128208	gga-miR-106-5p	ENSAPLG00000009319	IRF6
XLOC_128208	gga-miR-106-5p	ENSAPLG00000009205	MAP3K8
XLOC_128208	gga-miR-106-5p	ENSAPLG00000011266	RALGPS1
XLOC_101555	gga-miR-106-5p	ENSAPLG00000009319	IRF6
XLOC_101555	gga-miR-106-5p	ENSAPLG00000009205	MAP3K8
XLOC_101555	gga-miR-106-5p	ENSAPLG00000011266	RALGPS1
XLOC_023368	gga-miR-106-5p	ENSAPLG00000009319	IRF6
XLOC_023368	gga-miR-106-5p	ENSAPLG00000009205	MAP3K8
XLOC_023368	gga-miR-106-5p	ENSAPLG00000011266	RALGPS1
XLOC_148555	gga-miR-106-5p	ENSAPLG00000009319	IRF6
XLOC_148555	gga-miR-106-5p	ENSAPLG00000009205	MAP3K8
XLOC_148555	gga-miR-106-5p	ENSAPLG00000011266	RALGPS1
XLOC_031033	gga-miR-106-5p	ENSAPLG00000009319	IRF6
XLOC_031033	gga-miR-106-5p	ENSAPLG00000009205	MAP3K8
XLOC_031033	gga-miR-106-5p	ENSAPLG00000011266	RALGPS1
XLOC_094358	gga-miR-106-5p	ENSAPLG00000009319	IRF6
XLOC_094358	gga-miR-106-5p	ENSAPLG00000009205	MAP3K8
XLOC_094358	gga-miR-106-5p	ENSAPLG00000011266	RALGPS1
XLOC_078843	gga-miR-106-5p	ENSAPLG00000009319	IRF6
XLOC_078843	gga-miR-106-5p	ENSAPLG00000009205	MAP3K8
XLOC_078843	gga-miR-106-5p	ENSAPLG00000011266	RALGPS1
XLOC_162161	gga-miR-106-5p	ENSAPLG00000009319	IRF6
XLOC_162161	gga-miR-106-5p	ENSAPLG00000009205	MAP3K8
XLOC_162161	gga-miR-106-5p	ENSAPLG00000011266	RALGPS1
XLOC_117549	gga-miR-106-5p	ENSAPLG00000009319	IRF6
XLOC_117549	gga-miR-106-5p	ENSAPLG00000009205	MAP3K8
XLOC_117549	gga-miR-106-5p	ENSAPLG00000011266	RALGPS1
XLOC_116255	gga-miR-106-5p	ENSAPLG00000009319	IRF6
XLOC_116255	gga-miR-106-5p	ENSAPLG00000009205	MAP3K8
XLOC_116255	gga-miR-106-5p	ENSAPLG00000011266	RALGPS1
XLOC_063889	gga-miR-106-5p	ENSAPLG00000009319	IRF6
XLOC_063889	gga-miR-106-5p	ENSAPLG00000009205	MAP3K8
XLOC_063889	gga-miR-106-5p	ENSAPLG00000011266	RALGPS1
XLOC_045207	gga-miR-106-5p	ENSAPLG00000009319	IRF6
XLOC_045207	gga-miR-106-5p	ENSAPLG00000009205	MAP3K8
XLOC_045207	gga-miR-106-5p	ENSAPLG00000011266	RALGPS1
XLOC_054850	gga-miR-106-5p	ENSAPLG00000009319	IRF6
XLOC_054850	gga-miR-106-5p	ENSAPLG00000009205	MAP3K8
XLOC_054850	gga-miR-106-5p	ENSAPLG00000011266	RALGPS1
XLOC_123807	gga-miR-106-5p	ENSAPLG00000009319	IRF6
XLOC_123807	gga-miR-106-5p	ENSAPLG00000009205	MAP3K8
XLOC_123807	gga-miR-106-5p	ENSAPLG00000011266	RALGPS1
XLOC_120568	gga-miR-106-5p	ENSAPLG00000009319	IRF6
XLOC_120568	gga-miR-106-5p	ENSAPLG00000009205	MAP3K8
XLOC_120568	gga-miR-106-5p	ENSAPLG00000011266	RALGPS1
XLOC_070921	gga-miR-106-5p	ENSAPLG00000009319	IRF6
XLOC_070921	gga-miR-106-5p	ENSAPLG00000009205	MAP3K8
XLOC_070921	gga-miR-106-5p	ENSAPLG00000011266	RALGPS1
XLOC_114099	gga-miR-106-5p	ENSAPLG00000009319	IRF6
XLOC_114099	gga-miR-106-5p	ENSAPLG00000009205	MAP3K8
XLOC_114099	gga-miR-106-5p	ENSAPLG00000011266	RALGPS1
XLOC_100181	gga-miR-106-5p	ENSAPLG00000009319	IRF6
XLOC_100181	gga-miR-106-5p	ENSAPLG00000009205	MAP3K8
XLOC_100181	gga-miR-106-5p	ENSAPLG00000011266	RALGPS1
XLOC_143764	gga-miR-106-5p	ENSAPLG00000009319	IRF6
XLOC_143764	gga-miR-106-5p	ENSAPLG00000009205	MAP3K8
XLOC_143764	gga-miR-106-5p	ENSAPLG00000011266	RALGPS1
XLOC_158101	gga-miR-106-5p	ENSAPLG00000009319	IRF6
XLOC_158101	gga-miR-106-5p	ENSAPLG00000009205	MAP3K8
XLOC_158101	gga-miR-106-5p	ENSAPLG00000011266	RALGPS1
XLOC_057523	gga-miR-106-5p	ENSAPLG00000009319	IRF6
XLOC_057523	gga-miR-106-5p	ENSAPLG00000009205	MAP3K8
XLOC_057523	gga-miR-106-5p	ENSAPLG00000011266	RALGPS1
XLOC_025339	gga-miR-106-5p	ENSAPLG00000009319	IRF6
XLOC_025339	gga-miR-106-5p	ENSAPLG00000009205	MAP3K8
XLOC_025339	gga-miR-106-5p	ENSAPLG00000011266	RALGPS1
XLOC_141053	gga-miR-106-5p	ENSAPLG00000009319	IRF6
XLOC_141053	gga-miR-106-5p	ENSAPLG00000009205	MAP3K8
XLOC_141053	gga-miR-106-5p	ENSAPLG00000011266	RALGPS1
XLOC_122266	gga-miR-106-5p	ENSAPLG00000009319	IRF6
XLOC_122266	gga-miR-106-5p	ENSAPLG00000009205	MAP3K8
XLOC_122266	gga-miR-106-5p	ENSAPLG00000011266	RALGPS1
XLOC_086720	gga-miR-106-5p	ENSAPLG00000009319	IRF6
XLOC_086720	gga-miR-106-5p	ENSAPLG00000009205	MAP3K8
XLOC_086720	gga-miR-106-5p	ENSAPLG00000011266	RALGPS1
XLOC_043389	gga-miR-106-5p	ENSAPLG00000009319	IRF6
XLOC_043389	gga-miR-106-5p	ENSAPLG00000009205	MAP3K8
XLOC_043389	gga-miR-106-5p	ENSAPLG00000011266	RALGPS1
XLOC_043128	gga-miR-106-5p	ENSAPLG00000009319	IRF6
XLOC_043128	gga-miR-106-5p	ENSAPLG00000009205	MAP3K8
XLOC_043128	gga-miR-106-5p	ENSAPLG00000011266	RALGPS1
XLOC_012276	gga-miR-106-5p	ENSAPLG00000009319	IRF6
XLOC_012276	gga-miR-106-5p	ENSAPLG00000009205	MAP3K8
XLOC_012276	gga-miR-106-5p	ENSAPLG00000011266	RALGPS1
XLOC_053689	gga-miR-106-5p	ENSAPLG00000009319	IRF6
XLOC_053689	gga-miR-106-5p	ENSAPLG00000009205	MAP3K8
XLOC_053689	gga-miR-106-5p	ENSAPLG00000011266	RALGPS1
XLOC_070347	gga-miR-106-5p	ENSAPLG00000009319	IRF6
XLOC_070347	gga-miR-106-5p	ENSAPLG00000009205	MAP3K8
XLOC_070347	gga-miR-106-5p	ENSAPLG00000011266	RALGPS1
XLOC_040348	gga-miR-106-5p	ENSAPLG00000009319	IRF6
XLOC_040348	gga-miR-106-5p	ENSAPLG00000009205	MAP3K8
XLOC_040348	gga-miR-106-5p	ENSAPLG00000011266	RALGPS1
XLOC_089502	gga-miR-106-5p	ENSAPLG00000009319	IRF6
XLOC_089502	gga-miR-106-5p	ENSAPLG00000009205	MAP3K8
XLOC_089502	gga-miR-106-5p	ENSAPLG00000011266	RALGPS1
XLOC_078843	gga-miR-106-5p	ENSAPLG00000009319	IRF6
XLOC_078843	gga-miR-106-5p	ENSAPLG00000009205	MAP3K8
XLOC_078843	gga-miR-106-5p	ENSAPLG00000011266	RALGPS1
XLOC_117590	gga-miR-106-5p	ENSAPLG00000009319	IRF6
XLOC_117590	gga-miR-106-5p	ENSAPLG00000009205	MAP3K8
XLOC_117590	gga-miR-106-5p	ENSAPLG00000011266	RALGPS1
XLOC_129941	gga-miR-106-5p	ENSAPLG00000009319	IRF6
XLOC_129941	gga-miR-106-5p	ENSAPLG00000009205	MAP3K8
XLOC_129941	gga-miR-106-5p	ENSAPLG00000011266	RALGPS1
XLOC_053689	gga-miR-106-5p	ENSAPLG00000009319	IRF6
XLOC_053689	gga-miR-106-5p	ENSAPLG00000009205	MAP3K8
XLOC_053689	gga-miR-106-5p	ENSAPLG00000011266	RALGPS1
XLOC_105872	gga-miR-106-5p	ENSAPLG00000009319	IRF6
XLOC_105872	gga-miR-106-5p	ENSAPLG00000009205	MAP3K8
XLOC_105872	gga-miR-106-5p	ENSAPLG00000011266	RALGPS1
XLOC_074990	gga-miR-106-5p	ENSAPLG00000009319	IRF6
XLOC_074990	gga-miR-106-5p	ENSAPLG00000009205	MAP3K8
XLOC_074990	gga-miR-106-5p	ENSAPLG00000011266	RALGPS1
XLOC_159532	gga-miR-106-5p	ENSAPLG00000009319	IRF6
XLOC_159532	gga-miR-106-5p	ENSAPLG00000009205	MAP3K8
XLOC_159532	gga-miR-106-5p	ENSAPLG00000011266	RALGPS1
XLOC_034820	gga-miR-106-5p	ENSAPLG00000009319	IRF6
XLOC_034820	gga-miR-106-5p	ENSAPLG00000009205	MAP3K8
XLOC_034820	gga-miR-106-5p	ENSAPLG00000011266	RALGPS1
XLOC_132519	gga-miR-106-5p	ENSAPLG00000009319	IRF6
XLOC_132519	gga-miR-106-5p	ENSAPLG00000009205	MAP3K8
XLOC_132519	gga-miR-106-5p	ENSAPLG00000011266	RALGPS1
XLOC_057523	gga-miR-106-5p	ENSAPLG00000009319	IRF6
XLOC_057523	gga-miR-106-5p	ENSAPLG00000009205	MAP3K8
XLOC_057523	gga-miR-106-5p	ENSAPLG00000011266	RALGPS1
XLOC_005102	gga-miR-106-5p	ENSAPLG00000009319	IRF6
XLOC_005102	gga-miR-106-5p	ENSAPLG00000009205	MAP3K8
XLOC_005102	gga-miR-106-5p	ENSAPLG00000011266	RALGPS1
XLOC_117324	gga-miR-106-5p	ENSAPLG00000009319	IRF6
XLOC_117324	gga-miR-106-5p	ENSAPLG00000009205	MAP3K8
XLOC_117324	gga-miR-106-5p	ENSAPLG00000011266	RALGPS1
XLOC_124284	gga-miR-106-5p	ENSAPLG00000009319	IRF6
XLOC_124284	gga-miR-106-5p	ENSAPLG00000009205	MAP3K8
XLOC_124284	gga-miR-106-5p	ENSAPLG00000011266	RALGPS1
XLOC_140634	gga-miR-106-5p	ENSAPLG00000009319	IRF6
XLOC_140634	gga-miR-106-5p	ENSAPLG00000009205	MAP3K8
XLOC_140634	gga-miR-106-5p	ENSAPLG00000011266	RALGPS1
XLOC_066017	gga-miR-106-5p	ENSAPLG00000009319	IRF6
XLOC_066017	gga-miR-106-5p	ENSAPLG00000009205	MAP3K8
XLOC_066017	gga-miR-106-5p	ENSAPLG00000011266	RALGPS1
XLOC_139313	gga-miR-106-5p	ENSAPLG00000009319	IRF6
XLOC_139313	gga-miR-106-5p	ENSAPLG00000009205	MAP3K8
XLOC_139313	gga-miR-106-5p	ENSAPLG00000011266	RALGPS1
XLOC_005946	gga-miR-106-5p	ENSAPLG00000009319	IRF6
XLOC_005946	gga-miR-106-5p	ENSAPLG00000009205	MAP3K8
XLOC_005946	gga-miR-106-5p	ENSAPLG00000011266	RALGPS1
XLOC_105549	gga-miR-106-5p	ENSAPLG00000009319	IRF6
XLOC_105549	gga-miR-106-5p	ENSAPLG00000009205	MAP3K8
XLOC_105549	gga-miR-106-5p	ENSAPLG00000011266	RALGPS1
XLOC_048676	gga-miR-106-5p	ENSAPLG00000009319	IRF6
XLOC_048676	gga-miR-106-5p	ENSAPLG00000009205	MAP3K8
XLOC_048676	gga-miR-106-5p	ENSAPLG00000011266	RALGPS1
XLOC_013942	gga-miR-106-5p	ENSAPLG00000009319	IRF6
XLOC_013942	gga-miR-106-5p	ENSAPLG00000009205	MAP3K8
XLOC_013942	gga-miR-106-5p	ENSAPLG00000011266	RALGPS1
XLOC_015005	gga-miR-106-5p	ENSAPLG00000009319	IRF6
XLOC_015005	gga-miR-106-5p	ENSAPLG00000009205	MAP3K8
XLOC_015005	gga-miR-106-5p	ENSAPLG00000011266	RALGPS1
XLOC_137917	gga-miR-106-5p	ENSAPLG00000009319	IRF6
XLOC_137917	gga-miR-106-5p	ENSAPLG00000009205	MAP3K8
XLOC_137917	gga-miR-106-5p	ENSAPLG00000011266	RALGPS1
XLOC_013871	gga-miR-106-5p	ENSAPLG00000009319	IRF6
XLOC_013871	gga-miR-106-5p	ENSAPLG00000009205	MAP3K8
XLOC_013871	gga-miR-106-5p	ENSAPLG00000011266	RALGPS1
XLOC_023369	gga-miR-106-5p	ENSAPLG00000009319	IRF6
XLOC_023369	gga-miR-106-5p	ENSAPLG00000009205	MAP3K8
XLOC_023369	gga-miR-106-5p	ENSAPLG00000011266	RALGPS1
XLOC_043400	gga-miR-106-5p	ENSAPLG00000009319	IRF6
XLOC_043400	gga-miR-106-5p	ENSAPLG00000009205	MAP3K8
XLOC_043400	gga-miR-106-5p	ENSAPLG00000011266	RALGPS1
XLOC_083932	gga-miR-106-5p	ENSAPLG00000009319	IRF6
XLOC_083932	gga-miR-106-5p	ENSAPLG00000009205	MAP3K8
XLOC_083932	gga-miR-106-5p	ENSAPLG00000011266	RALGPS1
XLOC_043129	gga-miR-106-5p	ENSAPLG00000009319	IRF6
XLOC_043129	gga-miR-106-5p	ENSAPLG00000009205	MAP3K8
XLOC_043129	gga-miR-106-5p	ENSAPLG00000011266	RALGPS1
XLOC_088927	gga-miR-106-5p	ENSAPLG00000009319	IRF6
XLOC_088927	gga-miR-106-5p	ENSAPLG00000009205	MAP3K8
XLOC_088927	gga-miR-106-5p	ENSAPLG00000011266	RALGPS1
XLOC_060814	gga-miR-106-5p	ENSAPLG00000009319	IRF6
XLOC_060814	gga-miR-106-5p	ENSAPLG00000009205	MAP3K8
XLOC_060814	gga-miR-106-5p	ENSAPLG00000011266	RALGPS1
XLOC_162161	gga-miR-106-5p	ENSAPLG00000009319	IRF6
XLOC_162161	gga-miR-106-5p	ENSAPLG00000009205	MAP3K8
XLOC_162161	gga-miR-106-5p	ENSAPLG00000011266	RALGPS1
XLOC_130054	gga-miR-106-5p	ENSAPLG00000009319	IRF6
XLOC_130054	gga-miR-106-5p	ENSAPLG00000009205	MAP3K8
XLOC_130054	gga-miR-106-5p	ENSAPLG00000011266	RALGPS1
XLOC_048653	gga-miR-106-5p	ENSAPLG00000009319	IRF6
XLOC_048653	gga-miR-106-5p	ENSAPLG00000009205	MAP3K8
XLOC_048653	gga-miR-106-5p	ENSAPLG00000011266	RALGPS1
XLOC_138620	gga-miR-106-5p	ENSAPLG00000009319	IRF6
XLOC_138620	gga-miR-106-5p	ENSAPLG00000009205	MAP3K8
XLOC_138620	gga-miR-106-5p	ENSAPLG00000011266	RALGPS1
XLOC_065342	gga-miR-106-5p	ENSAPLG00000009319	IRF6
XLOC_065342	gga-miR-106-5p	ENSAPLG00000009205	MAP3K8
XLOC_065342	gga-miR-106-5p	ENSAPLG00000011266	RALGPS1
XLOC_148055	gga-miR-106-5p	ENSAPLG00000009319	IRF6
XLOC_148055	gga-miR-106-5p	ENSAPLG00000009205	MAP3K8
XLOC_148055	gga-miR-106-5p	ENSAPLG00000011266	RALGPS1
XLOC_050175	gga-miR-106-5p	ENSAPLG00000009319	IRF6
XLOC_050175	gga-miR-106-5p	ENSAPLG00000009205	MAP3K8
XLOC_050175	gga-miR-106-5p	ENSAPLG00000011266	RALGPS1
XLOC_153665	gga-miR-106-5p	ENSAPLG00000009319	IRF6
XLOC_153665	gga-miR-106-5p	ENSAPLG00000009205	MAP3K8
XLOC_153665	gga-miR-106-5p	ENSAPLG00000011266	RALGPS1
XLOC_005087	gga-miR-106-5p	ENSAPLG00000009319	IRF6
XLOC_005087	gga-miR-106-5p	ENSAPLG00000009205	MAP3K8
XLOC_005087	gga-miR-106-5p	ENSAPLG00000011266	RALGPS1
XLOC_032653	gga-miR-106-5p	ENSAPLG00000009319	IRF6
XLOC_032653	gga-miR-106-5p	ENSAPLG00000009205	MAP3K8
XLOC_032653	gga-miR-106-5p	ENSAPLG00000011266	RALGPS1
XLOC_053689	gga-miR-106-5p	ENSAPLG00000009319	IRF6
XLOC_053689	gga-miR-106-5p	ENSAPLG00000009205	MAP3K8
XLOC_053689	gga-miR-106-5p	ENSAPLG00000011266	RALGPS1
XLOC_141936	gga-miR-106-5p	ENSAPLG00000009319	IRF6
XLOC_141936	gga-miR-106-5p	ENSAPLG00000009205	MAP3K8
XLOC_141936	gga-miR-106-5p	ENSAPLG00000011266	RALGPS1
XLOC_095203	gga-miR-106-5p	ENSAPLG00000009319	IRF6
XLOC_095203	gga-miR-106-5p	ENSAPLG00000009205	MAP3K8
XLOC_095203	gga-miR-106-5p	ENSAPLG00000011266	RALGPS1
XLOC_161167	gga-miR-106-5p	ENSAPLG00000009319	IRF6
XLOC_161167	gga-miR-106-5p	ENSAPLG00000009205	MAP3K8
XLOC_161167	gga-miR-106-5p	ENSAPLG00000011266	RALGPS1
XLOC_030656	gga-miR-106-5p	ENSAPLG00000009319	IRF6
XLOC_030656	gga-miR-106-5p	ENSAPLG00000009205	MAP3K8
XLOC_030656	gga-miR-106-5p	ENSAPLG00000011266	RALGPS1
XLOC_075054	gga-miR-106-5p	ENSAPLG00000009319	IRF6
XLOC_075054	gga-miR-106-5p	ENSAPLG00000009205	MAP3K8
XLOC_075054	gga-miR-106-5p	ENSAPLG00000011266	RALGPS1
XLOC_126222	gga-miR-106-5p	ENSAPLG00000009319	IRF6
XLOC_126222	gga-miR-106-5p	ENSAPLG00000009205	MAP3K8
XLOC_126222	gga-miR-106-5p	ENSAPLG00000011266	RALGPS1
XLOC_097582	gga-miR-106-5p	ENSAPLG00000009319	IRF6
XLOC_097582	gga-miR-106-5p	ENSAPLG00000009205	MAP3K8
XLOC_097582	gga-miR-106-5p	ENSAPLG00000011266	RALGPS1
XLOC_025337	gga-miR-106-5p	ENSAPLG00000009319	IRF6
XLOC_025337	gga-miR-106-5p	ENSAPLG00000009205	MAP3K8
XLOC_025337	gga-miR-106-5p	ENSAPLG00000011266	RALGPS1
XLOC_141053	gga-miR-106-5p	ENSAPLG00000009319	IRF6
XLOC_141053	gga-miR-106-5p	ENSAPLG00000009205	MAP3K8
XLOC_141053	gga-miR-106-5p	ENSAPLG00000011266	RALGPS1
XLOC_055459	gga-miR-106-5p	ENSAPLG00000009319	IRF6
XLOC_055459	gga-miR-106-5p	ENSAPLG00000009205	MAP3K8
XLOC_055459	gga-miR-106-5p	ENSAPLG00000011266	RALGPS1
XLOC_071118	gga-miR-106-5p	ENSAPLG00000009319	IRF6
XLOC_071118	gga-miR-106-5p	ENSAPLG00000009205	MAP3K8
XLOC_071118	gga-miR-106-5p	ENSAPLG00000011266	RALGPS1
XLOC_107960	gga-miR-106-5p	ENSAPLG00000009319	IRF6
XLOC_107960	gga-miR-106-5p	ENSAPLG00000009205	MAP3K8
XLOC_107960	gga-miR-106-5p	ENSAPLG00000011266	RALGPS1
XLOC_153171	gga-miR-106-5p	ENSAPLG00000009319	IRF6
XLOC_153171	gga-miR-106-5p	ENSAPLG00000009205	MAP3K8
XLOC_153171	gga-miR-106-5p	ENSAPLG00000011266	RALGPS1
XLOC_157544	gga-miR-106-5p	ENSAPLG00000009319	IRF6
XLOC_157544	gga-miR-106-5p	ENSAPLG00000009205	MAP3K8
XLOC_157544	gga-miR-106-5p	ENSAPLG00000011266	RALGPS1
XLOC_082834	gga-miR-106-5p	ENSAPLG00000009319	IRF6
XLOC_082834	gga-miR-106-5p	ENSAPLG00000009205	MAP3K8
XLOC_082834	gga-miR-106-5p	ENSAPLG00000011266	RALGPS1
XLOC_049456	gga-miR-106-5p	ENSAPLG00000009319	IRF6
XLOC_049456	gga-miR-106-5p	ENSAPLG00000009205	MAP3K8
XLOC_049456	gga-miR-106-5p	ENSAPLG00000011266	RALGPS1
XLOC_008781	gga-miR-106-5p	ENSAPLG00000009319	IRF6
XLOC_008781	gga-miR-106-5p	ENSAPLG00000009205	MAP3K8
XLOC_008781	gga-miR-106-5p	ENSAPLG00000011266	RALGPS1
XLOC_081691	gga-miR-106-5p	ENSAPLG00000009319	IRF6
XLOC_081691	gga-miR-106-5p	ENSAPLG00000009205	MAP3K8
XLOC_081691	gga-miR-106-5p	ENSAPLG00000011266	RALGPS1
XLOC_074361	gga-miR-106-5p	ENSAPLG00000009319	IRF6
XLOC_074361	gga-miR-106-5p	ENSAPLG00000009205	MAP3K8
XLOC_074361	gga-miR-106-5p	ENSAPLG00000011266	RALGPS1
XLOC_156723	gga-miR-106-5p	ENSAPLG00000009319	IRF6
XLOC_156723	gga-miR-106-5p	ENSAPLG00000009205	MAP3K8
XLOC_156723	gga-miR-106-5p	ENSAPLG00000011266	RALGPS1
XLOC_050912	gga-miR-106-5p	ENSAPLG00000009319	IRF6
XLOC_050912	gga-miR-106-5p	ENSAPLG00000009205	MAP3K8
XLOC_050912	gga-miR-106-5p	ENSAPLG00000011266	RALGPS1
XLOC_023368	gga-miR-106-5p	ENSAPLG00000009319	IRF6
XLOC_023368	gga-miR-106-5p	ENSAPLG00000009205	MAP3K8
XLOC_023368	gga-miR-106-5p	ENSAPLG00000011266	RALGPS1
XLOC_165804	gga-miR-106-5p	ENSAPLG00000009319	IRF6
XLOC_165804	gga-miR-106-5p	ENSAPLG00000009205	MAP3K8
XLOC_165804	gga-miR-106-5p	ENSAPLG00000011266	RALGPS1
XLOC_004376	gga-miR-106-5p	ENSAPLG00000009319	IRF6
XLOC_004376	gga-miR-106-5p	ENSAPLG00000009205	MAP3K8
XLOC_004376	gga-miR-106-5p	ENSAPLG00000011266	RALGPS1
XLOC_067617	gga-miR-106-5p	ENSAPLG00000009319	IRF6
XLOC_067617	gga-miR-106-5p	ENSAPLG00000009205	MAP3K8
XLOC_067617	gga-miR-106-5p	ENSAPLG00000011266	RALGPS1
XLOC_133357	gga-miR-106-5p	ENSAPLG00000009319	IRF6
XLOC_133357	gga-miR-106-5p	ENSAPLG00000009205	MAP3K8
XLOC_133357	gga-miR-106-5p	ENSAPLG00000011266	RALGPS1
XLOC_161096	gga-miR-106-5p	ENSAPLG00000009319	IRF6
XLOC_161096	gga-miR-106-5p	ENSAPLG00000009205	MAP3K8
XLOC_161096	gga-miR-106-5p	ENSAPLG00000011266	RALGPS1
XLOC_141053	gga-miR-106-5p	ENSAPLG00000009319	IRF6
XLOC_141053	gga-miR-106-5p	ENSAPLG00000009205	MAP3K8
XLOC_141053	gga-miR-106-5p	ENSAPLG00000011266	RALGPS1
XLOC_055755	gga-miR-106-5p	ENSAPLG00000009319	IRF6
XLOC_055755	gga-miR-106-5p	ENSAPLG00000009205	MAP3K8
XLOC_055755	gga-miR-106-5p	ENSAPLG00000011266	RALGPS1
XLOC_145932	gga-miR-106-5p	ENSAPLG00000009319	IRF6
XLOC_145932	gga-miR-106-5p	ENSAPLG00000009205	MAP3K8
XLOC_145932	gga-miR-106-5p	ENSAPLG00000011266	RALGPS1
XLOC_027334	gga-miR-106-5p	ENSAPLG00000009319	IRF6
XLOC_027334	gga-miR-106-5p	ENSAPLG00000009205	MAP3K8
XLOC_027334	gga-miR-106-5p	ENSAPLG00000011266	RALGPS1
XLOC_106594	gga-miR-106-5p	ENSAPLG00000009319	IRF6
XLOC_106594	gga-miR-106-5p	ENSAPLG00000009205	MAP3K8
XLOC_106594	gga-miR-106-5p	ENSAPLG00000011266	RALGPS1
XLOC_139304	gga-miR-106-5p	ENSAPLG00000009319	IRF6
XLOC_139304	gga-miR-106-5p	ENSAPLG00000009205	MAP3K8
XLOC_139304	gga-miR-106-5p	ENSAPLG00000011266	RALGPS1
XLOC_147180	gga-miR-106-5p	ENSAPLG00000009319	IRF6
XLOC_147180	gga-miR-106-5p	ENSAPLG00000009205	MAP3K8
XLOC_147180	gga-miR-106-5p	ENSAPLG00000011266	RALGPS1
XLOC_141936	gga-miR-106-5p	ENSAPLG00000009319	IRF6
XLOC_141936	gga-miR-106-5p	ENSAPLG00000009205	MAP3K8
XLOC_141936	gga-miR-106-5p	ENSAPLG00000011266	RALGPS1
XLOC_051222	gga-miR-106-5p	ENSAPLG00000009319	IRF6
XLOC_051222	gga-miR-106-5p	ENSAPLG00000009205	MAP3K8
XLOC_051222	gga-miR-106-5p	ENSAPLG00000011266	RALGPS1
XLOC_082514	gga-miR-106-5p	ENSAPLG00000009319	IRF6
XLOC_082514	gga-miR-106-5p	ENSAPLG00000009205	MAP3K8
XLOC_082514	gga-miR-106-5p	ENSAPLG00000011266	RALGPS1
XLOC_130637	gga-miR-106-5p	ENSAPLG00000009319	IRF6
XLOC_130637	gga-miR-106-5p	ENSAPLG00000009205	MAP3K8
XLOC_130637	gga-miR-106-5p	ENSAPLG00000011266	RALGPS1
XLOC_103090	gga-miR-106-5p	ENSAPLG00000009319	IRF6
XLOC_103090	gga-miR-106-5p	ENSAPLG00000009205	MAP3K8
XLOC_103090	gga-miR-106-5p	ENSAPLG00000011266	RALGPS1
XLOC_053689	gga-miR-106-5p	ENSAPLG00000009319	IRF6
XLOC_053689	gga-miR-106-5p	ENSAPLG00000009205	MAP3K8
XLOC_053689	gga-miR-106-5p	ENSAPLG00000011266	RALGPS1
XLOC_113076	gga-miR-106-5p	ENSAPLG00000009319	IRF6
XLOC_113076	gga-miR-106-5p	ENSAPLG00000009205	MAP3K8
XLOC_113076	gga-miR-106-5p	ENSAPLG00000011266	RALGPS1
XLOC_005086	gga-miR-106-5p	ENSAPLG00000009319	IRF6
XLOC_005086	gga-miR-106-5p	ENSAPLG00000009205	MAP3K8
XLOC_005086	gga-miR-106-5p	ENSAPLG00000011266	RALGPS1
XLOC_049325	gga-miR-106-5p	ENSAPLG00000009319	IRF6
XLOC_049325	gga-miR-106-5p	ENSAPLG00000009205	MAP3K8
XLOC_049325	gga-miR-106-5p	ENSAPLG00000011266	RALGPS1
XLOC_033904	gga-miR-106-5p	ENSAPLG00000009319	IRF6
XLOC_033904	gga-miR-106-5p	ENSAPLG00000009205	MAP3K8
XLOC_033904	gga-miR-106-5p	ENSAPLG00000011266	RALGPS1
XLOC_092268	gga-miR-106-5p	ENSAPLG00000009319	IRF6
XLOC_092268	gga-miR-106-5p	ENSAPLG00000009205	MAP3K8
XLOC_092268	gga-miR-106-5p	ENSAPLG00000011266	RALGPS1
XLOC_105218	gga-miR-106-5p	ENSAPLG00000009319	IRF6
XLOC_105218	gga-miR-106-5p	ENSAPLG00000009205	MAP3K8
XLOC_105218	gga-miR-106-5p	ENSAPLG00000011266	RALGPS1
XLOC_025372	gga-miR-106-5p	ENSAPLG00000009319	IRF6
XLOC_025372	gga-miR-106-5p	ENSAPLG00000009205	MAP3K8
XLOC_025372	gga-miR-106-5p	ENSAPLG00000011266	RALGPS1
XLOC_019497	gga-miR-106-5p	ENSAPLG00000009319	IRF6
XLOC_019497	gga-miR-106-5p	ENSAPLG00000009205	MAP3K8
XLOC_019497	gga-miR-106-5p	ENSAPLG00000011266	RALGPS1
XLOC_124177	gga-miR-106-5p	ENSAPLG00000009319	IRF6
XLOC_124177	gga-miR-106-5p	ENSAPLG00000009205	MAP3K8
XLOC_124177	gga-miR-106-5p	ENSAPLG00000011266	RALGPS1
XLOC_058026	gga-miR-106-5p	ENSAPLG00000009319	IRF6
XLOC_058026	gga-miR-106-5p	ENSAPLG00000009205	MAP3K8
XLOC_058026	gga-miR-106-5p	ENSAPLG00000011266	RALGPS1
XLOC_053689	gga-miR-106-5p	ENSAPLG00000009319	IRF6
XLOC_053689	gga-miR-106-5p	ENSAPLG00000009205	MAP3K8
XLOC_053689	gga-miR-106-5p	ENSAPLG00000011266	RALGPS1
XLOC_079462	gga-miR-106-5p	ENSAPLG00000009319	IRF6
XLOC_079462	gga-miR-106-5p	ENSAPLG00000009205	MAP3K8
XLOC_079462	gga-miR-106-5p	ENSAPLG00000011266	RALGPS1
XLOC_012433	gga-miR-106-5p	ENSAPLG00000009319	IRF6
XLOC_012433	gga-miR-106-5p	ENSAPLG00000009205	MAP3K8
XLOC_012433	gga-miR-106-5p	ENSAPLG00000011266	RALGPS1
XLOC_112048	gga-miR-106-5p	ENSAPLG00000009319	IRF6
XLOC_112048	gga-miR-106-5p	ENSAPLG00000009205	MAP3K8
XLOC_112048	gga-miR-106-5p	ENSAPLG00000011266	RALGPS1
XLOC_127302	gga-miR-106-5p	ENSAPLG00000009319	IRF6
XLOC_127302	gga-miR-106-5p	ENSAPLG00000009205	MAP3K8
XLOC_127302	gga-miR-106-5p	ENSAPLG00000011266	RALGPS1
XLOC_137884	gga-miR-106-5p	ENSAPLG00000009319	IRF6
XLOC_137884	gga-miR-106-5p	ENSAPLG00000009205	MAP3K8
XLOC_137884	gga-miR-106-5p	ENSAPLG00000011266	RALGPS1
XLOC_052587	gga-miR-106-5p	ENSAPLG00000009319	IRF6
XLOC_052587	gga-miR-106-5p	ENSAPLG00000009205	MAP3K8
XLOC_052587	gga-miR-106-5p	ENSAPLG00000011266	RALGPS1
XLOC_115625	novel_469	ENSAPLG00000007921	RASD2
[truncated: 353,870+ more rows]

## Sheet: T_6h_vs_T_3h
gene_id	sRNA	gene_id	gene_name
XLOC_053689	gga-miR-1388b-3p	ENSAPLG00000009290	KIF2C
XLOC_144434	gga-miR-1388b-3p	ENSAPLG00000009290	KIF2C
XLOC_062264	gga-miR-1388b-3p	ENSAPLG00000009290	KIF2C
XLOC_042271	gga-miR-1388b-3p	ENSAPLG00000009290	KIF2C
XLOC_138229	gga-miR-1388b-3p	ENSAPLG00000009290	KIF2C
XLOC_124177	gga-miR-1388b-3p	ENSAPLG00000009290	KIF2C
XLOC_043406	gga-miR-1388b-3p	ENSAPLG00000009290	KIF2C
XLOC_079462	gga-miR-1388b-3p	ENSAPLG00000009290	KIF2C
XLOC_050175	gga-miR-1388b-3p	ENSAPLG00000009290	KIF2C
XLOC_074361	gga-miR-1388b-3p	ENSAPLG00000009290	KIF2C
XLOC_043406	gga-miR-1388b-3p	ENSAPLG00000009290	KIF2C
XLOC_110542	gga-miR-1388b-3p	ENSAPLG00000009290	KIF2C
XLOC_130054	gga-miR-1388b-3p	ENSAPLG00000009290	KIF2C
XLOC_032653	gga-miR-1388b-3p	ENSAPLG00000009290	KIF2C
XLOC_134887	gga-miR-1388b-3p	ENSAPLG00000009290	KIF2C
XLOC_114052	gga-miR-1388b-3p	ENSAPLG00000009290	KIF2C
XLOC_128317	gga-miR-1388b-3p	ENSAPLG00000009290	KIF2C
XLOC_010575	gga-miR-1388b-3p	ENSAPLG00000009290	KIF2C
XLOC_128317	gga-miR-1388b-3p	ENSAPLG00000009290	KIF2C
XLOC_093906	gga-miR-1388b-3p	ENSAPLG00000009290	KIF2C
XLOC_022838	gga-miR-1388b-3p	ENSAPLG00000009290	KIF2C
XLOC_160846	gga-miR-1388b-3p	ENSAPLG00000009290	KIF2C
XLOC_111072	gga-miR-1388b-3p	ENSAPLG00000009290	KIF2C
XLOC_017897	gga-miR-1388b-3p	ENSAPLG00000009290	KIF2C
XLOC_165223	gga-miR-1388b-3p	ENSAPLG00000009290	KIF2C
XLOC_130064	gga-miR-1388b-3p	ENSAPLG00000009290	KIF2C
XLOC_099094	gga-miR-1388b-3p	ENSAPLG00000009290	KIF2C
XLOC_050175	gga-miR-1388b-3p	ENSAPLG00000009290	KIF2C
XLOC_141053	gga-miR-1388b-3p	ENSAPLG00000009290	KIF2C
XLOC_012701	gga-miR-1388b-3p	ENSAPLG00000009290	KIF2C
XLOC_086958	gga-miR-1388b-3p	ENSAPLG00000009290	KIF2C
XLOC_070163	gga-miR-1388b-3p	ENSAPLG00000009290	KIF2C
XLOC_061985	gga-miR-1388b-3p	ENSAPLG00000009290	KIF2C
XLOC_128493	gga-miR-1388b-3p	ENSAPLG00000009290	KIF2C
XLOC_070168	gga-miR-1388b-3p	ENSAPLG00000009290	KIF2C
XLOC_092881	gga-miR-1388b-3p	ENSAPLG00000009290	KIF2C
XLOC_051101	gga-miR-1388b-3p	ENSAPLG00000009290	KIF2C
XLOC_125831	gga-miR-1388b-3p	ENSAPLG00000009290	KIF2C
XLOC_111094	gga-miR-1388b-3p	ENSAPLG00000009290	KIF2C
XLOC_032653	gga-miR-1388b-3p	ENSAPLG00000009290	KIF2C
XLOC_049442	gga-miR-1388b-3p	ENSAPLG00000009290	KIF2C
XLOC_146867	gga-miR-1388b-3p	ENSAPLG00000009290	KIF2C
XLOC_137652	gga-miR-1388b-3p	ENSAPLG00000009290	KIF2C
XLOC_069033	gga-miR-1388b-3p	ENSAPLG00000009290	KIF2C
XLOC_033438	gga-miR-1388b-3p	ENSAPLG00000009290	KIF2C
XLOC_000458	gga-miR-1388b-3p	ENSAPLG00000009290	KIF2C
XLOC_160215	gga-miR-1388b-3p	ENSAPLG00000009290	KIF2C
XLOC_122261	gga-miR-1388b-3p	ENSAPLG00000009290	KIF2C
XLOC_145711	gga-miR-1388b-3p	ENSAPLG00000009290	KIF2C
XLOC_017514	gga-miR-1388b-3p	ENSAPLG00000009290	KIF2C
XLOC_061985	gga-miR-1388b-3p	ENSAPLG00000009290	KIF2C
XLOC_060504	gga-miR-1388b-3p	ENSAPLG00000009290	KIF2C
XLOC_128317	gga-miR-1388b-3p	ENSAPLG00000009290	KIF2C
XLOC_078843	gga-miR-1388b-3p	ENSAPLG00000009290	KIF2C
XLOC_133525	gga-miR-1388b-3p	ENSAPLG00000009290	KIF2C
XLOC_022662	gga-miR-1388b-3p	ENSAPLG00000009290	KIF2C
XLOC_071863	gga-miR-1388b-3p	ENSAPLG00000009290	KIF2C
XLOC_134860	gga-miR-1388b-3p	ENSAPLG00000009290	KIF2C
XLOC_005260	gga-miR-1388b-3p	ENSAPLG00000009290	KIF2C
XLOC_136240	gga-miR-1388b-3p	ENSAPLG00000009290	KIF2C
XLOC_077986	gga-miR-1388b-3p	ENSAPLG00000009290	KIF2C
XLOC_078843	gga-miR-1388b-3p	ENSAPLG00000009290	KIF2C
XLOC_009142	gga-miR-1388b-3p	ENSAPLG00000009290	KIF2C
XLOC_112600	gga-miR-1388b-3p	ENSAPLG00000009290	KIF2C
XLOC_036501	gga-miR-1388b-3p	ENSAPLG00000009290	KIF2C
XLOC_138229	gga-miR-1388b-3p	ENSAPLG00000009290	KIF2C
XLOC_060626	gga-miR-1388b-3p	ENSAPLG00000009290	KIF2C
XLOC_060474	gga-miR-1388b-3p	ENSAPLG00000009290	KIF2C
XLOC_128317	gga-miR-1388b-3p	ENSAPLG00000009290	KIF2C
XLOC_115240	gga-miR-1388b-3p	ENSAPLG00000009290	KIF2C
XLOC_115268	gga-miR-1388b-3p	ENSAPLG00000009290	KIF2C
XLOC_023104	gga-miR-1388b-3p	ENSAPLG00000009290	KIF2C
XLOC_010575	gga-miR-1388b-3p	ENSAPLG00000009290	KIF2C
XLOC_054850	gga-miR-1388b-3p	ENSAPLG00000009290	KIF2C
XLOC_062917	gga-miR-1388b-3p	ENSAPLG00000009290	KIF2C
XLOC_141054	gga-miR-1388b-3p	ENSAPLG00000009290	KIF2C
XLOC_050241	gga-miR-1388b-3p	ENSAPLG00000009290	KIF2C
XLOC_141054	gga-miR-1388b-3p	ENSAPLG00000009290	KIF2C
XLOC_047965	gga-miR-1388b-3p	ENSAPLG00000009290	KIF2C
XLOC_154650	gga-miR-1388b-3p	ENSAPLG00000009290	KIF2C
XLOC_019268	gga-miR-1388b-3p	ENSAPLG00000009290	KIF2C
XLOC_051734	gga-miR-1388b-3p	ENSAPLG00000009290	KIF2C
XLOC_106349	gga-miR-1388b-3p	ENSAPLG00000009290	KIF2C
XLOC_004434	gga-miR-1388b-3p	ENSAPLG00000009290	KIF2C
XLOC_079462	gga-miR-1388b-3p	ENSAPLG00000009290	KIF2C
XLOC_033438	gga-miR-1388b-3p	ENSAPLG00000009290	KIF2C
XLOC_092881	gga-miR-1388b-3p	ENSAPLG00000009290	KIF2C
XLOC_073868	gga-miR-1388b-3p	ENSAPLG00000009290	KIF2C
XLOC_124809	gga-miR-1388b-3p	ENSAPLG00000009290	KIF2C
XLOC_122261	gga-miR-1388b-3p	ENSAPLG00000009290	KIF2C
XLOC_141370	gga-miR-1388b-3p	ENSAPLG00000009290	KIF2C
XLOC_065342	gga-miR-1388b-3p	ENSAPLG00000009290	KIF2C
XLOC_053689	gga-miR-1388b-3p	ENSAPLG00000009290	KIF2C
XLOC_146606	gga-miR-1388b-3p	ENSAPLG00000009290	KIF2C
XLOC_019397	gga-miR-1388b-3p	ENSAPLG00000009290	KIF2C
XLOC_034868	gga-miR-1388b-3p	ENSAPLG00000009290	KIF2C
XLOC_141053	gga-miR-1388b-3p	ENSAPLG00000009290	KIF2C
XLOC_162979	gga-miR-1388b-3p	ENSAPLG00000009290	KIF2C
XLOC_017897	gga-miR-1388b-3p	ENSAPLG00000009290	KIF2C
XLOC_053689	gga-miR-1388b-3p	ENSAPLG00000009290	KIF2C
XLOC_003681	gga-miR-1388b-3p	ENSAPLG00000009290	KIF2C
XLOC_071864	gga-miR-1388b-3p	ENSAPLG00000009290	KIF2C
XLOC_015579	gga-miR-1388b-3p	ENSAPLG00000009290	KIF2C
XLOC_041085	gga-miR-1388b-3p	ENSAPLG00000009290	KIF2C
XLOC_137871	gga-miR-1388b-3p	ENSAPLG00000009290	KIF2C
XLOC_018364	gga-miR-1388b-3p	ENSAPLG00000009290	KIF2C
XLOC_001422	gga-miR-1388b-3p	ENSAPLG00000009290	KIF2C
XLOC_141053	gga-miR-1388b-3p	ENSAPLG00000009290	KIF2C
XLOC_111070	gga-miR-1388b-3p	ENSAPLG00000009290	KIF2C
XLOC_132055	gga-miR-1388b-3p	ENSAPLG00000009290	KIF2C
XLOC_114099	gga-miR-1388b-3p	ENSAPLG00000009290	KIF2C
XLOC_018494	gga-miR-1388b-3p	ENSAPLG00000009290	KIF2C
XLOC_141053	gga-miR-1388b-3p	ENSAPLG00000009290	KIF2C
XLOC_053689	gga-miR-1388b-3p	ENSAPLG00000009290	KIF2C
XLOC_041789	gga-miR-1388b-3p	ENSAPLG00000009290	KIF2C
XLOC_095317	gga-miR-1388b-3p	ENSAPLG00000009290	KIF2C
XLOC_114536	gga-miR-1388b-3p	ENSAPLG00000009290	KIF2C
XLOC_160215	gga-miR-1388b-3p	ENSAPLG00000009290	KIF2C
XLOC_001382	gga-miR-1388b-3p	ENSAPLG00000009290	KIF2C
XLOC_161249	gga-miR-1388b-3p	ENSAPLG00000009290	KIF2C
XLOC_090722	gga-miR-1388b-3p	ENSAPLG00000009290	KIF2C
XLOC_107628	gga-miR-1388b-3p	ENSAPLG00000009290	KIF2C
XLOC_130064	gga-miR-1388b-3p	ENSAPLG00000009290	KIF2C
XLOC_128493	gga-miR-1388b-3p	ENSAPLG00000009290	KIF2C
XLOC_083932	gga-miR-1388b-3p	ENSAPLG00000009290	KIF2C
XLOC_077349	gga-miR-1388b-3p	ENSAPLG00000009290	KIF2C
XLOC_073628	gga-miR-1388b-3p	ENSAPLG00000009290	KIF2C
XLOC_086958	gga-miR-1388b-3p	ENSAPLG00000009290	KIF2C
XLOC_153665	gga-miR-1388b-3p	ENSAPLG00000009290	KIF2C
XLOC_055755	gga-miR-1388b-3p	ENSAPLG00000009290	KIF2C
XLOC_142216	gga-miR-1388b-3p	ENSAPLG00000009290	KIF2C
XLOC_050241	gga-miR-1388b-3p	ENSAPLG00000009290	KIF2C
XLOC_147673	gga-miR-1388b-3p	ENSAPLG00000009290	KIF2C
XLOC_156125	gga-miR-1388b-3p	ENSAPLG00000009290	KIF2C
XLOC_014532	gga-miR-1388b-3p	ENSAPLG00000009290	KIF2C
XLOC_128317	gga-miR-1388b-3p	ENSAPLG00000009290	KIF2C
XLOC_101436	gga-miR-1388b-3p	ENSAPLG00000009290	KIF2C
XLOC_133141	gga-miR-1388b-3p	ENSAPLG00000009290	KIF2C
XLOC_074409	gga-miR-1388b-3p	ENSAPLG00000009290	KIF2C
XLOC_141370	gga-miR-1388b-3p	ENSAPLG00000009290	KIF2C
XLOC_000966	gga-miR-1388b-3p	ENSAPLG00000009290	KIF2C
XLOC_005946	gga-miR-1388b-3p	ENSAPLG00000009290	KIF2C
XLOC_088927	gga-miR-1388b-3p	ENSAPLG00000009290	KIF2C
XLOC_054850	gga-miR-1388b-3p	ENSAPLG00000009290	KIF2C
XLOC_061985	gga-miR-1388b-3p	ENSAPLG00000009290	KIF2C
XLOC_141054	gga-miR-1388b-3p	ENSAPLG00000009290	KIF2C
XLOC_163621	gga-miR-1388b-3p	ENSAPLG00000009290	KIF2C
XLOC_001366	gga-miR-1388b-3p	ENSAPLG00000009290	KIF2C
XLOC_107833	gga-miR-1388b-3p	ENSAPLG00000009290	KIF2C
XLOC_159377	gga-miR-1388b-3p	ENSAPLG00000009290	KIF2C
XLOC_017897	gga-miR-1388b-3p	ENSAPLG00000009290	KIF2C
XLOC_138229	gga-miR-1388b-3p	ENSAPLG00000009290	KIF2C
XLOC_112427	gga-miR-1388b-3p	ENSAPLG00000009290	KIF2C
XLOC_027996	gga-miR-1388b-3p	ENSAPLG00000009290	KIF2C
XLOC_006832	gga-miR-1388b-3p	ENSAPLG00000009290	KIF2C
XLOC_057863	gga-miR-1388b-3p	ENSAPLG00000009290	KIF2C
XLOC_112719	gga-miR-1388b-3p	ENSAPLG00000009290	KIF2C
XLOC_052357	gga-miR-1388b-3p	ENSAPLG00000009290	KIF2C
XLOC_009142	gga-miR-1388b-3p	ENSAPLG00000009290	KIF2C
XLOC_015293	gga-miR-1388b-3p	ENSAPLG00000009290	KIF2C
XLOC_155783	gga-miR-1388b-3p	ENSAPLG00000009290	KIF2C
XLOC_141054	gga-miR-1388b-3p	ENSAPLG00000009290	KIF2C
XLOC_166038	gga-miR-1388b-3p	ENSAPLG00000009290	KIF2C
XLOC_141054	gga-miR-1388b-3p	ENSAPLG00000009290	KIF2C
XLOC_141053	gga-miR-1388b-3p	ENSAPLG00000009290	KIF2C
XLOC_132055	gga-miR-1388b-3p	ENSAPLG00000009290	KIF2C
XLOC_162161	gga-miR-1388b-3p	ENSAPLG00000009290	KIF2C
XLOC_071398	gga-miR-1388b-3p	ENSAPLG00000009290	KIF2C
XLOC_147673	gga-miR-1416-5p	ENSAPLG00000006085	STOM
XLOC_017514	gga-miR-1416-5p	ENSAPLG00000006085	STOM
XLOC_142216	gga-miR-1416-5p	ENSAPLG00000006085	STOM
XLOC_122261	gga-miR-1416-5p	ENSAPLG00000006085	STOM
XLOC_055755	gga-miR-1416-5p	ENSAPLG00000006085	STOM
XLOC_133141	gga-miR-1416-5p	ENSAPLG00000006085	STOM
XLOC_112218	gga-miR-1416-5p	ENSAPLG00000006085	STOM
XLOC_070160	gga-miR-1416-5p	ENSAPLG00000006085	STOM
XLOC_050175	gga-miR-1416-5p	ENSAPLG00000006085	STOM
XLOC_084643	gga-miR-1416-5p	ENSAPLG00000006085	STOM
XLOC_078843	gga-miR-1416-5p	ENSAPLG00000006085	STOM
XLOC_015871	gga-miR-1416-5p	ENSAPLG00000006085	STOM
XLOC_078843	gga-miR-1416-5p	ENSAPLG00000006085	STOM
XLOC_141370	gga-miR-1416-5p	ENSAPLG00000006085	STOM
XLOC_071863	gga-miR-1416-5p	ENSAPLG00000006085	STOM
XLOC_163621	gga-miR-1416-5p	ENSAPLG00000006085	STOM
XLOC_107833	gga-miR-1416-5p	ENSAPLG00000006085	STOM
XLOC_141054	gga-miR-1416-5p	ENSAPLG00000006085	STOM
XLOC_060626	gga-miR-1416-5p	ENSAPLG00000006085	STOM
XLOC_092123	gga-miR-1416-5p	ENSAPLG00000006085	STOM
XLOC_074362	gga-miR-1416-5p	ENSAPLG00000006085	STOM
XLOC_099654	gga-miR-1416-5p	ENSAPLG00000006085	STOM
XLOC_088927	gga-miR-1416-5p	ENSAPLG00000006085	STOM
XLOC_054850	gga-miR-1416-5p	ENSAPLG00000006085	STOM
XLOC_149341	gga-miR-1416-5p	ENSAPLG00000006085	STOM
XLOC_048875	gga-miR-1416-5p	ENSAPLG00000006085	STOM
XLOC_023104	gga-miR-1416-5p	ENSAPLG00000006085	STOM
XLOC_098400	gga-miR-1416-5p	ENSAPLG00000006085	STOM
XLOC_069598	gga-miR-1416-5p	ENSAPLG00000006085	STOM
XLOC_034836	gga-miR-1416-5p	ENSAPLG00000006085	STOM
XLOC_119028	gga-miR-1416-5p	ENSAPLG00000006085	STOM
XLOC_022838	gga-miR-1416-5p	ENSAPLG00000006085	STOM
XLOC_141054	gga-miR-1416-5p	ENSAPLG00000006085	STOM
XLOC_015293	gga-miR-1416-5p	ENSAPLG00000006085	STOM
XLOC_176302	gga-miR-1416-5p	ENSAPLG00000006085	STOM
XLOC_054850	gga-miR-1416-5p	ENSAPLG00000006085	STOM
XLOC_125151	gga-miR-1416-5p	ENSAPLG00000006085	STOM
XLOC_021924	gga-miR-1416-5p	ENSAPLG00000006085	STOM
XLOC_162161	gga-miR-1416-5p	ENSAPLG00000006085	STOM
XLOC_004434	gga-miR-1416-5p	ENSAPLG00000006085	STOM
XLOC_015814	gga-miR-1416-5p	ENSAPLG00000006085	STOM
XLOC_055483	gga-miR-1416-5p	ENSAPLG00000006085	STOM
XLOC_141053	gga-miR-1416-5p	ENSAPLG00000006085	STOM
XLOC_015476	gga-miR-1416-5p	ENSAPLG00000006085	STOM
XLOC_141054	gga-miR-1416-5p	ENSAPLG00000006085	STOM
XLOC_141053	gga-miR-1416-5p	ENSAPLG00000006085	STOM
XLOC_141054	gga-miR-1416-5p	ENSAPLG00000006085	STOM
XLOC_141054	gga-miR-1416-5p	ENSAPLG00000006085	STOM
XLOC_050241	gga-miR-1416-5p	ENSAPLG00000006085	STOM
XLOC_071061	gga-miR-1416-5p	ENSAPLG00000006085	STOM
XLOC_079462	gga-miR-1416-5p	ENSAPLG00000006085	STOM
XLOC_132558	gga-miR-1416-5p	ENSAPLG00000006085	STOM
XLOC_045207	gga-miR-1416-5p	ENSAPLG00000006085	STOM
XLOC_011022	gga-miR-1416-5p	ENSAPLG00000006085	STOM
XLOC_121848	gga-miR-1416-5p	ENSAPLG00000006085	STOM
XLOC_141370	gga-miR-1416-5p	ENSAPLG00000006085	STOM
XLOC_122261	gga-miR-1416-5p	ENSAPLG00000006085	STOM
XLOC_124809	gga-miR-1416-5p	ENSAPLG00000006085	STOM
XLOC_124177	gga-miR-1416-5p	ENSAPLG00000006085	STOM
XLOC_015292	gga-miR-1416-5p	ENSAPLG00000006085	STOM
XLOC_062264	gga-miR-1416-5p	ENSAPLG00000006085	STOM
XLOC_101768	gga-miR-1416-5p	ENSAPLG00000006085	STOM
XLOC_053689	gga-miR-1416-5p	ENSAPLG00000006085	STOM
XLOC_061990	gga-miR-1416-5p	ENSAPLG00000006085	STOM
XLOC_146606	gga-miR-1416-5p	ENSAPLG00000006085	STOM
XLOC_093485	gga-miR-1416-5p	ENSAPLG00000006085	STOM
XLOC_079462	gga-miR-1416-5p	ENSAPLG00000006085	STOM
XLOC_053689	gga-miR-1416-5p	ENSAPLG00000006085	STOM
XLOC_053689	gga-miR-1416-5p	ENSAPLG00000006085	STOM
XLOC_112048	gga-miR-1416-5p	ENSAPLG00000006085	STOM
XLOC_070159	gga-miR-1416-5p	ENSAPLG00000006085	STOM
XLOC_141053	gga-miR-1416-5p	ENSAPLG00000006085	STOM
XLOC_114099	gga-miR-1416-5p	ENSAPLG00000006085	STOM
XLOC_141053	gga-miR-1416-5p	ENSAPLG00000006085	STOM
XLOC_165223	gga-miR-1416-5p	ENSAPLG00000006085	STOM
XLOC_086279	gga-miR-1416-5p	ENSAPLG00000006085	STOM
XLOC_001422	gga-miR-1416-5p	ENSAPLG00000006085	STOM
XLOC_105037	gga-miR-1416-5p	ENSAPLG00000006085	STOM
XLOC_134903	gga-miR-1416-5p	ENSAPLG00000006085	STOM
XLOC_017897	gga-miR-1416-5p	ENSAPLG00000006085	STOM
XLOC_153171	gga-miR-1416-5p	ENSAPLG00000006085	STOM
XLOC_022838	gga-miR-1416-5p	ENSAPLG00000006085	STOM
XLOC_015575	gga-miR-1416-5p	ENSAPLG00000006085	STOM
XLOC_125151	gga-miR-1416-5p	ENSAPLG00000006085	STOM
XLOC_053689	gga-miR-1416-5p	ENSAPLG00000006085	STOM
XLOC_141053	gga-miR-1416-5p	ENSAPLG00000006085	STOM
XLOC_141053	gga-miR-1416-5p	ENSAPLG00000006085	STOM
XLOC_012701	gga-miR-1416-5p	ENSAPLG00000006085	STOM
XLOC_001382	gga-miR-1416-5p	ENSAPLG00000006085	STOM
XLOC_070168	gga-miR-1416-5p	ENSAPLG00000006085	STOM
XLOC_128493	gga-miR-1416-5p	ENSAPLG00000006085	STOM
XLOC_160215	gga-miR-1416-5p	ENSAPLG00000006085	STOM
XLOC_114536	gga-miR-1416-5p	ENSAPLG00000006085	STOM
XLOC_128493	gga-miR-1416-5p	ENSAPLG00000006085	STOM
XLOC_098316	gga-miR-1416-5p	ENSAPLG00000006085	STOM
XLOC_032653	gga-miR-1416-5p	ENSAPLG00000006085	STOM
XLOC_069816	gga-miR-1416-5p	ENSAPLG00000006085	STOM
XLOC_153665	gga-miR-1416-5p	ENSAPLG00000006085	STOM
XLOC_160215	gga-miR-1416-5p	ENSAPLG00000006085	STOM
XLOC_000458	gga-miR-1416-5p	ENSAPLG00000006085	STOM
XLOC_137652	gga-miR-1416-5p	ENSAPLG00000006085	STOM
XLOC_004570	gga-miR-1416-5p	ENSAPLG00000006085	STOM
XLOC_071061	gga-miR-1416-5p	ENSAPLG00000006085	STOM
XLOC_146867	gga-miR-1416-5p	ENSAPLG00000006085	STOM
XLOC_153665	gga-miR-17-5p	ENSAPLG00000004939	-
XLOC_083932	gga-miR-17-5p	ENSAPLG00000004939	-
XLOC_073628	gga-miR-17-5p	ENSAPLG00000004939	-
XLOC_130064	gga-miR-17-5p	ENSAPLG00000004939	-
XLOC_059530	gga-miR-17-5p	ENSAPLG00000004939	-
XLOC_010035	gga-miR-17-5p	ENSAPLG00000004939	-
XLOC_128493	gga-miR-17-5p	ENSAPLG00000004939	-
XLOC_090722	gga-miR-17-5p	ENSAPLG00000004939	-
XLOC_001382	gga-miR-17-5p	ENSAPLG00000004939	-
XLOC_114536	gga-miR-17-5p	ENSAPLG00000004939	-
XLOC_160215	gga-miR-17-5p	ENSAPLG00000004939	-
XLOC_095317	gga-miR-17-5p	ENSAPLG00000004939	-
XLOC_022838	gga-miR-17-5p	ENSAPLG00000004939	-
XLOC_165804	gga-miR-17-5p	ENSAPLG00000004939	-
XLOC_141053	gga-miR-17-5p	ENSAPLG00000004939	-
XLOC_041789	gga-miR-17-5p	ENSAPLG00000004939	-
XLOC_053689	gga-miR-17-5p	ENSAPLG00000004939	-
XLOC_141053	gga-miR-17-5p	ENSAPLG00000004939	-
XLOC_132055	gga-miR-17-5p	ENSAPLG00000004939	-
XLOC_111070	gga-miR-17-5p	ENSAPLG00000004939	-
XLOC_001422	gga-miR-17-5p	ENSAPLG00000004939	-
XLOC_114099	gga-miR-17-5p	ENSAPLG00000004939	-
XLOC_003681	gga-miR-17-5p	ENSAPLG00000004939	-
XLOC_133826	gga-miR-17-5p	ENSAPLG00000004939	-
XLOC_153171	gga-miR-17-5p	ENSAPLG00000004939	-
XLOC_112048	gga-miR-17-5p	ENSAPLG00000004939	-
XLOC_123732	gga-miR-17-5p	ENSAPLG00000004939	-
XLOC_162979	gga-miR-17-5p	ENSAPLG00000004939	-
XLOC_053689	gga-miR-17-5p	ENSAPLG00000004939	-
XLOC_166616	gga-miR-17-5p	ENSAPLG00000004939	-
XLOC_141053	gga-miR-17-5p	ENSAPLG00000004939	-
XLOC_137998	gga-miR-17-5p	ENSAPLG00000004939	-
XLOC_093485	gga-miR-17-5p	ENSAPLG00000004939	-
XLOC_146606	gga-miR-17-5p	ENSAPLG00000004939	-
XLOC_019397	gga-miR-17-5p	ENSAPLG00000004939	-
XLOC_034868	gga-miR-17-5p	ENSAPLG00000004939	-
XLOC_065342	gga-miR-17-5p	ENSAPLG00000004939	-
XLOC_053689	gga-miR-17-5p	ENSAPLG00000004939	-
XLOC_124809	gga-miR-17-5p	ENSAPLG00000004939	-
XLOC_122261	gga-miR-17-5p	ENSAPLG00000004939	-
XLOC_141370	gga-miR-17-5p	ENSAPLG00000004939	-
XLOC_061990	gga-miR-17-5p	ENSAPLG00000004939	-
XLOC_061985	gga-miR-17-5p	ENSAPLG00000004939	-
XLOC_049512	gga-miR-17-5p	ENSAPLG00000004939	-
XLOC_121848	gga-miR-17-5p	ENSAPLG00000004939	-
XLOC_011022	gga-miR-17-5p	ENSAPLG00000004939	-
XLOC_016314	gga-miR-17-5p	ENSAPLG00000004939	-
XLOC_123807	gga-miR-17-5p	ENSAPLG00000004939	-
XLOC_055483	gga-miR-17-5p	ENSAPLG00000004939	-
XLOC_097582	gga-miR-17-5p	ENSAPLG00000004939	-
XLOC_009348	gga-miR-17-5p	ENSAPLG00000004939	-
XLOC_129500	gga-miR-17-5p	ENSAPLG00000004939	-
XLOC_162161	gga-miR-17-5p	ENSAPLG00000004939	-
XLOC_166038	gga-miR-17-5p	ENSAPLG00000004939	-
XLOC_141054	gga-miR-17-5p	ENSAPLG00000004939	-
XLOC_141054	gga-miR-17-5p	ENSAPLG00000004939	-
XLOC_113846	gga-miR-17-5p	ENSAPLG00000004939	-
XLOC_132055	gga-miR-17-5p	ENSAPLG00000004939	-
XLOC_141053	gga-miR-17-5p	ENSAPLG00000004939	-
XLOC_112719	gga-miR-17-5p	ENSAPLG00000004939	-
XLOC_015293	gga-miR-17-5p	ENSAPLG00000004939	-
XLOC_155783	gga-miR-17-5p	ENSAPLG00000004939	-
XLOC_117549	gga-miR-17-5p	ENSAPLG00000004939	-
XLOC_097298	gga-miR-17-5p	ENSAPLG00000004939	-
XLOC_051702	gga-miR-17-5p	ENSAPLG00000004939	-
XLOC_091882	gga-miR-17-5p	ENSAPLG00000004939	-
XLOC_048875	gga-miR-17-5p	ENSAPLG00000004939	-
XLOC_022838	gga-miR-17-5p	ENSAPLG00000004939	-
XLOC_017897	gga-miR-17-5p	ENSAPLG00000004939	-
XLOC_069598	gga-miR-17-5p	ENSAPLG00000004939	-
XLOC_138229	gga-miR-17-5p	ENSAPLG00000004939	-
XLOC_043398	gga-miR-17-5p	ENSAPLG00000004939	-
XLOC_092123	gga-miR-17-5p	ENSAPLG00000004939	-
XLOC_141054	gga-miR-17-5p	ENSAPLG00000004939	-
XLOC_001366	gga-miR-17-5p	ENSAPLG00000004939	-
XLOC_163621	gga-miR-17-5p	ENSAPLG00000004939	-
XLOC_107833	gga-miR-17-5p	ENSAPLG00000004939	-
XLOC_101616	gga-miR-17-5p	ENSAPLG00000004939	-
XLOC_135212	gga-miR-17-5p	ENSAPLG00000004939	-
XLOC_054850	gga-miR-17-5p	ENSAPLG00000004939	-
XLOC_088927	gga-miR-17-5p	ENSAPLG00000004939	-
XLOC_074362	gga-miR-17-5p	ENSAPLG00000004939	-
XLOC_030844	gga-miR-17-5p	ENSAPLG00000004939	-
XLOC_050175	gga-miR-17-5p	ENSAPLG00000004939	-
XLOC_074409	gga-miR-17-5p	ENSAPLG00000004939	-
XLOC_141370	gga-miR-17-5p	ENSAPLG00000004939	-
XLOC_128317	gga-miR-17-5p	ENSAPLG00000004939	-
XLOC_126374	gga-miR-17-5p	ENSAPLG00000004939	-
XLOC_133141	gga-miR-17-5p	ENSAPLG00000004939	-
XLOC_084643	gga-miR-17-5p	ENSAPLG00000004939	-
XLOC_050175	gga-miR-17-5p	ENSAPLG00000004939	-
XLOC_073440	gga-miR-17-5p	ENSAPLG00000004939	-
XLOC_133826	gga-miR-17-5p	ENSAPLG00000004939	-
XLOC_074463	gga-miR-17-5p	ENSAPLG00000004939	-
XLOC_117549	gga-miR-17-5p	ENSAPLG00000004939	-
XLOC_055755	gga-miR-17-5p	ENSAPLG00000004939	-
XLOC_050241	gga-miR-17-5p	ENSAPLG00000004939	-
XLOC_160215	gga-miR-17-5p	ENSAPLG00000004939	-
XLOC_092881	gga-miR-17-5p	ENSAPLG00000004939	-
XLOC_122266	gga-miR-17-5p	ENSAPLG00000004939	-
XLOC_137652	gga-miR-17-5p	ENSAPLG00000004939	-
XLOC_004570	gga-miR-17-5p	ENSAPLG00000004939	-
XLOC_033438	gga-miR-17-5p	ENSAPLG00000004939	-
XLOC_035835	gga-miR-17-5p	ENSAPLG00000004939	-
XLOC_000458	gga-miR-17-5p	ENSAPLG00000004939	-
XLOC_049442	gga-miR-17-5p	ENSAPLG00000004939	-
XLOC_133826	gga-miR-17-5p	ENSAPLG00000004939	-
XLOC_027389	gga-miR-17-5p	ENSAPLG00000004939	-
XLOC_032653	gga-miR-17-5p	ENSAPLG00000004939	-
XLOC_051101	gga-miR-17-5p	ENSAPLG00000004939	-
XLOC_092881	gga-miR-17-5p	ENSAPLG00000004939	-
XLOC_146770	gga-miR-17-5p	ENSAPLG00000004939	-
XLOC_128493	gga-miR-17-5p	ENSAPLG00000004939	-
XLOC_050930	gga-miR-17-5p	ENSAPLG00000004939	-
XLOC_162833	gga-miR-17-5p	ENSAPLG00000004939	-
XLOC_030220	gga-miR-17-5p	ENSAPLG00000004939	-
XLOC_070168	gga-miR-17-5p	ENSAPLG00000004939	-
XLOC_070163	gga-miR-17-5p	ENSAPLG00000004939	-
XLOC_061985	gga-miR-17-5p	ENSAPLG00000004939	-
XLOC_045673	gga-miR-17-5p	ENSAPLG00000004939	-
XLOC_050175	gga-miR-17-5p	ENSAPLG00000004939	-
XLOC_099094	gga-miR-17-5p	ENSAPLG00000004939	-
XLOC_012701	gga-miR-17-5p	ENSAPLG00000004939	-
XLOC_141053	gga-miR-17-5p	ENSAPLG00000004939	-
XLOC_159077	gga-miR-17-5p	ENSAPLG00000004939	-
XLOC_017897	gga-miR-17-5p	ENSAPLG00000004939	-
XLOC_120484	gga-miR-17-5p	ENSAPLG00000004939	-
XLOC_130064	gga-miR-17-5p	ENSAPLG00000004939	-
XLOC_045643	gga-miR-17-5p	ENSAPLG00000004939	-
XLOC_128317	gga-miR-17-5p	ENSAPLG00000004939	-
XLOC_128317	gga-miR-17-5p	ENSAPLG00000004939	-
XLOC_010575	gga-miR-17-5p	ENSAPLG00000004939	-
XLOC_013871	gga-miR-17-5p	ENSAPLG00000004939	-
XLOC_022838	gga-miR-17-5p	ENSAPLG00000004939	-
XLOC_032653	gga-miR-17-5p	ENSAPLG00000004939	-
XLOC_130054	gga-miR-17-5p	ENSAPLG00000004939	-
XLOC_134887	gga-miR-17-5p	ENSAPLG00000004939	-
XLOC_005752	gga-miR-17-5p	ENSAPLG00000004939	-
XLOC_114052	gga-miR-17-5p	ENSAPLG00000004939	-
XLOC_027389	gga-miR-17-5p	ENSAPLG00000004939	-
XLOC_079462	gga-miR-17-5p	ENSAPLG00000004939	-
XLOC_090841	gga-miR-17-5p	ENSAPLG00000004939	-
XLOC_041502	gga-miR-17-5p	ENSAPLG00000004939	-
XLOC_050175	gga-miR-17-5p	ENSAPLG00000004939	-
XLOC_108115	gga-miR-17-5p	ENSAPLG00000004939	-
XLOC_138229	gga-miR-17-5p	ENSAPLG00000004939	-
XLOC_124177	gga-miR-17-5p	ENSAPLG00000004939	-
XLOC_094810	gga-miR-17-5p	ENSAPLG00000004939	-
XLOC_144434	gga-miR-17-5p	ENSAPLG00000004939	-
XLOC_053689	gga-miR-17-5p	ENSAPLG00000004939	-
XLOC_062264	gga-miR-17-5p	ENSAPLG00000004939	-
XLOC_079462	gga-miR-17-5p	ENSAPLG00000004939	-
XLOC_033438	gga-miR-17-5p	ENSAPLG00000004939	-
XLOC_161173	gga-miR-17-5p	ENSAPLG00000004939	-
XLOC_004434	gga-miR-17-5p	ENSAPLG00000004939	-
XLOC_050241	gga-miR-17-5p	ENSAPLG00000004939	-
XLOC_141054	gga-miR-17-5p	ENSAPLG00000004939	-
XLOC_047965	gga-miR-17-5p	ENSAPLG00000004939	-
XLOC_054850	gga-miR-17-5p	ENSAPLG00000004939	-
XLOC_141054	gga-miR-17-5p	ENSAPLG00000004939	-
XLOC_062917	gga-miR-17-5p	ENSAPLG00000004939	-
XLOC_010575	gga-miR-17-5p	ENSAPLG00000004939	-
XLOC_023104	gga-miR-17-5p	ENSAPLG00000004939	-
XLOC_159377	gga-miR-17-5p	ENSAPLG00000004939	-
XLOC_128317	gga-miR-17-5p	ENSAPLG00000004939	-
XLOC_115240	gga-miR-17-5p	ENSAPLG00000004939	-
XLOC_115268	gga-miR-17-5p	ENSAPLG00000004939	-
XLOC_138229	gga-miR-17-5p	ENSAPLG00000004939	-
XLOC_060626	gga-miR-17-5p	ENSAPLG00000004939	-
XLOC_069594	gga-miR-17-5p	ENSAPLG00000004939	-
XLOC_061751	gga-miR-17-5p	ENSAPLG00000004939	-
XLOC_060474	gga-miR-17-5p	ENSAPLG00000004939	-
XLOC_050586	gga-miR-17-5p	ENSAPLG00000004939	-
XLOC_149341	gga-miR-17-5p	ENSAPLG00000004939	-
XLOC_112600	gga-miR-17-5p	ENSAPLG00000004939	-
XLOC_136240	gga-miR-17-5p	ENSAPLG00000004939	-
XLOC_078843	gga-miR-17-5p	ENSAPLG00000004939	-
XLOC_115974	gga-miR-17-5p	ENSAPLG00000004939	-
XLOC_133525	gga-miR-17-5p	ENSAPLG00000004939	-
XLOC_070160	gga-miR-17-5p	ENSAPLG00000004939	-
XLOC_078843	gga-miR-17-5p	ENSAPLG00000004939	-
XLOC_051283	gga-miR-17-5p	ENSAPLG00000004939	-
XLOC_061985	gga-miR-17-5p	ENSAPLG00000004939	-
XLOC_128317	gga-miR-17-5p	ENSAPLG00000004939	-
XLOC_122261	gga-miR-17-5p	ENSAPLG00000004939	-
XLOC_005752	gga-miR-17-5p	ENSAPLG00000004939	-
XLOC_050175	gga-miR-146a-3p	ENSAPLG00000008976	TLR3
XLOC_093115	gga-miR-146a-3p	ENSAPLG00000008976	TLR3
XLOC_062098	gga-miR-146a-3p	ENSAPLG00000008976	TLR3
XLOC_014532	gga-miR-146a-3p	ENSAPLG00000008976	TLR3
XLOC_112218	gga-miR-146a-3p	ENSAPLG00000008976	TLR3
XLOC_128317	gga-miR-146a-3p	ENSAPLG00000008976	TLR3
XLOC_015579	gga-miR-146a-3p	ENSAPLG00000008976	TLR3
XLOC_055755	gga-miR-146a-3p	ENSAPLG00000008976	TLR3
XLOC_117549	gga-miR-146a-3p	ENSAPLG00000008976	TLR3
XLOC_147673	gga-miR-146a-3p	ENSAPLG00000008976	TLR3
XLOC_054850	gga-miR-146a-3p	ENSAPLG00000008976	TLR3
XLOC_088927	gga-miR-146a-3p	ENSAPLG00000008976	TLR3
XLOC_001366	gga-miR-146a-3p	ENSAPLG00000008976	TLR3
XLOC_107833	gga-miR-146a-3p	ENSAPLG00000008976	TLR3
XLOC_052334	gga-miR-146a-3p	ENSAPLG00000008976	TLR3
XLOC_141370	gga-miR-146a-3p	ENSAPLG00000008976	TLR3
XLOC_074409	gga-miR-146a-3p	ENSAPLG00000008976	TLR3
XLOC_005946	gga-miR-146a-3p	ENSAPLG00000008976	TLR3
XLOC_000966	gga-miR-146a-3p	ENSAPLG00000008976	TLR3
XLOC_049512	gga-miR-146a-3p	ENSAPLG00000008976	TLR3
XLOC_091882	gga-miR-146a-3p	ENSAPLG00000008976	TLR3
XLOC_051702	gga-miR-146a-3p	ENSAPLG00000008976	TLR3
XLOC_057863	gga-miR-146a-3p	ENSAPLG00000008976	TLR3
XLOC_117549	gga-miR-146a-3p	ENSAPLG00000008976	TLR3
XLOC_015293	gga-miR-146a-3p	ENSAPLG00000008976	TLR3
XLOC_112719	gga-miR-146a-3p	ENSAPLG00000008976	TLR3
XLOC_052357	gga-miR-146a-3p	ENSAPLG00000008976	TLR3
XLOC_138229	gga-miR-146a-3p	ENSAPLG00000008976	TLR3
XLOC_027996	gga-miR-146a-3p	ENSAPLG00000008976	TLR3
XLOC_113086	gga-miR-146a-3p	ENSAPLG00000008976	TLR3
XLOC_069598	gga-miR-146a-3p	ENSAPLG00000008976	TLR3
XLOC_017897	gga-miR-146a-3p	ENSAPLG00000008976	TLR3
XLOC_022838	gga-miR-146a-3p	ENSAPLG00000008976	TLR3
XLOC_048875	gga-miR-146a-3p	ENSAPLG00000008976	TLR3
XLOC_155130	gga-miR-146a-3p	ENSAPLG00000008976	TLR3
XLOC_160165	gga-miR-146a-3p	ENSAPLG00000008976	TLR3
XLOC_141053	gga-miR-146a-3p	ENSAPLG00000008976	TLR3
XLOC_132055	gga-miR-146a-3p	ENSAPLG00000008976	TLR3
XLOC_141053	gga-miR-146a-3p	ENSAPLG00000008976	TLR3
XLOC_166038	gga-miR-146a-3p	ENSAPLG00000008976	TLR3
XLOC_053689	gga-miR-146a-3p	ENSAPLG00000008976	TLR3
XLOC_093485	gga-miR-146a-3p	ENSAPLG00000008976	TLR3
XLOC_049512	gga-miR-146a-3p	ENSAPLG00000008976	TLR3
XLOC_094932	gga-miR-146a-3p	ENSAPLG00000008976	TLR3
XLOC_141370	gga-miR-146a-3p	ENSAPLG00000008976	TLR3
XLOC_124809	gga-miR-146a-3p	ENSAPLG00000008976	TLR3
XLOC_122261	gga-miR-146a-3p	ENSAPLG00000008976	TLR3
XLOC_073868	gga-miR-146a-3p	ENSAPLG00000008976	TLR3
XLOC_153171	gga-miR-146a-3p	ENSAPLG00000008976	TLR3
XLOC_015579	gga-miR-146a-3p	ENSAPLG00000008976	TLR3
XLOC_114099	gga-miR-146a-3p	ENSAPLG00000008976	TLR3
XLOC_024770	gga-miR-146a-3p	ENSAPLG00000008976	TLR3
XLOC_001422	gga-miR-146a-3p	ENSAPLG00000008976	TLR3
XLOC_141053	gga-miR-146a-3p	ENSAPLG00000008976	TLR3
XLOC_137998	gga-miR-146a-3p	ENSAPLG00000008976	TLR3
XLOC_141053	gga-miR-146a-3p	ENSAPLG00000008976	TLR3
XLOC_053689	gga-miR-146a-3p	ENSAPLG00000008976	TLR3
XLOC_160215	gga-miR-146a-3p	ENSAPLG00000008976	TLR3
XLOC_001382	gga-miR-146a-3p	ENSAPLG00000008976	TLR3
XLOC_041789	gga-miR-146a-3p	ENSAPLG00000008976	TLR3
XLOC_053689	gga-miR-146a-3p	ENSAPLG00000008976	TLR3
XLOC_141053	gga-miR-146a-3p	ENSAPLG00000008976	TLR3
XLOC_022838	gga-miR-146a-3p	ENSAPLG00000008976	TLR3
XLOC_095317	gga-miR-146a-3p	ENSAPLG00000008976	TLR3
XLOC_073628	gga-miR-146a-3p	ENSAPLG00000008976	TLR3
XLOC_083932	gga-miR-146a-3p	ENSAPLG00000008976	TLR3
XLOC_153665	gga-miR-146a-3p	ENSAPLG00000008976	TLR3
XLOC_090722	gga-miR-146a-3p	ENSAPLG00000008976	TLR3
XLOC_144584	gga-miR-146a-3p	ENSAPLG00000008976	TLR3
XLOC_078843	gga-miR-146a-3p	ENSAPLG00000008976	TLR3
XLOC_113086	gga-miR-146a-3p	ENSAPLG00000008976	TLR3
XLOC_133525	gga-miR-146a-3p	ENSAPLG00000008976	TLR3
XLOC_005752	gga-miR-146a-3p	ENSAPLG00000008976	TLR3
XLOC_145711	gga-miR-146a-3p	ENSAPLG00000008976	TLR3
XLOC_122261	gga-miR-146a-3p	ENSAPLG00000008976	TLR3
XLOC_128317	gga-miR-146a-3p	ENSAPLG00000008976	TLR3
XLOC_061985	gga-miR-146a-3p	ENSAPLG00000008976	TLR3
XLOC_044884	gga-miR-146a-3p	ENSAPLG00000008976	TLR3
XLOC_060626	gga-miR-146a-3p	ENSAPLG00000008976	TLR3
XLOC_138229	gga-miR-146a-3p	ENSAPLG00000008976	TLR3
XLOC_027174	gga-miR-146a-3p	ENSAPLG00000008976	TLR3
XLOC_093877	gga-miR-146a-3p	ENSAPLG00000008976	TLR3
XLOC_093877	gga-miR-146a-3p	ENSAPLG00000008976	TLR3
XLOC_136240	gga-miR-146a-3p	ENSAPLG00000008976	TLR3
XLOC_078843	gga-miR-146a-3p	ENSAPLG00000008976	TLR3
XLOC_141054	gga-miR-146a-3p	ENSAPLG00000008976	TLR3
XLOC_054850	gga-miR-146a-3p	ENSAPLG00000008976	TLR3
XLOC_128317	gga-miR-146a-3p	ENSAPLG00000008976	TLR3
XLOC_113086	gga-miR-146a-3p	ENSAPLG00000008976	TLR3
XLOC_023104	gga-miR-146a-3p	ENSAPLG00000008976	TLR3
XLOC_122273	gga-miR-146a-3p	ENSAPLG00000008976	TLR3
XLOC_033438	gga-miR-146a-3p	ENSAPLG00000008976	TLR3
XLOC_063977	gga-miR-146a-3p	ENSAPLG00000008976	TLR3
XLOC_000312	gga-miR-146a-3p	ENSAPLG00000008976	TLR3
XLOC_047965	gga-miR-146a-3p	ENSAPLG00000008976	TLR3
XLOC_141054	gga-miR-146a-3p	ENSAPLG00000008976	TLR3
XLOC_050241	gga-miR-146a-3p	ENSAPLG00000008976	TLR3
XLOC_004434	gga-miR-146a-3p	ENSAPLG00000008976	TLR3
XLOC_019268	gga-miR-146a-3p	ENSAPLG00000008976	TLR3
XLOC_154650	gga-miR-146a-3p	ENSAPLG00000008976	TLR3
XLOC_069594	gga-miR-146a-3p	ENSAPLG00000008976	TLR3
XLOC_015292	gga-miR-146a-3p	ENSAPLG00000008976	TLR3
XLOC_042271	gga-miR-146a-3p	ENSAPLG00000008976	TLR3
XLOC_053689	gga-miR-146a-3p	ENSAPLG00000008976	TLR3
XLOC_101768	gga-miR-146a-3p	ENSAPLG00000008976	TLR3
XLOC_043406	gga-miR-146a-3p	ENSAPLG00000008976	TLR3
XLOC_160165	gga-miR-146a-3p	ENSAPLG00000008976	TLR3
XLOC_138229	gga-miR-146a-3p	ENSAPLG00000008976	TLR3
XLOC_113086	gga-miR-146a-3p	ENSAPLG00000008976	TLR3
XLOC_165223	gga-miR-146a-3p	ENSAPLG00000008976	TLR3
XLOC_017897	gga-miR-146a-3p	ENSAPLG00000008976	TLR3
XLOC_160846	gga-miR-146a-3p	ENSAPLG00000008976	TLR3
XLOC_111072	gga-miR-146a-3p	ENSAPLG00000008976	TLR3
XLOC_134887	gga-miR-146a-3p	ENSAPLG00000008976	TLR3
XLOC_162610	gga-miR-146a-3p	ENSAPLG00000008976	TLR3
XLOC_005752	gga-miR-146a-3p	ENSAPLG00000008976	TLR3
XLOC_130054	gga-miR-146a-3p	ENSAPLG00000008976	TLR3
XLOC_032653	gga-miR-146a-3p	ENSAPLG00000008976	TLR3
XLOC_110542	gga-miR-146a-3p	ENSAPLG00000008976	TLR3
XLOC_013871	gga-miR-146a-3p	ENSAPLG00000008976	TLR3
XLOC_128317	gga-miR-146a-3p	ENSAPLG00000008976	TLR3
XLOC_128317	gga-miR-146a-3p	ENSAPLG00000008976	TLR3
XLOC_128493	gga-miR-146a-3p	ENSAPLG00000008976	TLR3
XLOC_159077	gga-miR-146a-3p	ENSAPLG00000008976	TLR3
XLOC_012701	gga-miR-146a-3p	ENSAPLG00000008976	TLR3
XLOC_141053	gga-miR-146a-3p	ENSAPLG00000008976	TLR3
XLOC_099094	gga-miR-146a-3p	ENSAPLG00000008976	TLR3
XLOC_061985	gga-miR-146a-3p	ENSAPLG00000008976	TLR3
XLOC_070163	gga-miR-146a-3p	ENSAPLG00000008976	TLR3
XLOC_093877	gga-miR-146a-3p	ENSAPLG00000008976	TLR3
XLOC_033438	gga-miR-146a-3p	ENSAPLG00000008976	TLR3
XLOC_069033	gga-miR-146a-3p	ENSAPLG00000008976	TLR3
XLOC_004570	gga-miR-146a-3p	ENSAPLG00000008976	TLR3
XLOC_146867	gga-miR-146a-3p	ENSAPLG00000008976	TLR3
XLOC_160215	gga-miR-146a-3p	ENSAPLG00000008976	TLR3
XLOC_032653	gga-miR-146a-3p	ENSAPLG00000008976	TLR3
XLOC_049442	gga-miR-146a-3p	ENSAPLG00000008976	TLR3
XLOC_120468	gga-miR-146a-3p	ENSAPLG00000008976	TLR3
XLOC_125151	gga-miR-31-5p	ENSAPLG00000007614	HSD11B2
XLOC_051702	gga-miR-31-5p	ENSAPLG00000007614	HSD11B2
XLOC_015293	gga-miR-31-5p	ENSAPLG00000007614	HSD11B2
XLOC_017897	gga-miR-31-5p	ENSAPLG00000007614	HSD11B2
XLOC_022838	gga-miR-31-5p	ENSAPLG00000007614	HSD11B2
XLOC_159377	gga-miR-31-5p	ENSAPLG00000007614	HSD11B2
XLOC_069598	gga-miR-31-5p	ENSAPLG00000007614	HSD11B2
XLOC_113086	gga-miR-31-5p	ENSAPLG00000007614	HSD11B2
XLOC_117071	gga-miR-31-5p	ENSAPLG00000007614	HSD11B2
XLOC_132558	gga-miR-31-5p	ENSAPLG00000007614	HSD11B2
XLOC_166038	gga-miR-31-5p	ENSAPLG00000007614	HSD11B2
XLOC_064846	gga-miR-31-5p	ENSAPLG00000007614	HSD11B2
XLOC_141053	gga-miR-31-5p	ENSAPLG00000007614	HSD11B2
XLOC_133550	gga-miR-31-5p	ENSAPLG00000007614	HSD11B2
XLOC_141053	gga-miR-31-5p	ENSAPLG00000007614	HSD11B2
XLOC_097582	gga-miR-31-5p	ENSAPLG00000007614	HSD11B2
XLOC_162161	gga-miR-31-5p	ENSAPLG00000007614	HSD11B2
XLOC_014532	gga-miR-31-5p	ENSAPLG00000007614	HSD11B2
XLOC_050175	gga-miR-31-5p	ENSAPLG00000007614	HSD11B2
XLOC_128317	gga-miR-31-5p	ENSAPLG00000007614	HSD11B2
XLOC_133141	gga-miR-31-5p	ENSAPLG00000007614	HSD11B2
XLOC_112218	gga-miR-31-5p	ENSAPLG00000007614	HSD11B2
XLOC_126374	gga-miR-31-5p	ENSAPLG00000007614	HSD11B2
XLOC_055755	gga-miR-31-5p	ENSAPLG00000007614	HSD11B2
XLOC_050241	gga-miR-31-5p	ENSAPLG00000007614	HSD11B2
XLOC_073440	gga-miR-31-5p	ENSAPLG00000007614	HSD11B2
XLOC_147673	gga-miR-31-5p	ENSAPLG00000007614	HSD11B2
XLOC_101616	gga-miR-31-5p	ENSAPLG00000007614	HSD11B2
XLOC_054850	gga-miR-31-5p	ENSAPLG00000007614	HSD11B2
XLOC_088927	gga-miR-31-5p	ENSAPLG00000007614	HSD11B2
XLOC_099094	gga-miR-31-5p	ENSAPLG00000007614	HSD11B2
XLOC_141054	gga-miR-31-5p	ENSAPLG00000007614	HSD11B2
XLOC_043398	gga-miR-31-5p	ENSAPLG00000007614	HSD11B2
XLOC_052334	gga-miR-31-5p	ENSAPLG00000007614	HSD11B2
XLOC_163621	gga-miR-31-5p	ENSAPLG00000007614	HSD11B2
XLOC_107833	gga-miR-31-5p	ENSAPLG00000007614	HSD11B2
XLOC_001366	gga-miR-31-5p	ENSAPLG00000007614	HSD11B2
XLOC_141370	gga-miR-31-5p	ENSAPLG00000007614	HSD11B2
XLOC_030844	gga-miR-31-5p	ENSAPLG00000007614	HSD11B2
XLOC_000966	gga-miR-31-5p	ENSAPLG00000007614	HSD11B2
XLOC_160215	gga-miR-31-5p	ENSAPLG00000007614	HSD11B2
XLOC_114536	gga-miR-31-5p	ENSAPLG00000007614	HSD11B2
XLOC_001382	gga-miR-31-5p	ENSAPLG00000007614	HSD11B2
XLOC_141053	gga-miR-31-5p	ENSAPLG00000007614	HSD11B2
XLOC_041789	gga-miR-31-5p	ENSAPLG00000007614	HSD11B2
XLOC_053689	gga-miR-31-5p	ENSAPLG00000007614	HSD11B2
XLOC_064846	gga-miR-31-5p	ENSAPLG00000007614	HSD11B2
XLOC_125151	gga-miR-31-5p	ENSAPLG00000007614	HSD11B2
XLOC_137018	gga-miR-31-5p	ENSAPLG00000007614	HSD11B2
XLOC_060877	gga-miR-31-5p	ENSAPLG00000007614	HSD11B2
XLOC_073628	gga-miR-31-5p	ENSAPLG00000007614	HSD11B2
XLOC_153665	gga-miR-31-5p	ENSAPLG00000007614	HSD11B2
XLOC_090722	gga-miR-31-5p	ENSAPLG00000007614	HSD11B2
XLOC_144584	gga-miR-31-5p	ENSAPLG00000007614	HSD11B2
XLOC_023653	gga-miR-31-5p	ENSAPLG00000007614	HSD11B2
XLOC_138700	gga-miR-31-5p	ENSAPLG00000007614	HSD11B2
XLOC_128493	gga-miR-31-5p	ENSAPLG00000007614	HSD11B2
XLOC_010035	gga-miR-31-5p	ENSAPLG00000007614	HSD11B2
XLOC_053689	gga-miR-31-5p	ENSAPLG00000007614	HSD11B2
XLOC_146606	gga-miR-31-5p	ENSAPLG00000007614	HSD11B2
XLOC_019397	gga-miR-31-5p	ENSAPLG00000007614	HSD11B2
XLOC_049512	gga-miR-31-5p	ENSAPLG00000007614	HSD11B2
XLOC_124809	gga-miR-31-5p	ENSAPLG00000007614	HSD11B2
XLOC_122261	gga-miR-31-5p	ENSAPLG00000007614	HSD11B2
XLOC_141370	gga-miR-31-5p	ENSAPLG00000007614	HSD11B2
XLOC_153171	gga-miR-31-5p	ENSAPLG00000007614	HSD11B2
XLOC_064729	gga-miR-31-5p	ENSAPLG00000007614	HSD11B2
XLOC_114099	gga-miR-31-5p	ENSAPLG00000007614	HSD11B2
XLOC_111070	gga-miR-31-5p	ENSAPLG00000007614	HSD11B2
XLOC_001422	gga-miR-31-5p	ENSAPLG00000007614	HSD11B2
XLOC_141053	gga-miR-31-5p	ENSAPLG00000007614	HSD11B2
XLOC_141053	gga-miR-31-5p	ENSAPLG00000007614	HSD11B2
XLOC_166616	gga-miR-31-5p	ENSAPLG00000007614	HSD11B2
XLOC_137998	gga-miR-31-5p	ENSAPLG00000007614	HSD11B2
XLOC_122262	gga-miR-31-5p	ENSAPLG00000007614	HSD11B2
XLOC_070159	gga-miR-31-5p	ENSAPLG00000007614	HSD11B2
XLOC_112048	gga-miR-31-5p	ENSAPLG00000007614	HSD11B2
XLOC_053689	gga-miR-31-5p	ENSAPLG00000007614	HSD11B2
XLOC_017897	gga-miR-31-5p	ENSAPLG00000007614	HSD11B2
XLOC_010575	gga-miR-31-5p	ENSAPLG00000007614	HSD11B2
XLOC_054850	gga-miR-31-5p	ENSAPLG00000007614	HSD11B2
XLOC_062917	gga-miR-31-5p	ENSAPLG00000007614	HSD11B2
XLOC_141054	gga-miR-31-5p	ENSAPLG00000007614	HSD11B2
XLOC_128317	gga-miR-31-5p	ENSAPLG00000007614	HSD11B2
XLOC_113086	gga-miR-31-5p	ENSAPLG00000007614	HSD11B2
XLOC_025004	gga-miR-31-5p	ENSAPLG00000007614	HSD11B2
XLOC_159377	gga-miR-31-5p	ENSAPLG00000007614	HSD11B2
XLOC_023104	gga-miR-31-5p	ENSAPLG00000007614	HSD11B2
XLOC_092881	gga-miR-31-5p	ENSAPLG00000007614	HSD11B2
XLOC_106037	gga-miR-31-5p	ENSAPLG00000007614	HSD11B2
XLOC_079462	gga-miR-31-5p	ENSAPLG00000007614	HSD11B2
XLOC_050241	gga-miR-31-5p	ENSAPLG00000007614	HSD11B2
XLOC_000312	gga-miR-31-5p	ENSAPLG00000007614	HSD11B2
XLOC_141054	gga-miR-31-5p	ENSAPLG00000007614	HSD11B2
XLOC_161173	gga-miR-31-5p	ENSAPLG00000007614	HSD11B2
XLOC_078843	gga-miR-31-5p	ENSAPLG00000007614	HSD11B2
XLOC_113086	gga-miR-31-5p	ENSAPLG00000007614	HSD11B2
XLOC_070160	gga-miR-31-5p	ENSAPLG00000007614	HSD11B2
XLOC_145711	gga-miR-31-5p	ENSAPLG00000007614	HSD11B2
XLOC_122261	gga-miR-31-5p	ENSAPLG00000007614	HSD11B2
XLOC_022851	gga-miR-31-5p	ENSAPLG00000007614	HSD11B2
XLOC_061985	gga-miR-31-5p	ENSAPLG00000007614	HSD11B2
XLOC_128317	gga-miR-31-5p	ENSAPLG00000007614	HSD11B2
XLOC_149341	gga-miR-31-5p	ENSAPLG00000007614	HSD11B2
XLOC_030313	gga-miR-31-5p	ENSAPLG00000007614	HSD11B2
XLOC_036501	gga-miR-31-5p	ENSAPLG00000007614	HSD11B2
XLOC_043742	gga-miR-31-5p	ENSAPLG00000007614	HSD11B2
XLOC_060626	gga-miR-31-5p	ENSAPLG00000007614	HSD11B2
XLOC_060474	gga-miR-31-5p	ENSAPLG00000007614	HSD11B2
XLOC_071863	gga-miR-31-5p	ENSAPLG00000007614	HSD11B2
XLOC_105044	gga-miR-31-5p	ENSAPLG00000007614	HSD11B2
XLOC_078843	gga-miR-31-5p	ENSAPLG00000007614	HSD11B2
XLOC_128493	gga-miR-31-5p	ENSAPLG00000007614	HSD11B2
XLOC_141053	gga-miR-31-5p	ENSAPLG00000007614	HSD11B2
XLOC_012701	gga-miR-31-5p	ENSAPLG00000007614	HSD11B2
XLOC_099094	gga-miR-31-5p	ENSAPLG00000007614	HSD11B2
XLOC_159077	gga-miR-31-5p	ENSAPLG00000007614	HSD11B2
XLOC_061985	gga-miR-31-5p	ENSAPLG00000007614	HSD11B2
XLOC_137652	gga-miR-31-5p	ENSAPLG00000007614	HSD11B2
XLOC_004570	gga-miR-31-5p	ENSAPLG00000007614	HSD11B2
XLOC_000458	gga-miR-31-5p	ENSAPLG00000007614	HSD11B2
XLOC_066947	gga-miR-31-5p	ENSAPLG00000007614	HSD11B2
XLOC_160215	gga-miR-31-5p	ENSAPLG00000007614	HSD11B2
XLOC_092881	gga-miR-31-5p	ENSAPLG00000007614	HSD11B2
XLOC_032653	gga-miR-31-5p	ENSAPLG00000007614	HSD11B2
XLOC_120468	gga-miR-31-5p	ENSAPLG00000007614	HSD11B2
XLOC_079462	gga-miR-31-5p	ENSAPLG00000007614	HSD11B2
XLOC_052334	gga-miR-31-5p	ENSAPLG00000007614	HSD11B2
XLOC_108115	gga-miR-31-5p	ENSAPLG00000007614	HSD11B2
XLOC_053689	gga-miR-31-5p	ENSAPLG00000007614	HSD11B2
XLOC_113086	gga-miR-31-5p	ENSAPLG00000007614	HSD11B2
XLOC_017897	gga-miR-31-5p	ENSAPLG00000007614	HSD11B2
XLOC_165223	gga-miR-31-5p	ENSAPLG00000007614	HSD11B2
XLOC_152154	gga-miR-31-5p	ENSAPLG00000007614	HSD11B2
XLOC_120484	gga-miR-31-5p	ENSAPLG00000007614	HSD11B2
XLOC_032653	gga-miR-31-5p	ENSAPLG00000007614	HSD11B2
XLOC_110542	gga-miR-31-5p	ENSAPLG00000007614	HSD11B2
XLOC_162610	gga-miR-31-5p	ENSAPLG00000007614	HSD11B2
XLOC_128317	gga-miR-31-5p	ENSAPLG00000007614	HSD11B2
XLOC_128317	gga-miR-31-5p	ENSAPLG00000007614	HSD11B2
XLOC_010575	gga-miR-31-5p	ENSAPLG00000007614	HSD11B2
XLOC_022838	gga-miR-31-5p	ENSAPLG00000007614	HSD11B2
XLOC_164243	gga-miR-31-5p	ENSAPLG00000007614	HSD11B2
XLOC_128766	gga-miR-103-3p	ENSAPLG00000008191	KIF4A
XLOC_078843	gga-miR-103-3p	ENSAPLG00000008191	KIF4A
XLOC_136240	gga-miR-103-3p	ENSAPLG00000008191	KIF4A
XLOC_105044	gga-miR-103-3p	ENSAPLG00000008191	KIF4A
XLOC_061751	gga-miR-103-3p	ENSAPLG00000008191	KIF4A
XLOC_060474	gga-miR-103-3p	ENSAPLG00000008191	KIF4A
XLOC_138229	gga-miR-103-3p	ENSAPLG00000008191	KIF4A
XLOC_061940	gga-miR-103-3p	ENSAPLG00000008191	KIF4A
XLOC_060626	gga-miR-103-3p	ENSAPLG00000008191	KIF4A
XLOC_030313	gga-miR-103-3p	ENSAPLG00000008191	KIF4A
XLOC_061883	gga-miR-103-3p	ENSAPLG00000008191	KIF4A
XLOC_149341	gga-miR-103-3p	ENSAPLG00000008191	KIF4A
XLOC_128317	gga-miR-103-3p	ENSAPLG00000008191	KIF4A
XLOC_061985	gga-miR-103-3p	ENSAPLG00000008191	KIF4A
XLOC_022851	gga-miR-103-3p	ENSAPLG00000008191	KIF4A
XLOC_017514	gga-miR-103-3p	ENSAPLG00000008191	KIF4A
XLOC_005752	gga-miR-103-3p	ENSAPLG00000008191	KIF4A
XLOC_122261	gga-miR-103-3p	ENSAPLG00000008191	KIF4A
XLOC_145711	gga-miR-103-3p	ENSAPLG00000008191	KIF4A
XLOC_113086	gga-miR-103-3p	ENSAPLG00000008191	KIF4A
XLOC_070160	gga-miR-103-3p	ENSAPLG00000008191	KIF4A
XLOC_077443	gga-miR-103-3p	ENSAPLG00000008191	KIF4A
XLOC_078843	gga-miR-103-3p	ENSAPLG00000008191	KIF4A
XLOC_161173	gga-miR-103-3p	ENSAPLG00000008191	KIF4A
XLOC_154650	gga-miR-103-3p	ENSAPLG00000008191	KIF4A
XLOC_019268	gga-miR-103-3p	ENSAPLG00000008191	KIF4A
XLOC_141054	gga-miR-103-3p	ENSAPLG00000008191	KIF4A
XLOC_079462	gga-miR-103-3p	ENSAPLG00000008191	KIF4A
XLOC_092881	gga-miR-103-3p	ENSAPLG00000008191	KIF4A
XLOC_045207	gga-miR-103-3p	ENSAPLG00000008191	KIF4A
XLOC_023104	gga-miR-103-3p	ENSAPLG00000008191	KIF4A
XLOC_159377	gga-miR-103-3p	ENSAPLG00000008191	KIF4A
XLOC_074409	gga-miR-103-3p	ENSAPLG00000008191	KIF4A
XLOC_122273	gga-miR-103-3p	ENSAPLG00000008191	KIF4A
XLOC_132547	gga-miR-103-3p	ENSAPLG00000008191	KIF4A
XLOC_115240	gga-miR-103-3p	ENSAPLG00000008191	KIF4A
XLOC_113086	gga-miR-103-3p	ENSAPLG00000008191	KIF4A
XLOC_128317	gga-miR-103-3p	ENSAPLG00000008191	KIF4A
XLOC_141054	gga-miR-103-3p	ENSAPLG00000008191	KIF4A
XLOC_062917	gga-miR-103-3p	ENSAPLG00000008191	KIF4A
XLOC_054850	gga-miR-103-3p	ENSAPLG00000008191	KIF4A
XLOC_037597	gga-miR-103-3p	ENSAPLG00000008191	KIF4A
XLOC_022838	gga-miR-103-3p	ENSAPLG00000008191	KIF4A
XLOC_128317	gga-miR-103-3p	ENSAPLG00000008191	KIF4A
XLOC_128317	gga-miR-103-3p	ENSAPLG00000008191	KIF4A
XLOC_134887	gga-miR-103-3p	ENSAPLG00000008191	KIF4A
XLOC_005752	gga-miR-103-3p	ENSAPLG00000008191	KIF4A
XLOC_114052	gga-miR-103-3p	ENSAPLG00000008191	KIF4A
XLOC_110542	gga-miR-103-3p	ENSAPLG00000008191	KIF4A
XLOC_032653	gga-miR-103-3p	ENSAPLG00000008191	KIF4A
XLOC_130054	gga-miR-103-3p	ENSAPLG00000008191	KIF4A
XLOC_165223	gga-miR-103-3p	ENSAPLG00000008191	KIF4A
XLOC_017897	gga-miR-103-3p	ENSAPLG00000008191	KIF4A
XLOC_113086	gga-miR-103-3p	ENSAPLG00000008191	KIF4A
XLOC_138229	gga-miR-103-3p	ENSAPLG00000008191	KIF4A
XLOC_042271	gga-miR-103-3p	ENSAPLG00000008191	KIF4A
XLOC_015292	gga-miR-103-3p	ENSAPLG00000008191	KIF4A
XLOC_094810	gga-miR-103-3p	ENSAPLG00000008191	KIF4A
XLOC_144434	gga-miR-103-3p	ENSAPLG00000008191	KIF4A
XLOC_053689	gga-miR-103-3p	ENSAPLG00000008191	KIF4A
XLOC_074361	gga-miR-103-3p	ENSAPLG00000008191	KIF4A
XLOC_050175	gga-miR-103-3p	ENSAPLG00000008191	KIF4A
XLOC_027389	gga-miR-103-3p	ENSAPLG00000008191	KIF4A
XLOC_079462	gga-miR-103-3p	ENSAPLG00000008191	KIF4A
XLOC_133826	gga-miR-103-3p	ENSAPLG00000008191	KIF4A
XLOC_049442	gga-miR-103-3p	ENSAPLG00000008191	KIF4A
XLOC_032653	gga-miR-103-3p	ENSAPLG00000008191	KIF4A
XLOC_027389	gga-miR-103-3p	ENSAPLG00000008191	KIF4A
XLOC_160215	gga-miR-103-3p	ENSAPLG00000008191	KIF4A
XLOC_035835	gga-miR-103-3p	ENSAPLG00000008191	KIF4A
XLOC_000458	gga-miR-103-3p	ENSAPLG00000008191	KIF4A
XLOC_146867	gga-miR-103-3p	ENSAPLG00000008191	KIF4A
XLOC_004570	gga-miR-103-3p	ENSAPLG00000008191	KIF4A
XLOC_137652	gga-miR-103-3p	ENSAPLG00000008191	KIF4A
XLOC_030049	gga-miR-103-3p	ENSAPLG00000008191	KIF4A
XLOC_070163	gga-miR-103-3p	ENSAPLG00000008191	KIF4A
XLOC_061985	gga-miR-103-3p	ENSAPLG00000008191	KIF4A
XLOC_123729	gga-miR-103-3p	ENSAPLG00000008191	KIF4A
XLOC_086958	gga-miR-103-3p	ENSAPLG00000008191	KIF4A
XLOC_159077	gga-miR-103-3p	ENSAPLG00000008191	KIF4A
XLOC_099094	gga-miR-103-3p	ENSAPLG00000008191	KIF4A
XLOC_141053	gga-miR-103-3p	ENSAPLG00000008191	KIF4A
XLOC_061940	gga-miR-103-3p	ENSAPLG00000008191	KIF4A
XLOC_070168	gga-miR-103-3p	ENSAPLG00000008191	KIF4A
XLOC_128493	gga-miR-103-3p	ENSAPLG00000008191	KIF4A
XLOC_000966	gga-miR-103-3p	ENSAPLG00000008191	KIF4A
XLOC_071061	gga-miR-103-3p	ENSAPLG00000008191	KIF4A
XLOC_005946	gga-miR-103-3p	ENSAPLG00000008191	KIF4A
XLOC_030844	gga-miR-103-3p	ENSAPLG00000008191	KIF4A
XLOC_160215	gga-miR-103-3p	ENSAPLG00000008191	KIF4A
XLOC_141370	gga-miR-103-3p	ENSAPLG00000008191	KIF4A
XLOC_163621	gga-miR-103-3p	ENSAPLG00000008191	KIF4A
XLOC_107833	gga-miR-103-3p	ENSAPLG00000008191	KIF4A
XLOC_052334	gga-miR-103-3p	ENSAPLG00000008191	KIF4A
XLOC_043398	gga-miR-103-3p	ENSAPLG00000008191	KIF4A
XLOC_092123	gga-miR-103-3p	ENSAPLG00000008191	KIF4A
XLOC_141054	gga-miR-103-3p	ENSAPLG00000008191	KIF4A
XLOC_099094	gga-miR-103-3p	ENSAPLG00000008191	KIF4A
XLOC_054850	gga-miR-103-3p	ENSAPLG00000008191	KIF4A
XLOC_088927	gga-miR-103-3p	ENSAPLG00000008191	KIF4A
XLOC_074362	gga-miR-103-3p	ENSAPLG00000008191	KIF4A
XLOC_135212	gga-miR-103-3p	ENSAPLG00000008191	KIF4A
XLOC_133826	gga-miR-103-3p	ENSAPLG00000008191	KIF4A
XLOC_117549	gga-miR-103-3p	ENSAPLG00000008191	KIF4A
XLOC_074463	gga-miR-103-3p	ENSAPLG00000008191	KIF4A
XLOC_051995	gga-miR-103-3p	ENSAPLG00000008191	KIF4A
XLOC_156125	gga-miR-103-3p	ENSAPLG00000008191	KIF4A
XLOC_073440	gga-miR-103-3p	ENSAPLG00000008191	KIF4A
XLOC_050241	gga-miR-103-3p	ENSAPLG00000008191	KIF4A
XLOC_037244	gga-miR-103-3p	ENSAPLG00000008191	KIF4A
XLOC_055755	gga-miR-103-3p	ENSAPLG00000008191	KIF4A
XLOC_126374	gga-miR-103-3p	ENSAPLG00000008191	KIF4A
XLOC_133141	gga-miR-103-3p	ENSAPLG00000008191	KIF4A
XLOC_112218	gga-miR-103-3p	ENSAPLG00000008191	KIF4A
XLOC_128317	gga-miR-103-3p	ENSAPLG00000008191	KIF4A
XLOC_050175	gga-miR-103-3p	ENSAPLG00000008191	KIF4A
XLOC_084643	gga-miR-103-3p	ENSAPLG00000008191	KIF4A
XLOC_129500	gga-miR-103-3p	ENSAPLG00000008191	KIF4A
XLOC_009348	gga-miR-103-3p	ENSAPLG00000008191	KIF4A
XLOC_162161	gga-miR-103-3p	ENSAPLG00000008191	KIF4A
XLOC_015476	gga-miR-103-3p	ENSAPLG00000008191	KIF4A
XLOC_141053	gga-miR-103-3p	ENSAPLG00000008191	KIF4A
XLOC_064846	gga-miR-103-3p	ENSAPLG00000008191	KIF4A
XLOC_166038	gga-miR-103-3p	ENSAPLG00000008191	KIF4A
XLOC_016314	gga-miR-103-3p	ENSAPLG00000008191	KIF4A
XLOC_123807	gga-miR-103-3p	ENSAPLG00000008191	KIF4A
XLOC_037244	gga-miR-103-3p	ENSAPLG00000008191	KIF4A
XLOC_155130	gga-miR-103-3p	ENSAPLG00000008191	KIF4A
XLOC_006832	gga-miR-103-3p	ENSAPLG00000008191	KIF4A
XLOC_048875	gga-miR-103-3p	ENSAPLG00000008191	KIF4A
XLOC_113086	gga-miR-103-3p	ENSAPLG00000008191	KIF4A
XLOC_138229	gga-miR-103-3p	ENSAPLG00000008191	KIF4A
XLOC_159377	gga-miR-103-3p	ENSAPLG00000008191	KIF4A
XLOC_017897	gga-miR-103-3p	ENSAPLG00000008191	KIF4A
XLOC_112719	gga-miR-103-3p	ENSAPLG00000008191	KIF4A
XLOC_125151	gga-miR-103-3p	ENSAPLG00000008191	KIF4A
XLOC_051702	gga-miR-103-3p	ENSAPLG00000008191	KIF4A
XLOC_091882	gga-miR-103-3p	ENSAPLG00000008191	KIF4A
XLOC_057863	gga-miR-103-3p	ENSAPLG00000008191	KIF4A
XLOC_117549	gga-miR-103-3p	ENSAPLG00000008191	KIF4A
XLOC_061985	gga-miR-103-3p	ENSAPLG00000008191	KIF4A
XLOC_017897	gga-miR-103-3p	ENSAPLG00000008191	KIF4A
XLOC_053689	gga-miR-103-3p	ENSAPLG00000008191	KIF4A
XLOC_112048	gga-miR-103-3p	ENSAPLG00000008191	KIF4A
XLOC_137998	gga-miR-103-3p	ENSAPLG00000008191	KIF4A
XLOC_122262	gga-miR-103-3p	ENSAPLG00000008191	KIF4A
XLOC_011132	gga-miR-103-3p	ENSAPLG00000008191	KIF4A
XLOC_141053	gga-miR-103-3p	ENSAPLG00000008191	KIF4A
XLOC_141053	gga-miR-103-3p	ENSAPLG00000008191	KIF4A
XLOC_024770	gga-miR-103-3p	ENSAPLG00000008191	KIF4A
XLOC_001422	gga-miR-103-3p	ENSAPLG00000008191	KIF4A
XLOC_114099	gga-miR-103-3p	ENSAPLG00000008191	KIF4A
XLOC_064729	gga-miR-103-3p	ENSAPLG00000008191	KIF4A
XLOC_138883	gga-miR-103-3p	ENSAPLG00000008191	KIF4A
XLOC_137871	gga-miR-103-3p	ENSAPLG00000008191	KIF4A
XLOC_133826	gga-miR-103-3p	ENSAPLG00000008191	KIF4A
XLOC_071864	gga-miR-103-3p	ENSAPLG00000008191	KIF4A
XLOC_043427	gga-miR-103-3p	ENSAPLG00000008191	KIF4A
XLOC_141370	gga-miR-103-3p	ENSAPLG00000008191	KIF4A
XLOC_073868	gga-miR-103-3p	ENSAPLG00000008191	KIF4A
XLOC_122261	gga-miR-103-3p	ENSAPLG00000008191	KIF4A
XLOC_124809	gga-miR-103-3p	ENSAPLG00000008191	KIF4A
XLOC_121134	gga-miR-103-3p	ENSAPLG00000008191	KIF4A
XLOC_146606	gga-miR-103-3p	ENSAPLG00000008191	KIF4A
XLOC_025004	gga-miR-103-3p	ENSAPLG00000008191	KIF4A
XLOC_053689	gga-miR-103-3p	ENSAPLG00000008191	KIF4A
XLOC_098316	gga-miR-103-3p	ENSAPLG00000008191	KIF4A
XLOC_128493	gga-miR-103-3p	ENSAPLG00000008191	KIF4A
XLOC_138700	gga-miR-103-3p	ENSAPLG00000008191	KIF4A
XLOC_056255	gga-miR-103-3p	ENSAPLG00000008191	KIF4A
XLOC_161249	gga-miR-103-3p	ENSAPLG00000008191	KIF4A
XLOC_069816	gga-miR-103-3p	ENSAPLG00000008191	KIF4A
XLOC_090722	gga-miR-103-3p	ENSAPLG00000008191	KIF4A
XLOC_153665	gga-miR-103-3p	ENSAPLG00000008191	KIF4A
XLOC_086958	gga-miR-103-3p	ENSAPLG00000008191	KIF4A
XLOC_073628	gga-miR-103-3p	ENSAPLG00000008191	KIF4A
XLOC_077349	gga-miR-103-3p	ENSAPLG00000008191	KIF4A
XLOC_137018	gga-miR-103-3p	ENSAPLG00000008191	KIF4A
XLOC_165804	gga-miR-103-3p	ENSAPLG00000008191	KIF4A
XLOC_125151	gga-miR-103-3p	ENSAPLG00000008191	KIF4A
XLOC_064846	gga-miR-103-3p	ENSAPLG00000008191	KIF4A
XLOC_095317	gga-miR-103-3p	ENSAPLG00000008191	KIF4A
XLOC_053689	gga-miR-103-3p	ENSAPLG00000008191	KIF4A
XLOC_041789	gga-miR-103-3p	ENSAPLG00000008191	KIF4A
XLOC_141053	gga-miR-103-3p	ENSAPLG00000008191	KIF4A
XLOC_001382	gga-miR-103-3p	ENSAPLG00000008191	KIF4A
XLOC_056255	gga-miR-103-3p	ENSAPLG00000008191	KIF4A
XLOC_114536	gga-miR-103-3p	ENSAPLG00000008191	KIF4A
XLOC_160215	gga-miR-103-3p	ENSAPLG00000008191	KIF4A
XLOC_052557	gga-miR-204	ENSAPLG00000016224	-
XLOC_146867	gga-miR-204	ENSAPLG00000016224	-
XLOC_137652	gga-miR-204	ENSAPLG00000016224	-
XLOC_122266	gga-miR-204	ENSAPLG00000016224	-
XLOC_071061	gga-miR-204	ENSAPLG00000016224	-
XLOC_004570	gga-miR-204	ENSAPLG00000016224	-
XLOC_069033	gga-miR-204	ENSAPLG00000016224	-
XLOC_033438	gga-miR-204	ENSAPLG00000016224	-
XLOC_000458	gga-miR-204	ENSAPLG00000016224	-
XLOC_160215	gga-miR-204	ENSAPLG00000016224	-
XLOC_091882	gga-miR-204	ENSAPLG00000016224	-
XLOC_092881	gga-miR-204	ENSAPLG00000016224	-
XLOC_027389	gga-miR-204	ENSAPLG00000016224	-
XLOC_032653	gga-miR-204	ENSAPLG00000016224	-
XLOC_048885	gga-miR-204	ENSAPLG00000016224	-
XLOC_049442	gga-miR-204	ENSAPLG00000016224	-
XLOC_146770	gga-miR-204	ENSAPLG00000016224	-
XLOC_128493	gga-miR-204	ENSAPLG00000016224	-
XLOC_070168	gga-miR-204	ENSAPLG00000016224	-
XLOC_162833	gga-miR-204	ENSAPLG00000016224	-
XLOC_030220	gga-miR-204	ENSAPLG00000016224	-
XLOC_092881	gga-miR-204	ENSAPLG00000016224	-
XLOC_061940	gga-miR-204	ENSAPLG00000016224	-
XLOC_051101	gga-miR-204	ENSAPLG00000016224	-
XLOC_099094	gga-miR-204	ENSAPLG00000016224	-
XLOC_141053	gga-miR-204	ENSAPLG00000016224	-
XLOC_012701	gga-miR-204	ENSAPLG00000016224	-
XLOC_100288	gga-miR-204	ENSAPLG00000016224	-
XLOC_070163	gga-miR-204	ENSAPLG00000016224	-
XLOC_061985	gga-miR-204	ENSAPLG00000016224	-
XLOC_113086	gga-miR-204	ENSAPLG00000016224	-
XLOC_111072	gga-miR-204	ENSAPLG00000016224	-
XLOC_017897	gga-miR-204	ENSAPLG00000016224	-
XLOC_111077	gga-miR-204	ENSAPLG00000016224	-
XLOC_165223	gga-miR-204	ENSAPLG00000016224	-
XLOC_110542	gga-miR-204	ENSAPLG00000016224	-
XLOC_032653	gga-miR-204	ENSAPLG00000016224	-
XLOC_130054	gga-miR-204	ENSAPLG00000016224	-
XLOC_114052	gga-miR-204	ENSAPLG00000016224	-
XLOC_134887	gga-miR-204	ENSAPLG00000016224	-
XLOC_005752	gga-miR-204	ENSAPLG00000016224	-
XLOC_128317	gga-miR-204	ENSAPLG00000016224	-
XLOC_128317	gga-miR-204	ENSAPLG00000016224	-
XLOC_010575	gga-miR-204	ENSAPLG00000016224	-
XLOC_013871	gga-miR-204	ENSAPLG00000016224	-
XLOC_022838	gga-miR-204	ENSAPLG00000016224	-
XLOC_027389	gga-miR-204	ENSAPLG00000016224	-
XLOC_079462	gga-miR-204	ENSAPLG00000016224	-
XLOC_090841	gga-miR-204	ENSAPLG00000016224	-
XLOC_052334	gga-miR-204	ENSAPLG00000016224	-
XLOC_041502	gga-miR-204	ENSAPLG00000016224	-
XLOC_050175	gga-miR-204	ENSAPLG00000016224	-
XLOC_074361	gga-miR-204	ENSAPLG00000016224	-
XLOC_053689	gga-miR-204	ENSAPLG00000016224	-
XLOC_042271	gga-miR-204	ENSAPLG00000016224	-
XLOC_138229	gga-miR-204	ENSAPLG00000016224	-
XLOC_106037	gga-miR-204	ENSAPLG00000016224	-
XLOC_106037	gga-miR-204	ENSAPLG00000016224	-
XLOC_079462	gga-miR-204	ENSAPLG00000016224	-
XLOC_033438	gga-miR-204	ENSAPLG00000016224	-
XLOC_092881	gga-miR-204	ENSAPLG00000016224	-
XLOC_003514	gga-miR-204	ENSAPLG00000016224	-
XLOC_141054	gga-miR-204	ENSAPLG00000016224	-
XLOC_154650	gga-miR-204	ENSAPLG00000016224	-
XLOC_019268	gga-miR-204	ENSAPLG00000016224	-
XLOC_161173	gga-miR-204	ENSAPLG00000016224	-
XLOC_010575	gga-miR-204	ENSAPLG00000016224	-
XLOC_054850	gga-miR-204	ENSAPLG00000016224	-
XLOC_141054	gga-miR-204	ENSAPLG00000016224	-
XLOC_062917	gga-miR-204	ENSAPLG00000016224	-
XLOC_113086	gga-miR-204	ENSAPLG00000016224	-
XLOC_025004	gga-miR-204	ENSAPLG00000016224	-
XLOC_128317	gga-miR-204	ENSAPLG00000016224	-
XLOC_053162	gga-miR-204	ENSAPLG00000016224	-
XLOC_132547	gga-miR-204	ENSAPLG00000016224	-
XLOC_115268	gga-miR-204	ENSAPLG00000016224	-
XLOC_023104	gga-miR-204	ENSAPLG00000016224	-
XLOC_159377	gga-miR-204	ENSAPLG00000016224	-
XLOC_149341	gga-miR-204	ENSAPLG00000016224	-
XLOC_112600	gga-miR-204	ENSAPLG00000016224	-
XLOC_030313	gga-miR-204	ENSAPLG00000016224	-
XLOC_099654	gga-miR-204	ENSAPLG00000016224	-
XLOC_044884	gga-miR-204	ENSAPLG00000016224	-
XLOC_138229	gga-miR-204	ENSAPLG00000016224	-
XLOC_061940	gga-miR-204	ENSAPLG00000016224	-
XLOC_060626	gga-miR-204	ENSAPLG00000016224	-
XLOC_060474	gga-miR-204	ENSAPLG00000016224	-
XLOC_027174	gga-miR-204	ENSAPLG00000016224	-
XLOC_023964	gga-miR-204	ENSAPLG00000016224	-
XLOC_136240	gga-miR-204	ENSAPLG00000016224	-
XLOC_105044	gga-miR-204	ENSAPLG00000016224	-
XLOC_077986	gga-miR-204	ENSAPLG00000016224	-
XLOC_078843	gga-miR-204	ENSAPLG00000016224	-
XLOC_135789	gga-miR-204	ENSAPLG00000016224	-
XLOC_009142	gga-miR-204	ENSAPLG00000016224	-
XLOC_078843	gga-miR-204	ENSAPLG00000016224	-
XLOC_051283	gga-miR-204	ENSAPLG00000016224	-
XLOC_115974	gga-miR-204	ENSAPLG00000016224	-
XLOC_113086	gga-miR-204	ENSAPLG00000016224	-
XLOC_070160	gga-miR-204	ENSAPLG00000016224	-
XLOC_122261	gga-miR-204	ENSAPLG00000016224	-
XLOC_005752	gga-miR-204	ENSAPLG00000016224	-
XLOC_017514	gga-miR-204	ENSAPLG00000016224	-
XLOC_061985	gga-miR-204	ENSAPLG00000016224	-
XLOC_128317	gga-miR-204	ENSAPLG00000016224	-
XLOC_083932	gga-miR-204	ENSAPLG00000016224	-
XLOC_073628	gga-miR-204	ENSAPLG00000016224	-
XLOC_153665	gga-miR-204	ENSAPLG00000016224	-
XLOC_156114	gga-miR-204	ENSAPLG00000016224	-
XLOC_161249	gga-miR-204	ENSAPLG00000016224	-
XLOC_144584	gga-miR-204	ENSAPLG00000016224	-
XLOC_069816	gga-miR-204	ENSAPLG00000016224	-
XLOC_090722	gga-miR-204	ENSAPLG00000016224	-
XLOC_138700	gga-miR-204	ENSAPLG00000016224	-
XLOC_056255	gga-miR-204	ENSAPLG00000016224	-
XLOC_010035	gga-miR-204	ENSAPLG00000016224	-
XLOC_128493	gga-miR-204	ENSAPLG00000016224	-
XLOC_160215	gga-miR-204	ENSAPLG00000016224	-
XLOC_048623	gga-miR-204	ENSAPLG00000016224	-
XLOC_056255	gga-miR-204	ENSAPLG00000016224	-
XLOC_001382	gga-miR-204	ENSAPLG00000016224	-
XLOC_141053	gga-miR-204	ENSAPLG00000016224	-
XLOC_036168	gga-miR-204	ENSAPLG00000016224	-
XLOC_053689	gga-miR-204	ENSAPLG00000016224	-
XLOC_041789	gga-miR-204	ENSAPLG00000016224	-
XLOC_095317	gga-miR-204	ENSAPLG00000016224	-
XLOC_022838	gga-miR-204	ENSAPLG00000016224	-
XLOC_060877	gga-miR-204	ENSAPLG00000016224	-
XLOC_003681	gga-miR-204	ENSAPLG00000016224	-
XLOC_071864	gga-miR-204	ENSAPLG00000016224	-
XLOC_015579	gga-miR-204	ENSAPLG00000016224	-
XLOC_153171	gga-miR-204	ENSAPLG00000016224	-
XLOC_138883	gga-miR-204	ENSAPLG00000016224	-
XLOC_018364	gga-miR-204	ENSAPLG00000016224	-
XLOC_064729	gga-miR-204	ENSAPLG00000016224	-
XLOC_105037	gga-miR-204	ENSAPLG00000016224	-
XLOC_132055	gga-miR-204	ENSAPLG00000016224	-
XLOC_141053	gga-miR-204	ENSAPLG00000016224	-
XLOC_001422	gga-miR-204	ENSAPLG00000016224	-
XLOC_114099	gga-miR-204	ENSAPLG00000016224	-
XLOC_141053	gga-miR-204	ENSAPLG00000016224	-
XLOC_137998	gga-miR-204	ENSAPLG00000016224	-
XLOC_162979	gga-miR-204	ENSAPLG00000016224	-
XLOC_053689	gga-miR-204	ENSAPLG00000016224	-
XLOC_065342	gga-miR-204	ENSAPLG00000016224	-
XLOC_053689	gga-miR-204	ENSAPLG00000016224	-
XLOC_025004	gga-miR-204	ENSAPLG00000016224	-
XLOC_093485	gga-miR-204	ENSAPLG00000016224	-
XLOC_146606	gga-miR-204	ENSAPLG00000016224	-
XLOC_121134	gga-miR-204	ENSAPLG00000016224	-
XLOC_034868	gga-miR-204	ENSAPLG00000016224	-
XLOC_061990	gga-miR-204	ENSAPLG00000016224	-
XLOC_124809	gga-miR-204	ENSAPLG00000016224	-
XLOC_122261	gga-miR-204	ENSAPLG00000016224	-
XLOC_043427	gga-miR-204	ENSAPLG00000016224	-
XLOC_141370	gga-miR-204	ENSAPLG00000016224	-
XLOC_121848	gga-miR-204	ENSAPLG00000016224	-
XLOC_123807	gga-miR-204	ENSAPLG00000016224	-
XLOC_172990	gga-miR-204	ENSAPLG00000016224	-
XLOC_132558	gga-miR-204	ENSAPLG00000016224	-
XLOC_071061	gga-miR-204	ENSAPLG00000016224	-
XLOC_141054	gga-miR-204	ENSAPLG00000016224	-
XLOC_166038	gga-miR-204	ENSAPLG00000016224	-
XLOC_141054	gga-miR-204	ENSAPLG00000016224	-
XLOC_141053	gga-miR-204	ENSAPLG00000016224	-
XLOC_132055	gga-miR-204	ENSAPLG00000016224	-
XLOC_141053	gga-miR-204	ENSAPLG00000016224	-
XLOC_092965	gga-miR-204	ENSAPLG00000016224	-
XLOC_055483	gga-miR-204	ENSAPLG00000016224	-
XLOC_097582	gga-miR-204	ENSAPLG00000016224	-
XLOC_009348	gga-miR-204	ENSAPLG00000016224	-
XLOC_129500	gga-miR-204	ENSAPLG00000016224	-
XLOC_162161	gga-miR-204	ENSAPLG00000016224	-
XLOC_117549	gga-miR-204	ENSAPLG00000016224	-
XLOC_051702	gga-miR-204	ENSAPLG00000016224	-
XLOC_097298	gga-miR-204	ENSAPLG00000016224	-
XLOC_021924	gga-miR-204	ENSAPLG00000016224	-
XLOC_052357	gga-miR-204	ENSAPLG00000016224	-
XLOC_112719	gga-miR-204	ENSAPLG00000016224	-
XLOC_159377	gga-miR-204	ENSAPLG00000016224	-
XLOC_022838	gga-miR-204	ENSAPLG00000016224	-
XLOC_017897	gga-miR-204	ENSAPLG00000016224	-
XLOC_113086	gga-miR-204	ENSAPLG00000016224	-
XLOC_112427	gga-miR-204	ENSAPLG00000016224	-
XLOC_138229	gga-miR-204	ENSAPLG00000016224	-
XLOC_155130	gga-miR-204	ENSAPLG00000016224	-
XLOC_135212	gga-miR-204	ENSAPLG00000016224	-
XLOC_054850	gga-miR-204	ENSAPLG00000016224	-
XLOC_088927	gga-miR-204	ENSAPLG00000016224	-
XLOC_052334	gga-miR-204	ENSAPLG00000016224	-
XLOC_141054	gga-miR-204	ENSAPLG00000016224	-
XLOC_061985	gga-miR-204	ENSAPLG00000016224	-
XLOC_163621	gga-miR-204	ENSAPLG00000016224	-
XLOC_107833	gga-miR-204	ENSAPLG00000016224	-
XLOC_001366	gga-miR-204	ENSAPLG00000016224	-
XLOC_074409	gga-miR-204	ENSAPLG00000016224	-
XLOC_141370	gga-miR-204	ENSAPLG00000016224	-
XLOC_000966	gga-miR-204	ENSAPLG00000016224	-
XLOC_015871	gga-miR-204	ENSAPLG00000016224	-
XLOC_093115	gga-miR-204	ENSAPLG00000016224	-
XLOC_128317	gga-miR-204	ENSAPLG00000016224	-
XLOC_133141	gga-miR-204	ENSAPLG00000016224	-
XLOC_126374	gga-miR-204	ENSAPLG00000016224	-
XLOC_112218	gga-miR-204	ENSAPLG00000016224	-
XLOC_055755	gga-miR-204	ENSAPLG00000016224	-
XLOC_142216	gga-miR-204	ENSAPLG00000016224	-
XLOC_147673	gga-miR-204	ENSAPLG00000016224	-
XLOC_073440	gga-miR-204	ENSAPLG00000016224	-
XLOC_117549	gga-miR-204	ENSAPLG00000016224	-
XLOC_071061	gga-miR-27b-3p	ENSAPLG00000003421	TPH2
XLOC_137652	gga-miR-27b-3p	ENSAPLG00000003421	TPH2
XLOC_122266	gga-miR-27b-3p	ENSAPLG00000003421	TPH2
XLOC_004570	gga-miR-27b-3p	ENSAPLG00000003421	TPH2
XLOC_146867	gga-miR-27b-3p	ENSAPLG00000003421	TPH2
XLOC_000458	gga-miR-27b-3p	ENSAPLG00000003421	TPH2
XLOC_033438	gga-miR-27b-3p	ENSAPLG00000003421	TPH2
XLOC_160215	gga-miR-27b-3p	ENSAPLG00000003421	TPH2
XLOC_125831	gga-miR-27b-3p	ENSAPLG00000003421	TPH2
XLOC_032653	gga-miR-27b-3p	ENSAPLG00000003421	TPH2
XLOC_048885	gga-miR-27b-3p	ENSAPLG00000003421	TPH2
XLOC_128493	gga-miR-27b-3p	ENSAPLG00000003421	TPH2
XLOC_070168	gga-miR-27b-3p	ENSAPLG00000003421	TPH2
XLOC_157876	gga-miR-27b-3p	ENSAPLG00000003421	TPH2
XLOC_051101	gga-miR-27b-3p	ENSAPLG00000003421	TPH2
XLOC_141053	gga-miR-27b-3p	ENSAPLG00000003421	TPH2
XLOC_012701	gga-miR-27b-3p	ENSAPLG00000003421	TPH2
XLOC_050175	gga-miR-27b-3p	ENSAPLG00000003421	TPH2
XLOC_099094	gga-miR-27b-3p	ENSAPLG00000003421	TPH2
XLOC_159077	gga-miR-27b-3p	ENSAPLG00000003421	TPH2
XLOC_086958	gga-miR-27b-3p	ENSAPLG00000003421	TPH2
XLOC_100288	gga-miR-27b-3p	ENSAPLG00000003421	TPH2
XLOC_123729	gga-miR-27b-3p	ENSAPLG00000003421	TPH2
XLOC_070163	gga-miR-27b-3p	ENSAPLG00000003421	TPH2
XLOC_017897	gga-miR-27b-3p	ENSAPLG00000003421	TPH2
XLOC_160846	gga-miR-27b-3p	ENSAPLG00000003421	TPH2
XLOC_086279	gga-miR-27b-3p	ENSAPLG00000003421	TPH2
XLOC_165223	gga-miR-27b-3p	ENSAPLG00000003421	TPH2
XLOC_130054	gga-miR-27b-3p	ENSAPLG00000003421	TPH2
XLOC_110542	gga-miR-27b-3p	ENSAPLG00000003421	TPH2
XLOC_114052	gga-miR-27b-3p	ENSAPLG00000003421	TPH2
XLOC_134887	gga-miR-27b-3p	ENSAPLG00000003421	TPH2
XLOC_010575	gga-miR-27b-3p	ENSAPLG00000003421	TPH2
XLOC_128317	gga-miR-27b-3p	ENSAPLG00000003421	TPH2
XLOC_128317	gga-miR-27b-3p	ENSAPLG00000003421	TPH2
XLOC_022838	gga-miR-27b-3p	ENSAPLG00000003421	TPH2
XLOC_079462	gga-miR-27b-3p	ENSAPLG00000003421	TPH2
XLOC_052334	gga-miR-27b-3p	ENSAPLG00000003421	TPH2
XLOC_108115	gga-miR-27b-3p	ENSAPLG00000003421	TPH2
XLOC_050175	gga-miR-27b-3p	ENSAPLG00000003421	TPH2
XLOC_074361	gga-miR-27b-3p	ENSAPLG00000003421	TPH2
XLOC_161813	gga-miR-27b-3p	ENSAPLG00000003421	TPH2
XLOC_101768	gga-miR-27b-3p	ENSAPLG00000003421	TPH2
XLOC_144434	gga-miR-27b-3p	ENSAPLG00000003421	TPH2
XLOC_053689	gga-miR-27b-3p	ENSAPLG00000003421	TPH2
XLOC_094810	gga-miR-27b-3p	ENSAPLG00000003421	TPH2
XLOC_069594	gga-miR-27b-3p	ENSAPLG00000003421	TPH2
XLOC_042271	gga-miR-27b-3p	ENSAPLG00000003421	TPH2
XLOC_043406	gga-miR-27b-3p	ENSAPLG00000003421	TPH2
XLOC_124177	gga-miR-27b-3p	ENSAPLG00000003421	TPH2
XLOC_138229	gga-miR-27b-3p	ENSAPLG00000003421	TPH2
XLOC_036219	gga-miR-27b-3p	ENSAPLG00000003421	TPH2
XLOC_045207	gga-miR-27b-3p	ENSAPLG00000003421	TPH2
XLOC_033438	gga-miR-27b-3p	ENSAPLG00000003421	TPH2
XLOC_092881	gga-miR-27b-3p	ENSAPLG00000003421	TPH2
XLOC_079462	gga-miR-27b-3p	ENSAPLG00000003421	TPH2
XLOC_050241	gga-miR-27b-3p	ENSAPLG00000003421	TPH2
XLOC_047965	gga-miR-27b-3p	ENSAPLG00000003421	TPH2
XLOC_141054	gga-miR-27b-3p	ENSAPLG00000003421	TPH2
XLOC_019268	gga-miR-27b-3p	ENSAPLG00000003421	TPH2
XLOC_102612	gga-miR-27b-3p	ENSAPLG00000003421	TPH2
XLOC_004434	gga-miR-27b-3p	ENSAPLG00000003421	TPH2
XLOC_106349	gga-miR-27b-3p	ENSAPLG00000003421	TPH2
XLOC_161173	gga-miR-27b-3p	ENSAPLG00000003421	TPH2
XLOC_010575	gga-miR-27b-3p	ENSAPLG00000003421	TPH2
XLOC_054850	gga-miR-27b-3p	ENSAPLG00000003421	TPH2
XLOC_062917	gga-miR-27b-3p	ENSAPLG00000003421	TPH2
XLOC_141054	gga-miR-27b-3p	ENSAPLG00000003421	TPH2
XLOC_128317	gga-miR-27b-3p	ENSAPLG00000003421	TPH2
XLOC_115268	gga-miR-27b-3p	ENSAPLG00000003421	TPH2
XLOC_115240	gga-miR-27b-3p	ENSAPLG00000003421	TPH2
XLOC_159377	gga-miR-27b-3p	ENSAPLG00000003421	TPH2
XLOC_023104	gga-miR-27b-3p	ENSAPLG00000003421	TPH2
XLOC_093815	gga-miR-27b-3p	ENSAPLG00000003421	TPH2
XLOC_061883	gga-miR-27b-3p	ENSAPLG00000003421	TPH2
XLOC_030313	gga-miR-27b-3p	ENSAPLG00000003421	TPH2
XLOC_060626	gga-miR-27b-3p	ENSAPLG00000003421	TPH2
XLOC_138229	gga-miR-27b-3p	ENSAPLG00000003421	TPH2
XLOC_136240	gga-miR-27b-3p	ENSAPLG00000003421	TPH2
XLOC_105044	gga-miR-27b-3p	ENSAPLG00000003421	TPH2
XLOC_078843	gga-miR-27b-3p	ENSAPLG00000003421	TPH2
XLOC_078843	gga-miR-27b-3p	ENSAPLG00000003421	TPH2
XLOC_086958	gga-miR-27b-3p	ENSAPLG00000003421	TPH2
XLOC_145711	gga-miR-27b-3p	ENSAPLG00000003421	TPH2
XLOC_122261	gga-miR-27b-3p	ENSAPLG00000003421	TPH2
XLOC_017514	gga-miR-27b-3p	ENSAPLG00000003421	TPH2
XLOC_128317	gga-miR-27b-3p	ENSAPLG00000003421	TPH2
XLOC_014825	gga-miR-27b-3p	ENSAPLG00000003421	TPH2
XLOC_077349	gga-miR-27b-3p	ENSAPLG00000003421	TPH2
XLOC_086958	gga-miR-27b-3p	ENSAPLG00000003421	TPH2
XLOC_073628	gga-miR-27b-3p	ENSAPLG00000003421	TPH2
XLOC_153665	gga-miR-27b-3p	ENSAPLG00000003421	TPH2
XLOC_090722	gga-miR-27b-3p	ENSAPLG00000003421	TPH2
XLOC_161249	gga-miR-27b-3p	ENSAPLG00000003421	TPH2
XLOC_144584	gga-miR-27b-3p	ENSAPLG00000003421	TPH2
XLOC_069816	gga-miR-27b-3p	ENSAPLG00000003421	TPH2
XLOC_023653	gga-miR-27b-3p	ENSAPLG00000003421	TPH2
XLOC_056255	gga-miR-27b-3p	ENSAPLG00000003421	TPH2
XLOC_138700	gga-miR-27b-3p	ENSAPLG00000003421	TPH2
XLOC_059530	gga-miR-27b-3p	ENSAPLG00000003421	TPH2
XLOC_160215	gga-miR-27b-3p	ENSAPLG00000003421	TPH2
XLOC_114536	gga-miR-27b-3p	ENSAPLG00000003421	TPH2
XLOC_056255	gga-miR-27b-3p	ENSAPLG00000003421	TPH2
XLOC_001382	gga-miR-27b-3p	ENSAPLG00000003421	TPH2
XLOC_141053	gga-miR-27b-3p	ENSAPLG00000003421	TPH2
XLOC_083095	gga-miR-27b-3p	ENSAPLG00000003421	TPH2
XLOC_053689	gga-miR-27b-3p	ENSAPLG00000003421	TPH2
XLOC_041789	gga-miR-27b-3p	ENSAPLG00000003421	TPH2
XLOC_064846	gga-miR-27b-3p	ENSAPLG00000003421	TPH2
XLOC_165804	gga-miR-27b-3p	ENSAPLG00000003421	TPH2
XLOC_022838	gga-miR-27b-3p	ENSAPLG00000003421	TPH2
XLOC_089576	gga-miR-27b-3p	ENSAPLG00000003421	TPH2
XLOC_003681	gga-miR-27b-3p	ENSAPLG00000003421	TPH2
XLOC_153171	gga-miR-27b-3p	ENSAPLG00000003421	TPH2
XLOC_015579	gga-miR-27b-3p	ENSAPLG00000003421	TPH2
XLOC_105037	gga-miR-27b-3p	ENSAPLG00000003421	TPH2
XLOC_064729	gga-miR-27b-3p	ENSAPLG00000003421	TPH2
XLOC_114099	gga-miR-27b-3p	ENSAPLG00000003421	TPH2
XLOC_001422	gga-miR-27b-3p	ENSAPLG00000003421	TPH2
XLOC_141053	gga-miR-27b-3p	ENSAPLG00000003421	TPH2
XLOC_132055	gga-miR-27b-3p	ENSAPLG00000003421	TPH2
XLOC_141053	gga-miR-27b-3p	ENSAPLG00000003421	TPH2
XLOC_053689	gga-miR-27b-3p	ENSAPLG00000003421	TPH2
XLOC_017897	gga-miR-27b-3p	ENSAPLG00000003421	TPH2
XLOC_053689	gga-miR-27b-3p	ENSAPLG00000003421	TPH2
XLOC_112218	gga-miR-27b-3p	ENSAPLG00000003421	TPH2
XLOC_146301	gga-miR-27b-3p	ENSAPLG00000003421	TPH2
XLOC_146606	gga-miR-27b-3p	ENSAPLG00000003421	TPH2
XLOC_034868	gga-miR-27b-3p	ENSAPLG00000003421	TPH2
XLOC_061990	gga-miR-27b-3p	ENSAPLG00000003421	TPH2
XLOC_124809	gga-miR-27b-3p	ENSAPLG00000003421	TPH2
XLOC_122261	gga-miR-27b-3p	ENSAPLG00000003421	TPH2
XLOC_073868	gga-miR-27b-3p	ENSAPLG00000003421	TPH2
XLOC_141370	gga-miR-27b-3p	ENSAPLG00000003421	TPH2
XLOC_165319	gga-miR-27b-3p	ENSAPLG00000003421	TPH2
XLOC_121848	gga-miR-27b-3p	ENSAPLG00000003421	TPH2
XLOC_123807	gga-miR-27b-3p	ENSAPLG00000003421	TPH2
XLOC_037244	gga-miR-27b-3p	ENSAPLG00000003421	TPH2
XLOC_016314	gga-miR-27b-3p	ENSAPLG00000003421	TPH2
XLOC_071061	gga-miR-27b-3p	ENSAPLG00000003421	TPH2
XLOC_141054	gga-miR-27b-3p	ENSAPLG00000003421	TPH2
XLOC_166038	gga-miR-27b-3p	ENSAPLG00000003421	TPH2
XLOC_141054	gga-miR-27b-3p	ENSAPLG00000003421	TPH2
XLOC_141053	gga-miR-27b-3p	ENSAPLG00000003421	TPH2
XLOC_064846	gga-miR-27b-3p	ENSAPLG00000003421	TPH2
XLOC_132055	gga-miR-27b-3p	ENSAPLG00000003421	TPH2
XLOC_141053	gga-miR-27b-3p	ENSAPLG00000003421	TPH2
XLOC_015814	gga-miR-27b-3p	ENSAPLG00000003421	TPH2
XLOC_162161	gga-miR-27b-3p	ENSAPLG00000003421	TPH2
XLOC_129500	gga-miR-27b-3p	ENSAPLG00000003421	TPH2
XLOC_116255	gga-miR-27b-3p	ENSAPLG00000003421	TPH2
XLOC_091882	gga-miR-27b-3p	ENSAPLG00000003421	TPH2
XLOC_097298	gga-miR-27b-3p	ENSAPLG00000003421	TPH2
XLOC_015293	gga-miR-27b-3p	ENSAPLG00000003421	TPH2
XLOC_009142	gga-miR-27b-3p	ENSAPLG00000003421	TPH2
XLOC_017897	gga-miR-27b-3p	ENSAPLG00000003421	TPH2
XLOC_165319	gga-miR-27b-3p	ENSAPLG00000003421	TPH2
XLOC_159377	gga-miR-27b-3p	ENSAPLG00000003421	TPH2
XLOC_022838	gga-miR-27b-3p	ENSAPLG00000003421	TPH2
XLOC_112427	gga-miR-27b-3p	ENSAPLG00000003421	TPH2
XLOC_138229	gga-miR-27b-3p	ENSAPLG00000003421	TPH2
XLOC_027996	gga-miR-27b-3p	ENSAPLG00000003421	TPH2
XLOC_069598	gga-miR-27b-3p	ENSAPLG00000003421	TPH2
XLOC_148782	gga-miR-27b-3p	ENSAPLG00000003421	TPH2
XLOC_155130	gga-miR-27b-3p	ENSAPLG00000003421	TPH2
XLOC_074362	gga-miR-27b-3p	ENSAPLG00000003421	TPH2
XLOC_054850	gga-miR-27b-3p	ENSAPLG00000003421	TPH2
XLOC_088927	gga-miR-27b-3p	ENSAPLG00000003421	TPH2
XLOC_141054	gga-miR-27b-3p	ENSAPLG00000003421	TPH2
XLOC_092123	gga-miR-27b-3p	ENSAPLG00000003421	TPH2
XLOC_052334	gga-miR-27b-3p	ENSAPLG00000003421	TPH2
XLOC_163621	gga-miR-27b-3p	ENSAPLG00000003421	TPH2
XLOC_001366	gga-miR-27b-3p	ENSAPLG00000003421	TPH2
XLOC_107833	gga-miR-27b-3p	ENSAPLG00000003421	TPH2
XLOC_141370	gga-miR-27b-3p	ENSAPLG00000003421	TPH2
XLOC_074409	gga-miR-27b-3p	ENSAPLG00000003421	TPH2
XLOC_030844	gga-miR-27b-3p	ENSAPLG00000003421	TPH2
XLOC_050175	gga-miR-27b-3p	ENSAPLG00000003421	TPH2
XLOC_005946	gga-miR-27b-3p	ENSAPLG00000003421	TPH2
XLOC_071061	gga-miR-27b-3p	ENSAPLG00000003421	TPH2
XLOC_000966	gga-miR-27b-3p	ENSAPLG00000003421	TPH2
XLOC_128317	gga-miR-27b-3p	ENSAPLG00000003421	TPH2
XLOC_055755	gga-miR-27b-3p	ENSAPLG00000003421	TPH2
XLOC_037244	gga-miR-27b-3p	ENSAPLG00000003421	TPH2
XLOC_165319	gga-miR-27b-3p	ENSAPLG00000003421	TPH2
XLOC_073440	gga-miR-27b-3p	ENSAPLG00000003421	TPH2
XLOC_147673	gga-miR-27b-3p	ENSAPLG00000003421	TPH2
XLOC_079462	gga-miR-128-3p	ENSAPLG00000003421	TPH2
XLOC_079462	gga-miR-128-3p	ENSAPLG00000010637	PLK1
XLOC_027389	gga-miR-128-3p	ENSAPLG00000003421	TPH2
XLOC_027389	gga-miR-128-3p	ENSAPLG00000010637	PLK1
XLOC_108115	gga-miR-128-3p	ENSAPLG00000003421	TPH2
XLOC_108115	gga-miR-128-3p	ENSAPLG00000010637	PLK1
XLOC_050175	gga-miR-128-3p	ENSAPLG00000003421	TPH2
XLOC_050175	gga-miR-128-3p	ENSAPLG00000010637	PLK1
XLOC_074361	gga-miR-128-3p	ENSAPLG00000003421	TPH2
XLOC_074361	gga-miR-128-3p	ENSAPLG00000010637	PLK1
XLOC_043406	gga-miR-128-3p	ENSAPLG00000003421	TPH2
XLOC_043406	gga-miR-128-3p	ENSAPLG00000010637	PLK1
XLOC_161813	gga-miR-128-3p	ENSAPLG00000003421	TPH2
XLOC_161813	gga-miR-128-3p	ENSAPLG00000010637	PLK1
XLOC_053689	gga-miR-128-3p	ENSAPLG00000003421	TPH2
XLOC_053689	gga-miR-128-3p	ENSAPLG00000010637	PLK1
XLOC_101768	gga-miR-128-3p	ENSAPLG00000003421	TPH2
XLOC_101768	gga-miR-128-3p	ENSAPLG00000010637	PLK1
XLOC_094810	gga-miR-128-3p	ENSAPLG00000003421	TPH2
XLOC_094810	gga-miR-128-3p	ENSAPLG00000010637	PLK1
XLOC_015292	gga-miR-128-3p	ENSAPLG00000003421	TPH2
XLOC_015292	gga-miR-128-3p	ENSAPLG00000010637	PLK1
XLOC_069594	gga-miR-128-3p	ENSAPLG00000003421	TPH2
XLOC_069594	gga-miR-128-3p	ENSAPLG00000010637	PLK1
XLOC_124177	gga-miR-128-3p	ENSAPLG00000003421	TPH2
XLOC_124177	gga-miR-128-3p	ENSAPLG00000010637	PLK1
XLOC_043406	gga-miR-128-3p	ENSAPLG00000003421	TPH2
XLOC_043406	gga-miR-128-3p	ENSAPLG00000010637	PLK1
XLOC_138229	gga-miR-128-3p	ENSAPLG00000003421	TPH2
XLOC_138229	gga-miR-128-3p	ENSAPLG00000010637	PLK1
XLOC_113086	gga-miR-128-3p	ENSAPLG00000003421	TPH2
XLOC_113086	gga-miR-128-3p	ENSAPLG00000010637	PLK1
XLOC_009695	gga-miR-128-3p	ENSAPLG00000003421	TPH2
XLOC_009695	gga-miR-128-3p	ENSAPLG00000010637	PLK1
XLOC_111072	gga-miR-128-3p	ENSAPLG00000003421	TPH2
XLOC_111072	gga-miR-128-3p	ENSAPLG00000010637	PLK1
XLOC_160846	gga-miR-128-3p	ENSAPLG00000003421	TPH2
XLOC_160846	gga-miR-128-3p	ENSAPLG00000010637	PLK1
XLOC_017897	gga-miR-128-3p	ENSAPLG00000003421	TPH2
XLOC_017897	gga-miR-128-3p	ENSAPLG00000010637	PLK1
XLOC_152154	gga-miR-128-3p	ENSAPLG00000003421	TPH2
XLOC_152154	gga-miR-128-3p	ENSAPLG00000010637	PLK1
XLOC_165223	gga-miR-128-3p	ENSAPLG00000003421	TPH2
XLOC_165223	gga-miR-128-3p	ENSAPLG00000010637	PLK1
XLOC_130054	gga-miR-128-3p	ENSAPLG00000003421	TPH2
XLOC_130054	gga-miR-128-3p	ENSAPLG00000010637	PLK1
XLOC_110542	gga-miR-128-3p	ENSAPLG00000003421	TPH2
XLOC_110542	gga-miR-128-3p	ENSAPLG00000010637	PLK1
XLOC_134887	gga-miR-128-3p	ENSAPLG00000003421	TPH2
XLOC_134887	gga-miR-128-3p	ENSAPLG00000010637	PLK1
XLOC_010575	gga-miR-128-3p	ENSAPLG00000003421	TPH2
XLOC_010575	gga-miR-128-3p	ENSAPLG00000010637	PLK1
XLOC_128317	gga-miR-128-3p	ENSAPLG00000003421	TPH2
XLOC_128317	gga-miR-128-3p	ENSAPLG00000010637	PLK1
XLOC_128317	gga-miR-128-3p	ENSAPLG00000003421	TPH2
XLOC_128317	gga-miR-128-3p	ENSAPLG00000010637	PLK1
XLOC_128493	gga-miR-128-3p	ENSAPLG00000003421	TPH2
XLOC_128493	gga-miR-128-3p	ENSAPLG00000010637	PLK1
XLOC_157876	gga-miR-128-3p	ENSAPLG00000003421	TPH2
XLOC_157876	gga-miR-128-3p	ENSAPLG00000010637	PLK1
XLOC_092881	gga-miR-128-3p	ENSAPLG00000003421	TPH2
XLOC_092881	gga-miR-128-3p	ENSAPLG00000010637	PLK1
XLOC_061940	gga-miR-128-3p	ENSAPLG00000003421	TPH2
XLOC_061940	gga-miR-128-3p	ENSAPLG00000010637	PLK1
XLOC_051101	gga-miR-128-3p	ENSAPLG00000003421	TPH2
XLOC_051101	gga-miR-128-3p	ENSAPLG00000010637	PLK1
XLOC_141053	gga-miR-128-3p	ENSAPLG00000003421	TPH2
XLOC_141053	gga-miR-128-3p	ENSAPLG00000010637	PLK1
XLOC_012701	gga-miR-128-3p	ENSAPLG00000003421	TPH2
XLOC_012701	gga-miR-128-3p	ENSAPLG00000010637	PLK1
XLOC_099094	gga-miR-128-3p	ENSAPLG00000003421	TPH2
XLOC_099094	gga-miR-128-3p	ENSAPLG00000010637	PLK1
XLOC_050175	gga-miR-128-3p	ENSAPLG00000003421	TPH2
XLOC_050175	gga-miR-128-3p	ENSAPLG00000010637	PLK1
XLOC_159077	gga-miR-128-3p	ENSAPLG00000003421	TPH2
XLOC_159077	gga-miR-128-3p	ENSAPLG00000010637	PLK1
XLOC_086958	gga-miR-128-3p	ENSAPLG00000003421	TPH2
XLOC_086958	gga-miR-128-3p	ENSAPLG00000010637	PLK1
XLOC_093877	gga-miR-128-3p	ENSAPLG00000003421	TPH2
XLOC_093877	gga-miR-128-3p	ENSAPLG00000010637	PLK1
XLOC_070163	gga-miR-128-3p	ENSAPLG00000003421	TPH2
XLOC_070163	gga-miR-128-3p	ENSAPLG00000010637	PLK1
XLOC_004570	gga-miR-128-3p	ENSAPLG00000003421	TPH2
XLOC_004570	gga-miR-128-3p	ENSAPLG00000010637	PLK1
XLOC_137652	gga-miR-128-3p	ENSAPLG00000003421	TPH2
XLOC_137652	gga-miR-128-3p	ENSAPLG00000010637	PLK1
XLOC_122266	gga-miR-128-3p	ENSAPLG00000003421	TPH2
XLOC_122266	gga-miR-128-3p	ENSAPLG00000010637	PLK1
XLOC_071061	gga-miR-128-3p	ENSAPLG00000003421	TPH2
XLOC_071061	gga-miR-128-3p	ENSAPLG00000010637	PLK1
XLOC_146867	gga-miR-128-3p	ENSAPLG00000003421	TPH2
XLOC_146867	gga-miR-128-3p	ENSAPLG00000010637	PLK1
XLOC_033438	gga-miR-128-3p	ENSAPLG00000003421	TPH2
XLOC_033438	gga-miR-128-3p	ENSAPLG00000010637	PLK1
XLOC_160215	gga-miR-128-3p	ENSAPLG00000003421	TPH2
XLOC_160215	gga-miR-128-3p	ENSAPLG00000010637	PLK1
XLOC_027389	gga-miR-128-3p	ENSAPLG00000003421	TPH2
XLOC_027389	gga-miR-128-3p	ENSAPLG00000010637	PLK1
XLOC_032653	gga-miR-128-3p	ENSAPLG00000003421	TPH2
XLOC_032653	gga-miR-128-3p	ENSAPLG00000010637	PLK1
XLOC_049442	gga-miR-128-3p	ENSAPLG00000003421	TPH2
XLOC_049442	gga-miR-128-3p	ENSAPLG00000010637	PLK1
XLOC_048885	gga-miR-128-3p	ENSAPLG00000003421	TPH2
XLOC_048885	gga-miR-128-3p	ENSAPLG00000010637	PLK1
XLOC_120468	gga-miR-128-3p	ENSAPLG00000003421	TPH2
XLOC_120468	gga-miR-128-3p	ENSAPLG00000010637	PLK1
XLOC_078843	gga-miR-128-3p	ENSAPLG00000003421	TPH2
XLOC_078843	gga-miR-128-3p	ENSAPLG00000010637	PLK1
XLOC_051283	gga-miR-128-3p	ENSAPLG00000003421	TPH2
XLOC_051283	gga-miR-128-3p	ENSAPLG00000010637	PLK1
XLOC_113086	gga-miR-128-3p	ENSAPLG00000003421	TPH2
XLOC_113086	gga-miR-128-3p	ENSAPLG00000010637	PLK1
XLOC_122261	gga-miR-128-3p	ENSAPLG00000003421	TPH2
XLOC_122261	gga-miR-128-3p	ENSAPLG00000010637	PLK1
XLOC_145711	gga-miR-128-3p	ENSAPLG00000003421	TPH2
XLOC_145711	gga-miR-128-3p	ENSAPLG00000010637	PLK1
XLOC_060504	gga-miR-128-3p	ENSAPLG00000003421	TPH2
XLOC_060504	gga-miR-128-3p	ENSAPLG00000010637	PLK1
XLOC_128317	gga-miR-128-3p	ENSAPLG00000003421	TPH2
XLOC_128317	gga-miR-128-3p	ENSAPLG00000010637	PLK1
XLOC_093815	gga-miR-128-3p	ENSAPLG00000003421	TPH2
XLOC_093815	gga-miR-128-3p	ENSAPLG00000010637	PLK1
XLOC_030313	gga-miR-128-3p	ENSAPLG00000003421	TPH2
XLOC_030313	gga-miR-128-3p	ENSAPLG00000010637	PLK1
XLOC_061883	gga-miR-128-3p	ENSAPLG00000003421	TPH2
XLOC_061883	gga-miR-128-3p	ENSAPLG00000010637	PLK1
XLOC_044884	gga-miR-128-3p	ENSAPLG00000003421	TPH2
XLOC_044884	gga-miR-128-3p	ENSAPLG00000010637	PLK1
XLOC_070402	gga-miR-128-3p	ENSAPLG00000003421	TPH2
XLOC_070402	gga-miR-128-3p	ENSAPLG00000010637	PLK1
XLOC_061940	gga-miR-128-3p	ENSAPLG00000003421	TPH2
XLOC_061940	gga-miR-128-3p	ENSAPLG00000010637	PLK1
XLOC_060626	gga-miR-128-3p	ENSAPLG00000003421	TPH2
XLOC_060626	gga-miR-128-3p	ENSAPLG00000010637	PLK1
XLOC_138229	gga-miR-128-3p	ENSAPLG00000003421	TPH2
XLOC_138229	gga-miR-128-3p	ENSAPLG00000010637	PLK1
XLOC_060474	gga-miR-128-3p	ENSAPLG00000003421	TPH2
XLOC_060474	gga-miR-128-3p	ENSAPLG00000010637	PLK1
XLOC_071863	gga-miR-128-3p	ENSAPLG00000003421	TPH2
XLOC_071863	gga-miR-128-3p	ENSAPLG00000010637	PLK1
XLOC_005260	gga-miR-128-3p	ENSAPLG00000003421	TPH2
XLOC_005260	gga-miR-128-3p	ENSAPLG00000010637	PLK1
XLOC_136240	gga-miR-128-3p	ENSAPLG00000003421	TPH2
XLOC_136240	gga-miR-128-3p	ENSAPLG00000010637	PLK1
XLOC_093877	gga-miR-128-3p	ENSAPLG00000003421	TPH2
XLOC_093877	gga-miR-128-3p	ENSAPLG00000010637	PLK1
XLOC_105044	gga-miR-128-3p	ENSAPLG00000003421	TPH2
XLOC_105044	gga-miR-128-3p	ENSAPLG00000010637	PLK1
XLOC_078843	gga-miR-128-3p	ENSAPLG00000003421	TPH2
XLOC_078843	gga-miR-128-3p	ENSAPLG00000010637	PLK1
XLOC_093877	gga-miR-128-3p	ENSAPLG00000003421	TPH2
XLOC_093877	gga-miR-128-3p	ENSAPLG00000010637	PLK1
XLOC_152355	gga-miR-128-3p	ENSAPLG00000003421	TPH2
XLOC_152355	gga-miR-128-3p	ENSAPLG00000010637	PLK1
XLOC_010575	gga-miR-128-3p	ENSAPLG00000003421	TPH2
XLOC_010575	gga-miR-128-3p	ENSAPLG00000010637	PLK1
XLOC_054850	gga-miR-128-3p	ENSAPLG00000003421	TPH2
XLOC_054850	gga-miR-128-3p	ENSAPLG00000010637	PLK1
XLOC_141054	gga-miR-128-3p	ENSAPLG00000003421	TPH2
XLOC_141054	gga-miR-128-3p	ENSAPLG00000010637	PLK1
XLOC_062917	gga-miR-128-3p	ENSAPLG00000003421	TPH2
XLOC_062917	gga-miR-128-3p	ENSAPLG00000010637	PLK1
XLOC_128317	gga-miR-128-3p	ENSAPLG00000003421	TPH2
XLOC_128317	gga-miR-128-3p	ENSAPLG00000010637	PLK1
XLOC_025004	gga-miR-128-3p	ENSAPLG00000003421	TPH2
XLOC_025004	gga-miR-128-3p	ENSAPLG00000010637	PLK1
XLOC_113086	gga-miR-128-3p	ENSAPLG00000003421	TPH2
XLOC_113086	gga-miR-128-3p	ENSAPLG00000010637	PLK1
XLOC_115268	gga-miR-128-3p	ENSAPLG00000003421	TPH2
XLOC_115268	gga-miR-128-3p	ENSAPLG00000010637	PLK1
XLOC_115240	gga-miR-128-3p	ENSAPLG00000003421	TPH2
XLOC_115240	gga-miR-128-3p	ENSAPLG00000010637	PLK1
XLOC_098400	gga-miR-128-3p	ENSAPLG00000003421	TPH2
XLOC_098400	gga-miR-128-3p	ENSAPLG00000010637	PLK1
XLOC_122273	gga-miR-128-3p	ENSAPLG00000003421	TPH2
XLOC_122273	gga-miR-128-3p	ENSAPLG00000010637	PLK1
XLOC_159377	gga-miR-128-3p	ENSAPLG00000003421	TPH2
XLOC_159377	gga-miR-128-3p	ENSAPLG00000010637	PLK1
XLOC_023104	gga-miR-128-3p	ENSAPLG00000003421	TPH2
XLOC_023104	gga-miR-128-3p	ENSAPLG00000010637	PLK1
XLOC_092881	gga-miR-128-3p	ENSAPLG00000003421	TPH2
XLOC_092881	gga-miR-128-3p	ENSAPLG00000010637	PLK1
XLOC_033438	gga-miR-128-3p	ENSAPLG00000003421	TPH2
XLOC_033438	gga-miR-128-3p	ENSAPLG00000010637	PLK1
XLOC_079462	gga-miR-128-3p	ENSAPLG00000003421	TPH2
XLOC_079462	gga-miR-128-3p	ENSAPLG00000010637	PLK1
XLOC_050241	gga-miR-128-3p	ENSAPLG00000003421	TPH2
XLOC_050241	gga-miR-128-3p	ENSAPLG00000010637	PLK1
XLOC_141054	gga-miR-128-3p	ENSAPLG00000003421	TPH2
XLOC_141054	gga-miR-128-3p	ENSAPLG00000010637	PLK1
XLOC_019268	gga-miR-128-3p	ENSAPLG00000003421	TPH2
XLOC_019268	gga-miR-128-3p	ENSAPLG00000010637	PLK1
XLOC_004434	gga-miR-128-3p	ENSAPLG00000003421	TPH2
XLOC_004434	gga-miR-128-3p	ENSAPLG00000010637	PLK1
XLOC_051734	gga-miR-128-3p	ENSAPLG00000003421	TPH2
XLOC_051734	gga-miR-128-3p	ENSAPLG00000010637	PLK1
XLOC_053689	gga-miR-128-3p	ENSAPLG00000003421	TPH2
XLOC_053689	gga-miR-128-3p	ENSAPLG00000010637	PLK1
XLOC_025004	gga-miR-128-3p	ENSAPLG00000003421	TPH2
XLOC_025004	gga-miR-128-3p	ENSAPLG00000010637	PLK1
XLOC_146301	gga-miR-128-3p	ENSAPLG00000003421	TPH2
XLOC_146301	gga-miR-128-3p	ENSAPLG00000010637	PLK1
XLOC_146606	gga-miR-128-3p	ENSAPLG00000003421	TPH2
XLOC_146606	gga-miR-128-3p	ENSAPLG00000010637	PLK1
XLOC_034868	gga-miR-128-3p	ENSAPLG00000003421	TPH2
XLOC_034868	gga-miR-128-3p	ENSAPLG00000010637	PLK1
XLOC_061990	gga-miR-128-3p	ENSAPLG00000003421	TPH2
XLOC_061990	gga-miR-128-3p	ENSAPLG00000010637	PLK1
XLOC_094932	gga-miR-128-3p	ENSAPLG00000003421	TPH2
XLOC_094932	gga-miR-128-3p	ENSAPLG00000010637	PLK1
XLOC_122261	gga-miR-128-3p	ENSAPLG00000003421	TPH2
XLOC_122261	gga-miR-128-3p	ENSAPLG00000010637	PLK1
XLOC_124809	gga-miR-128-3p	ENSAPLG00000003421	TPH2
XLOC_124809	gga-miR-128-3p	ENSAPLG00000010637	PLK1
XLOC_050933	gga-miR-128-3p	ENSAPLG00000003421	TPH2
XLOC_050933	gga-miR-128-3p	ENSAPLG00000010637	PLK1
XLOC_141370	gga-miR-128-3p	ENSAPLG00000003421	TPH2
XLOC_141370	gga-miR-128-3p	ENSAPLG00000010637	PLK1
XLOC_043427	gga-miR-128-3p	ENSAPLG00000003421	TPH2
XLOC_043427	gga-miR-128-3p	ENSAPLG00000010637	PLK1
XLOC_071864	gga-miR-128-3p	ENSAPLG00000003421	TPH2
XLOC_071864	gga-miR-128-3p	ENSAPLG00000010637	PLK1
XLOC_003681	gga-miR-128-3p	ENSAPLG00000003421	TPH2
XLOC_003681	gga-miR-128-3p	ENSAPLG00000010637	PLK1
XLOC_015579	gga-miR-128-3p	ENSAPLG00000003421	TPH2
XLOC_015579	gga-miR-128-3p	ENSAPLG00000010637	PLK1
XLOC_153171	gga-miR-128-3p	ENSAPLG00000003421	TPH2
XLOC_153171	gga-miR-128-3p	ENSAPLG00000010637	PLK1
XLOC_018364	gga-miR-128-3p	ENSAPLG00000003421	TPH2
XLOC_018364	gga-miR-128-3p	ENSAPLG00000010637	PLK1
XLOC_114099	gga-miR-128-3p	ENSAPLG00000003421	TPH2
XLOC_114099	gga-miR-128-3p	ENSAPLG00000010637	PLK1
XLOC_001422	gga-miR-128-3p	ENSAPLG00000003421	TPH2
XLOC_001422	gga-miR-128-3p	ENSAPLG00000010637	PLK1
XLOC_141053	gga-miR-128-3p	ENSAPLG00000003421	TPH2
XLOC_141053	gga-miR-128-3p	ENSAPLG00000010637	PLK1
XLOC_024770	gga-miR-128-3p	ENSAPLG00000003421	TPH2
XLOC_024770	gga-miR-128-3p	ENSAPLG00000010637	PLK1
XLOC_141053	gga-miR-128-3p	ENSAPLG00000003421	TPH2
XLOC_141053	gga-miR-128-3p	ENSAPLG00000010637	PLK1
XLOC_162979	gga-miR-128-3p	ENSAPLG00000003421	TPH2
XLOC_162979	gga-miR-128-3p	ENSAPLG00000010637	PLK1
XLOC_112048	gga-miR-128-3p	ENSAPLG00000003421	TPH2
XLOC_112048	gga-miR-128-3p	ENSAPLG00000010637	PLK1
XLOC_053689	gga-miR-128-3p	ENSAPLG00000003421	TPH2
XLOC_053689	gga-miR-128-3p	ENSAPLG00000010637	PLK1
XLOC_160215	gga-miR-128-3p	ENSAPLG00000003421	TPH2
XLOC_160215	gga-miR-128-3p	ENSAPLG00000010637	PLK1
XLOC_114536	gga-miR-128-3p	ENSAPLG00000003421	TPH2
XLOC_114536	gga-miR-128-3p	ENSAPLG00000010637	PLK1
XLOC_048623	gga-miR-128-3p	ENSAPLG00000003421	TPH2
XLOC_048623	gga-miR-128-3p	ENSAPLG00000010637	PLK1
XLOC_056255	gga-miR-128-3p	ENSAPLG00000003421	TPH2
XLOC_056255	gga-miR-128-3p	ENSAPLG00000010637	PLK1
XLOC_001382	gga-miR-128-3p	ENSAPLG00000003421	TPH2
XLOC_001382	gga-miR-128-3p	ENSAPLG00000010637	PLK1
XLOC_141053	gga-miR-128-3p	ENSAPLG00000003421	TPH2
XLOC_141053	gga-miR-128-3p	ENSAPLG00000010637	PLK1
XLOC_083095	gga-miR-128-3p	ENSAPLG00000003421	TPH2
XLOC_083095	gga-miR-128-3p	ENSAPLG00000010637	PLK1
XLOC_041789	gga-miR-128-3p	ENSAPLG00000003421	TPH2
XLOC_041789	gga-miR-128-3p	ENSAPLG00000010637	PLK1
XLOC_053689	gga-miR-128-3p	ENSAPLG00000003421	TPH2
XLOC_053689	gga-miR-128-3p	ENSAPLG00000010637	PLK1
XLOC_064846	gga-miR-128-3p	ENSAPLG00000003421	TPH2
XLOC_064846	gga-miR-128-3p	ENSAPLG00000010637	PLK1
XLOC_095317	gga-miR-128-3p	ENSAPLG00000003421	TPH2
XLOC_095317	gga-miR-128-3p	ENSAPLG00000010637	PLK1
XLOC_165804	gga-miR-128-3p	ENSAPLG00000003421	TPH2
XLOC_165804	gga-miR-128-3p	ENSAPLG00000010637	PLK1
XLOC_022838	gga-miR-128-3p	ENSAPLG00000003421	TPH2
XLOC_022838	gga-miR-128-3p	ENSAPLG00000010637	PLK1
XLOC_077349	gga-miR-128-3p	ENSAPLG00000003421	TPH2
XLOC_077349	gga-miR-128-3p	ENSAPLG00000010637	PLK1
XLOC_086958	gga-miR-128-3p	ENSAPLG00000003421	TPH2
XLOC_086958	gga-miR-128-3p	ENSAPLG00000010637	PLK1
XLOC_073628	gga-miR-128-3p	ENSAPLG00000003421	TPH2
XLOC_073628	gga-miR-128-3p	ENSAPLG00000010637	PLK1
XLOC_153665	gga-miR-128-3p	ENSAPLG00000003421	TPH2
XLOC_153665	gga-miR-128-3p	ENSAPLG00000010637	PLK1
XLOC_090722	gga-miR-128-3p	ENSAPLG00000003421	TPH2
XLOC_090722	gga-miR-128-3p	ENSAPLG00000010637	PLK1
XLOC_161249	gga-miR-128-3p	ENSAPLG00000003421	TPH2
XLOC_161249	gga-miR-128-3p	ENSAPLG00000010637	PLK1
XLOC_069816	gga-miR-128-3p	ENSAPLG00000003421	TPH2
XLOC_069816	gga-miR-128-3p	ENSAPLG00000010637	PLK1
XLOC_023653	gga-miR-128-3p	ENSAPLG00000003421	TPH2
XLOC_023653	gga-miR-128-3p	ENSAPLG00000010637	PLK1
XLOC_056255	gga-miR-128-3p	ENSAPLG00000003421	TPH2
XLOC_056255	gga-miR-128-3p	ENSAPLG00000010637	PLK1
XLOC_138700	gga-miR-128-3p	ENSAPLG00000003421	TPH2
XLOC_138700	gga-miR-128-3p	ENSAPLG00000010637	PLK1
XLOC_128493	gga-miR-128-3p	ENSAPLG00000003421	TPH2
XLOC_128493	gga-miR-128-3p	ENSAPLG00000010637	PLK1
XLOC_014532	gga-miR-128-3p	ENSAPLG00000003421	TPH2
XLOC_014532	gga-miR-128-3p	ENSAPLG00000010637	PLK1
XLOC_128317	gga-miR-128-3p	ENSAPLG00000003421	TPH2
XLOC_128317	gga-miR-128-3p	ENSAPLG00000010637	PLK1
XLOC_112218	gga-miR-128-3p	ENSAPLG00000003421	TPH2
XLOC_112218	gga-miR-128-3p	ENSAPLG00000010637	PLK1
XLOC_101436	gga-miR-128-3p	ENSAPLG00000003421	TPH2
XLOC_101436	gga-miR-128-3p	ENSAPLG00000010637	PLK1
XLOC_055755	gga-miR-128-3p	ENSAPLG00000003421	TPH2
XLOC_055755	gga-miR-128-3p	ENSAPLG00000010637	PLK1
XLOC_050241	gga-miR-128-3p	ENSAPLG00000003421	TPH2
XLOC_050241	gga-miR-128-3p	ENSAPLG00000010637	PLK1
XLOC_165319	gga-miR-128-3p	ENSAPLG00000003421	TPH2
XLOC_165319	gga-miR-128-3p	ENSAPLG00000010637	PLK1
XLOC_142216	gga-miR-128-3p	ENSAPLG00000003421	TPH2
XLOC_142216	gga-miR-128-3p	ENSAPLG00000010637	PLK1
XLOC_073440	gga-miR-128-3p	ENSAPLG00000003421	TPH2
XLOC_073440	gga-miR-128-3p	ENSAPLG00000010637	PLK1
XLOC_147673	gga-miR-128-3p	ENSAPLG00000003421	TPH2
XLOC_147673	gga-miR-128-3p	ENSAPLG00000010637	PLK1
XLOC_117549	gga-miR-128-3p	ENSAPLG00000003421	TPH2
XLOC_117549	gga-miR-128-3p	ENSAPLG00000010637	PLK1
XLOC_074463	gga-miR-128-3p	ENSAPLG00000003421	TPH2
XLOC_074463	gga-miR-128-3p	ENSAPLG00000010637	PLK1
XLOC_101616	gga-miR-128-3p	ENSAPLG00000003421	TPH2
XLOC_101616	gga-miR-128-3p	ENSAPLG00000010637	PLK1
XLOC_175486	gga-miR-128-3p	ENSAPLG00000003421	TPH2
XLOC_175486	gga-miR-128-3p	ENSAPLG00000010637	PLK1
XLOC_074362	gga-miR-128-3p	ENSAPLG00000003421	TPH2
XLOC_074362	gga-miR-128-3p	ENSAPLG00000010637	PLK1
XLOC_054850	gga-miR-128-3p	ENSAPLG00000003421	TPH2
XLOC_054850	gga-miR-128-3p	ENSAPLG00000010637	PLK1
XLOC_015145	gga-miR-128-3p	ENSAPLG00000003421	TPH2
XLOC_015145	gga-miR-128-3p	ENSAPLG00000010637	PLK1
XLOC_088927	gga-miR-128-3p	ENSAPLG00000003421	TPH2
XLOC_088927	gga-miR-128-3p	ENSAPLG00000010637	PLK1
XLOC_141054	gga-miR-128-3p	ENSAPLG00000003421	TPH2
XLOC_141054	gga-miR-128-3p	ENSAPLG00000010637	PLK1
XLOC_107833	gga-miR-128-3p	ENSAPLG00000003421	TPH2
XLOC_107833	gga-miR-128-3p	ENSAPLG00000010637	PLK1
XLOC_163621	gga-miR-128-3p	ENSAPLG00000003421	TPH2
XLOC_163621	gga-miR-128-3p	ENSAPLG00000010637	PLK1
XLOC_001366	gga-miR-128-3p	ENSAPLG00000003421	TPH2
XLOC_001366	gga-miR-128-3p	ENSAPLG00000010637	PLK1
XLOC_141370	gga-miR-128-3p	ENSAPLG00000003421	TPH2
XLOC_141370	gga-miR-128-3p	ENSAPLG00000010637	PLK1
XLOC_074409	gga-miR-128-3p	ENSAPLG00000003421	TPH2
XLOC_074409	gga-miR-128-3p	ENSAPLG00000010637	PLK1
XLOC_050175	gga-miR-128-3p	ENSAPLG00000003421	TPH2
XLOC_050175	gga-miR-128-3p	ENSAPLG00000010637	PLK1
XLOC_005946	gga-miR-128-3p	ENSAPLG00000003421	TPH2
XLOC_005946	gga-miR-128-3p	ENSAPLG00000010637	PLK1
XLOC_000966	gga-miR-128-3p	ENSAPLG00000003421	TPH2
XLOC_000966	gga-miR-128-3p	ENSAPLG00000010637	PLK1
XLOC_071061	gga-miR-128-3p	ENSAPLG00000003421	TPH2
XLOC_071061	gga-miR-128-3p	ENSAPLG00000010637	PLK1
XLOC_117549	gga-miR-128-3p	ENSAPLG00000003421	TPH2
XLOC_117549	gga-miR-128-3p	ENSAPLG00000010637	PLK1
XLOC_116255	gga-miR-128-3p	ENSAPLG00000003421	TPH2
XLOC_116255	gga-miR-128-3p	ENSAPLG00000010637	PLK1
XLOC_091882	gga-miR-128-3p	ENSAPLG00000003421	TPH2
XLOC_091882	gga-miR-128-3p	ENSAPLG00000010637	PLK1
XLOC_097298	gga-miR-128-3p	ENSAPLG00000003421	TPH2
XLOC_097298	gga-miR-128-3p	ENSAPLG00000010637	PLK1
XLOC_021924	gga-miR-128-3p	ENSAPLG00000003421	TPH2
XLOC_021924	gga-miR-128-3p	ENSAPLG00000010637	PLK1
XLOC_112719	gga-miR-128-3p	ENSAPLG00000003421	TPH2
XLOC_112719	gga-miR-128-3p	ENSAPLG00000010637	PLK1
XLOC_155783	gga-miR-128-3p	ENSAPLG00000003421	TPH2
XLOC_155783	gga-miR-128-3p	ENSAPLG00000010637	PLK1
XLOC_009142	gga-miR-128-3p	ENSAPLG00000003421	TPH2
XLOC_009142	gga-miR-128-3p	ENSAPLG00000010637	PLK1
XLOC_017897	gga-miR-128-3p	ENSAPLG00000003421	TPH2
XLOC_017897	gga-miR-128-3p	ENSAPLG00000010637	PLK1
XLOC_159377	gga-miR-128-3p	ENSAPLG00000003421	TPH2
XLOC_159377	gga-miR-128-3p	ENSAPLG00000010637	PLK1
XLOC_165319	gga-miR-128-3p	ENSAPLG00000003421	TPH2
XLOC_165319	gga-miR-128-3p	ENSAPLG00000010637	PLK1
XLOC_022838	gga-miR-128-3p	ENSAPLG00000003421	TPH2
XLOC_022838	gga-miR-128-3p	ENSAPLG00000010637	PLK1
XLOC_138229	gga-miR-128-3p	ENSAPLG00000003421	TPH2
XLOC_138229	gga-miR-128-3p	ENSAPLG00000010637	PLK1
XLOC_027996	gga-miR-128-3p	ENSAPLG00000003421	TPH2
XLOC_027996	gga-miR-128-3p	ENSAPLG00000010637	PLK1
XLOC_112427	gga-miR-128-3p	ENSAPLG00000003421	TPH2
XLOC_112427	gga-miR-128-3p	ENSAPLG00000010637	PLK1
XLOC_113086	gga-miR-128-3p	ENSAPLG00000003421	TPH2
XLOC_113086	gga-miR-128-3p	ENSAPLG00000010637	PLK1
XLOC_048875	gga-miR-128-3p	ENSAPLG00000003421	TPH2
XLOC_048875	gga-miR-128-3p	ENSAPLG00000010637	PLK1
XLOC_165319	gga-miR-128-3p	ENSAPLG00000003421	TPH2
XLOC_165319	gga-miR-128-3p	ENSAPLG00000010637	PLK1
XLOC_121848	gga-miR-128-3p	ENSAPLG00000003421	TPH2
XLOC_121848	gga-miR-128-3p	ENSAPLG00000010637	PLK1
XLOC_123807	gga-miR-128-3p	ENSAPLG00000003421	TPH2
XLOC_123807	gga-miR-128-3p	ENSAPLG00000010637	PLK1
XLOC_016314	gga-miR-128-3p	ENSAPLG00000003421	TPH2
XLOC_016314	gga-miR-128-3p	ENSAPLG00000010637	PLK1
XLOC_071061	gga-miR-128-3p	ENSAPLG00000003421	TPH2
XLOC_071061	gga-miR-128-3p	ENSAPLG00000010637	PLK1
XLOC_141054	gga-miR-128-3p	ENSAPLG00000003421	TPH2
XLOC_141054	gga-miR-128-3p	ENSAPLG00000010637	PLK1
XLOC_166038	gga-miR-128-3p	ENSAPLG00000003421	TPH2
XLOC_166038	gga-miR-128-3p	ENSAPLG00000010637	PLK1
XLOC_141054	gga-miR-128-3p	ENSAPLG00000003421	TPH2
XLOC_141054	gga-miR-128-3p	ENSAPLG00000010637	PLK1
XLOC_064846	gga-miR-128-3p	ENSAPLG00000003421	TPH2
XLOC_064846	gga-miR-128-3p	ENSAPLG00000010637	PLK1
XLOC_141053	gga-miR-128-3p	ENSAPLG00000003421	TPH2
XLOC_141053	gga-miR-128-3p	ENSAPLG00000010637	PLK1
XLOC_113846	gga-miR-128-3p	ENSAPLG00000003421	TPH2
XLOC_113846	gga-miR-128-3p	ENSAPLG00000010637	PLK1
XLOC_141053	gga-miR-128-3p	ENSAPLG00000003421	TPH2
XLOC_141053	gga-miR-128-3p	ENSAPLG00000010637	PLK1
XLOC_055483	gga-miR-128-3p	ENSAPLG00000003421	TPH2
XLOC_055483	gga-miR-128-3p	ENSAPLG00000010637	PLK1
XLOC_162161	gga-miR-128-3p	ENSAPLG00000003421	TPH2
XLOC_162161	gga-miR-128-3p	ENSAPLG00000010637	PLK1
XLOC_129500	gga-miR-128-3p	ENSAPLG00000003421	TPH2
XLOC_129500	gga-miR-128-3p	ENSAPLG00000010637	PLK1
XLOC_009348	gga-miR-128-3p	ENSAPLG00000003421	TPH2
XLOC_009348	gga-miR-128-3p	ENSAPLG00000010637	PLK1
XLOC_053689	gga-miR-1388a-3p	ENSAPLG00000009290	KIF2C
XLOC_065342	gga-miR-1388a-3p	ENSAPLG00000009290	KIF2C
XLOC_146606	gga-miR-1388a-3p	ENSAPLG00000009290	KIF2C
XLOC_034868	gga-miR-1388a-3p	ENSAPLG00000009290	KIF2C
XLOC_019397	gga-miR-1388a-3p	ENSAPLG00000009290	KIF2C
XLOC_122261	gga-miR-1388a-3p	ENSAPLG00000009290	KIF2C
XLOC_124809	gga-miR-1388a-3p	ENSAPLG00000009290	KIF2C
XLOC_073868	gga-miR-1388a-3p	ENSAPLG00000009290	KIF2C
XLOC_141370	gga-miR-1388a-3p	ENSAPLG00000009290	KIF2C
XLOC_071864	gga-miR-1388a-3p	ENSAPLG00000009290	KIF2C
XLOC_003681	gga-miR-1388a-3p	ENSAPLG00000009290	KIF2C
XLOC_137871	gga-miR-1388a-3p	ENSAPLG00000009290	KIF2C
XLOC_041085	gga-miR-1388a-3p	ENSAPLG00000009290	KIF2C
XLOC_015579	gga-miR-1388a-3p	ENSAPLG00000009290	KIF2C
XLOC_018364	gga-miR-1388a-3p	ENSAPLG00000009290	KIF2C
XLOC_114099	gga-miR-1388a-3p	ENSAPLG00000009290	KIF2C
XLOC_001422	gga-miR-1388a-3p	ENSAPLG00000009290	KIF2C
XLOC_141053	gga-miR-1388a-3p	ENSAPLG00000009290	KIF2C
XLOC_132055	gga-miR-1388a-3p	ENSAPLG00000009290	KIF2C
XLOC_111070	gga-miR-1388a-3p	ENSAPLG00000009290	KIF2C
XLOC_141053	gga-miR-1388a-3p	ENSAPLG00000009290	KIF2C
XLOC_162979	gga-miR-1388a-3p	ENSAPLG00000009290	KIF2C
XLOC_053689	gga-miR-1388a-3p	ENSAPLG00000009290	KIF2C
XLOC_017897	gga-miR-1388a-3p	ENSAPLG00000009290	KIF2C
XLOC_160215	gga-miR-1388a-3p	ENSAPLG00000009290	KIF2C
XLOC_114536	gga-miR-1388a-3p	ENSAPLG00000009290	KIF2C
XLOC_001382	gga-miR-1388a-3p	ENSAPLG00000009290	KIF2C
XLOC_141053	gga-miR-1388a-3p	ENSAPLG00000009290	KIF2C
XLOC_018494	gga-miR-1388a-3p	ENSAPLG00000009290	KIF2C
XLOC_053689	gga-miR-1388a-3p	ENSAPLG00000009290	KIF2C
XLOC_041789	gga-miR-1388a-3p	ENSAPLG00000009290	KIF2C
XLOC_095317	gga-miR-1388a-3p	ENSAPLG00000009290	KIF2C
XLOC_077349	gga-miR-1388a-3p	ENSAPLG00000009290	KIF2C
XLOC_083932	gga-miR-1388a-3p	ENSAPLG00000009290	KIF2C
XLOC_086958	gga-miR-1388a-3p	ENSAPLG00000009290	KIF2C
XLOC_073628	gga-miR-1388a-3p	ENSAPLG00000009290	KIF2C
XLOC_153665	gga-miR-1388a-3p	ENSAPLG00000009290	KIF2C
XLOC_090722	gga-miR-1388a-3p	ENSAPLG00000009290	KIF2C
XLOC_161249	gga-miR-1388a-3p	ENSAPLG00000009290	KIF2C
XLOC_107628	gga-miR-1388a-3p	ENSAPLG00000009290	KIF2C
XLOC_130064	gga-miR-1388a-3p	ENSAPLG00000009290	KIF2C
XLOC_128493	gga-miR-1388a-3p	ENSAPLG00000009290	KIF2C
XLOC_014532	gga-miR-1388a-3p	ENSAPLG00000009290	KIF2C
XLOC_128317	gga-miR-1388a-3p	ENSAPLG00000009290	KIF2C
XLOC_101436	gga-miR-1388a-3p	ENSAPLG00000009290	KIF2C
XLOC_133141	gga-miR-1388a-3p	ENSAPLG00000009290	KIF2C
XLOC_055755	gga-miR-1388a-3p	ENSAPLG00000009290	KIF2C
XLOC_050241	gga-miR-1388a-3p	ENSAPLG00000009290	KIF2C
XLOC_142216	gga-miR-1388a-3p	ENSAPLG00000009290	KIF2C
XLOC_147673	gga-miR-1388a-3p	ENSAPLG00000009290	KIF2C
XLOC_156125	gga-miR-1388a-3p	ENSAPLG00000009290	KIF2C
XLOC_054850	gga-miR-1388a-3p	ENSAPLG00000009290	KIF2C
XLOC_088927	gga-miR-1388a-3p	ENSAPLG00000009290	KIF2C
XLOC_061985	gga-miR-1388a-3p	ENSAPLG00000009290	KIF2C
XLOC_141054	gga-miR-1388a-3p	ENSAPLG00000009290	KIF2C
XLOC_001366	gga-miR-1388a-3p	ENSAPLG00000009290	KIF2C
XLOC_163621	gga-miR-1388a-3p	ENSAPLG00000009290	KIF2C
XLOC_107833	gga-miR-1388a-3p	ENSAPLG00000009290	KIF2C
XLOC_141370	gga-miR-1388a-3p	ENSAPLG00000009290	KIF2C
XLOC_074409	gga-miR-1388a-3p	ENSAPLG00000009290	KIF2C
XLOC_005946	gga-miR-1388a-3p	ENSAPLG00000009290	KIF2C
XLOC_000966	gga-miR-1388a-3p	ENSAPLG00000009290	KIF2C
XLOC_057863	gga-miR-1388a-3p	ENSAPLG00000009290	KIF2C
XLOC_112719	gga-miR-1388a-3p	ENSAPLG00000009290	KIF2C
XLOC_052357	gga-miR-1388a-3p	ENSAPLG00000009290	KIF2C
XLOC_155783	gga-miR-1388a-3p	ENSAPLG00000009290	KIF2C
XLOC_009142	gga-miR-1388a-3p	ENSAPLG00000009290	KIF2C
XLOC_015293	gga-miR-1388a-3p	ENSAPLG00000009290	KIF2C
XLOC_017897	gga-miR-1388a-3p	ENSAPLG00000009290	KIF2C
XLOC_159377	gga-miR-1388a-3p	ENSAPLG00000009290	KIF2C
XLOC_138229	gga-miR-1388a-3p	ENSAPLG00000009290	KIF2C
XLOC_027996	gga-miR-1388a-3p	ENSAPLG00000009290	KIF2C
XLOC_112427	gga-miR-1388a-3p	ENSAPLG00000009290	KIF2C
XLOC_006832	gga-miR-1388a-3p	ENSAPLG00000009290	KIF2C
XLOC_071398	gga-miR-1388a-3p	ENSAPLG00000009290	KIF2C
XLOC_141054	gga-miR-1388a-3p	ENSAPLG00000009290	KIF2C
XLOC_166038	gga-miR-1388a-3p	ENSAPLG00000009290	KIF2C
XLOC_141054	gga-miR-1388a-3p	ENSAPLG00000009290	KIF2C
XLOC_132055	gga-miR-1388a-3p	ENSAPLG00000009290	KIF2C
XLOC_141053	gga-miR-1388a-3p	ENSAPLG00000009290	KIF2C
XLOC_162161	gga-miR-1388a-3p	ENSAPLG00000009290	KIF2C
XLOC_079462	gga-miR-1388a-3p	ENSAPLG00000009290	KIF2C
XLOC_050175	gga-miR-1388a-3p	ENSAPLG00000009290	KIF2C
XLOC_074361	gga-miR-1388a-3p	ENSAPLG00000009290	KIF2C
XLOC_043406	gga-miR-1388a-3p	ENSAPLG00000009290	KIF2C
XLOC_053689	gga-miR-1388a-3p	ENSAPLG00000009290	KIF2C
XLOC_144434	gga-miR-1388a-3p	ENSAPLG00000009290	KIF2C
XLOC_062264	gga-miR-1388a-3p	ENSAPLG00000009290	KIF2C
XLOC_042271	gga-miR-1388a-3p	ENSAPLG00000009290	KIF2C
XLOC_124177	gga-miR-1388a-3p	ENSAPLG00000009290	KIF2C
XLOC_043406	gga-miR-1388a-3p	ENSAPLG00000009290	KIF2C
XLOC_138229	gga-miR-1388a-3p	ENSAPLG00000009290	KIF2C
XLOC_017897	gga-miR-1388a-3p	ENSAPLG00000009290	KIF2C
XLOC_160846	gga-miR-1388a-3p	ENSAPLG00000009290	KIF2C
XLOC_111072	gga-miR-1388a-3p	ENSAPLG00000009290	KIF2C
XLOC_130064	gga-miR-1388a-3p	ENSAPLG00000009290	KIF2C
XLOC_165223	gga-miR-1388a-3p	ENSAPLG00000009290	KIF2C
XLOC_130054	gga-miR-1388a-3p	ENSAPLG00000009290	KIF2C
XLOC_032653	gga-miR-1388a-3p	ENSAPLG00000009290	KIF2C
XLOC_110542	gga-miR-1388a-3p	ENSAPLG00000009290	KIF2C
XLOC_114052	gga-miR-1388a-3p	ENSAPLG00000009290	KIF2C
XLOC_134887	gga-miR-1388a-3p	ENSAPLG00000009290	KIF2C
XLOC_093906	gga-miR-1388a-3p	ENSAPLG00000009290	KIF2C
XLOC_128317	gga-miR-1388a-3p	ENSAPLG00000009290	KIF2C
XLOC_128317	gga-miR-1388a-3p	ENSAPLG00000009290	KIF2C
XLOC_010575	gga-miR-1388a-3p	ENSAPLG00000009290	KIF2C
XLOC_022838	gga-miR-1388a-3p	ENSAPLG00000009290	KIF2C
XLOC_128493	gga-miR-1388a-3p	ENSAPLG00000009290	KIF2C
XLOC_070168	gga-miR-1388a-3p	ENSAPLG00000009290	KIF2C
XLOC_051101	gga-miR-1388a-3p	ENSAPLG00000009290	KIF2C
XLOC_092881	gga-miR-1388a-3p	ENSAPLG00000009290	KIF2C
XLOC_012701	gga-miR-1388a-3p	ENSAPLG00000009290	KIF2C
XLOC_141053	gga-miR-1388a-3p	ENSAPLG00000009290	KIF2C
XLOC_099094	gga-miR-1388a-3p	ENSAPLG00000009290	KIF2C
XLOC_050175	gga-miR-1388a-3p	ENSAPLG00000009290	KIF2C
XLOC_086958	gga-miR-1388a-3p	ENSAPLG00000009290	KIF2C
XLOC_061985	gga-miR-1388a-3p	ENSAPLG00000009290	KIF2C
XLOC_070163	gga-miR-1388a-3p	ENSAPLG00000009290	KIF2C
XLOC_137652	gga-miR-1388a-3p	ENSAPLG00000009290	KIF2C
XLOC_146867	gga-miR-1388a-3p	ENSAPLG00000009290	KIF2C
XLOC_033438	gga-miR-1388a-3p	ENSAPLG00000009290	KIF2C
XLOC_000458	gga-miR-1388a-3p	ENSAPLG00000009290	KIF2C
XLOC_069033	gga-miR-1388a-3p	ENSAPLG00000009290	KIF2C
XLOC_160215	gga-miR-1388a-3p	ENSAPLG00000009290	KIF2C
XLOC_125831	gga-miR-1388a-3p	ENSAPLG00000009290	KIF2C
XLOC_032653	gga-miR-1388a-3p	ENSAPLG00000009290	KIF2C
XLOC_111094	gga-miR-1388a-3p	ENSAPLG00000009290	KIF2C
XLOC_049442	gga-miR-1388a-3p	ENSAPLG00000009290	KIF2C
XLOC_078843	gga-miR-1388a-3p	ENSAPLG00000009290	KIF2C
XLOC_133525	gga-miR-1388a-3p	ENSAPLG00000009290	KIF2C
XLOC_145711	gga-miR-1388a-3p	ENSAPLG00000009290	KIF2C
XLOC_122261	gga-miR-1388a-3p	ENSAPLG00000009290	KIF2C
XLOC_017514	gga-miR-1388a-3p	ENSAPLG00000009290	KIF2C
XLOC_061985	gga-miR-1388a-3p	ENSAPLG00000009290	KIF2C
XLOC_128317	gga-miR-1388a-3p	ENSAPLG00000009290	KIF2C
XLOC_060504	gga-miR-1388a-3p	ENSAPLG00000009290	KIF2C
XLOC_112600	gga-miR-1388a-3p	ENSAPLG00000009290	KIF2C
XLOC_036501	gga-miR-1388a-3p	ENSAPLG00000009290	KIF2C
XLOC_060626	gga-miR-1388a-3p	ENSAPLG00000009290	KIF2C
XLOC_138229	gga-miR-1388a-3p	ENSAPLG00000009290	KIF2C
XLOC_060474	gga-miR-1388a-3p	ENSAPLG00000009290	KIF2C
XLOC_071863	gga-miR-1388a-3p	ENSAPLG00000009290	KIF2C
XLOC_022662	gga-miR-1388a-3p	ENSAPLG00000009290	KIF2C
XLOC_134860	gga-miR-1388a-3p	ENSAPLG00000009290	KIF2C
XLOC_005260	gga-miR-1388a-3p	ENSAPLG00000009290	KIF2C
XLOC_077986	gga-miR-1388a-3p	ENSAPLG00000009290	KIF2C
XLOC_136240	gga-miR-1388a-3p	ENSAPLG00000009290	KIF2C
XLOC_078843	gga-miR-1388a-3p	ENSAPLG00000009290	KIF2C
XLOC_009142	gga-miR-1388a-3p	ENSAPLG00000009290	KIF2C
XLOC_010575	gga-miR-1388a-3p	ENSAPLG00000009290	KIF2C
XLOC_054850	gga-miR-1388a-3p	ENSAPLG00000009290	KIF2C
XLOC_141054	gga-miR-1388a-3p	ENSAPLG00000009290	KIF2C
XLOC_062917	gga-miR-1388a-3p	ENSAPLG00000009290	KIF2C
XLOC_128317	gga-miR-1388a-3p	ENSAPLG00000009290	KIF2C
XLOC_115268	gga-miR-1388a-3p	ENSAPLG00000009290	KIF2C
XLOC_115240	gga-miR-1388a-3p	ENSAPLG00000009290	KIF2C
XLOC_023104	gga-miR-1388a-3p	ENSAPLG00000009290	KIF2C
XLOC_033438	gga-miR-1388a-3p	ENSAPLG00000009290	KIF2C
XLOC_092881	gga-miR-1388a-3p	ENSAPLG00000009290	KIF2C
XLOC_079462	gga-miR-1388a-3p	ENSAPLG00000009290	KIF2C
XLOC_050241	gga-miR-1388a-3p	ENSAPLG00000009290	KIF2C
XLOC_047965	gga-miR-1388a-3p	ENSAPLG00000009290	KIF2C
XLOC_141054	gga-miR-1388a-3p	ENSAPLG00000009290	KIF2C
XLOC_019268	gga-miR-1388a-3p	ENSAPLG00000009290	KIF2C
XLOC_154650	gga-miR-1388a-3p	ENSAPLG00000009290	KIF2C
XLOC_106349	gga-miR-1388a-3p	ENSAPLG00000009290	KIF2C
XLOC_004434	gga-miR-1388a-3p	ENSAPLG00000009290	KIF2C
XLOC_051734	gga-miR-1388a-3p	ENSAPLG00000009290	KIF2C
XLOC_128317	novel_448	ENSAPLG00000006651	LCAT
XLOC_077986	novel_448	ENSAPLG00000006651	LCAT
XLOC_128317	novel_448	ENSAPLG00000006651	LCAT
XLOC_141053	novel_448	ENSAPLG00000006651	LCAT
XLOC_176310	novel_448	ENSAPLG00000006651	LCAT
XLOC_141053	novel_448	ENSAPLG00000006651	LCAT
XLOC_141053	novel_448	ENSAPLG00000006651	LCAT
XLOC_003514	novel_448	ENSAPLG00000006651	LCAT
XLOC_001422	novel_448	ENSAPLG00000006651	LCAT
XLOC_152154	novel_448	ENSAPLG00000006651	LCAT
XLOC_141053	novel_448	ENSAPLG00000006651	LCAT
XLOC_138229	novel_448	ENSAPLG00000006651	LCAT
XLOC_004570	novel_448	ENSAPLG00000006651	LCAT
XLOC_128317	novel_448	ENSAPLG00000006651	LCAT
XLOC_124809	novel_448	ENSAPLG00000006651	LCAT
XLOC_095317	novel_448	ENSAPLG00000006651	LCAT
XLOC_138229	novel_448	ENSAPLG00000006651	LCAT
XLOC_053689	novel_448	ENSAPLG00000006651	LCAT
XLOC_138229	novel_448	ENSAPLG00000006651	LCAT
XLOC_109910	novel_448	ENSAPLG00000006651	LCAT
XLOC_022851	novel_448	ENSAPLG00000006651	LCAT
XLOC_141053	novel_448	ENSAPLG00000006651	LCAT
XLOC_141053	novel_448	ENSAPLG00000006651	LCAT
XLOC_128317	novel_448	ENSAPLG00000006651	LCAT
XLOC_053689	novel_448	ENSAPLG00000006651	LCAT
XLOC_062917	novel_448	ENSAPLG00000006651	LCAT
XLOC_128317	novel_448	ENSAPLG00000006651	LCAT
XLOC_051283	novel_448	ENSAPLG00000006651	LCAT
XLOC_128493	novel_448	ENSAPLG00000006651	LCAT
XLOC_152355	novel_448	ENSAPLG00000006651	LCAT
XLOC_095317	gga-let-7g-5p	ENSAPLG00000015398	VSTM5
XLOC_095317	gga-let-7g-5p	ENSAPLG00000015398	VSTM5
XLOC_165804	gga-let-7g-5p	ENSAPLG00000015398	VSTM5
XLOC_165804	gga-let-7g-5p	ENSAPLG00000015398	VSTM5
XLOC_061985	gga-let-7g-5p	ENSAPLG00000015398	VSTM5
XLOC_061985	gga-let-7g-5p	ENSAPLG00000015398	VSTM5
XLOC_141053	gga-let-7g-5p	ENSAPLG00000015398	VSTM5
XLOC_141053	gga-let-7g-5p	ENSAPLG00000015398	VSTM5
XLOC_141053	gga-let-7g-5p	ENSAPLG00000015398	VSTM5
XLOC_141053	gga-let-7g-5p	ENSAPLG00000015398	VSTM5
XLOC_099094	gga-let-7g-5p	ENSAPLG00000015398	VSTM5
XLOC_099094	gga-let-7g-5p	ENSAPLG00000015398	VSTM5
XLOC_053689	gga-let-7g-5p	ENSAPLG00000015398	VSTM5
XLOC_053689	gga-let-7g-5p	ENSAPLG00000015398	VSTM5
XLOC_041789	gga-let-7g-5p	ENSAPLG00000015398	VSTM5
XLOC_041789	gga-let-7g-5p	ENSAPLG00000015398	VSTM5
XLOC_159077	gga-let-7g-5p	ENSAPLG00000015398	VSTM5
XLOC_159077	gga-let-7g-5p	ENSAPLG00000015398	VSTM5
XLOC_001382	gga-let-7g-5p	ENSAPLG00000015398	VSTM5
XLOC_001382	gga-let-7g-5p	ENSAPLG00000015398	VSTM5
XLOC_092881	gga-let-7g-5p	ENSAPLG00000015398	VSTM5
XLOC_092881	gga-let-7g-5p	ENSAPLG00000015398	VSTM5
XLOC_051101	gga-let-7g-5p	ENSAPLG00000015398	VSTM5
XLOC_051101	gga-let-7g-5p	ENSAPLG00000015398	VSTM5
XLOC_128493	gga-let-7g-5p	ENSAPLG00000015398	VSTM5
XLOC_128493	gga-let-7g-5p	ENSAPLG00000015398	VSTM5
XLOC_138700	gga-let-7g-5p	ENSAPLG00000015398	VSTM5
XLOC_138700	gga-let-7g-5p	ENSAPLG00000015398	VSTM5
XLOC_144584	gga-let-7g-5p	ENSAPLG00000015398	VSTM5
XLOC_144584	gga-let-7g-5p	ENSAPLG00000015398	VSTM5
XLOC_161249	gga-let-7g-5p	ENSAPLG00000015398	VSTM5
XLOC_161249	gga-let-7g-5p	ENSAPLG00000015398	VSTM5
XLOC_032653	gga-let-7g-5p	ENSAPLG00000015398	VSTM5
XLOC_032653	gga-let-7g-5p	ENSAPLG00000015398	VSTM5
XLOC_153665	gga-let-7g-5p	ENSAPLG00000015398	VSTM5
XLOC_153665	gga-let-7g-5p	ENSAPLG00000015398	VSTM5
XLOC_137652	gga-let-7g-5p	ENSAPLG00000015398	VSTM5
XLOC_137652	gga-let-7g-5p	ENSAPLG00000015398	VSTM5
XLOC_083932	gga-let-7g-5p	ENSAPLG00000015398	VSTM5
XLOC_083932	gga-let-7g-5p	ENSAPLG00000015398	VSTM5
XLOC_073628	gga-let-7g-5p	ENSAPLG00000015398	VSTM5
XLOC_073628	gga-let-7g-5p	ENSAPLG00000015398	VSTM5
XLOC_000458	gga-let-7g-5p	ENSAPLG00000015398	VSTM5
XLOC_000458	gga-let-7g-5p	ENSAPLG00000015398	VSTM5
XLOC_069033	gga-let-7g-5p	ENSAPLG00000015398	VSTM5
XLOC_069033	gga-let-7g-5p	ENSAPLG00000015398	VSTM5
XLOC_124809	gga-let-7g-5p	ENSAPLG00000015398	VSTM5
XLOC_124809	gga-let-7g-5p	ENSAPLG00000015398	VSTM5
XLOC_122261	gga-let-7g-5p	ENSAPLG00000015398	VSTM5
XLOC_122261	gga-let-7g-5p	ENSAPLG00000015398	VSTM5
XLOC_043406	gga-let-7g-5p	ENSAPLG00000015398	VSTM5
XLOC_043406	gga-let-7g-5p	ENSAPLG00000015398	VSTM5
XLOC_141370	gga-let-7g-5p	ENSAPLG00000015398	VSTM5
XLOC_141370	gga-let-7g-5p	ENSAPLG00000015398	VSTM5
XLOC_043427	gga-let-7g-5p	ENSAPLG00000015398	VSTM5
XLOC_043427	gga-let-7g-5p	ENSAPLG00000015398	VSTM5
XLOC_053689	gga-let-7g-5p	ENSAPLG00000015398	VSTM5
XLOC_053689	gga-let-7g-5p	ENSAPLG00000015398	VSTM5
XLOC_069594	gga-let-7g-5p	ENSAPLG00000015398	VSTM5
XLOC_069594	gga-let-7g-5p	ENSAPLG00000015398	VSTM5
XLOC_074361	gga-let-7g-5p	ENSAPLG00000015398	VSTM5
[truncated: 3,546 more rows]
