# Supplementary material for: Identification of Differentially Expressed Non-coding RNA Networks With Potential Immunoregulatory Roles During Salmonella Enteritidis Infection in Ducks
Source: Front Vet Sci. 2021 Jun 16;8:692501. doi: 10.3389/fvets.2021.692501 (PMC8242174; doi:10.3389/fvets.2021.692501)
Supplement: Supplementary Table 5 — Analysis of differentially expressed miRNAs between 0, 3, and 6 hpi. [file Table_5.XLSX]

## Sheet: T_3h_vs_T_0h
ID	T_3h_readcount	T_0h_readcount	log2FoldChange	pval	padj	log2FoldChange		sRNA	T_3h_readcount	T_0h_readcount	log2FoldChange	pval	padj	transcript_id	gene_id	gene_name	feature_id	T_3h_FPKM	T_0h_FPKM	log2.foldchange.	pvalue	qvalue
novel_circ_0012829	33.1667	9.77894	1.6657	2.946e-05	0.00071143	1.6657		gga-miR-1451-5p	309.084	545.785	-0.81452	2.2871e-18	1.9732e-17	ENSAPLT00000003316	ENSAPLG00000003254	MAMLD1	transcript	0.310788	8.57892	-4.61186	5.40384e-05	0.000910113
novel_circ_0020565	58.6771	35.317	0.72379	0.0073189	0.04625	0.72379		gga-miR-1451-5p	309.084	545.785	-0.81452	2.2871e-18	1.9732e-17	ENSAPLT00000003316	ENSAPLG00000003254	MAMLD1	transcript	0.310788	8.57892	-4.61186	5.40384e-05	0.000910113
novel_circ_0015268	1.23771	10.5791	-2.4862	0.00071466	0.0092337	-2.4862		gga-miR-1451-5p	309.084	545.785	-0.81452	2.2871e-18	1.9732e-17	ENSAPLT00000003316	ENSAPLG00000003254	MAMLD1	transcript	0.310788	8.57892	-4.61186	5.40384e-05	0.000910113
novel_circ_0001064	45.2434	0	5.5562	2.378e-13	6.8911e-11	5.5562		gga-miR-1451-5p	309.084	545.785	-0.81452	2.2871e-18	1.9732e-17	ENSAPLT00000003316	ENSAPLG00000003254	MAMLD1	transcript	0.310788	8.57892	-4.61186	5.40384e-05	0.000910113
novel_circ_0001069	25.3992	0	4.8339	1.1882e-09	1.4608e-07	4.8339		gga-miR-1451-5p	309.084	545.785	-0.81452	2.2871e-18	1.9732e-17	ENSAPLT00000003316	ENSAPLG00000003254	MAMLD1	transcript	0.310788	8.57892	-4.61186	5.40384e-05	0.000910113
novel_circ_0001067	21.7509	0	4.6446	7.663e-09	6.7584e-07	4.6446		gga-miR-1451-5p	309.084	545.785	-0.81452	2.2871e-18	1.9732e-17	ENSAPLT00000003316	ENSAPLG00000003254	MAMLD1	transcript	0.310788	8.57892	-4.61186	5.40384e-05	0.000910113
novel_circ_0009152	28.786	50.7172	-0.8017	0.0061587	0.041436	-0.8017		gga-miR-1451-5p	309.084	545.785	-0.81452	2.2871e-18	1.9732e-17	ENSAPLT00000003316	ENSAPLG00000003254	MAMLD1	transcript	0.310788	8.57892	-4.61186	5.40384e-05	0.000910113
novel_circ_0019717	1.03021	8.14159	-2.1721	0.0051186	0.036389	-2.1721		gga-miR-34a-5p	306.456	34.0385	3.1021	5.9731e-44	1.546e-42	ENSAPLT00000017093	ENSAPLG00000016379	IGFBP3	transcript	6.46106	22.042	-1.638	0.00590426	0.0423286
novel_circ_0019717	1.03021	8.14159	-2.1721	0.0051186	0.036389	-2.1721		gga-miR-34a-5p	306.456	34.0385	3.1021	5.9731e-44	1.546e-42	ENSAPLT00000007316	ENSAPLG00000006948	-	transcript	1.30202	0.0562706	4.57237	7.62602e-06	0.000170659
novel_circ_0019717	1.03021	8.14159	-2.1721	0.0051186	0.036389	-2.1721		gga-miR-34a-5p	306.456	34.0385	3.1021	5.9731e-44	1.546e-42	ENSAPLT00000014861	ENSAPLG00000014184	RALGPS2	transcript	65.3402	163.814	-1.20886	0.00046072	0.00550737
novel_circ_0019717	1.03021	8.14159	-2.1721	0.0051186	0.036389	-2.1721		gga-miR-34a-5p	306.456	34.0385	3.1021	5.9731e-44	1.546e-42	ENSAPLT00000005594	ENSAPLG00000005377	MPP1	transcript	27.4439	9.86949	1.59672	0.00331775	0.0268333
novel_circ_0008175	0	5.96073	-3.1452	0.00043831	0.0061108	-3.1452		gga-miR-34a-5p	306.456	34.0385	3.1021	5.9731e-44	1.546e-42	ENSAPLT00000017093	ENSAPLG00000016379	IGFBP3	transcript	6.46106	22.042	-1.638	0.00590426	0.0423286
novel_circ_0008175	0	5.96073	-3.1452	0.00043831	0.0061108	-3.1452		gga-miR-34a-5p	306.456	34.0385	3.1021	5.9731e-44	1.546e-42	ENSAPLT00000007316	ENSAPLG00000006948	-	transcript	1.30202	0.0562706	4.57237	7.62602e-06	0.000170659
novel_circ_0008175	0	5.96073	-3.1452	0.00043831	0.0061108	-3.1452		gga-miR-34a-5p	306.456	34.0385	3.1021	5.9731e-44	1.546e-42	ENSAPLT00000014861	ENSAPLG00000014184	RALGPS2	transcript	65.3402	163.814	-1.20886	0.00046072	0.00550737
novel_circ_0008175	0	5.96073	-3.1452	0.00043831	0.0061108	-3.1452		gga-miR-34a-5p	306.456	34.0385	3.1021	5.9731e-44	1.546e-42	ENSAPLT00000005594	ENSAPLG00000005377	MPP1	transcript	27.4439	9.86949	1.59672	0.00331775	0.0268333
novel_circ_0013900	38.0942	17.5875	1.0741	0.0014137	0.014866	1.0741		gga-miR-34a-5p	306.456	34.0385	3.1021	5.9731e-44	1.546e-42	ENSAPLT00000017093	ENSAPLG00000016379	IGFBP3	transcript	6.46106	22.042	-1.638	0.00590426	0.0423286
novel_circ_0013900	38.0942	17.5875	1.0741	0.0014137	0.014866	1.0741		gga-miR-34a-5p	306.456	34.0385	3.1021	5.9731e-44	1.546e-42	ENSAPLT00000007316	ENSAPLG00000006948	-	transcript	1.30202	0.0562706	4.57237	7.62602e-06	0.000170659
novel_circ_0013900	38.0942	17.5875	1.0741	0.0014137	0.014866	1.0741		gga-miR-34a-5p	306.456	34.0385	3.1021	5.9731e-44	1.546e-42	ENSAPLT00000014861	ENSAPLG00000014184	RALGPS2	transcript	65.3402	163.814	-1.20886	0.00046072	0.00550737
novel_circ_0013900	38.0942	17.5875	1.0741	0.0014137	0.014866	1.0741		gga-miR-34a-5p	306.456	34.0385	3.1021	5.9731e-44	1.546e-42	ENSAPLT00000005594	ENSAPLG00000005377	MPP1	transcript	27.4439	9.86949	1.59672	0.00331775	0.0268333
novel_circ_0012250	5.69832	23.8128	-1.908	4.4002e-05	0.00098627	-1.908		gga-miR-34a-5p	306.456	34.0385	3.1021	5.9731e-44	1.546e-42	ENSAPLT00000017093	ENSAPLG00000016379	IGFBP3	transcript	6.46106	22.042	-1.638	0.00590426	0.0423286
novel_circ_0012250	5.69832	23.8128	-1.908	4.4002e-05	0.00098627	-1.908		gga-miR-34a-5p	306.456	34.0385	3.1021	5.9731e-44	1.546e-42	ENSAPLT00000007316	ENSAPLG00000006948	-	transcript	1.30202	0.0562706	4.57237	7.62602e-06	0.000170659
novel_circ_0012250	5.69832	23.8128	-1.908	4.4002e-05	0.00098627	-1.908		gga-miR-34a-5p	306.456	34.0385	3.1021	5.9731e-44	1.546e-42	ENSAPLT00000014861	ENSAPLG00000014184	RALGPS2	transcript	65.3402	163.814	-1.20886	0.00046072	0.00550737
novel_circ_0012250	5.69832	23.8128	-1.908	4.4002e-05	0.00098627	-1.908		gga-miR-34a-5p	306.456	34.0385	3.1021	5.9731e-44	1.546e-42	ENSAPLT00000005594	ENSAPLG00000005377	MPP1	transcript	27.4439	9.86949	1.59672	0.00331775	0.0268333
novel_circ_0009590	0.515106	5.73446	-2.2379	0.0082769	0.049909	-2.2379		gga-miR-34a-5p	306.456	34.0385	3.1021	5.9731e-44	1.546e-42	ENSAPLT00000017093	ENSAPLG00000016379	IGFBP3	transcript	6.46106	22.042	-1.638	0.00590426	0.0423286
novel_circ_0009590	0.515106	5.73446	-2.2379	0.0082769	0.049909	-2.2379		gga-miR-34a-5p	306.456	34.0385	3.1021	5.9731e-44	1.546e-42	ENSAPLT00000007316	ENSAPLG00000006948	-	transcript	1.30202	0.0562706	4.57237	7.62602e-06	0.000170659
novel_circ_0009590	0.515106	5.73446	-2.2379	0.0082769	0.049909	-2.2379		gga-miR-34a-5p	306.456	34.0385	3.1021	5.9731e-44	1.546e-42	ENSAPLT00000014861	ENSAPLG00000014184	RALGPS2	transcript	65.3402	163.814	-1.20886	0.00046072	0.00550737
novel_circ_0009590	0.515106	5.73446	-2.2379	0.0082769	0.049909	-2.2379		gga-miR-34a-5p	306.456	34.0385	3.1021	5.9731e-44	1.546e-42	ENSAPLT00000005594	ENSAPLG00000005377	MPP1	transcript	27.4439	9.86949	1.59672	0.00331775	0.0268333
novel_circ_0002939	27.8559	54.6079	-0.94418	0.0007678	0.0096438	-0.94418		gga-miR-34a-5p	306.456	34.0385	3.1021	5.9731e-44	1.546e-42	ENSAPLT00000017093	ENSAPLG00000016379	IGFBP3	transcript	6.46106	22.042	-1.638	0.00590426	0.0423286
novel_circ_0002939	27.8559	54.6079	-0.94418	0.0007678	0.0096438	-0.94418		gga-miR-34a-5p	306.456	34.0385	3.1021	5.9731e-44	1.546e-42	ENSAPLT00000007316	ENSAPLG00000006948	-	transcript	1.30202	0.0562706	4.57237	7.62602e-06	0.000170659
novel_circ_0002939	27.8559	54.6079	-0.94418	0.0007678	0.0096438	-0.94418		gga-miR-34a-5p	306.456	34.0385	3.1021	5.9731e-44	1.546e-42	ENSAPLT00000014861	ENSAPLG00000014184	RALGPS2	transcript	65.3402	163.814	-1.20886	0.00046072	0.00550737
novel_circ_0002939	27.8559	54.6079	-0.94418	0.0007678	0.0096438	-0.94418		gga-miR-34a-5p	306.456	34.0385	3.1021	5.9731e-44	1.546e-42	ENSAPLT00000005594	ENSAPLG00000005377	MPP1	transcript	27.4439	9.86949	1.59672	0.00331775	0.0268333
novel_circ_0016361	29.1711	14.026	1.011	0.007972	0.049004	1.011		gga-miR-34a-5p	306.456	34.0385	3.1021	5.9731e-44	1.546e-42	ENSAPLT00000017093	ENSAPLG00000016379	IGFBP3	transcript	6.46106	22.042	-1.638	0.00590426	0.0423286
novel_circ_0016361	29.1711	14.026	1.011	0.007972	0.049004	1.011		gga-miR-34a-5p	306.456	34.0385	3.1021	5.9731e-44	1.546e-42	ENSAPLT00000007316	ENSAPLG00000006948	-	transcript	1.30202	0.0562706	4.57237	7.62602e-06	0.000170659
novel_circ_0016361	29.1711	14.026	1.011	0.007972	0.049004	1.011		gga-miR-34a-5p	306.456	34.0385	3.1021	5.9731e-44	1.546e-42	ENSAPLT00000014861	ENSAPLG00000014184	RALGPS2	transcript	65.3402	163.814	-1.20886	0.00046072	0.00550737
novel_circ_0016361	29.1711	14.026	1.011	0.007972	0.049004	1.011		gga-miR-34a-5p	306.456	34.0385	3.1021	5.9731e-44	1.546e-42	ENSAPLT00000005594	ENSAPLG00000005377	MPP1	transcript	27.4439	9.86949	1.59672	0.00331775	0.0268333
novel_circ_0005252	18.3869	4.11293	1.9208	0.00102	0.011591	1.9208		gga-miR-34a-5p	306.456	34.0385	3.1021	5.9731e-44	1.546e-42	ENSAPLT00000017093	ENSAPLG00000016379	IGFBP3	transcript	6.46106	22.042	-1.638	0.00590426	0.0423286
novel_circ_0005252	18.3869	4.11293	1.9208	0.00102	0.011591	1.9208		gga-miR-34a-5p	306.456	34.0385	3.1021	5.9731e-44	1.546e-42	ENSAPLT00000007316	ENSAPLG00000006948	-	transcript	1.30202	0.0562706	4.57237	7.62602e-06	0.000170659
novel_circ_0005252	18.3869	4.11293	1.9208	0.00102	0.011591	1.9208		gga-miR-34a-5p	306.456	34.0385	3.1021	5.9731e-44	1.546e-42	ENSAPLT00000014861	ENSAPLG00000014184	RALGPS2	transcript	65.3402	163.814	-1.20886	0.00046072	0.00550737
novel_circ_0005252	18.3869	4.11293	1.9208	0.00102	0.011591	1.9208		gga-miR-34a-5p	306.456	34.0385	3.1021	5.9731e-44	1.546e-42	ENSAPLT00000005594	ENSAPLG00000005377	MPP1	transcript	27.4439	9.86949	1.59672	0.00331775	0.0268333
novel_circ_0002674	241.84	147.723	0.70507	1.9415e-07	1.0966e-05	0.70507		gga-miR-34a-5p	306.456	34.0385	3.1021	5.9731e-44	1.546e-42	ENSAPLT00000017093	ENSAPLG00000016379	IGFBP3	transcript	6.46106	22.042	-1.638	0.00590426	0.0423286
novel_circ_0002674	241.84	147.723	0.70507	1.9415e-07	1.0966e-05	0.70507		gga-miR-34a-5p	306.456	34.0385	3.1021	5.9731e-44	1.546e-42	ENSAPLT00000007316	ENSAPLG00000006948	-	transcript	1.30202	0.0562706	4.57237	7.62602e-06	0.000170659
novel_circ_0002674	241.84	147.723	0.70507	1.9415e-07	1.0966e-05	0.70507		gga-miR-34a-5p	306.456	34.0385	3.1021	5.9731e-44	1.546e-42	ENSAPLT00000014861	ENSAPLG00000014184	RALGPS2	transcript	65.3402	163.814	-1.20886	0.00046072	0.00550737
novel_circ_0002674	241.84	147.723	0.70507	1.9415e-07	1.0966e-05	0.70507		gga-miR-34a-5p	306.456	34.0385	3.1021	5.9731e-44	1.546e-42	ENSAPLT00000005594	ENSAPLG00000005377	MPP1	transcript	27.4439	9.86949	1.59672	0.00331775	0.0268333
novel_circ_0013159	5.47862	0	2.8754	0.0014144	0.014866	2.8754		gga-miR-34a-5p	306.456	34.0385	3.1021	5.9731e-44	1.546e-42	ENSAPLT00000017093	ENSAPLG00000016379	IGFBP3	transcript	6.46106	22.042	-1.638	0.00590426	0.0423286
novel_circ_0013159	5.47862	0	2.8754	0.0014144	0.014866	2.8754		gga-miR-34a-5p	306.456	34.0385	3.1021	5.9731e-44	1.546e-42	ENSAPLT00000007316	ENSAPLG00000006948	-	transcript	1.30202	0.0562706	4.57237	7.62602e-06	0.000170659
novel_circ_0013159	5.47862	0	2.8754	0.0014144	0.014866	2.8754		gga-miR-34a-5p	306.456	34.0385	3.1021	5.9731e-44	1.546e-42	ENSAPLT00000014861	ENSAPLG00000014184	RALGPS2	transcript	65.3402	163.814	-1.20886	0.00046072	0.00550737
novel_circ_0013159	5.47862	0	2.8754	0.0014144	0.014866	2.8754		gga-miR-34a-5p	306.456	34.0385	3.1021	5.9731e-44	1.546e-42	ENSAPLT00000005594	ENSAPLG00000005377	MPP1	transcript	27.4439	9.86949	1.59672	0.00331775	0.0268333
novel_circ_0019276	107.079	50.6818	1.065	2.4255e-07	1.2948e-05	1.065		gga-miR-34a-5p	306.456	34.0385	3.1021	5.9731e-44	1.546e-42	ENSAPLT00000017093	ENSAPLG00000016379	IGFBP3	transcript	6.46106	22.042	-1.638	0.00590426	0.0423286
novel_circ_0019276	107.079	50.6818	1.065	2.4255e-07	1.2948e-05	1.065		gga-miR-34a-5p	306.456	34.0385	3.1021	5.9731e-44	1.546e-42	ENSAPLT00000007316	ENSAPLG00000006948	-	transcript	1.30202	0.0562706	4.57237	7.62602e-06	0.000170659
novel_circ_0019276	107.079	50.6818	1.065	2.4255e-07	1.2948e-05	1.065		gga-miR-34a-5p	306.456	34.0385	3.1021	5.9731e-44	1.546e-42	ENSAPLT00000014861	ENSAPLG00000014184	RALGPS2	transcript	65.3402	163.814	-1.20886	0.00046072	0.00550737
novel_circ_0019276	107.079	50.6818	1.065	2.4255e-07	1.2948e-05	1.065		gga-miR-34a-5p	306.456	34.0385	3.1021	5.9731e-44	1.546e-42	ENSAPLT00000005594	ENSAPLG00000005377	MPP1	transcript	27.4439	9.86949	1.59672	0.00331775	0.0268333
novel_circ_0019930	333.455	173.798	0.93738	3.4051e-14	1.2558e-11	0.93738		gga-miR-34a-5p	306.456	34.0385	3.1021	5.9731e-44	1.546e-42	ENSAPLT00000017093	ENSAPLG00000016379	IGFBP3	transcript	6.46106	22.042	-1.638	0.00590426	0.0423286
novel_circ_0019930	333.455	173.798	0.93738	3.4051e-14	1.2558e-11	0.93738		gga-miR-34a-5p	306.456	34.0385	3.1021	5.9731e-44	1.546e-42	ENSAPLT00000007316	ENSAPLG00000006948	-	transcript	1.30202	0.0562706	4.57237	7.62602e-06	0.000170659
novel_circ_0019930	333.455	173.798	0.93738	3.4051e-14	1.2558e-11	0.93738		gga-miR-34a-5p	306.456	34.0385	3.1021	5.9731e-44	1.546e-42	ENSAPLT00000014861	ENSAPLG00000014184	RALGPS2	transcript	65.3402	163.814	-1.20886	0.00046072	0.00550737
novel_circ_0019930	333.455	173.798	0.93738	3.4051e-14	1.2558e-11	0.93738		gga-miR-34a-5p	306.456	34.0385	3.1021	5.9731e-44	1.546e-42	ENSAPLT00000005594	ENSAPLG00000005377	MPP1	transcript	27.4439	9.86949	1.59672	0.00331775	0.0268333
novel_circ_0012289	10.5202	0.739678	2.823	0.00026335	0.0041734	2.823		gga-miR-34a-5p	306.456	34.0385	3.1021	5.9731e-44	1.546e-42	ENSAPLT00000017093	ENSAPLG00000016379	IGFBP3	transcript	6.46106	22.042	-1.638	0.00590426	0.0423286
novel_circ_0012289	10.5202	0.739678	2.823	0.00026335	0.0041734	2.823		gga-miR-34a-5p	306.456	34.0385	3.1021	5.9731e-44	1.546e-42	ENSAPLT00000007316	ENSAPLG00000006948	-	transcript	1.30202	0.0562706	4.57237	7.62602e-06	0.000170659
novel_circ_0012289	10.5202	0.739678	2.823	0.00026335	0.0041734	2.823		gga-miR-34a-5p	306.456	34.0385	3.1021	5.9731e-44	1.546e-42	ENSAPLT00000014861	ENSAPLG00000014184	RALGPS2	transcript	65.3402	163.814	-1.20886	0.00046072	0.00550737
novel_circ_0012289	10.5202	0.739678	2.823	0.00026335	0.0041734	2.823		gga-miR-34a-5p	306.456	34.0385	3.1021	5.9731e-44	1.546e-42	ENSAPLT00000005594	ENSAPLG00000005377	MPP1	transcript	27.4439	9.86949	1.59672	0.00331775	0.0268333
novel_circ_0005121	22.4169	0	4.6775	5.6264e-09	5.0725e-07	4.6775		gga-miR-24-3p	26984.2	19950	0.43444	1.9463e-07	7.8566e-07	ENSAPLT00000015734	ENSAPLG00000015105	-	transcript	30.2539	10.4913	1.65884	0.00157289	0.0148206
novel_circ_0005121	22.4169	0	4.6775	5.6264e-09	5.0725e-07	4.6775		gga-miR-24-3p	26984.2	19950	0.43444	1.9463e-07	7.8566e-07	ENSAPLT00000012466	ENSAPLG00000011908	CES3	transcript	313.113	189.35	0.841263	0.00354716	0.0282769
novel_circ_0005121	22.4169	0	4.6775	5.6264e-09	5.0725e-07	4.6775		gga-miR-24-3p	26984.2	19950	0.43444	1.9463e-07	7.8566e-07	ENSAPLT00000005578	ENSAPLG00000005400	-	transcript	0.60362	0	7.47937	1.99406e-05	0.000389778
novel_circ_0005121	22.4169	0	4.6775	5.6264e-09	5.0725e-07	4.6775		gga-miR-24-3p	26984.2	19950	0.43444	1.9463e-07	7.8566e-07	ENSAPLT00000011703	ENSAPLG00000011237	IFNGR2	transcript	215.282	109.381	1.10165	0.000542935	0.00631097
novel_circ_0005121	22.4169	0	4.6775	5.6264e-09	5.0725e-07	4.6775		gga-miR-24-3p	26984.2	19950	0.43444	1.9463e-07	7.8566e-07	ENSAPLT00000007185	ENSAPLG00000006904	-	transcript	0.279793	0	6.38841	0.000894788	0.00940498
novel_circ_0005121	22.4169	0	4.6775	5.6264e-09	5.0725e-07	4.6775		gga-miR-24-3p	26984.2	19950	0.43444	1.9463e-07	7.8566e-07	ENSAPLT00000013932	ENSAPLG00000013355	CACHD1	transcript	132.482	43.9797	1.7127	5.16292e-06	0.000122025
novel_circ_0001549	170.601	114.69	0.56905	0.00021817	0.0036127	0.56905		gga-miR-24-3p	26984.2	19950	0.43444	1.9463e-07	7.8566e-07	ENSAPLT00000015734	ENSAPLG00000015105	-	transcript	30.2539	10.4913	1.65884	0.00157289	0.0148206
novel_circ_0001549	170.601	114.69	0.56905	0.00021817	0.0036127	0.56905		gga-miR-24-3p	26984.2	19950	0.43444	1.9463e-07	7.8566e-07	ENSAPLT00000012466	ENSAPLG00000011908	CES3	transcript	313.113	189.35	0.841263	0.00354716	0.0282769
novel_circ_0001549	170.601	114.69	0.56905	0.00021817	0.0036127	0.56905		gga-miR-24-3p	26984.2	19950	0.43444	1.9463e-07	7.8566e-07	ENSAPLT00000005578	ENSAPLG00000005400	-	transcript	0.60362	0	7.47937	1.99406e-05	0.000389778
novel_circ_0001549	170.601	114.69	0.56905	0.00021817	0.0036127	0.56905		gga-miR-24-3p	26984.2	19950	0.43444	1.9463e-07	7.8566e-07	ENSAPLT00000011703	ENSAPLG00000011237	IFNGR2	transcript	215.282	109.381	1.10165	0.000542935	0.00631097
novel_circ_0001549	170.601	114.69	0.56905	0.00021817	0.0036127	0.56905		gga-miR-24-3p	26984.2	19950	0.43444	1.9463e-07	7.8566e-07	ENSAPLT00000007185	ENSAPLG00000006904	-	transcript	0.279793	0	6.38841	0.000894788	0.00940498
novel_circ_0001549	170.601	114.69	0.56905	0.00021817	0.0036127	0.56905		gga-miR-24-3p	26984.2	19950	0.43444	1.9463e-07	7.8566e-07	ENSAPLT00000013932	ENSAPLG00000013355	CACHD1	transcript	132.482	43.9797	1.7127	5.16292e-06	0.000122025
novel_circ_0013042	13.7659	4.03658	1.565	0.0070315	0.045364	1.565		gga-miR-24-3p	26984.2	19950	0.43444	1.9463e-07	7.8566e-07	ENSAPLT00000015734	ENSAPLG00000015105	-	transcript	30.2539	10.4913	1.65884	0.00157289	0.0148206
novel_circ_0013042	13.7659	4.03658	1.565	0.0070315	0.045364	1.565		gga-miR-24-3p	26984.2	19950	0.43444	1.9463e-07	7.8566e-07	ENSAPLT00000012466	ENSAPLG00000011908	CES3	transcript	313.113	189.35	0.841263	0.00354716	0.0282769
novel_circ_0013042	13.7659	4.03658	1.565	0.0070315	0.045364	1.565		gga-miR-24-3p	26984.2	19950	0.43444	1.9463e-07	7.8566e-07	ENSAPLT00000005578	ENSAPLG00000005400	-	transcript	0.60362	0	7.47937	1.99406e-05	0.000389778
novel_circ_0013042	13.7659	4.03658	1.565	0.0070315	0.045364	1.565		gga-miR-24-3p	26984.2	19950	0.43444	1.9463e-07	7.8566e-07	ENSAPLT00000011703	ENSAPLG00000011237	IFNGR2	transcript	215.282	109.381	1.10165	0.000542935	0.00631097
novel_circ_0013042	13.7659	4.03658	1.565	0.0070315	0.045364	1.565		gga-miR-24-3p	26984.2	19950	0.43444	1.9463e-07	7.8566e-07	ENSAPLT00000007185	ENSAPLG00000006904	-	transcript	0.279793	0	6.38841	0.000894788	0.00940498
novel_circ_0013042	13.7659	4.03658	1.565	0.0070315	0.045364	1.565		gga-miR-24-3p	26984.2	19950	0.43444	1.9463e-07	7.8566e-07	ENSAPLT00000013932	ENSAPLG00000013355	CACHD1	transcript	132.482	43.9797	1.7127	5.16292e-06	0.000122025
novel_circ_0018505	10.9881	0	3.7618	1.0875e-05	0.00030013	3.7618		gga-miR-24-3p	26984.2	19950	0.43444	1.9463e-07	7.8566e-07	ENSAPLT00000015734	ENSAPLG00000015105	-	transcript	30.2539	10.4913	1.65884	0.00157289	0.0148206
novel_circ_0018505	10.9881	0	3.7618	1.0875e-05	0.00030013	3.7618		gga-miR-24-3p	26984.2	19950	0.43444	1.9463e-07	7.8566e-07	ENSAPLT00000012466	ENSAPLG00000011908	CES3	transcript	313.113	189.35	0.841263	0.00354716	0.0282769
novel_circ_0018505	10.9881	0	3.7618	1.0875e-05	0.00030013	3.7618		gga-miR-24-3p	26984.2	19950	0.43444	1.9463e-07	7.8566e-07	ENSAPLT00000005578	ENSAPLG00000005400	-	transcript	0.60362	0	7.47937	1.99406e-05	0.000389778
novel_circ_0018505	10.9881	0	3.7618	1.0875e-05	0.00030013	3.7618		gga-miR-24-3p	26984.2	19950	0.43444	1.9463e-07	7.8566e-07	ENSAPLT00000011703	ENSAPLG00000011237	IFNGR2	transcript	215.282	109.381	1.10165	0.000542935	0.00631097
novel_circ_0018505	10.9881	0	3.7618	1.0875e-05	0.00030013	3.7618		gga-miR-24-3p	26984.2	19950	0.43444	1.9463e-07	7.8566e-07	ENSAPLT00000007185	ENSAPLG00000006904	-	transcript	0.279793	0	6.38841	0.000894788	0.00940498
novel_circ_0018505	10.9881	0	3.7618	1.0875e-05	0.00030013	3.7618		gga-miR-24-3p	26984.2	19950	0.43444	1.9463e-07	7.8566e-07	ENSAPLT00000013932	ENSAPLG00000013355	CACHD1	transcript	132.482	43.9797	1.7127	5.16292e-06	0.000122025
novel_circ_0018386	0.928286	8.01262	-2.3393	0.0030308	0.024891	-2.3393		gga-miR-24-3p	26984.2	19950	0.43444	1.9463e-07	7.8566e-07	ENSAPLT00000015734	ENSAPLG00000015105	-	transcript	30.2539	10.4913	1.65884	0.00157289	0.0148206
novel_circ_0018386	0.928286	8.01262	-2.3393	0.0030308	0.024891	-2.3393		gga-miR-24-3p	26984.2	19950	0.43444	1.9463e-07	7.8566e-07	ENSAPLT00000012466	ENSAPLG00000011908	CES3	transcript	313.113	189.35	0.841263	0.00354716	0.0282769
novel_circ_0018386	0.928286	8.01262	-2.3393	0.0030308	0.024891	-2.3393		gga-miR-24-3p	26984.2	19950	0.43444	1.9463e-07	7.8566e-07	ENSAPLT00000005578	ENSAPLG00000005400	-	transcript	0.60362	0	7.47937	1.99406e-05	0.000389778
novel_circ_0018386	0.928286	8.01262	-2.3393	0.0030308	0.024891	-2.3393		gga-miR-24-3p	26984.2	19950	0.43444	1.9463e-07	7.8566e-07	ENSAPLT00000011703	ENSAPLG00000011237	IFNGR2	transcript	215.282	109.381	1.10165	0.000542935	0.00631097
novel_circ_0018386	0.928286	8.01262	-2.3393	0.0030308	0.024891	-2.3393		gga-miR-24-3p	26984.2	19950	0.43444	1.9463e-07	7.8566e-07	ENSAPLT00000007185	ENSAPLG00000006904	-	transcript	0.279793	0	6.38841	0.000894788	0.00940498
novel_circ_0018386	0.928286	8.01262	-2.3393	0.0030308	0.024891	-2.3393		gga-miR-24-3p	26984.2	19950	0.43444	1.9463e-07	7.8566e-07	ENSAPLT00000013932	ENSAPLG00000013355	CACHD1	transcript	132.482	43.9797	1.7127	5.16292e-06	0.000122025
novel_circ_0003895	4.97287	0	2.7517	0.0023885	0.021263	2.7517		gga-miR-24-3p	26984.2	19950	0.43444	1.9463e-07	7.8566e-07	ENSAPLT00000015734	ENSAPLG00000015105	-	transcript	30.2539	10.4913	1.65884	0.00157289	0.0148206
novel_circ_0003895	4.97287	0	2.7517	0.0023885	0.021263	2.7517		gga-miR-24-3p	26984.2	19950	0.43444	1.9463e-07	7.8566e-07	ENSAPLT00000012466	ENSAPLG00000011908	CES3	transcript	313.113	189.35	0.841263	0.00354716	0.0282769
novel_circ_0003895	4.97287	0	2.7517	0.0023885	0.021263	2.7517		gga-miR-24-3p	26984.2	19950	0.43444	1.9463e-07	7.8566e-07	ENSAPLT00000005578	ENSAPLG00000005400	-	transcript	0.60362	0	7.47937	1.99406e-05	0.000389778
novel_circ_0003895	4.97287	0	2.7517	0.0023885	0.021263	2.7517		gga-miR-24-3p	26984.2	19950	0.43444	1.9463e-07	7.8566e-07	ENSAPLT00000011703	ENSAPLG00000011237	IFNGR2	transcript	215.282	109.381	1.10165	0.000542935	0.00631097
novel_circ_0003895	4.97287	0	2.7517	0.0023885	0.021263	2.7517		gga-miR-24-3p	26984.2	19950	0.43444	1.9463e-07	7.8566e-07	ENSAPLT00000007185	ENSAPLG00000006904	-	transcript	0.279793	0	6.38841	0.000894788	0.00940498
novel_circ_0003895	4.97287	0	2.7517	0.0023885	0.021263	2.7517		gga-miR-24-3p	26984.2	19950	0.43444	1.9463e-07	7.8566e-07	ENSAPLT00000013932	ENSAPLG00000013355	CACHD1	transcript	132.482	43.9797	1.7127	5.16292e-06	0.000122025
novel_circ_0010877	53.705	21.8281	1.2567	2.4475e-05	0.00060545	1.2567		gga-miR-24-3p	26984.2	19950	0.43444	1.9463e-07	7.8566e-07	ENSAPLT00000015734	ENSAPLG00000015105	-	transcript	30.2539	10.4913	1.65884	0.00157289	0.0148206
novel_circ_0010877	53.705	21.8281	1.2567	2.4475e-05	0.00060545	1.2567		gga-miR-24-3p	26984.2	19950	0.43444	1.9463e-07	7.8566e-07	ENSAPLT00000012466	ENSAPLG00000011908	CES3	transcript	313.113	189.35	0.841263	0.00354716	0.0282769
novel_circ_0010877	53.705	21.8281	1.2567	2.4475e-05	0.00060545	1.2567		gga-miR-24-3p	26984.2	19950	0.43444	1.9463e-07	7.8566e-07	ENSAPLT00000005578	ENSAPLG00000005400	-	transcript	0.60362	0	7.47937	1.99406e-05	0.000389778
novel_circ_0010877	53.705	21.8281	1.2567	2.4475e-05	0.00060545	1.2567		gga-miR-24-3p	26984.2	19950	0.43444	1.9463e-07	7.8566e-07	ENSAPLT00000011703	ENSAPLG00000011237	IFNGR2	transcript	215.282	109.381	1.10165	0.000542935	0.00631097
novel_circ_0010877	53.705	21.8281	1.2567	2.4475e-05	0.00060545	1.2567		gga-miR-24-3p	26984.2	19950	0.43444	1.9463e-07	7.8566e-07	ENSAPLT00000007185	ENSAPLG00000006904	-	transcript	0.279793	0	6.38841	0.000894788	0.00940498
novel_circ_0010877	53.705	21.8281	1.2567	2.4475e-05	0.00060545	1.2567		gga-miR-24-3p	26984.2	19950	0.43444	1.9463e-07	7.8566e-07	ENSAPLT00000013932	ENSAPLG00000013355	CACHD1	transcript	132.482	43.9797	1.7127	5.16292e-06	0.000122025
novel_circ_0007110	38.3102	10.7146	1.7652	4.5012e-06	0.00014047	1.7652		gga-miR-24-3p	26984.2	19950	0.43444	1.9463e-07	7.8566e-07	ENSAPLT00000015734	ENSAPLG00000015105	-	transcript	30.2539	10.4913	1.65884	0.00157289	0.0148206
novel_circ_0007110	38.3102	10.7146	1.7652	4.5012e-06	0.00014047	1.7652		gga-miR-24-3p	26984.2	19950	0.43444	1.9463e-07	7.8566e-07	ENSAPLT00000012466	ENSAPLG00000011908	CES3	transcript	313.113	189.35	0.841263	0.00354716	0.0282769
novel_circ_0007110	38.3102	10.7146	1.7652	4.5012e-06	0.00014047	1.7652		gga-miR-24-3p	26984.2	19950	0.43444	1.9463e-07	7.8566e-07	ENSAPLT00000005578	ENSAPLG00000005400	-	transcript	0.60362	0	7.47937	1.99406e-05	0.000389778
novel_circ_0007110	38.3102	10.7146	1.7652	4.5012e-06	0.00014047	1.7652		gga-miR-24-3p	26984.2	19950	0.43444	1.9463e-07	7.8566e-07	ENSAPLT00000011703	ENSAPLG00000011237	IFNGR2	transcript	215.282	109.381	1.10165	0.000542935	0.00631097
novel_circ_0007110	38.3102	10.7146	1.7652	4.5012e-06	0.00014047	1.7652		gga-miR-24-3p	26984.2	19950	0.43444	1.9463e-07	7.8566e-07	ENSAPLT00000007185	ENSAPLG00000006904	-	transcript	0.279793	0	6.38841	0.000894788	0.00940498
novel_circ_0007110	38.3102	10.7146	1.7652	4.5012e-06	0.00014047	1.7652		gga-miR-24-3p	26984.2	19950	0.43444	1.9463e-07	7.8566e-07	ENSAPLT00000013932	ENSAPLG00000013355	CACHD1	transcript	132.482	43.9797	1.7127	5.16292e-06	0.000122025
novel_circ_0003882	2.51613	15.3236	-2.2379	0.00023215	0.003813	-2.2379		gga-miR-24-3p	26984.2	19950	0.43444	1.9463e-07	7.8566e-07	ENSAPLT00000015734	ENSAPLG00000015105	-	transcript	30.2539	10.4913	1.65884	0.00157289	0.0148206
novel_circ_0003882	2.51613	15.3236	-2.2379	0.00023215	0.003813	-2.2379		gga-miR-24-3p	26984.2	19950	0.43444	1.9463e-07	7.8566e-07	ENSAPLT00000012466	ENSAPLG00000011908	CES3	transcript	313.113	189.35	0.841263	0.00354716	0.0282769
novel_circ_0003882	2.51613	15.3236	-2.2379	0.00023215	0.003813	-2.2379		gga-miR-24-3p	26984.2	19950	0.43444	1.9463e-07	7.8566e-07	ENSAPLT00000005578	ENSAPLG00000005400	-	transcript	0.60362	0	7.47937	1.99406e-05	0.000389778
novel_circ_0003882	2.51613	15.3236	-2.2379	0.00023215	0.003813	-2.2379		gga-miR-24-3p	26984.2	19950	0.43444	1.9463e-07	7.8566e-07	ENSAPLT00000011703	ENSAPLG00000011237	IFNGR2	transcript	215.282	109.381	1.10165	0.000542935	0.00631097
novel_circ_0003882	2.51613	15.3236	-2.2379	0.00023215	0.003813	-2.2379		gga-miR-24-3p	26984.2	19950	0.43444	1.9463e-07	7.8566e-07	ENSAPLT00000007185	ENSAPLG00000006904	-	transcript	0.279793	0	6.38841	0.000894788	0.00940498
novel_circ_0003882	2.51613	15.3236	-2.2379	0.00023215	0.003813	-2.2379		gga-miR-24-3p	26984.2	19950	0.43444	1.9463e-07	7.8566e-07	ENSAPLT00000013932	ENSAPLG00000013355	CACHD1	transcript	132.482	43.9797	1.7127	5.16292e-06	0.000122025
novel_circ_0017899	31.3288	87.8735	-1.4625	1.4401e-09	1.7183e-07	-1.4625		gga-miR-24-3p	26984.2	19950	0.43444	1.9463e-07	7.8566e-07	ENSAPLT00000015734	ENSAPLG00000015105	-	transcript	30.2539	10.4913	1.65884	0.00157289	0.0148206
novel_circ_0017899	31.3288	87.8735	-1.4625	1.4401e-09	1.7183e-07	-1.4625		gga-miR-24-3p	26984.2	19950	0.43444	1.9463e-07	7.8566e-07	ENSAPLT00000012466	ENSAPLG00000011908	CES3	transcript	313.113	189.35	0.841263	0.00354716	0.0282769
novel_circ_0017899	31.3288	87.8735	-1.4625	1.4401e-09	1.7183e-07	-1.4625		gga-miR-24-3p	26984.2	19950	0.43444	1.9463e-07	7.8566e-07	ENSAPLT00000005578	ENSAPLG00000005400	-	transcript	0.60362	0	7.47937	1.99406e-05	0.000389778
novel_circ_0017899	31.3288	87.8735	-1.4625	1.4401e-09	1.7183e-07	-1.4625		gga-miR-24-3p	26984.2	19950	0.43444	1.9463e-07	7.8566e-07	ENSAPLT00000011703	ENSAPLG00000011237	IFNGR2	transcript	215.282	109.381	1.10165	0.000542935	0.00631097
novel_circ_0017899	31.3288	87.8735	-1.4625	1.4401e-09	1.7183e-07	-1.4625		gga-miR-24-3p	26984.2	19950	0.43444	1.9463e-07	7.8566e-07	ENSAPLT00000007185	ENSAPLG00000006904	-	transcript	0.279793	0	6.38841	0.000894788	0.00940498
novel_circ_0017899	31.3288	87.8735	-1.4625	1.4401e-09	1.7183e-07	-1.4625		gga-miR-24-3p	26984.2	19950	0.43444	1.9463e-07	7.8566e-07	ENSAPLT00000013932	ENSAPLG00000013355	CACHD1	transcript	132.482	43.9797	1.7127	5.16292e-06	0.000122025
novel_circ_0012477	4.2596	0	2.5368	0.0055152	0.037989	2.5368		gga-miR-24-3p	26984.2	19950	0.43444	1.9463e-07	7.8566e-07	ENSAPLT00000015734	ENSAPLG00000015105	-	transcript	30.2539	10.4913	1.65884	0.00157289	0.0148206
novel_circ_0012477	4.2596	0	2.5368	0.0055152	0.037989	2.5368		gga-miR-24-3p	26984.2	19950	0.43444	1.9463e-07	7.8566e-07	ENSAPLT00000012466	ENSAPLG00000011908	CES3	transcript	313.113	189.35	0.841263	0.00354716	0.0282769
novel_circ_0012477	4.2596	0	2.5368	0.0055152	0.037989	2.5368		gga-miR-24-3p	26984.2	19950	0.43444	1.9463e-07	7.8566e-07	ENSAPLT00000005578	ENSAPLG00000005400	-	transcript	0.60362	0	7.47937	1.99406e-05	0.000389778
novel_circ_0012477	4.2596	0	2.5368	0.0055152	0.037989	2.5368		gga-miR-24-3p	26984.2	19950	0.43444	1.9463e-07	7.8566e-07	ENSAPLT00000011703	ENSAPLG00000011237	IFNGR2	transcript	215.282	109.381	1.10165	0.000542935	0.00631097
novel_circ_0012477	4.2596	0	2.5368	0.0055152	0.037989	2.5368		gga-miR-24-3p	26984.2	19950	0.43444	1.9463e-07	7.8566e-07	ENSAPLT00000007185	ENSAPLG00000006904	-	transcript	0.279793	0	6.38841	0.000894788	0.00940498
novel_circ_0012477	4.2596	0	2.5368	0.0055152	0.037989	2.5368		gga-miR-24-3p	26984.2	19950	0.43444	1.9463e-07	7.8566e-07	ENSAPLT00000013932	ENSAPLG00000013355	CACHD1	transcript	132.482	43.9797	1.7127	5.16292e-06	0.000122025
novel_circ_0011875	6.91267	0.739678	2.2477	0.0061045	0.041415	2.2477		gga-miR-24-3p	26984.2	19950	0.43444	1.9463e-07	7.8566e-07	ENSAPLT00000015734	ENSAPLG00000015105	-	transcript	30.2539	10.4913	1.65884	0.00157289	0.0148206
novel_circ_0011875	6.91267	0.739678	2.2477	0.0061045	0.041415	2.2477		gga-miR-24-3p	26984.2	19950	0.43444	1.9463e-07	7.8566e-07	ENSAPLT00000012466	ENSAPLG00000011908	CES3	transcript	313.113	189.35	0.841263	0.00354716	0.0282769
novel_circ_0011875	6.91267	0.739678	2.2477	0.0061045	0.041415	2.2477		gga-miR-24-3p	26984.2	19950	0.43444	1.9463e-07	7.8566e-07	ENSAPLT00000005578	ENSAPLG00000005400	-	transcript	0.60362	0	7.47937	1.99406e-05	0.000389778
novel_circ_0011875	6.91267	0.739678	2.2477	0.0061045	0.041415	2.2477		gga-miR-24-3p	26984.2	19950	0.43444	1.9463e-07	7.8566e-07	ENSAPLT00000011703	ENSAPLG00000011237	IFNGR2	transcript	215.282	109.381	1.10165	0.000542935	0.00631097
novel_circ_0011875	6.91267	0.739678	2.2477	0.0061045	0.041415	2.2477		gga-miR-24-3p	26984.2	19950	0.43444	1.9463e-07	7.8566e-07	ENSAPLT00000007185	ENSAPLG00000006904	-	transcript	0.279793	0	6.38841	0.000894788	0.00940498
novel_circ_0011875	6.91267	0.739678	2.2477	0.0061045	0.041415	2.2477		gga-miR-24-3p	26984.2	19950	0.43444	1.9463e-07	7.8566e-07	ENSAPLT00000013932	ENSAPLG00000013355	CACHD1	transcript	132.482	43.9797	1.7127	5.16292e-06	0.000122025
novel_circ_0020129	333.376	226.586	0.55161	3.6897e-05	0.00088053	0.55161		gga-miR-24-3p	26984.2	19950	0.43444	1.9463e-07	7.8566e-07	ENSAPLT00000015734	ENSAPLG00000015105	-	transcript	30.2539	10.4913	1.65884	0.00157289	0.0148206
novel_circ_0020129	333.376	226.586	0.55161	3.6897e-05	0.00088053	0.55161		gga-miR-24-3p	26984.2	19950	0.43444	1.9463e-07	7.8566e-07	ENSAPLT00000012466	ENSAPLG00000011908	CES3	transcript	313.113	189.35	0.841263	0.00354716	0.0282769
novel_circ_0020129	333.376	226.586	0.55161	3.6897e-05	0.00088053	0.55161		gga-miR-24-3p	26984.2	19950	0.43444	1.9463e-07	7.8566e-07	ENSAPLT00000005578	ENSAPLG00000005400	-	transcript	0.60362	0	7.47937	1.99406e-05	0.000389778
novel_circ_0020129	333.376	226.586	0.55161	3.6897e-05	0.00088053	0.55161		gga-miR-24-3p	26984.2	19950	0.43444	1.9463e-07	7.8566e-07	ENSAPLT00000011703	ENSAPLG00000011237	IFNGR2	transcript	215.282	109.381	1.10165	0.000542935	0.00631097
novel_circ_0020129	333.376	226.586	0.55161	3.6897e-05	0.00088053	0.55161		gga-miR-24-3p	26984.2	19950	0.43444	1.9463e-07	7.8566e-07	ENSAPLT00000007185	ENSAPLG00000006904	-	transcript	0.279793	0	6.38841	0.000894788	0.00940498
novel_circ_0020129	333.376	226.586	0.55161	3.6897e-05	0.00088053	0.55161		gga-miR-24-3p	26984.2	19950	0.43444	1.9463e-07	7.8566e-07	ENSAPLT00000013932	ENSAPLG00000013355	CACHD1	transcript	132.482	43.9797	1.7127	5.16292e-06	0.000122025
novel_circ_0015438	4.66344	0	2.6647	0.0033905	0.027401	2.6647		gga-miR-24-3p	26984.2	19950	0.43444	1.9463e-07	7.8566e-07	ENSAPLT00000015734	ENSAPLG00000015105	-	transcript	30.2539	10.4913	1.65884	0.00157289	0.0148206
novel_circ_0015438	4.66344	0	2.6647	0.0033905	0.027401	2.6647		gga-miR-24-3p	26984.2	19950	0.43444	1.9463e-07	7.8566e-07	ENSAPLT00000012466	ENSAPLG00000011908	CES3	transcript	313.113	189.35	0.841263	0.00354716	0.0282769
novel_circ_0015438	4.66344	0	2.6647	0.0033905	0.027401	2.6647		gga-miR-24-3p	26984.2	19950	0.43444	1.9463e-07	7.8566e-07	ENSAPLT00000005578	ENSAPLG00000005400	-	transcript	0.60362	0	7.47937	1.99406e-05	0.000389778
novel_circ_0015438	4.66344	0	2.6647	0.0033905	0.027401	2.6647		gga-miR-24-3p	26984.2	19950	0.43444	1.9463e-07	7.8566e-07	ENSAPLT00000011703	ENSAPLG00000011237	IFNGR2	transcript	215.282	109.381	1.10165	0.000542935	0.00631097
novel_circ_0015438	4.66344	0	2.6647	0.0033905	0.027401	2.6647		gga-miR-24-3p	26984.2	19950	0.43444	1.9463e-07	7.8566e-07	ENSAPLT00000007185	ENSAPLG00000006904	-	transcript	0.279793	0	6.38841	0.000894788	0.00940498
novel_circ_0015438	4.66344	0	2.6647	0.0033905	0.027401	2.6647		gga-miR-24-3p	26984.2	19950	0.43444	1.9463e-07	7.8566e-07	ENSAPLT00000013932	ENSAPLG00000013355	CACHD1	transcript	132.482	43.9797	1.7127	5.16292e-06	0.000122025
novel_circ_0017898	43.9463	143.07	-1.6844	1.8229e-17	9.2446e-15	-1.6844		gga-miR-24-3p	26984.2	19950	0.43444	1.9463e-07	7.8566e-07	ENSAPLT00000015734	ENSAPLG00000015105	-	transcript	30.2539	10.4913	1.65884	0.00157289	0.0148206
novel_circ_0017898	43.9463	143.07	-1.6844	1.8229e-17	9.2446e-15	-1.6844		gga-miR-24-3p	26984.2	19950	0.43444	1.9463e-07	7.8566e-07	ENSAPLT00000012466	ENSAPLG00000011908	CES3	transcript	313.113	189.35	0.841263	0.00354716	0.0282769
novel_circ_0017898	43.9463	143.07	-1.6844	1.8229e-17	9.2446e-15	-1.6844		gga-miR-24-3p	26984.2	19950	0.43444	1.9463e-07	7.8566e-07	ENSAPLT00000005578	ENSAPLG00000005400	-	transcript	0.60362	0	7.47937	1.99406e-05	0.000389778
novel_circ_0017898	43.9463	143.07	-1.6844	1.8229e-17	9.2446e-15	-1.6844		gga-miR-24-3p	26984.2	19950	0.43444	1.9463e-07	7.8566e-07	ENSAPLT00000011703	ENSAPLG00000011237	IFNGR2	transcript	215.282	109.381	1.10165	0.000542935	0.00631097
novel_circ_0017898	43.9463	143.07	-1.6844	1.8229e-17	9.2446e-15	-1.6844		gga-miR-24-3p	26984.2	19950	0.43444	1.9463e-07	7.8566e-07	ENSAPLT00000007185	ENSAPLG00000006904	-	transcript	0.279793	0	6.38841	0.000894788	0.00940498
novel_circ_0017898	43.9463	143.07	-1.6844	1.8229e-17	9.2446e-15	-1.6844		gga-miR-24-3p	26984.2	19950	0.43444	1.9463e-07	7.8566e-07	ENSAPLT00000013932	ENSAPLG00000013355	CACHD1	transcript	132.482	43.9797	1.7127	5.16292e-06	0.000122025
novel_circ_0000906	30.0097	4.38406	2.5481	2.2229e-07	1.2187e-05	2.5481		gga-miR-24-3p	26984.2	19950	0.43444	1.9463e-07	7.8566e-07	ENSAPLT00000015734	ENSAPLG00000015105	-	transcript	30.2539	10.4913	1.65884	0.00157289	0.0148206
novel_circ_0000906	30.0097	4.38406	2.5481	2.2229e-07	1.2187e-05	2.5481		gga-miR-24-3p	26984.2	19950	0.43444	1.9463e-07	7.8566e-07	ENSAPLT00000012466	ENSAPLG00000011908	CES3	transcript	313.113	189.35	0.841263	0.00354716	0.0282769
novel_circ_0000906	30.0097	4.38406	2.5481	2.2229e-07	1.2187e-05	2.5481		gga-miR-24-3p	26984.2	19950	0.43444	1.9463e-07	7.8566e-07	ENSAPLT00000005578	ENSAPLG00000005400	-	transcript	0.60362	0	7.47937	1.99406e-05	0.000389778
novel_circ_0000906	30.0097	4.38406	2.5481	2.2229e-07	1.2187e-05	2.5481		gga-miR-24-3p	26984.2	19950	0.43444	1.9463e-07	7.8566e-07	ENSAPLT00000011703	ENSAPLG00000011237	IFNGR2	transcript	215.282	109.381	1.10165	0.000542935	0.00631097
novel_circ_0000906	30.0097	4.38406	2.5481	2.2229e-07	1.2187e-05	2.5481		gga-miR-24-3p	26984.2	19950	0.43444	1.9463e-07	7.8566e-07	ENSAPLT00000007185	ENSAPLG00000006904	-	transcript	0.279793	0	6.38841	0.000894788	0.00940498
novel_circ_0000906	30.0097	4.38406	2.5481	2.2229e-07	1.2187e-05	2.5481		gga-miR-24-3p	26984.2	19950	0.43444	1.9463e-07	7.8566e-07	ENSAPLT00000013932	ENSAPLG00000013355	CACHD1	transcript	132.482	43.9797	1.7127	5.16292e-06	0.000122025
novel_circ_0016248	6.92202	0.784377	2.2488	0.0058151	0.039864	2.2488		gga-miR-24-3p	26984.2	19950	0.43444	1.9463e-07	7.8566e-07	ENSAPLT00000015734	ENSAPLG00000015105	-	transcript	30.2539	10.4913	1.65884	0.00157289	0.0148206
novel_circ_0016248	6.92202	0.784377	2.2488	0.0058151	0.039864	2.2488		gga-miR-24-3p	26984.2	19950	0.43444	1.9463e-07	7.8566e-07	ENSAPLT00000012466	ENSAPLG00000011908	CES3	transcript	313.113	189.35	0.841263	0.00354716	0.0282769
novel_circ_0016248	6.92202	0.784377	2.2488	0.0058151	0.039864	2.2488		gga-miR-24-3p	26984.2	19950	0.43444	1.9463e-07	7.8566e-07	ENSAPLT00000005578	ENSAPLG00000005400	-	transcript	0.60362	0	7.47937	1.99406e-05	0.000389778
novel_circ_0016248	6.92202	0.784377	2.2488	0.0058151	0.039864	2.2488		gga-miR-24-3p	26984.2	19950	0.43444	1.9463e-07	7.8566e-07	ENSAPLT00000011703	ENSAPLG00000011237	IFNGR2	transcript	215.282	109.381	1.10165	0.000542935	0.00631097
novel_circ_0016248	6.92202	0.784377	2.2488	0.0058151	0.039864	2.2488		gga-miR-24-3p	26984.2	19950	0.43444	1.9463e-07	7.8566e-07	ENSAPLT00000007185	ENSAPLG00000006904	-	transcript	0.279793	0	6.38841	0.000894788	0.00940498
novel_circ_0016248	6.92202	0.784377	2.2488	0.0058151	0.039864	2.2488		gga-miR-24-3p	26984.2	19950	0.43444	1.9463e-07	7.8566e-07	ENSAPLT00000013932	ENSAPLG00000013355	CACHD1	transcript	132.482	43.9797	1.7127	5.16292e-06	0.000122025
novel_circ_0007216	0.60951	7.06886	-2.456	0.0029606	0.024463	-2.456		gga-miR-24-3p	26984.2	19950	0.43444	1.9463e-07	7.8566e-07	ENSAPLT00000015734	ENSAPLG00000015105	-	transcript	30.2539	10.4913	1.65884	0.00157289	0.0148206
novel_circ_0007216	0.60951	7.06886	-2.456	0.0029606	0.024463	-2.456		gga-miR-24-3p	26984.2	19950	0.43444	1.9463e-07	7.8566e-07	ENSAPLT00000012466	ENSAPLG00000011908	CES3	transcript	313.113	189.35	0.841263	0.00354716	0.0282769
novel_circ_0007216	0.60951	7.06886	-2.456	0.0029606	0.024463	-2.456		gga-miR-24-3p	26984.2	19950	0.43444	1.9463e-07	7.8566e-07	ENSAPLT00000005578	ENSAPLG00000005400	-	transcript	0.60362	0	7.47937	1.99406e-05	0.000389778
novel_circ_0007216	0.60951	7.06886	-2.456	0.0029606	0.024463	-2.456		gga-miR-24-3p	26984.2	19950	0.43444	1.9463e-07	7.8566e-07	ENSAPLT00000011703	ENSAPLG00000011237	IFNGR2	transcript	215.282	109.381	1.10165	0.000542935	0.00631097
novel_circ_0007216	0.60951	7.06886	-2.456	0.0029606	0.024463	-2.456		gga-miR-24-3p	26984.2	19950	0.43444	1.9463e-07	7.8566e-07	ENSAPLT00000007185	ENSAPLG00000006904	-	transcript	0.279793	0	6.38841	0.000894788	0.00940498
novel_circ_0007216	0.60951	7.06886	-2.456	0.0029606	0.024463	-2.456		gga-miR-24-3p	26984.2	19950	0.43444	1.9463e-07	7.8566e-07	ENSAPLT00000013932	ENSAPLG00000013355	CACHD1	transcript	132.482	43.9797	1.7127	5.16292e-06	0.000122025
novel_circ_0007111	144.52	89.2997	0.69062	6.0182e-05	0.0012716	0.69062		gga-miR-24-3p	26984.2	19950	0.43444	1.9463e-07	7.8566e-07	ENSAPLT00000015734	ENSAPLG00000015105	-	transcript	30.2539	10.4913	1.65884	0.00157289	0.0148206
novel_circ_0007111	144.52	89.2997	0.69062	6.0182e-05	0.0012716	0.69062		gga-miR-24-3p	26984.2	19950	0.43444	1.9463e-07	7.8566e-07	ENSAPLT00000012466	ENSAPLG00000011908	CES3	transcript	313.113	189.35	0.841263	0.00354716	0.0282769
novel_circ_0007111	144.52	89.2997	0.69062	6.0182e-05	0.0012716	0.69062		gga-miR-24-3p	26984.2	19950	0.43444	1.9463e-07	7.8566e-07	ENSAPLT00000005578	ENSAPLG00000005400	-	transcript	0.60362	0	7.47937	1.99406e-05	0.000389778
novel_circ_0007111	144.52	89.2997	0.69062	6.0182e-05	0.0012716	0.69062		gga-miR-24-3p	26984.2	19950	0.43444	1.9463e-07	7.8566e-07	ENSAPLT00000011703	ENSAPLG00000011237	IFNGR2	transcript	215.282	109.381	1.10165	0.000542935	0.00631097
novel_circ_0007111	144.52	89.2997	0.69062	6.0182e-05	0.0012716	0.69062		gga-miR-24-3p	26984.2	19950	0.43444	1.9463e-07	7.8566e-07	ENSAPLT00000007185	ENSAPLG00000006904	-	transcript	0.279793	0	6.38841	0.000894788	0.00940498
novel_circ_0007111	144.52	89.2997	0.69062	6.0182e-05	0.0012716	0.69062		gga-miR-24-3p	26984.2	19950	0.43444	1.9463e-07	7.8566e-07	ENSAPLT00000013932	ENSAPLG00000013355	CACHD1	transcript	132.482	43.9797	1.7127	5.16292e-06	0.000122025
novel_circ_0018384	0	11.9596	-4.0161	2.3206e-06	8.4059e-05	-4.0161		gga-miR-24-3p	26984.2	19950	0.43444	1.9463e-07	7.8566e-07	ENSAPLT00000015734	ENSAPLG00000015105	-	transcript	30.2539	10.4913	1.65884	0.00157289	0.0148206
novel_circ_0018384	0	11.9596	-4.0161	2.3206e-06	8.4059e-05	-4.0161		gga-miR-24-3p	26984.2	19950	0.43444	1.9463e-07	7.8566e-07	ENSAPLT00000012466	ENSAPLG00000011908	CES3	transcript	313.113	189.35	0.841263	0.00354716	0.0282769
novel_circ_0018384	0	11.9596	-4.0161	2.3206e-06	8.4059e-05	-4.0161		gga-miR-24-3p	26984.2	19950	0.43444	1.9463e-07	7.8566e-07	ENSAPLT00000005578	ENSAPLG00000005400	-	transcript	0.60362	0	7.47937	1.99406e-05	0.000389778
novel_circ_0018384	0	11.9596	-4.0161	2.3206e-06	8.4059e-05	-4.0161		gga-miR-24-3p	26984.2	19950	0.43444	1.9463e-07	7.8566e-07	ENSAPLT00000011703	ENSAPLG00000011237	IFNGR2	transcript	215.282	109.381	1.10165	0.000542935	0.00631097
novel_circ_0018384	0	11.9596	-4.0161	2.3206e-06	8.4059e-05	-4.0161		gga-miR-24-3p	26984.2	19950	0.43444	1.9463e-07	7.8566e-07	ENSAPLT00000007185	ENSAPLG00000006904	-	transcript	0.279793	0	6.38841	0.000894788	0.00940498
novel_circ_0018384	0	11.9596	-4.0161	2.3206e-06	8.4059e-05	-4.0161		gga-miR-24-3p	26984.2	19950	0.43444	1.9463e-07	7.8566e-07	ENSAPLT00000013932	ENSAPLG00000013355	CACHD1	transcript	132.482	43.9797	1.7127	5.16292e-06	0.000122025
novel_circ_0004843	12.7526	2.21903	2.095	0.0021299	0.019404	2.095		gga-miR-24-3p	26984.2	19950	0.43444	1.9463e-07	7.8566e-07	ENSAPLT00000015734	ENSAPLG00000015105	-	transcript	30.2539	10.4913	1.65884	0.00157289	0.0148206
novel_circ_0004843	12.7526	2.21903	2.095	0.0021299	0.019404	2.095		gga-miR-24-3p	26984.2	19950	0.43444	1.9463e-07	7.8566e-07	ENSAPLT00000012466	ENSAPLG00000011908	CES3	transcript	313.113	189.35	0.841263	0.00354716	0.0282769
novel_circ_0004843	12.7526	2.21903	2.095	0.0021299	0.019404	2.095		gga-miR-24-3p	26984.2	19950	0.43444	1.9463e-07	7.8566e-07	ENSAPLT00000005578	ENSAPLG00000005400	-	transcript	0.60362	0	7.47937	1.99406e-05	0.000389778
novel_circ_0004843	12.7526	2.21903	2.095	0.0021299	0.019404	2.095		gga-miR-24-3p	26984.2	19950	0.43444	1.9463e-07	7.8566e-07	ENSAPLT00000011703	ENSAPLG00000011237	IFNGR2	transcript	215.282	109.381	1.10165	0.000542935	0.00631097
novel_circ_0004843	12.7526	2.21903	2.095	0.0021299	0.019404	2.095		gga-miR-24-3p	26984.2	19950	0.43444	1.9463e-07	7.8566e-07	ENSAPLT00000007185	ENSAPLG00000006904	-	transcript	0.279793	0	6.38841	0.000894788	0.00940498
novel_circ_0004843	12.7526	2.21903	2.095	0.0021299	0.019404	2.095		gga-miR-24-3p	26984.2	19950	0.43444	1.9463e-07	7.8566e-07	ENSAPLT00000013932	ENSAPLG00000013355	CACHD1	transcript	132.482	43.9797	1.7127	5.16292e-06	0.000122025
novel_circ_0011311	22.4104	5.46193	1.8552	0.00034141	0.0050185	1.8552		novel_512	5.58883	18.9293	-1.5637	0.00062243	0.0017333	ENSAPLT00000005923	ENSAPLG00000005535	KDR	transcript	2.45814	0.0455926	5.728	8.18025e-08	3.30244e-06
novel_circ_0011144	0	6.30822	-3.2083	0.00032209	0.0047865	-3.2083		novel_512	5.58883	18.9293	-1.5637	0.00062243	0.0017333	ENSAPLT00000005923	ENSAPLG00000005535	KDR	transcript	2.45814	0.0455926	5.728	8.18025e-08	3.30244e-06
novel_circ_0009976	4.13899	0	2.4513	0.0075028	0.046757	2.4513		novel_512	5.58883	18.9293	-1.5637	0.00062243	0.0017333	ENSAPLT00000005923	ENSAPLG00000005535	KDR	transcript	2.45814	0.0455926	5.728	8.18025e-08	3.30244e-06
novel_circ_0003337	20.6903	5.16053	1.8406	0.00030793	0.004647	1.8406		novel_512	5.58883	18.9293	-1.5637	0.00062243	0.0017333	ENSAPLT00000005923	ENSAPLG00000005535	KDR	transcript	2.45814	0.0455926	5.728	8.18025e-08	3.30244e-06
novel_circ_0007905	39.576	0	5.3843	2.2465e-12	4.7968e-10	5.3843		novel_512	5.58883	18.9293	-1.5637	0.00062243	0.0017333	ENSAPLT00000005923	ENSAPLG00000005535	KDR	transcript	2.45814	0.0455926	5.728	8.18025e-08	3.30244e-06
novel_circ_0017215	29.4783	12.902	1.14	0.0036776	0.029255	1.14		novel_512	5.58883	18.9293	-1.5637	0.00062243	0.0017333	ENSAPLT00000005923	ENSAPLG00000005535	KDR	transcript	2.45814	0.0455926	5.728	8.18025e-08	3.30244e-06
novel_circ_0013578	62.8456	27.5482	1.1576	7.8865e-05	0.0015839	1.1576		novel_512	5.58883	18.9293	-1.5637	0.00062243	0.0017333	ENSAPLT00000005923	ENSAPLG00000005535	KDR	transcript	2.45814	0.0455926	5.728	8.18025e-08	3.30244e-06
novel_circ_0014961	30.2439	13.6785	1.0976	0.0041171	0.031635	1.0976		novel_512	5.58883	18.9293	-1.5637	0.00062243	0.0017333	ENSAPLT00000005923	ENSAPLG00000005535	KDR	transcript	2.45814	0.0455926	5.728	8.18025e-08	3.30244e-06
novel_circ_0008630	19.8611	1.46353	3.1598	1.0228e-06	4.3223e-05	3.1598		novel_512	5.58883	18.9293	-1.5637	0.00062243	0.0017333	ENSAPLT00000005923	ENSAPLG00000005535	KDR	transcript	2.45814	0.0455926	5.728	8.18025e-08	3.30244e-06
novel_circ_0006591	136.581	71.7112	0.91482	1.3213e-06	5.3604e-05	0.91482		novel_512	5.58883	18.9293	-1.5637	0.00062243	0.0017333	ENSAPLT00000005923	ENSAPLG00000005535	KDR	transcript	2.45814	0.0455926	5.728	8.18025e-08	3.30244e-06
novel_circ_0008719	5.8918	0	2.9647	0.00094656	0.011003	2.9647		novel_512	5.58883	18.9293	-1.5637	0.00062243	0.0017333	ENSAPLT00000005923	ENSAPLG00000005535	KDR	transcript	2.45814	0.0455926	5.728	8.18025e-08	3.30244e-06
novel_circ_0013417	0	5.1987	-2.9682	0.0010054	0.011458	-2.9682		novel_512	5.58883	18.9293	-1.5637	0.00062243	0.0017333	ENSAPLT00000005923	ENSAPLG00000005535	KDR	transcript	2.45814	0.0455926	5.728	8.18025e-08	3.30244e-06
novel_circ_0007049	0	4.22467	-2.4756	0.0071049	0.045701	-2.4756		novel_512	5.58883	18.9293	-1.5637	0.00062243	0.0017333	ENSAPLT00000005923	ENSAPLG00000005535	KDR	transcript	2.45814	0.0455926	5.728	8.18025e-08	3.30244e-06
novel_circ_0020129	333.376	226.586	0.55161	3.6897e-05	0.00088053	0.55161		novel_512	5.58883	18.9293	-1.5637	0.00062243	0.0017333	ENSAPLT00000005923	ENSAPLG00000005535	KDR	transcript	2.45814	0.0455926	5.728	8.18025e-08	3.30244e-06
novel_circ_0013413	20.9385	44.6173	-1.0603	0.00060119	0.0079707	-1.0603		novel_512	5.58883	18.9293	-1.5637	0.00062243	0.0017333	ENSAPLT00000005923	ENSAPLG00000005535	KDR	transcript	2.45814	0.0455926	5.728	8.18025e-08	3.30244e-06
novel_circ_0009353	89.2763	36.8873	1.2551	3.3635e-07	1.7057e-05	1.2551		novel_512	5.58883	18.9293	-1.5637	0.00062243	0.0017333	ENSAPLT00000005923	ENSAPLG00000005535	KDR	transcript	2.45814	0.0455926	5.728	8.18025e-08	3.30244e-06
novel_circ_0009971	22.4997	6.9045	1.5724	0.0010508	0.011824	1.5724		novel_512	5.58883	18.9293	-1.5637	0.00062243	0.0017333	ENSAPLT00000005923	ENSAPLG00000005535	KDR	transcript	2.45814	0.0455926	5.728	8.18025e-08	3.30244e-06
novel_circ_0008175	0	5.96073	-3.1452	0.00043831	0.0061108	-3.1452		novel_512	5.58883	18.9293	-1.5637	0.00062243	0.0017333	ENSAPLT00000005923	ENSAPLG00000005535	KDR	transcript	2.45814	0.0455926	5.728	8.18025e-08	3.30244e-06
novel_circ_0006228	5.40007	0	2.7712	0.0022454	0.020154	2.7712		novel_512	5.58883	18.9293	-1.5637	0.00062243	0.0017333	ENSAPLT00000005923	ENSAPLG00000005535	KDR	transcript	2.45814	0.0455926	5.728	8.18025e-08	3.30244e-06
novel_circ_0007902	4.92566	0	2.7439	0.0024648	0.021691	2.7439		novel_512	5.58883	18.9293	-1.5637	0.00062243	0.0017333	ENSAPLT00000005923	ENSAPLG00000005535	KDR	transcript	2.45814	0.0455926	5.728	8.18025e-08	3.30244e-06
novel_circ_0009979	74.6478	35.4552	1.0581	4.2108e-05	0.00095973	1.0581		novel_512	5.58883	18.9293	-1.5637	0.00062243	0.0017333	ENSAPLT00000005923	ENSAPLG00000005535	KDR	transcript	2.45814	0.0455926	5.728	8.18025e-08	3.30244e-06
novel_circ_0021256	0.60951	6.22535	-2.3148	0.005474	0.037833	-2.3148		novel_512	5.58883	18.9293	-1.5637	0.00062243	0.0017333	ENSAPLT00000005923	ENSAPLG00000005535	KDR	transcript	2.45814	0.0455926	5.728	8.18025e-08	3.30244e-06
novel_circ_0016115	5.55387	0	2.8604	0.001523	0.015642	2.8604		novel_512	5.58883	18.9293	-1.5637	0.00062243	0.0017333	ENSAPLT00000005923	ENSAPLG00000005535	KDR	transcript	2.45814	0.0455926	5.728	8.18025e-08	3.30244e-06
novel_circ_0000605	71.7007	11.9454	2.4875	3.9707e-14	1.2933e-11	2.4875		novel_512	5.58883	18.9293	-1.5637	0.00062243	0.0017333	ENSAPLT00000005923	ENSAPLG00000005535	KDR	transcript	2.45814	0.0455926	5.728	8.18025e-08	3.30244e-06
novel_circ_0001631	6.51066	0	3.0842	0.0005392	0.0072196	3.0842		novel_512	5.58883	18.9293	-1.5637	0.00062243	0.0017333	ENSAPLT00000005923	ENSAPLG00000005535	KDR	transcript	2.45814	0.0455926	5.728	8.18025e-08	3.30244e-06
novel_circ_0006225	32.6422	3.51681	2.8876	1.9498e-08	1.4926e-06	2.8876		gga-miR-199-5p	5790.43	991.394	2.5426	0	0	ENSAPLT00000005100	ENSAPLG00000004939	-	transcript	921.275	56.3535	4.15575	2.37548e-40	3.03365e-37
novel_circ_0007721	10.9778	2.12825	1.9222	0.0051348	0.036389	1.9222		gga-miR-199-5p	5790.43	991.394	2.5426	0	0	ENSAPLT00000005100	ENSAPLG00000004939	-	transcript	921.275	56.3535	4.15575	2.37548e-40	3.03365e-37
novel_circ_0016141	4.40588	0	2.5761	0.0047667	0.034782	2.5761		gga-miR-199-5p	5790.43	991.394	2.5426	0	0	ENSAPLT00000005100	ENSAPLG00000004939	-	transcript	921.275	56.3535	4.15575	2.37548e-40	3.03365e-37
novel_circ_0015941	49.9639	9.25918	2.2947	1.9956e-09	1.9747e-07	2.2947		gga-miR-199-5p	5790.43	991.394	2.5426	0	0	ENSAPLT00000005100	ENSAPLG00000004939	-	transcript	921.275	56.3535	4.15575	2.37548e-40	3.03365e-37
novel_circ_0009749	80.8407	41.5966	0.93402	0.00019452	0.0033159	0.93402		gga-miR-199-5p	5790.43	991.394	2.5426	0	0	ENSAPLT00000005100	ENSAPLG00000004939	-	transcript	921.275	56.3535	4.15575	2.37548e-40	3.03365e-37
novel_circ_0001639	11.7743	2.46782	1.8649	0.0047548	0.034757	1.8649		gga-miR-199-5p	5790.43	991.394	2.5426	0	0	ENSAPLT00000005100	ENSAPLG00000004939	-	transcript	921.275	56.3535	4.15575	2.37548e-40	3.03365e-37
novel_circ_0004407	5.02007	0	2.7515	0.0023951	0.021263	2.7515		gga-miR-199-5p	5790.43	991.394	2.5426	0	0	ENSAPLT00000005100	ENSAPLG00000004939	-	transcript	921.275	56.3535	4.15575	2.37548e-40	3.03365e-37
novel_circ_0004892	6.11618	0	3.0011	0.00080422	0.0098572	3.0011		gga-miR-199-5p	5790.43	991.394	2.5426	0	0	ENSAPLT00000005100	ENSAPLG00000004939	-	transcript	921.275	56.3535	4.15575	2.37548e-40	3.03365e-37
novel_circ_0003206	1.44339	8.72204	-2.0616	0.0049066	0.035257	-2.0616		gga-miR-199-5p	5790.43	991.394	2.5426	0	0	ENSAPLT00000005100	ENSAPLG00000004939	-	transcript	921.275	56.3535	4.15575	2.37548e-40	3.03365e-37
novel_circ_0001077	7.1749	0	3.2288	0.00025798	0.0041205	3.2288		gga-miR-199-5p	5790.43	991.394	2.5426	0	0	ENSAPLT00000005100	ENSAPLG00000004939	-	transcript	921.275	56.3535	4.15575	2.37548e-40	3.03365e-37
novel_circ_0003066	45.9927	22.2888	1.0169	0.00075621	0.0095309	1.0169		gga-miR-199-5p	5790.43	991.394	2.5426	0	0	ENSAPLT00000005100	ENSAPLG00000004939	-	transcript	921.275	56.3535	4.15575	2.37548e-40	3.03365e-37
novel_circ_0012756	6.26713	0	2.998	0.0008245	0.009985	2.998		gga-miR-199-5p	5790.43	991.394	2.5426	0	0	ENSAPLT00000005100	ENSAPLG00000004939	-	transcript	921.275	56.3535	4.15575	2.37548e-40	3.03365e-37
novel_circ_0016288	0	4.43668	-2.7448	0.0025945	0.022256	-2.7448		gga-miR-199-5p	5790.43	991.394	2.5426	0	0	ENSAPLT00000005100	ENSAPLG00000004939	-	transcript	921.275	56.3535	4.15575	2.37548e-40	3.03365e-37
novel_circ_0010086	7.04263	0	3.1825	0.00033314	0.0049147	3.1825		gga-miR-199-5p	5790.43	991.394	2.5426	0	0	ENSAPLT00000005100	ENSAPLG00000004939	-	transcript	921.275	56.3535	4.15575	2.37548e-40	3.03365e-37
novel_circ_0010041	0	5.37253	-3.0184	0.00080229	0.0098572	-3.0184		gga-miR-199-5p	5790.43	991.394	2.5426	0	0	ENSAPLT00000005100	ENSAPLG00000004939	-	transcript	921.275	56.3535	4.15575	2.37548e-40	3.03365e-37
novel_circ_0006227	7.6493	0	3.2889	0.00018891	0.0032339	3.2889		gga-miR-199-5p	5790.43	991.394	2.5426	0	0	ENSAPLT00000005100	ENSAPLG00000004939	-	transcript	921.275	56.3535	4.15575	2.37548e-40	3.03365e-37
novel_circ_0009359	48.3859	19.2694	1.3011	4.139e-05	0.00095409	1.3011		gga-miR-199-5p	5790.43	991.394	2.5426	0	0	ENSAPLT00000005100	ENSAPLG00000004939	-	transcript	921.275	56.3535	4.15575	2.37548e-40	3.03365e-37
novel_circ_0019731	3.68795	37.5441	-3.0813	1.0424e-10	1.6265e-08	-3.0813		gga-miR-199-5p	5790.43	991.394	2.5426	0	0	ENSAPLT00000005100	ENSAPLG00000004939	-	transcript	921.275	56.3535	4.15575	2.37548e-40	3.03365e-37
novel_circ_0009353	89.2763	36.8873	1.2551	3.3635e-07	1.7057e-05	1.2551		gga-miR-199-5p	5790.43	991.394	2.5426	0	0	ENSAPLT00000005100	ENSAPLG00000004939	-	transcript	921.275	56.3535	4.15575	2.37548e-40	3.03365e-37
novel_circ_0001412	0	3.64439	-2.4512	0.0076633	0.047611	-2.4512		gga-miR-199-5p	5790.43	991.394	2.5426	0	0	ENSAPLT00000005100	ENSAPLG00000004939	-	transcript	921.275	56.3535	4.15575	2.37548e-40	3.03365e-37
novel_circ_0004138	0	5.93838	-3.1361	0.00045932	0.0063383	-3.1361		gga-miR-199-5p	5790.43	991.394	2.5426	0	0	ENSAPLT00000005100	ENSAPLG00000004939	-	transcript	921.275	56.3535	4.15575	2.37548e-40	3.03365e-37
novel_circ_0006228	5.40007	0	2.7712	0.0022454	0.020154	2.7712		gga-miR-199-5p	5790.43	991.394	2.5426	0	0	ENSAPLT00000005100	ENSAPLG00000004939	-	transcript	921.275	56.3535	4.15575	2.37548e-40	3.03365e-37
novel_circ_0016045	4.29461	23.2259	-2.2246	5.8945e-05	0.001252	-2.2246		gga-miR-199-5p	5790.43	991.394	2.5426	0	0	ENSAPLT00000005100	ENSAPLG00000004939	-	transcript	921.275	56.3535	4.15575	2.37548e-40	3.03365e-37
novel_circ_0006230	17.8881	5.74237	1.474	0.0053548	0.037327	1.474		gga-miR-199-5p	5790.43	991.394	2.5426	0	0	ENSAPLT00000005100	ENSAPLG00000004939	-	transcript	921.275	56.3535	4.15575	2.37548e-40	3.03365e-37
novel_circ_0018943	0.515106	6.37527	-2.3637	0.0047547	0.034757	-2.3637		gga-miR-199-5p	5790.43	991.394	2.5426	0	0	ENSAPLT00000005100	ENSAPLG00000004939	-	transcript	921.275	56.3535	4.15575	2.37548e-40	3.03365e-37
novel_circ_0016142	30.6959	11.5834	1.327	0.0011098	0.012302	1.327		gga-miR-199-5p	5790.43	991.394	2.5426	0	0	ENSAPLT00000005100	ENSAPLG00000004939	-	transcript	921.275	56.3535	4.15575	2.37548e-40	3.03365e-37
novel_circ_0015938	6.92669	0	3.1876	0.00031846	0.0047771	3.1876		gga-miR-199-5p	5790.43	991.394	2.5426	0	0	ENSAPLT00000005100	ENSAPLG00000004939	-	transcript	921.275	56.3535	4.15575	2.37548e-40	3.03365e-37
novel_circ_0002674	241.84	147.723	0.70507	1.9415e-07	1.0966e-05	0.70507		gga-miR-34c-5p	8.88876	0.655973	2.6985	6.3626e-05	0.00019997	ENSAPLT00000010765	ENSAPLG00000010331	DCX	transcript	2.46854	0.414492	2.67095	0.00126954	0.0124881
novel_circ_0002674	241.84	147.723	0.70507	1.9415e-07	1.0966e-05	0.70507		gga-miR-34c-5p	8.88876	0.655973	2.6985	6.3626e-05	0.00019997	ENSAPLT00000017093	ENSAPLG00000016379	IGFBP3	transcript	6.46106	22.042	-1.638	0.00590426	0.0423286
novel_circ_0019717	1.03021	8.14159	-2.1721	0.0051186	0.036389	-2.1721		gga-miR-34c-5p	8.88876	0.655973	2.6985	6.3626e-05	0.00019997	ENSAPLT00000010765	ENSAPLG00000010331	DCX	transcript	2.46854	0.414492	2.67095	0.00126954	0.0124881
novel_circ_0019717	1.03021	8.14159	-2.1721	0.0051186	0.036389	-2.1721		gga-miR-34c-5p	8.88876	0.655973	2.6985	6.3626e-05	0.00019997	ENSAPLT00000017093	ENSAPLG00000016379	IGFBP3	transcript	6.46106	22.042	-1.638	0.00590426	0.0423286
novel_circ_0008175	0	5.96073	-3.1452	0.00043831	0.0061108	-3.1452		gga-miR-34c-5p	8.88876	0.655973	2.6985	6.3626e-05	0.00019997	ENSAPLT00000010765	ENSAPLG00000010331	DCX	transcript	2.46854	0.414492	2.67095	0.00126954	0.0124881
novel_circ_0008175	0	5.96073	-3.1452	0.00043831	0.0061108	-3.1452		gga-miR-34c-5p	8.88876	0.655973	2.6985	6.3626e-05	0.00019997	ENSAPLT00000017093	ENSAPLG00000016379	IGFBP3	transcript	6.46106	22.042	-1.638	0.00590426	0.0423286
novel_circ_0005252	18.3869	4.11293	1.9208	0.00102	0.011591	1.9208		gga-miR-34c-5p	8.88876	0.655973	2.6985	6.3626e-05	0.00019997	ENSAPLT00000010765	ENSAPLG00000010331	DCX	transcript	2.46854	0.414492	2.67095	0.00126954	0.0124881
novel_circ_0005252	18.3869	4.11293	1.9208	0.00102	0.011591	1.9208		gga-miR-34c-5p	8.88876	0.655973	2.6985	6.3626e-05	0.00019997	ENSAPLT00000017093	ENSAPLG00000016379	IGFBP3	transcript	6.46106	22.042	-1.638	0.00590426	0.0423286
novel_circ_0016361	29.1711	14.026	1.011	0.007972	0.049004	1.011		gga-miR-34c-5p	8.88876	0.655973	2.6985	6.3626e-05	0.00019997	ENSAPLT00000010765	ENSAPLG00000010331	DCX	transcript	2.46854	0.414492	2.67095	0.00126954	0.0124881
novel_circ_0016361	29.1711	14.026	1.011	0.007972	0.049004	1.011		gga-miR-34c-5p	8.88876	0.655973	2.6985	6.3626e-05	0.00019997	ENSAPLT00000017093	ENSAPLG00000016379	IGFBP3	transcript	6.46106	22.042	-1.638	0.00590426	0.0423286
novel_circ_0002939	27.8559	54.6079	-0.94418	0.0007678	0.0096438	-0.94418		gga-miR-34c-5p	8.88876	0.655973	2.6985	6.3626e-05	0.00019997	ENSAPLT00000010765	ENSAPLG00000010331	DCX	transcript	2.46854	0.414492	2.67095	0.00126954	0.0124881
novel_circ_0002939	27.8559	54.6079	-0.94418	0.0007678	0.0096438	-0.94418		gga-miR-34c-5p	8.88876	0.655973	2.6985	6.3626e-05	0.00019997	ENSAPLT00000017093	ENSAPLG00000016379	IGFBP3	transcript	6.46106	22.042	-1.638	0.00590426	0.0423286
novel_circ_0013900	38.0942	17.5875	1.0741	0.0014137	0.014866	1.0741		gga-miR-34c-5p	8.88876	0.655973	2.6985	6.3626e-05	0.00019997	ENSAPLT00000010765	ENSAPLG00000010331	DCX	transcript	2.46854	0.414492	2.67095	0.00126954	0.0124881
novel_circ_0013900	38.0942	17.5875	1.0741	0.0014137	0.014866	1.0741		gga-miR-34c-5p	8.88876	0.655973	2.6985	6.3626e-05	0.00019997	ENSAPLT00000017093	ENSAPLG00000016379	IGFBP3	transcript	6.46106	22.042	-1.638	0.00590426	0.0423286
novel_circ_0012250	5.69832	23.8128	-1.908	4.4002e-05	0.00098627	-1.908		gga-miR-34c-5p	8.88876	0.655973	2.6985	6.3626e-05	0.00019997	ENSAPLT00000010765	ENSAPLG00000010331	DCX	transcript	2.46854	0.414492	2.67095	0.00126954	0.0124881
novel_circ_0012250	5.69832	23.8128	-1.908	4.4002e-05	0.00098627	-1.908		gga-miR-34c-5p	8.88876	0.655973	2.6985	6.3626e-05	0.00019997	ENSAPLT00000017093	ENSAPLG00000016379	IGFBP3	transcript	6.46106	22.042	-1.638	0.00590426	0.0423286
novel_circ_0009590	0.515106	5.73446	-2.2379	0.0082769	0.049909	-2.2379		gga-miR-34c-5p	8.88876	0.655973	2.6985	6.3626e-05	0.00019997	ENSAPLT00000010765	ENSAPLG00000010331	DCX	transcript	2.46854	0.414492	2.67095	0.00126954	0.0124881
novel_circ_0009590	0.515106	5.73446	-2.2379	0.0082769	0.049909	-2.2379		gga-miR-34c-5p	8.88876	0.655973	2.6985	6.3626e-05	0.00019997	ENSAPLT00000017093	ENSAPLG00000016379	IGFBP3	transcript	6.46106	22.042	-1.638	0.00590426	0.0423286
novel_circ_0019930	333.455	173.798	0.93738	3.4051e-14	1.2558e-11	0.93738		gga-miR-34c-5p	8.88876	0.655973	2.6985	6.3626e-05	0.00019997	ENSAPLT00000010765	ENSAPLG00000010331	DCX	transcript	2.46854	0.414492	2.67095	0.00126954	0.0124881
novel_circ_0019930	333.455	173.798	0.93738	3.4051e-14	1.2558e-11	0.93738		gga-miR-34c-5p	8.88876	0.655973	2.6985	6.3626e-05	0.00019997	ENSAPLT00000017093	ENSAPLG00000016379	IGFBP3	transcript	6.46106	22.042	-1.638	0.00590426	0.0423286
novel_circ_0019276	107.079	50.6818	1.065	2.4255e-07	1.2948e-05	1.065		gga-miR-34c-5p	8.88876	0.655973	2.6985	6.3626e-05	0.00019997	ENSAPLT00000010765	ENSAPLG00000010331	DCX	transcript	2.46854	0.414492	2.67095	0.00126954	0.0124881
novel_circ_0019276	107.079	50.6818	1.065	2.4255e-07	1.2948e-05	1.065		gga-miR-34c-5p	8.88876	0.655973	2.6985	6.3626e-05	0.00019997	ENSAPLT00000017093	ENSAPLG00000016379	IGFBP3	transcript	6.46106	22.042	-1.638	0.00590426	0.0423286
novel_circ_0012289	10.5202	0.739678	2.823	0.00026335	0.0041734	2.823		gga-miR-34c-5p	8.88876	0.655973	2.6985	6.3626e-05	0.00019997	ENSAPLT00000010765	ENSAPLG00000010331	DCX	transcript	2.46854	0.414492	2.67095	0.00126954	0.0124881
novel_circ_0012289	10.5202	0.739678	2.823	0.00026335	0.0041734	2.823		gga-miR-34c-5p	8.88876	0.655973	2.6985	6.3626e-05	0.00019997	ENSAPLT00000017093	ENSAPLG00000016379	IGFBP3	transcript	6.46106	22.042	-1.638	0.00590426	0.0423286
novel_circ_0013159	5.47862	0	2.8754	0.0014144	0.014866	2.8754		gga-miR-34c-5p	8.88876	0.655973	2.6985	6.3626e-05	0.00019997	ENSAPLT00000010765	ENSAPLG00000010331	DCX	transcript	2.46854	0.414492	2.67095	0.00126954	0.0124881
novel_circ_0013159	5.47862	0	2.8754	0.0014144	0.014866	2.8754		gga-miR-34c-5p	8.88876	0.655973	2.6985	6.3626e-05	0.00019997	ENSAPLT00000017093	ENSAPLG00000016379	IGFBP3	transcript	6.46106	22.042	-1.638	0.00590426	0.0423286
novel_circ_0001944	48.9057	78.3653	-0.66414	0.0025171	0.021867	-0.66414		gga-miR-455-3p	430.406	180.757	1.2506	4.0254e-36	8.0508e-35	ENSAPLT00000010113	ENSAPLG00000009708	IRF1	transcript	100.944	41.3882	1.40574	0.000318568	0.00406562
novel_circ_0020798	51.1684	5.12235	3.1124	1.2419e-12	2.9517e-10	3.1124		gga-miR-455-3p	430.406	180.757	1.2506	4.0254e-36	8.0508e-35	ENSAPLT00000010113	ENSAPLG00000009708	IRF1	transcript	100.944	41.3882	1.40574	0.000318568	0.00406562
novel_circ_0006582	0	8.02845	-3.5725	4.1669e-05	0.0009551	-3.5725		gga-miR-455-3p	430.406	180.757	1.2506	4.0254e-36	8.0508e-35	ENSAPLT00000010113	ENSAPLG00000009708	IRF1	transcript	100.944	41.3882	1.40574	0.000318568	0.00406562
novel_circ_0017419	17.7592	3.66674	2.0397	0.00030651	0.004647	2.0397		gga-miR-455-3p	430.406	180.757	1.2506	4.0254e-36	8.0508e-35	ENSAPLT00000010113	ENSAPLG00000009708	IRF1	transcript	100.944	41.3882	1.40574	0.000318568	0.00406562
novel_circ_0006591	136.581	71.7112	0.91482	1.3213e-06	5.3604e-05	0.91482		gga-miR-455-3p	430.406	180.757	1.2506	4.0254e-36	8.0508e-35	ENSAPLT00000010113	ENSAPLG00000009708	IRF1	transcript	100.944	41.3882	1.40574	0.000318568	0.00406562
novel_circ_0002101	8.11253	0	3.3803	0.00011314	0.0021652	3.3803		gga-miR-455-3p	430.406	180.757	1.2506	4.0254e-36	8.0508e-35	ENSAPLT00000010113	ENSAPLG00000009708	IRF1	transcript	100.944	41.3882	1.40574	0.000318568	0.00406562
novel_circ_0016628	25.2604	8.65344	1.4639	0.0019419	0.018237	1.4639		gga-miR-455-3p	430.406	180.757	1.2506	4.0254e-36	8.0508e-35	ENSAPLT00000010113	ENSAPLG00000009708	IRF1	transcript	100.944	41.3882	1.40574	0.000318568	0.00406562
novel_circ_0010478	0	6.19508	-3.2228	0.00029502	0.0045233	-3.2228		gga-miR-455-3p	430.406	180.757	1.2506	4.0254e-36	8.0508e-35	ENSAPLT00000010113	ENSAPLG00000009708	IRF1	transcript	100.944	41.3882	1.40574	0.000318568	0.00406562
novel_circ_0009971	22.4997	6.9045	1.5724	0.0010508	0.011824	1.5724		gga-miR-455-3p	430.406	180.757	1.2506	4.0254e-36	8.0508e-35	ENSAPLT00000010113	ENSAPLG00000009708	IRF1	transcript	100.944	41.3882	1.40574	0.000318568	0.00406562
novel_circ_0009979	74.6478	35.4552	1.0581	4.2108e-05	0.00095973	1.0581		gga-miR-455-3p	430.406	180.757	1.2506	4.0254e-36	8.0508e-35	ENSAPLT00000010113	ENSAPLG00000009708	IRF1	transcript	100.944	41.3882	1.40574	0.000318568	0.00406562
novel_circ_0003484	31.4466	12.0188	1.3379	0.00086153	0.01022	1.3379		gga-miR-455-3p	430.406	180.757	1.2506	4.0254e-36	8.0508e-35	ENSAPLT00000010113	ENSAPLG00000009708	IRF1	transcript	100.944	41.3882	1.40574	0.000318568	0.00406562
novel_circ_0002806	5.97686	0	2.923	0.0011659	0.012784	2.923		gga-miR-455-3p	430.406	180.757	1.2506	4.0254e-36	8.0508e-35	ENSAPLT00000010113	ENSAPLG00000009708	IRF1	transcript	100.944	41.3882	1.40574	0.000318568	0.00406562
novel_circ_0007049	0	4.22467	-2.4756	0.0071049	0.045701	-2.4756		gga-miR-455-3p	430.406	180.757	1.2506	4.0254e-36	8.0508e-35	ENSAPLT00000010113	ENSAPLG00000009708	IRF1	transcript	100.944	41.3882	1.40574	0.000318568	0.00406562
novel_circ_0019696	484.066	309.73	0.64101	2.0122e-08	1.5117e-06	0.64101		novel_141	2.98676	15.7897	-2.116	1.4344e-05	4.9694e-05	ENSAPLT00000003535	ENSAPLG00000003465	-	transcript	36.2017	94.8042	-1.26941	0.00139912	0.0134727
novel_circ_0019696	484.066	309.73	0.64101	2.0122e-08	1.5117e-06	0.64101		novel_141	2.98676	15.7897	-2.116	1.4344e-05	4.9694e-05	ENSAPLT00000014049	ENSAPLG00000013415	CPNE2	transcript	28.671	7.02823	2.15255	0.00010927	0.00166474
novel_circ_0019696	484.066	309.73	0.64101	2.0122e-08	1.5117e-06	0.64101		novel_141	2.98676	15.7897	-2.116	1.4344e-05	4.9694e-05	ENSAPLT00000014969	ENSAPLG00000014373	-	transcript	2.96802	12.1945	-1.92309	0.00647926	0.0453064
novel_circ_0019696	484.066	309.73	0.64101	2.0122e-08	1.5117e-06	0.64101		novel_141	2.98676	15.7897	-2.116	1.4344e-05	4.9694e-05	ENSAPLT00000003638	ENSAPLG00000003558	CYR61	transcript	145.272	307.041	-0.957655	0.00132932	0.0129656
novel_circ_0019696	484.066	309.73	0.64101	2.0122e-08	1.5117e-06	0.64101		novel_141	2.98676	15.7897	-2.116	1.4344e-05	4.9694e-05	ENSAPLT00000008534	ENSAPLG00000008188	NCAPH	transcript	60.1758	166.453	-1.34569	0.000122496	0.00182895
novel_circ_0019696	484.066	309.73	0.64101	2.0122e-08	1.5117e-06	0.64101		novel_141	2.98676	15.7897	-2.116	1.4344e-05	4.9694e-05	ENSAPLT00000017077	ENSAPLG00000016363	-	transcript	27.2675	99.1705	-1.73857	3.67973e-05	0.000663542
novel_circ_0015356	6.90332	0.739678	2.2148	0.0075016	0.046757	2.2148		novel_141	2.98676	15.7897	-2.116	1.4344e-05	4.9694e-05	ENSAPLT00000003535	ENSAPLG00000003465	-	transcript	36.2017	94.8042	-1.26941	0.00139912	0.0134727
novel_circ_0015356	6.90332	0.739678	2.2148	0.0075016	0.046757	2.2148		novel_141	2.98676	15.7897	-2.116	1.4344e-05	4.9694e-05	ENSAPLT00000014049	ENSAPLG00000013415	CPNE2	transcript	28.671	7.02823	2.15255	0.00010927	0.00166474
novel_circ_0015356	6.90332	0.739678	2.2148	0.0075016	0.046757	2.2148		novel_141	2.98676	15.7897	-2.116	1.4344e-05	4.9694e-05	ENSAPLT00000014969	ENSAPLG00000014373	-	transcript	2.96802	12.1945	-1.92309	0.00647926	0.0453064
novel_circ_0015356	6.90332	0.739678	2.2148	0.0075016	0.046757	2.2148		novel_141	2.98676	15.7897	-2.116	1.4344e-05	4.9694e-05	ENSAPLT00000003638	ENSAPLG00000003558	CYR61	transcript	145.272	307.041	-0.957655	0.00132932	0.0129656
novel_circ_0015356	6.90332	0.739678	2.2148	0.0075016	0.046757	2.2148		novel_141	2.98676	15.7897	-2.116	1.4344e-05	4.9694e-05	ENSAPLT00000008534	ENSAPLG00000008188	NCAPH	transcript	60.1758	166.453	-1.34569	0.000122496	0.00182895
novel_circ_0015356	6.90332	0.739678	2.2148	0.0075016	0.046757	2.2148		novel_141	2.98676	15.7897	-2.116	1.4344e-05	4.9694e-05	ENSAPLT00000017077	ENSAPLG00000016363	-	transcript	27.2675	99.1705	-1.73857	3.67973e-05	0.000663542
novel_circ_0019693	10.1107	0	3.6184	2.823e-05	0.00068992	3.6184		novel_141	2.98676	15.7897	-2.116	1.4344e-05	4.9694e-05	ENSAPLT00000003535	ENSAPLG00000003465	-	transcript	36.2017	94.8042	-1.26941	0.00139912	0.0134727
novel_circ_0019693	10.1107	0	3.6184	2.823e-05	0.00068992	3.6184		novel_141	2.98676	15.7897	-2.116	1.4344e-05	4.9694e-05	ENSAPLT00000014049	ENSAPLG00000013415	CPNE2	transcript	28.671	7.02823	2.15255	0.00010927	0.00166474
novel_circ_0019693	10.1107	0	3.6184	2.823e-05	0.00068992	3.6184		novel_141	2.98676	15.7897	-2.116	1.4344e-05	4.9694e-05	ENSAPLT00000014969	ENSAPLG00000014373	-	transcript	2.96802	12.1945	-1.92309	0.00647926	0.0453064
novel_circ_0019693	10.1107	0	3.6184	2.823e-05	0.00068992	3.6184		novel_141	2.98676	15.7897	-2.116	1.4344e-05	4.9694e-05	ENSAPLT00000003638	ENSAPLG00000003558	CYR61	transcript	145.272	307.041	-0.957655	0.00132932	0.0129656
novel_circ_0019693	10.1107	0	3.6184	2.823e-05	0.00068992	3.6184		novel_141	2.98676	15.7897	-2.116	1.4344e-05	4.9694e-05	ENSAPLT00000008534	ENSAPLG00000008188	NCAPH	transcript	60.1758	166.453	-1.34569	0.000122496	0.00182895
novel_circ_0019693	10.1107	0	3.6184	2.823e-05	0.00068992	3.6184		novel_141	2.98676	15.7897	-2.116	1.4344e-05	4.9694e-05	ENSAPLT00000017077	ENSAPLG00000016363	-	transcript	27.2675	99.1705	-1.73857	3.67973e-05	0.000663542
novel_circ_0005121	22.4169	0	4.6775	5.6264e-09	5.0725e-07	4.6775		novel_141	2.98676	15.7897	-2.116	1.4344e-05	4.9694e-05	ENSAPLT00000003535	ENSAPLG00000003465	-	transcript	36.2017	94.8042	-1.26941	0.00139912	0.0134727
novel_circ_0005121	22.4169	0	4.6775	5.6264e-09	5.0725e-07	4.6775		novel_141	2.98676	15.7897	-2.116	1.4344e-05	4.9694e-05	ENSAPLT00000014049	ENSAPLG00000013415	CPNE2	transcript	28.671	7.02823	2.15255	0.00010927	0.00166474
novel_circ_0005121	22.4169	0	4.6775	5.6264e-09	5.0725e-07	4.6775		novel_141	2.98676	15.7897	-2.116	1.4344e-05	4.9694e-05	ENSAPLT00000014969	ENSAPLG00000014373	-	transcript	2.96802	12.1945	-1.92309	0.00647926	0.0453064
novel_circ_0005121	22.4169	0	4.6775	5.6264e-09	5.0725e-07	4.6775		novel_141	2.98676	15.7897	-2.116	1.4344e-05	4.9694e-05	ENSAPLT00000003638	ENSAPLG00000003558	CYR61	transcript	145.272	307.041	-0.957655	0.00132932	0.0129656
novel_circ_0005121	22.4169	0	4.6775	5.6264e-09	5.0725e-07	4.6775		novel_141	2.98676	15.7897	-2.116	1.4344e-05	4.9694e-05	ENSAPLT00000008534	ENSAPLG00000008188	NCAPH	transcript	60.1758	166.453	-1.34569	0.000122496	0.00182895
novel_circ_0005121	22.4169	0	4.6775	5.6264e-09	5.0725e-07	4.6775		novel_141	2.98676	15.7897	-2.116	1.4344e-05	4.9694e-05	ENSAPLT00000017077	ENSAPLG00000016363	-	transcript	27.2675	99.1705	-1.73857	3.67973e-05	0.000663542
novel_circ_0002263	10.5599	0	3.7113	1.4982e-05	0.00039469	3.7113		novel_141	2.98676	15.7897	-2.116	1.4344e-05	4.9694e-05	ENSAPLT00000003535	ENSAPLG00000003465	-	transcript	36.2017	94.8042	-1.26941	0.00139912	0.0134727
novel_circ_0002263	10.5599	0	3.7113	1.4982e-05	0.00039469	3.7113		novel_141	2.98676	15.7897	-2.116	1.4344e-05	4.9694e-05	ENSAPLT00000014049	ENSAPLG00000013415	CPNE2	transcript	28.671	7.02823	2.15255	0.00010927	0.00166474
novel_circ_0002263	10.5599	0	3.7113	1.4982e-05	0.00039469	3.7113		novel_141	2.98676	15.7897	-2.116	1.4344e-05	4.9694e-05	ENSAPLT00000014969	ENSAPLG00000014373	-	transcript	2.96802	12.1945	-1.92309	0.00647926	0.0453064
novel_circ_0002263	10.5599	0	3.7113	1.4982e-05	0.00039469	3.7113		novel_141	2.98676	15.7897	-2.116	1.4344e-05	4.9694e-05	ENSAPLT00000003638	ENSAPLG00000003558	CYR61	transcript	145.272	307.041	-0.957655	0.00132932	0.0129656
novel_circ_0002263	10.5599	0	3.7113	1.4982e-05	0.00039469	3.7113		novel_141	2.98676	15.7897	-2.116	1.4344e-05	4.9694e-05	ENSAPLT00000008534	ENSAPLG00000008188	NCAPH	transcript	60.1758	166.453	-1.34569	0.000122496	0.00182895
novel_circ_0002263	10.5599	0	3.7113	1.4982e-05	0.00039469	3.7113		novel_141	2.98676	15.7897	-2.116	1.4344e-05	4.9694e-05	ENSAPLT00000017077	ENSAPLG00000016363	-	transcript	27.2675	99.1705	-1.73857	3.67973e-05	0.000663542
novel_circ_0004433	0.515106	6.19508	-2.3566	0.0047399	0.034757	-2.3566		novel_141	2.98676	15.7897	-2.116	1.4344e-05	4.9694e-05	ENSAPLT00000003535	ENSAPLG00000003465	-	transcript	36.2017	94.8042	-1.26941	0.00139912	0.0134727
novel_circ_0004433	0.515106	6.19508	-2.3566	0.0047399	0.034757	-2.3566		novel_141	2.98676	15.7897	-2.116	1.4344e-05	4.9694e-05	ENSAPLT00000014049	ENSAPLG00000013415	CPNE2	transcript	28.671	7.02823	2.15255	0.00010927	0.00166474
novel_circ_0004433	0.515106	6.19508	-2.3566	0.0047399	0.034757	-2.3566		novel_141	2.98676	15.7897	-2.116	1.4344e-05	4.9694e-05	ENSAPLT00000014969	ENSAPLG00000014373	-	transcript	2.96802	12.1945	-1.92309	0.00647926	0.0453064
novel_circ_0004433	0.515106	6.19508	-2.3566	0.0047399	0.034757	-2.3566		novel_141	2.98676	15.7897	-2.116	1.4344e-05	4.9694e-05	ENSAPLT00000003638	ENSAPLG00000003558	CYR61	transcript	145.272	307.041	-0.957655	0.00132932	0.0129656
novel_circ_0004433	0.515106	6.19508	-2.3566	0.0047399	0.034757	-2.3566		novel_141	2.98676	15.7897	-2.116	1.4344e-05	4.9694e-05	ENSAPLT00000008534	ENSAPLG00000008188	NCAPH	transcript	60.1758	166.453	-1.34569	0.000122496	0.00182895
novel_circ_0004433	0.515106	6.19508	-2.3566	0.0047399	0.034757	-2.3566		novel_141	2.98676	15.7897	-2.116	1.4344e-05	4.9694e-05	ENSAPLT00000017077	ENSAPLG00000016363	-	transcript	27.2675	99.1705	-1.73857	3.67973e-05	0.000663542
novel_circ_0009623	0	5.90021	-3.158	0.00040796	0.005727	-3.158		novel_141	2.98676	15.7897	-2.116	1.4344e-05	4.9694e-05	ENSAPLT00000003535	ENSAPLG00000003465	-	transcript	36.2017	94.8042	-1.26941	0.00139912	0.0134727
novel_circ_0009623	0	5.90021	-3.158	0.00040796	0.005727	-3.158		novel_141	2.98676	15.7897	-2.116	1.4344e-05	4.9694e-05	ENSAPLT00000014049	ENSAPLG00000013415	CPNE2	transcript	28.671	7.02823	2.15255	0.00010927	0.00166474
novel_circ_0009623	0	5.90021	-3.158	0.00040796	0.005727	-3.158		novel_141	2.98676	15.7897	-2.116	1.4344e-05	4.9694e-05	ENSAPLT00000014969	ENSAPLG00000014373	-	transcript	2.96802	12.1945	-1.92309	0.00647926	0.0453064
novel_circ_0009623	0	5.90021	-3.158	0.00040796	0.005727	-3.158		novel_141	2.98676	15.7897	-2.116	1.4344e-05	4.9694e-05	ENSAPLT00000003638	ENSAPLG00000003558	CYR61	transcript	145.272	307.041	-0.957655	0.00132932	0.0129656
novel_circ_0009623	0	5.90021	-3.158	0.00040796	0.005727	-3.158		novel_141	2.98676	15.7897	-2.116	1.4344e-05	4.9694e-05	ENSAPLT00000008534	ENSAPLG00000008188	NCAPH	transcript	60.1758	166.453	-1.34569	0.000122496	0.00182895
novel_circ_0009623	0	5.90021	-3.158	0.00040796	0.005727	-3.158		novel_141	2.98676	15.7897	-2.116	1.4344e-05	4.9694e-05	ENSAPLT00000017077	ENSAPLG00000016363	-	transcript	27.2675	99.1705	-1.73857	3.67973e-05	0.000663542
novel_circ_0015252	0.60951	10.3434	-3.0004	0.00012591	0.002354	-3.0004		novel_141	2.98676	15.7897	-2.116	1.4344e-05	4.9694e-05	ENSAPLT00000003535	ENSAPLG00000003465	-	transcript	36.2017	94.8042	-1.26941	0.00139912	0.0134727
novel_circ_0015252	0.60951	10.3434	-3.0004	0.00012591	0.002354	-3.0004		novel_141	2.98676	15.7897	-2.116	1.4344e-05	4.9694e-05	ENSAPLT00000014049	ENSAPLG00000013415	CPNE2	transcript	28.671	7.02823	2.15255	0.00010927	0.00166474
novel_circ_0015252	0.60951	10.3434	-3.0004	0.00012591	0.002354	-3.0004		novel_141	2.98676	15.7897	-2.116	1.4344e-05	4.9694e-05	ENSAPLT00000014969	ENSAPLG00000014373	-	transcript	2.96802	12.1945	-1.92309	0.00647926	0.0453064
novel_circ_0015252	0.60951	10.3434	-3.0004	0.00012591	0.002354	-3.0004		novel_141	2.98676	15.7897	-2.116	1.4344e-05	4.9694e-05	ENSAPLT00000003638	ENSAPLG00000003558	CYR61	transcript	145.272	307.041	-0.957655	0.00132932	0.0129656
novel_circ_0015252	0.60951	10.3434	-3.0004	0.00012591	0.002354	-3.0004		novel_141	2.98676	15.7897	-2.116	1.4344e-05	4.9694e-05	ENSAPLT00000008534	ENSAPLG00000008188	NCAPH	transcript	60.1758	166.453	-1.34569	0.000122496	0.00182895
novel_circ_0015252	0.60951	10.3434	-3.0004	0.00012591	0.002354	-3.0004		novel_141	2.98676	15.7897	-2.116	1.4344e-05	4.9694e-05	ENSAPLT00000017077	ENSAPLG00000016363	-	transcript	27.2675	99.1705	-1.73857	3.67973e-05	0.000663542
novel_circ_0001121	65.9778	120.285	-0.85192	2.3151e-05	0.00057622	-0.85192		novel_141	2.98676	15.7897	-2.116	1.4344e-05	4.9694e-05	ENSAPLT00000003535	ENSAPLG00000003465	-	transcript	36.2017	94.8042	-1.26941	0.00139912	0.0134727
novel_circ_0001121	65.9778	120.285	-0.85192	2.3151e-05	0.00057622	-0.85192		novel_141	2.98676	15.7897	-2.116	1.4344e-05	4.9694e-05	ENSAPLT00000014049	ENSAPLG00000013415	CPNE2	transcript	28.671	7.02823	2.15255	0.00010927	0.00166474
novel_circ_0001121	65.9778	120.285	-0.85192	2.3151e-05	0.00057622	-0.85192		novel_141	2.98676	15.7897	-2.116	1.4344e-05	4.9694e-05	ENSAPLT00000014969	ENSAPLG00000014373	-	transcript	2.96802	12.1945	-1.92309	0.00647926	0.0453064
novel_circ_0001121	65.9778	120.285	-0.85192	2.3151e-05	0.00057622	-0.85192		novel_141	2.98676	15.7897	-2.116	1.4344e-05	4.9694e-05	ENSAPLT00000003638	ENSAPLG00000003558	CYR61	transcript	145.272	307.041	-0.957655	0.00132932	0.0129656
novel_circ_0001121	65.9778	120.285	-0.85192	2.3151e-05	0.00057622	-0.85192		novel_141	2.98676	15.7897	-2.116	1.4344e-05	4.9694e-05	ENSAPLT00000008534	ENSAPLG00000008188	NCAPH	transcript	60.1758	166.453	-1.34569	0.000122496	0.00182895
novel_circ_0001121	65.9778	120.285	-0.85192	2.3151e-05	0.00057622	-0.85192		novel_141	2.98676	15.7897	-2.116	1.4344e-05	4.9694e-05	ENSAPLT00000017077	ENSAPLG00000016363	-	transcript	27.2675	99.1705	-1.73857	3.67973e-05	0.000663542
novel_circ_0007295	27.9218	11.9359	1.1789	0.0036214	0.028865	1.1789		novel_141	2.98676	15.7897	-2.116	1.4344e-05	4.9694e-05	ENSAPLT00000003535	ENSAPLG00000003465	-	transcript	36.2017	94.8042	-1.26941	0.00139912	0.0134727
novel_circ_0007295	27.9218	11.9359	1.1789	0.0036214	0.028865	1.1789		novel_141	2.98676	15.7897	-2.116	1.4344e-05	4.9694e-05	ENSAPLT00000014049	ENSAPLG00000013415	CPNE2	transcript	28.671	7.02823	2.15255	0.00010927	0.00166474
novel_circ_0007295	27.9218	11.9359	1.1789	0.0036214	0.028865	1.1789		novel_141	2.98676	15.7897	-2.116	1.4344e-05	4.9694e-05	ENSAPLT00000014969	ENSAPLG00000014373	-	transcript	2.96802	12.1945	-1.92309	0.00647926	0.0453064
novel_circ_0007295	27.9218	11.9359	1.1789	0.0036214	0.028865	1.1789		novel_141	2.98676	15.7897	-2.116	1.4344e-05	4.9694e-05	ENSAPLT00000003638	ENSAPLG00000003558	CYR61	transcript	145.272	307.041	-0.957655	0.00132932	0.0129656
novel_circ_0007295	27.9218	11.9359	1.1789	0.0036214	0.028865	1.1789		novel_141	2.98676	15.7897	-2.116	1.4344e-05	4.9694e-05	ENSAPLT00000008534	ENSAPLG00000008188	NCAPH	transcript	60.1758	166.453	-1.34569	0.000122496	0.00182895
novel_circ_0007295	27.9218	11.9359	1.1789	0.0036214	0.028865	1.1789		novel_141	2.98676	15.7897	-2.116	1.4344e-05	4.9694e-05	ENSAPLT00000017077	ENSAPLG00000016363	-	transcript	27.2675	99.1705	-1.73857	3.67973e-05	0.000663542
novel_circ_0005273	39.9803	7.99028	2.1968	6.0025e-08	3.9278e-06	2.1968		novel_141	2.98676	15.7897	-2.116	1.4344e-05	4.9694e-05	ENSAPLT00000003535	ENSAPLG00000003465	-	transcript	36.2017	94.8042	-1.26941	0.00139912	0.0134727
novel_circ_0005273	39.9803	7.99028	2.1968	6.0025e-08	3.9278e-06	2.1968		novel_141	2.98676	15.7897	-2.116	1.4344e-05	4.9694e-05	ENSAPLT00000014049	ENSAPLG00000013415	CPNE2	transcript	28.671	7.02823	2.15255	0.00010927	0.00166474
novel_circ_0005273	39.9803	7.99028	2.1968	6.0025e-08	3.9278e-06	2.1968		novel_141	2.98676	15.7897	-2.116	1.4344e-05	4.9694e-05	ENSAPLT00000014969	ENSAPLG00000014373	-	transcript	2.96802	12.1945	-1.92309	0.00647926	0.0453064
novel_circ_0005273	39.9803	7.99028	2.1968	6.0025e-08	3.9278e-06	2.1968		novel_141	2.98676	15.7897	-2.116	1.4344e-05	4.9694e-05	ENSAPLT00000003638	ENSAPLG00000003558	CYR61	transcript	145.272	307.041	-0.957655	0.00132932	0.0129656
novel_circ_0005273	39.9803	7.99028	2.1968	6.0025e-08	3.9278e-06	2.1968		novel_141	2.98676	15.7897	-2.116	1.4344e-05	4.9694e-05	ENSAPLT00000008534	ENSAPLG00000008188	NCAPH	transcript	60.1758	166.453	-1.34569	0.000122496	0.00182895
novel_circ_0005273	39.9803	7.99028	2.1968	6.0025e-08	3.9278e-06	2.1968		novel_141	2.98676	15.7897	-2.116	1.4344e-05	4.9694e-05	ENSAPLT00000017077	ENSAPLG00000016363	-	transcript	27.2675	99.1705	-1.73857	3.67973e-05	0.000663542
novel_circ_0009672	30.5842	5.68976	2.23	1.6397e-06	6.2756e-05	2.23		novel_141	2.98676	15.7897	-2.116	1.4344e-05	4.9694e-05	ENSAPLT00000003535	ENSAPLG00000003465	-	transcript	36.2017	94.8042	-1.26941	0.00139912	0.0134727
novel_circ_0009672	30.5842	5.68976	2.23	1.6397e-06	6.2756e-05	2.23		novel_141	2.98676	15.7897	-2.116	1.4344e-05	4.9694e-05	ENSAPLT00000014049	ENSAPLG00000013415	CPNE2	transcript	28.671	7.02823	2.15255	0.00010927	0.00166474
novel_circ_0009672	30.5842	5.68976	2.23	1.6397e-06	6.2756e-05	2.23		novel_141	2.98676	15.7897	-2.116	1.4344e-05	4.9694e-05	ENSAPLT00000014969	ENSAPLG00000014373	-	transcript	2.96802	12.1945	-1.92309	0.00647926	0.0453064
novel_circ_0009672	30.5842	5.68976	2.23	1.6397e-06	6.2756e-05	2.23		novel_141	2.98676	15.7897	-2.116	1.4344e-05	4.9694e-05	ENSAPLT00000003638	ENSAPLG00000003558	CYR61	transcript	145.272	307.041	-0.957655	0.00132932	0.0129656
novel_circ_0009672	30.5842	5.68976	2.23	1.6397e-06	6.2756e-05	2.23		novel_141	2.98676	15.7897	-2.116	1.4344e-05	4.9694e-05	ENSAPLT00000008534	ENSAPLG00000008188	NCAPH	transcript	60.1758	166.453	-1.34569	0.000122496	0.00182895
novel_circ_0009672	30.5842	5.68976	2.23	1.6397e-06	6.2756e-05	2.23		novel_141	2.98676	15.7897	-2.116	1.4344e-05	4.9694e-05	ENSAPLT00000017077	ENSAPLG00000016363	-	transcript	27.2675	99.1705	-1.73857	3.67973e-05	0.000663542
novel_circ_0003877	1.84722	20.8015	-3.0795	4.7765e-07	2.2274e-05	-3.0795		novel_141	2.98676	15.7897	-2.116	1.4344e-05	4.9694e-05	ENSAPLT00000003535	ENSAPLG00000003465	-	transcript	36.2017	94.8042	-1.26941	0.00139912	0.0134727
novel_circ_0003877	1.84722	20.8015	-3.0795	4.7765e-07	2.2274e-05	-3.0795		novel_141	2.98676	15.7897	-2.116	1.4344e-05	4.9694e-05	ENSAPLT00000014049	ENSAPLG00000013415	CPNE2	transcript	28.671	7.02823	2.15255	0.00010927	0.00166474
novel_circ_0003877	1.84722	20.8015	-3.0795	4.7765e-07	2.2274e-05	-3.0795		novel_141	2.98676	15.7897	-2.116	1.4344e-05	4.9694e-05	ENSAPLT00000014969	ENSAPLG00000014373	-	transcript	2.96802	12.1945	-1.92309	0.00647926	0.0453064
novel_circ_0003877	1.84722	20.8015	-3.0795	4.7765e-07	2.2274e-05	-3.0795		novel_141	2.98676	15.7897	-2.116	1.4344e-05	4.9694e-05	ENSAPLT00000003638	ENSAPLG00000003558	CYR61	transcript	145.272	307.041	-0.957655	0.00132932	0.0129656
novel_circ_0003877	1.84722	20.8015	-3.0795	4.7765e-07	2.2274e-05	-3.0795		novel_141	2.98676	15.7897	-2.116	1.4344e-05	4.9694e-05	ENSAPLT00000008534	ENSAPLG00000008188	NCAPH	transcript	60.1758	166.453	-1.34569	0.000122496	0.00182895
novel_circ_0003877	1.84722	20.8015	-3.0795	4.7765e-07	2.2274e-05	-3.0795		novel_141	2.98676	15.7897	-2.116	1.4344e-05	4.9694e-05	ENSAPLT00000017077	ENSAPLG00000016363	-	transcript	27.2675	99.1705	-1.73857	3.67973e-05	0.000663542
novel_circ_0017215	29.4783	12.902	1.14	0.0036776	0.029255	1.14		novel_141	2.98676	15.7897	-2.116	1.4344e-05	4.9694e-05	ENSAPLT00000003535	ENSAPLG00000003465	-	transcript	36.2017	94.8042	-1.26941	0.00139912	0.0134727
novel_circ_0017215	29.4783	12.902	1.14	0.0036776	0.029255	1.14		novel_141	2.98676	15.7897	-2.116	1.4344e-05	4.9694e-05	ENSAPLT00000014049	ENSAPLG00000013415	CPNE2	transcript	28.671	7.02823	2.15255	0.00010927	0.00166474
novel_circ_0017215	29.4783	12.902	1.14	0.0036776	0.029255	1.14		novel_141	2.98676	15.7897	-2.116	1.4344e-05	4.9694e-05	ENSAPLT00000014969	ENSAPLG00000014373	-	transcript	2.96802	12.1945	-1.92309	0.00647926	0.0453064
novel_circ_0017215	29.4783	12.902	1.14	0.0036776	0.029255	1.14		novel_141	2.98676	15.7897	-2.116	1.4344e-05	4.9694e-05	ENSAPLT00000003638	ENSAPLG00000003558	CYR61	transcript	145.272	307.041	-0.957655	0.00132932	0.0129656
novel_circ_0017215	29.4783	12.902	1.14	0.0036776	0.029255	1.14		novel_141	2.98676	15.7897	-2.116	1.4344e-05	4.9694e-05	ENSAPLT00000008534	ENSAPLG00000008188	NCAPH	transcript	60.1758	166.453	-1.34569	0.000122496	0.00182895
novel_circ_0017215	29.4783	12.902	1.14	0.0036776	0.029255	1.14		novel_141	2.98676	15.7897	-2.116	1.4344e-05	4.9694e-05	ENSAPLT00000017077	ENSAPLG00000016363	-	transcript	27.2675	99.1705	-1.73857	3.67973e-05	0.000663542
novel_circ_0001077	7.1749	0	3.2288	0.00025798	0.0041205	3.2288		novel_141	2.98676	15.7897	-2.116	1.4344e-05	4.9694e-05	ENSAPLT00000003535	ENSAPLG00000003465	-	transcript	36.2017	94.8042	-1.26941	0.00139912	0.0134727
novel_circ_0001077	7.1749	0	3.2288	0.00025798	0.0041205	3.2288		novel_141	2.98676	15.7897	-2.116	1.4344e-05	4.9694e-05	ENSAPLT00000014049	ENSAPLG00000013415	CPNE2	transcript	28.671	7.02823	2.15255	0.00010927	0.00166474
novel_circ_0001077	7.1749	0	3.2288	0.00025798	0.0041205	3.2288		novel_141	2.98676	15.7897	-2.116	1.4344e-05	4.9694e-05	ENSAPLT00000014969	ENSAPLG00000014373	-	transcript	2.96802	12.1945	-1.92309	0.00647926	0.0453064
novel_circ_0001077	7.1749	0	3.2288	0.00025798	0.0041205	3.2288		novel_141	2.98676	15.7897	-2.116	1.4344e-05	4.9694e-05	ENSAPLT00000003638	ENSAPLG00000003558	CYR61	transcript	145.272	307.041	-0.957655	0.00132932	0.0129656
novel_circ_0001077	7.1749	0	3.2288	0.00025798	0.0041205	3.2288		novel_141	2.98676	15.7897	-2.116	1.4344e-05	4.9694e-05	ENSAPLT00000008534	ENSAPLG00000008188	NCAPH	transcript	60.1758	166.453	-1.34569	0.000122496	0.00182895
novel_circ_0001077	7.1749	0	3.2288	0.00025798	0.0041205	3.2288		novel_141	2.98676	15.7897	-2.116	1.4344e-05	4.9694e-05	ENSAPLT00000017077	ENSAPLG00000016363	-	transcript	27.2675	99.1705	-1.73857	3.67973e-05	0.000663542
novel_circ_0001469	27.7731	49.3855	-0.8123	0.0039737	0.030884	-0.8123		novel_141	2.98676	15.7897	-2.116	1.4344e-05	4.9694e-05	ENSAPLT00000003535	ENSAPLG00000003465	-	transcript	36.2017	94.8042	-1.26941	0.00139912	0.0134727
novel_circ_0001469	27.7731	49.3855	-0.8123	0.0039737	0.030884	-0.8123		novel_141	2.98676	15.7897	-2.116	1.4344e-05	4.9694e-05	ENSAPLT00000014049	ENSAPLG00000013415	CPNE2	transcript	28.671	7.02823	2.15255	0.00010927	0.00166474
novel_circ_0001469	27.7731	49.3855	-0.8123	0.0039737	0.030884	-0.8123		novel_141	2.98676	15.7897	-2.116	1.4344e-05	4.9694e-05	ENSAPLT00000014969	ENSAPLG00000014373	-	transcript	2.96802	12.1945	-1.92309	0.00647926	0.0453064
novel_circ_0001469	27.7731	49.3855	-0.8123	0.0039737	0.030884	-0.8123		novel_141	2.98676	15.7897	-2.116	1.4344e-05	4.9694e-05	ENSAPLT00000003638	ENSAPLG00000003558	CYR61	transcript	145.272	307.041	-0.957655	0.00132932	0.0129656
novel_circ_0001469	27.7731	49.3855	-0.8123	0.0039737	0.030884	-0.8123		novel_141	2.98676	15.7897	-2.116	1.4344e-05	4.9694e-05	ENSAPLT00000008534	ENSAPLG00000008188	NCAPH	transcript	60.1758	166.453	-1.34569	0.000122496	0.00182895
novel_circ_0001469	27.7731	49.3855	-0.8123	0.0039737	0.030884	-0.8123		novel_141	2.98676	15.7897	-2.116	1.4344e-05	4.9694e-05	ENSAPLT00000017077	ENSAPLG00000016363	-	transcript	27.2675	99.1705	-1.73857	3.67973e-05	0.000663542
novel_circ_0019797	390.721	512.304	-0.39016	0.00014341	0.0026207	-0.39016		novel_141	2.98676	15.7897	-2.116	1.4344e-05	4.9694e-05	ENSAPLT00000003535	ENSAPLG00000003465	-	transcript	36.2017	94.8042	-1.26941	0.00139912	0.0134727
novel_circ_0019797	390.721	512.304	-0.39016	0.00014341	0.0026207	-0.39016		novel_141	2.98676	15.7897	-2.116	1.4344e-05	4.9694e-05	ENSAPLT00000014049	ENSAPLG00000013415	CPNE2	transcript	28.671	7.02823	2.15255	0.00010927	0.00166474
novel_circ_0019797	390.721	512.304	-0.39016	0.00014341	0.0026207	-0.39016		novel_141	2.98676	15.7897	-2.116	1.4344e-05	4.9694e-05	ENSAPLT00000014969	ENSAPLG00000014373	-	transcript	2.96802	12.1945	-1.92309	0.00647926	0.0453064
novel_circ_0019797	390.721	512.304	-0.39016	0.00014341	0.0026207	-0.39016		novel_141	2.98676	15.7897	-2.116	1.4344e-05	4.9694e-05	ENSAPLT00000003638	ENSAPLG00000003558	CYR61	transcript	145.272	307.041	-0.957655	0.00132932	0.0129656
novel_circ_0019797	390.721	512.304	-0.39016	0.00014341	0.0026207	-0.39016		novel_141	2.98676	15.7897	-2.116	1.4344e-05	4.9694e-05	ENSAPLT00000008534	ENSAPLG00000008188	NCAPH	transcript	60.1758	166.453	-1.34569	0.000122496	0.00182895
novel_circ_0019797	390.721	512.304	-0.39016	0.00014341	0.0026207	-0.39016		novel_141	2.98676	15.7897	-2.116	1.4344e-05	4.9694e-05	ENSAPLT00000017077	ENSAPLG00000016363	-	transcript	27.2675	99.1705	-1.73857	3.67973e-05	0.000663542
novel_circ_0009670	9.02964	1.17657	2.2777	0.0030225	0.024873	2.2777		novel_141	2.98676	15.7897	-2.116	1.4344e-05	4.9694e-05	ENSAPLT00000003535	ENSAPLG00000003465	-	transcript	36.2017	94.8042	-1.26941	0.00139912	0.0134727
novel_circ_0009670	9.02964	1.17657	2.2777	0.0030225	0.024873	2.2777		novel_141	2.98676	15.7897	-2.116	1.4344e-05	4.9694e-05	ENSAPLT00000014049	ENSAPLG00000013415	CPNE2	transcript	28.671	7.02823	2.15255	0.00010927	0.00166474
novel_circ_0009670	9.02964	1.17657	2.2777	0.0030225	0.024873	2.2777		novel_141	2.98676	15.7897	-2.116	1.4344e-05	4.9694e-05	ENSAPLT00000014969	ENSAPLG00000014373	-	transcript	2.96802	12.1945	-1.92309	0.00647926	0.0453064
novel_circ_0009670	9.02964	1.17657	2.2777	0.0030225	0.024873	2.2777		novel_141	2.98676	15.7897	-2.116	1.4344e-05	4.9694e-05	ENSAPLT00000003638	ENSAPLG00000003558	CYR61	transcript	145.272	307.041	-0.957655	0.00132932	0.0129656
novel_circ_0009670	9.02964	1.17657	2.2777	0.0030225	0.024873	2.2777		novel_141	2.98676	15.7897	-2.116	1.4344e-05	4.9694e-05	ENSAPLT00000008534	ENSAPLG00000008188	NCAPH	transcript	60.1758	166.453	-1.34569	0.000122496	0.00182895
novel_circ_0009670	9.02964	1.17657	2.2777	0.0030225	0.024873	2.2777		novel_141	2.98676	15.7897	-2.116	1.4344e-05	4.9694e-05	ENSAPLT00000017077	ENSAPLG00000016363	-	transcript	27.2675	99.1705	-1.73857	3.67973e-05	0.000663542
novel_circ_0013578	62.8456	27.5482	1.1576	7.8865e-05	0.0015839	1.1576		novel_141	2.98676	15.7897	-2.116	1.4344e-05	4.9694e-05	ENSAPLT00000003535	ENSAPLG00000003465	-	transcript	36.2017	94.8042	-1.26941	0.00139912	0.0134727
novel_circ_0013578	62.8456	27.5482	1.1576	7.8865e-05	0.0015839	1.1576		novel_141	2.98676	15.7897	-2.116	1.4344e-05	4.9694e-05	ENSAPLT00000014049	ENSAPLG00000013415	CPNE2	transcript	28.671	7.02823	2.15255	0.00010927	0.00166474
novel_circ_0013578	62.8456	27.5482	1.1576	7.8865e-05	0.0015839	1.1576		novel_141	2.98676	15.7897	-2.116	1.4344e-05	4.9694e-05	ENSAPLT00000014969	ENSAPLG00000014373	-	transcript	2.96802	12.1945	-1.92309	0.00647926	0.0453064
novel_circ_0013578	62.8456	27.5482	1.1576	7.8865e-05	0.0015839	1.1576		novel_141	2.98676	15.7897	-2.116	1.4344e-05	4.9694e-05	ENSAPLT00000003638	ENSAPLG00000003558	CYR61	transcript	145.272	307.041	-0.957655	0.00132932	0.0129656
novel_circ_0013578	62.8456	27.5482	1.1576	7.8865e-05	0.0015839	1.1576		novel_141	2.98676	15.7897	-2.116	1.4344e-05	4.9694e-05	ENSAPLT00000008534	ENSAPLG00000008188	NCAPH	transcript	60.1758	166.453	-1.34569	0.000122496	0.00182895
novel_circ_0013578	62.8456	27.5482	1.1576	7.8865e-05	0.0015839	1.1576		novel_141	2.98676	15.7897	-2.116	1.4344e-05	4.9694e-05	ENSAPLT00000017077	ENSAPLG00000016363	-	transcript	27.2675	99.1705	-1.73857	3.67973e-05	0.000663542
novel_circ_0010665	27.7166	52.2203	-0.89348	0.0014315	0.015007	-0.89348		novel_141	2.98676	15.7897	-2.116	1.4344e-05	4.9694e-05	ENSAPLT00000003535	ENSAPLG00000003465	-	transcript	36.2017	94.8042	-1.26941	0.00139912	0.0134727
novel_circ_0010665	27.7166	52.2203	-0.89348	0.0014315	0.015007	-0.89348		novel_141	2.98676	15.7897	-2.116	1.4344e-05	4.9694e-05	ENSAPLT00000014049	ENSAPLG00000013415	CPNE2	transcript	28.671	7.02823	2.15255	0.00010927	0.00166474
novel_circ_0010665	27.7166	52.2203	-0.89348	0.0014315	0.015007	-0.89348		novel_141	2.98676	15.7897	-2.116	1.4344e-05	4.9694e-05	ENSAPLT00000014969	ENSAPLG00000014373	-	transcript	2.96802	12.1945	-1.92309	0.00647926	0.0453064
novel_circ_0010665	27.7166	52.2203	-0.89348	0.0014315	0.015007	-0.89348		novel_141	2.98676	15.7897	-2.116	1.4344e-05	4.9694e-05	ENSAPLT00000003638	ENSAPLG00000003558	CYR61	transcript	145.272	307.041	-0.957655	0.00132932	0.0129656
novel_circ_0010665	27.7166	52.2203	-0.89348	0.0014315	0.015007	-0.89348		novel_141	2.98676	15.7897	-2.116	1.4344e-05	4.9694e-05	ENSAPLT00000008534	ENSAPLG00000008188	NCAPH	transcript	60.1758	166.453	-1.34569	0.000122496	0.00182895
novel_circ_0010665	27.7166	52.2203	-0.89348	0.0014315	0.015007	-0.89348		novel_141	2.98676	15.7897	-2.116	1.4344e-05	4.9694e-05	ENSAPLT00000017077	ENSAPLG00000016363	-	transcript	27.2675	99.1705	-1.73857	3.67973e-05	0.000663542
novel_circ_0007918	12.1978	0	3.8918	4.4298e-06	0.00013931	3.8918		novel_141	2.98676	15.7897	-2.116	1.4344e-05	4.9694e-05	ENSAPLT00000003535	ENSAPLG00000003465	-	transcript	36.2017	94.8042	-1.26941	0.00139912	0.0134727
novel_circ_0007918	12.1978	0	3.8918	4.4298e-06	0.00013931	3.8918		novel_141	2.98676	15.7897	-2.116	1.4344e-05	4.9694e-05	ENSAPLT00000014049	ENSAPLG00000013415	CPNE2	transcript	28.671	7.02823	2.15255	0.00010927	0.00166474
novel_circ_0007918	12.1978	0	3.8918	4.4298e-06	0.00013931	3.8918		novel_141	2.98676	15.7897	-2.116	1.4344e-05	4.9694e-05	ENSAPLT00000014969	ENSAPLG00000014373	-	transcript	2.96802	12.1945	-1.92309	0.00647926	0.0453064
novel_circ_0007918	12.1978	0	3.8918	4.4298e-06	0.00013931	3.8918		novel_141	2.98676	15.7897	-2.116	1.4344e-05	4.9694e-05	ENSAPLT00000003638	ENSAPLG00000003558	CYR61	transcript	145.272	307.041	-0.957655	0.00132932	0.0129656
novel_circ_0007918	12.1978	0	3.8918	4.4298e-06	0.00013931	3.8918		novel_141	2.98676	15.7897	-2.116	1.4344e-05	4.9694e-05	ENSAPLT00000008534	ENSAPLG00000008188	NCAPH	transcript	60.1758	166.453	-1.34569	0.000122496	0.00182895
novel_circ_0007918	12.1978	0	3.8918	4.4298e-06	0.00013931	3.8918		novel_141	2.98676	15.7897	-2.116	1.4344e-05	4.9694e-05	ENSAPLT00000017077	ENSAPLG00000016363	-	transcript	27.2675	99.1705	-1.73857	3.67973e-05	0.000663542
novel_circ_0014707	15.1458	0	4.1877	4.4977e-07	2.1218e-05	4.1877		novel_141	2.98676	15.7897	-2.116	1.4344e-05	4.9694e-05	ENSAPLT00000003535	ENSAPLG00000003465	-	transcript	36.2017	94.8042	-1.26941	0.00139912	0.0134727
novel_circ_0014707	15.1458	0	4.1877	4.4977e-07	2.1218e-05	4.1877		novel_141	2.98676	15.7897	-2.116	1.4344e-05	4.9694e-05	ENSAPLT00000014049	ENSAPLG00000013415	CPNE2	transcript	28.671	7.02823	2.15255	0.00010927	0.00166474
novel_circ_0014707	15.1458	0	4.1877	4.4977e-07	2.1218e-05	4.1877		novel_141	2.98676	15.7897	-2.116	1.4344e-05	4.9694e-05	ENSAPLT00000014969	ENSAPLG00000014373	-	transcript	2.96802	12.1945	-1.92309	0.00647926	0.0453064
novel_circ_0014707	15.1458	0	4.1877	4.4977e-07	2.1218e-05	4.1877		novel_141	2.98676	15.7897	-2.116	1.4344e-05	4.9694e-05	ENSAPLT00000003638	ENSAPLG00000003558	CYR61	transcript	145.272	307.041	-0.957655	0.00132932	0.0129656
novel_circ_0014707	15.1458	0	4.1877	4.4977e-07	2.1218e-05	4.1877		novel_141	2.98676	15.7897	-2.116	1.4344e-05	4.9694e-05	ENSAPLT00000008534	ENSAPLG00000008188	NCAPH	transcript	60.1758	166.453	-1.34569	0.000122496	0.00182895
novel_circ_0014707	15.1458	0	4.1877	4.4977e-07	2.1218e-05	4.1877		novel_141	2.98676	15.7897	-2.116	1.4344e-05	4.9694e-05	ENSAPLT00000017077	ENSAPLG00000016363	-	transcript	27.2675	99.1705	-1.73857	3.67973e-05	0.000663542
novel_circ_0016189	72.6262	41.4911	0.79352	0.00083373	0.010037	0.79352		novel_141	2.98676	15.7897	-2.116	1.4344e-05	4.9694e-05	ENSAPLT00000003535	ENSAPLG00000003465	-	transcript	36.2017	94.8042	-1.26941	0.00139912	0.0134727
novel_circ_0016189	72.6262	41.4911	0.79352	0.00083373	0.010037	0.79352		novel_141	2.98676	15.7897	-2.116	1.4344e-05	4.9694e-05	ENSAPLT00000014049	ENSAPLG00000013415	CPNE2	transcript	28.671	7.02823	2.15255	0.00010927	0.00166474
novel_circ_0016189	72.6262	41.4911	0.79352	0.00083373	0.010037	0.79352		novel_141	2.98676	15.7897	-2.116	1.4344e-05	4.9694e-05	ENSAPLT00000014969	ENSAPLG00000014373	-	transcript	2.96802	12.1945	-1.92309	0.00647926	0.0453064
novel_circ_0016189	72.6262	41.4911	0.79352	0.00083373	0.010037	0.79352		novel_141	2.98676	15.7897	-2.116	1.4344e-05	4.9694e-05	ENSAPLT00000003638	ENSAPLG00000003558	CYR61	transcript	145.272	307.041	-0.957655	0.00132932	0.0129656
novel_circ_0016189	72.6262	41.4911	0.79352	0.00083373	0.010037	0.79352		novel_141	2.98676	15.7897	-2.116	1.4344e-05	4.9694e-05	ENSAPLT00000008534	ENSAPLG00000008188	NCAPH	transcript	60.1758	166.453	-1.34569	0.000122496	0.00182895
novel_circ_0016189	72.6262	41.4911	0.79352	0.00083373	0.010037	0.79352		novel_141	2.98676	15.7897	-2.116	1.4344e-05	4.9694e-05	ENSAPLT00000017077	ENSAPLG00000016363	-	transcript	27.2675	99.1705	-1.73857	3.67973e-05	0.000663542
novel_circ_0018213	14.4844	3.09281	1.9686	0.0016519	0.016346	1.9686		novel_141	2.98676	15.7897	-2.116	1.4344e-05	4.9694e-05	ENSAPLT00000003535	ENSAPLG00000003465	-	transcript	36.2017	94.8042	-1.26941	0.00139912	0.0134727
novel_circ_0018213	14.4844	3.09281	1.9686	0.0016519	0.016346	1.9686		novel_141	2.98676	15.7897	-2.116	1.4344e-05	4.9694e-05	ENSAPLT00000014049	ENSAPLG00000013415	CPNE2	transcript	28.671	7.02823	2.15255	0.00010927	0.00166474
novel_circ_0018213	14.4844	3.09281	1.9686	0.0016519	0.016346	1.9686		novel_141	2.98676	15.7897	-2.116	1.4344e-05	4.9694e-05	ENSAPLT00000014969	ENSAPLG00000014373	-	transcript	2.96802	12.1945	-1.92309	0.00647926	0.0453064
novel_circ_0018213	14.4844	3.09281	1.9686	0.0016519	0.016346	1.9686		novel_141	2.98676	15.7897	-2.116	1.4344e-05	4.9694e-05	ENSAPLT00000003638	ENSAPLG00000003558	CYR61	transcript	145.272	307.041	-0.957655	0.00132932	0.0129656
novel_circ_0018213	14.4844	3.09281	1.9686	0.0016519	0.016346	1.9686		novel_141	2.98676	15.7897	-2.116	1.4344e-05	4.9694e-05	ENSAPLT00000008534	ENSAPLG00000008188	NCAPH	transcript	60.1758	166.453	-1.34569	0.000122496	0.00182895
novel_circ_0018213	14.4844	3.09281	1.9686	0.0016519	0.016346	1.9686		novel_141	2.98676	15.7897	-2.116	1.4344e-05	4.9694e-05	ENSAPLT00000017077	ENSAPLG00000016363	-	transcript	27.2675	99.1705	-1.73857	3.67973e-05	0.000663542
novel_circ_0017176	5.64645	0	2.9205	0.0011584	0.01277	2.9205		novel_141	2.98676	15.7897	-2.116	1.4344e-05	4.9694e-05	ENSAPLT00000003535	ENSAPLG00000003465	-	transcript	36.2017	94.8042	-1.26941	0.00139912	0.0134727
novel_circ_0017176	5.64645	0	2.9205	0.0011584	0.01277	2.9205		novel_141	2.98676	15.7897	-2.116	1.4344e-05	4.9694e-05	ENSAPLT00000014049	ENSAPLG00000013415	CPNE2	transcript	28.671	7.02823	2.15255	0.00010927	0.00166474
novel_circ_0017176	5.64645	0	2.9205	0.0011584	0.01277	2.9205		novel_141	2.98676	15.7897	-2.116	1.4344e-05	4.9694e-05	ENSAPLT00000014969	ENSAPLG00000014373	-	transcript	2.96802	12.1945	-1.92309	0.00647926	0.0453064
novel_circ_0017176	5.64645	0	2.9205	0.0011584	0.01277	2.9205		novel_141	2.98676	15.7897	-2.116	1.4344e-05	4.9694e-05	ENSAPLT00000003638	ENSAPLG00000003558	CYR61	transcript	145.272	307.041	-0.957655	0.00132932	0.0129656
novel_circ_0017176	5.64645	0	2.9205	0.0011584	0.01277	2.9205		novel_141	2.98676	15.7897	-2.116	1.4344e-05	4.9694e-05	ENSAPLT00000008534	ENSAPLG00000008188	NCAPH	transcript	60.1758	166.453	-1.34569	0.000122496	0.00182895
novel_circ_0017176	5.64645	0	2.9205	0.0011584	0.01277	2.9205		novel_141	2.98676	15.7897	-2.116	1.4344e-05	4.9694e-05	ENSAPLT00000017077	ENSAPLG00000016363	-	transcript	27.2675	99.1705	-1.73857	3.67973e-05	0.000663542
novel_circ_0006284	16.5018	4.82887	1.6167	0.0024927	0.021748	1.6167		novel_141	2.98676	15.7897	-2.116	1.4344e-05	4.9694e-05	ENSAPLT00000003535	ENSAPLG00000003465	-	transcript	36.2017	94.8042	-1.26941	0.00139912	0.0134727
novel_circ_0006284	16.5018	4.82887	1.6167	0.0024927	0.021748	1.6167		novel_141	2.98676	15.7897	-2.116	1.4344e-05	4.9694e-05	ENSAPLT00000014049	ENSAPLG00000013415	CPNE2	transcript	28.671	7.02823	2.15255	0.00010927	0.00166474
novel_circ_0006284	16.5018	4.82887	1.6167	0.0024927	0.021748	1.6167		novel_141	2.98676	15.7897	-2.116	1.4344e-05	4.9694e-05	ENSAPLT00000014969	ENSAPLG00000014373	-	transcript	2.96802	12.1945	-1.92309	0.00647926	0.0453064
novel_circ_0006284	16.5018	4.82887	1.6167	0.0024927	0.021748	1.6167		novel_141	2.98676	15.7897	-2.116	1.4344e-05	4.9694e-05	ENSAPLT00000003638	ENSAPLG00000003558	CYR61	transcript	145.272	307.041	-0.957655	0.00132932	0.0129656
novel_circ_0006284	16.5018	4.82887	1.6167	0.0024927	0.021748	1.6167		novel_141	2.98676	15.7897	-2.116	1.4344e-05	4.9694e-05	ENSAPLT00000008534	ENSAPLG00000008188	NCAPH	transcript	60.1758	166.453	-1.34569	0.000122496	0.00182895
novel_circ_0006284	16.5018	4.82887	1.6167	0.0024927	0.021748	1.6167		novel_141	2.98676	15.7897	-2.116	1.4344e-05	4.9694e-05	ENSAPLT00000017077	ENSAPLG00000016363	-	transcript	27.2675	99.1705	-1.73857	3.67973e-05	0.000663542
novel_circ_0007235	0	8.29307	-3.5977	3.6404e-05	0.00087392	-3.5977		novel_141	2.98676	15.7897	-2.116	1.4344e-05	4.9694e-05	ENSAPLT00000003535	ENSAPLG00000003465	-	transcript	36.2017	94.8042	-1.26941	0.00139912	0.0134727
novel_circ_0007235	0	8.29307	-3.5977	3.6404e-05	0.00087392	-3.5977		novel_141	2.98676	15.7897	-2.116	1.4344e-05	4.9694e-05	ENSAPLT00000014049	ENSAPLG00000013415	CPNE2	transcript	28.671	7.02823	2.15255	0.00010927	0.00166474
novel_circ_0007235	0	8.29307	-3.5977	3.6404e-05	0.00087392	-3.5977		novel_141	2.98676	15.7897	-2.116	1.4344e-05	4.9694e-05	ENSAPLT00000014969	ENSAPLG00000014373	-	transcript	2.96802	12.1945	-1.92309	0.00647926	0.0453064
novel_circ_0007235	0	8.29307	-3.5977	3.6404e-05	0.00087392	-3.5977		novel_141	2.98676	15.7897	-2.116	1.4344e-05	4.9694e-05	ENSAPLT00000003638	ENSAPLG00000003558	CYR61	transcript	145.272	307.041	-0.957655	0.00132932	0.0129656
novel_circ_0007235	0	8.29307	-3.5977	3.6404e-05	0.00087392	-3.5977		novel_141	2.98676	15.7897	-2.116	1.4344e-05	4.9694e-05	ENSAPLT00000008534	ENSAPLG00000008188	NCAPH	transcript	60.1758	166.453	-1.34569	0.000122496	0.00182895
novel_circ_0007235	0	8.29307	-3.5977	3.6404e-05	0.00087392	-3.5977		novel_141	2.98676	15.7897	-2.116	1.4344e-05	4.9694e-05	ENSAPLT00000017077	ENSAPLG00000016363	-	transcript	27.2675	99.1705	-1.73857	3.67973e-05	0.000663542
novel_circ_0009353	89.2763	36.8873	1.2551	3.3635e-07	1.7057e-05	1.2551		novel_141	2.98676	15.7897	-2.116	1.4344e-05	4.9694e-05	ENSAPLT00000003535	ENSAPLG00000003465	-	transcript	36.2017	94.8042	-1.26941	0.00139912	0.0134727
novel_circ_0009353	89.2763	36.8873	1.2551	3.3635e-07	1.7057e-05	1.2551		novel_141	2.98676	15.7897	-2.116	1.4344e-05	4.9694e-05	ENSAPLT00000014049	ENSAPLG00000013415	CPNE2	transcript	28.671	7.02823	2.15255	0.00010927	0.00166474
novel_circ_0009353	89.2763	36.8873	1.2551	3.3635e-07	1.7057e-05	1.2551		novel_141	2.98676	15.7897	-2.116	1.4344e-05	4.9694e-05	ENSAPLT00000014969	ENSAPLG00000014373	-	transcript	2.96802	12.1945	-1.92309	0.00647926	0.0453064
novel_circ_0009353	89.2763	36.8873	1.2551	3.3635e-07	1.7057e-05	1.2551		novel_141	2.98676	15.7897	-2.116	1.4344e-05	4.9694e-05	ENSAPLT00000003638	ENSAPLG00000003558	CYR61	transcript	145.272	307.041	-0.957655	0.00132932	0.0129656
novel_circ_0009353	89.2763	36.8873	1.2551	3.3635e-07	1.7057e-05	1.2551		novel_141	2.98676	15.7897	-2.116	1.4344e-05	4.9694e-05	ENSAPLT00000008534	ENSAPLG00000008188	NCAPH	transcript	60.1758	166.453	-1.34569	0.000122496	0.00182895
novel_circ_0009353	89.2763	36.8873	1.2551	3.3635e-07	1.7057e-05	1.2551		novel_141	2.98676	15.7897	-2.116	1.4344e-05	4.9694e-05	ENSAPLT00000017077	ENSAPLG00000016363	-	transcript	27.2675	99.1705	-1.73857	3.67973e-05	0.000663542
novel_circ_0009312	5.28229	0	2.8287	0.0017288	0.016901	2.8287		novel_141	2.98676	15.7897	-2.116	1.4344e-05	4.9694e-05	ENSAPLT00000003535	ENSAPLG00000003465	-	transcript	36.2017	94.8042	-1.26941	0.00139912	0.0134727
novel_circ_0009312	5.28229	0	2.8287	0.0017288	0.016901	2.8287		novel_141	2.98676	15.7897	-2.116	1.4344e-05	4.9694e-05	ENSAPLT00000014049	ENSAPLG00000013415	CPNE2	transcript	28.671	7.02823	2.15255	0.00010927	0.00166474
novel_circ_0009312	5.28229	0	2.8287	0.0017288	0.016901	2.8287		novel_141	2.98676	15.7897	-2.116	1.4344e-05	4.9694e-05	ENSAPLT00000014969	ENSAPLG00000014373	-	transcript	2.96802	12.1945	-1.92309	0.00647926	0.0453064
novel_circ_0009312	5.28229	0	2.8287	0.0017288	0.016901	2.8287		novel_141	2.98676	15.7897	-2.116	1.4344e-05	4.9694e-05	ENSAPLT00000003638	ENSAPLG00000003558	CYR61	transcript	145.272	307.041	-0.957655	0.00132932	0.0129656
novel_circ_0009312	5.28229	0	2.8287	0.0017288	0.016901	2.8287		novel_141	2.98676	15.7897	-2.116	1.4344e-05	4.9694e-05	ENSAPLT00000008534	ENSAPLG00000008188	NCAPH	transcript	60.1758	166.453	-1.34569	0.000122496	0.00182895
novel_circ_0009312	5.28229	0	2.8287	0.0017288	0.016901	2.8287		novel_141	2.98676	15.7897	-2.116	1.4344e-05	4.9694e-05	ENSAPLT00000017077	ENSAPLG00000016363	-	transcript	27.2675	99.1705	-1.73857	3.67973e-05	0.000663542
novel_circ_0021591	0	18.147	-4.6568	8.7738e-09	7.4157e-07	-4.6568		novel_141	2.98676	15.7897	-2.116	1.4344e-05	4.9694e-05	ENSAPLT00000003535	ENSAPLG00000003465	-	transcript	36.2017	94.8042	-1.26941	0.00139912	0.0134727
novel_circ_0021591	0	18.147	-4.6568	8.7738e-09	7.4157e-07	-4.6568		novel_141	2.98676	15.7897	-2.116	1.4344e-05	4.9694e-05	ENSAPLT00000014049	ENSAPLG00000013415	CPNE2	transcript	28.671	7.02823	2.15255	0.00010927	0.00166474
novel_circ_0021591	0	18.147	-4.6568	8.7738e-09	7.4157e-07	-4.6568		novel_141	2.98676	15.7897	-2.116	1.4344e-05	4.9694e-05	ENSAPLT00000014969	ENSAPLG00000014373	-	transcript	2.96802	12.1945	-1.92309	0.00647926	0.0453064
novel_circ_0021591	0	18.147	-4.6568	8.7738e-09	7.4157e-07	-4.6568		novel_141	2.98676	15.7897	-2.116	1.4344e-05	4.9694e-05	ENSAPLT00000003638	ENSAPLG00000003558	CYR61	transcript	145.272	307.041	-0.957655	0.00132932	0.0129656
novel_circ_0021591	0	18.147	-4.6568	8.7738e-09	7.4157e-07	-4.6568		novel_141	2.98676	15.7897	-2.116	1.4344e-05	4.9694e-05	ENSAPLT00000008534	ENSAPLG00000008188	NCAPH	transcript	60.1758	166.453	-1.34569	0.000122496	0.00182895
novel_circ_0021591	0	18.147	-4.6568	8.7738e-09	7.4157e-07	-4.6568		novel_141	2.98676	15.7897	-2.116	1.4344e-05	4.9694e-05	ENSAPLT00000017077	ENSAPLG00000016363	-	transcript	27.2675	99.1705	-1.73857	3.67973e-05	0.000663542
novel_circ_0001118	46.361	75.2215	-0.69277	0.0031671	0.025853	-0.69277		novel_141	2.98676	15.7897	-2.116	1.4344e-05	4.9694e-05	ENSAPLT00000003535	ENSAPLG00000003465	-	transcript	36.2017	94.8042	-1.26941	0.00139912	0.0134727
novel_circ_0001118	46.361	75.2215	-0.69277	0.0031671	0.025853	-0.69277		novel_141	2.98676	15.7897	-2.116	1.4344e-05	4.9694e-05	ENSAPLT00000014049	ENSAPLG00000013415	CPNE2	transcript	28.671	7.02823	2.15255	0.00010927	0.00166474
novel_circ_0001118	46.361	75.2215	-0.69277	0.0031671	0.025853	-0.69277		novel_141	2.98676	15.7897	-2.116	1.4344e-05	4.9694e-05	ENSAPLT00000014969	ENSAPLG00000014373	-	transcript	2.96802	12.1945	-1.92309	0.00647926	0.0453064
novel_circ_0001118	46.361	75.2215	-0.69277	0.0031671	0.025853	-0.69277		novel_141	2.98676	15.7897	-2.116	1.4344e-05	4.9694e-05	ENSAPLT00000003638	ENSAPLG00000003558	CYR61	transcript	145.272	307.041	-0.957655	0.00132932	0.0129656
novel_circ_0001118	46.361	75.2215	-0.69277	0.0031671	0.025853	-0.69277		novel_141	2.98676	15.7897	-2.116	1.4344e-05	4.9694e-05	ENSAPLT00000008534	ENSAPLG00000008188	NCAPH	transcript	60.1758	166.453	-1.34569	0.000122496	0.00182895
novel_circ_0001118	46.361	75.2215	-0.69277	0.0031671	0.025853	-0.69277		novel_141	2.98676	15.7897	-2.116	1.4344e-05	4.9694e-05	ENSAPLT00000017077	ENSAPLG00000016363	-	transcript	27.2675	99.1705	-1.73857	3.67973e-05	0.000663542
novel_circ_0012484	7.52218	0	3.2678	0.00021227	0.0035734	3.2678		novel_141	2.98676	15.7897	-2.116	1.4344e-05	4.9694e-05	ENSAPLT00000003535	ENSAPLG00000003465	-	transcript	36.2017	94.8042	-1.26941	0.00139912	0.0134727
novel_circ_0012484	7.52218	0	3.2678	0.00021227	0.0035734	3.2678		novel_141	2.98676	15.7897	-2.116	1.4344e-05	4.9694e-05	ENSAPLT00000014049	ENSAPLG00000013415	CPNE2	transcript	28.671	7.02823	2.15255	0.00010927	0.00166474
novel_circ_0012484	7.52218	0	3.2678	0.00021227	0.0035734	3.2678		novel_141	2.98676	15.7897	-2.116	1.4344e-05	4.9694e-05	ENSAPLT00000014969	ENSAPLG00000014373	-	transcript	2.96802	12.1945	-1.92309	0.00647926	0.0453064
novel_circ_0012484	7.52218	0	3.2678	0.00021227	0.0035734	3.2678		novel_141	2.98676	15.7897	-2.116	1.4344e-05	4.9694e-05	ENSAPLT00000003638	ENSAPLG00000003558	CYR61	transcript	145.272	307.041	-0.957655	0.00132932	0.0129656
novel_circ_0012484	7.52218	0	3.2678	0.00021227	0.0035734	3.2678		novel_141	2.98676	15.7897	-2.116	1.4344e-05	4.9694e-05	ENSAPLT00000008534	ENSAPLG00000008188	NCAPH	transcript	60.1758	166.453	-1.34569	0.000122496	0.00182895
novel_circ_0012484	7.52218	0	3.2678	0.00021227	0.0035734	3.2678		novel_141	2.98676	15.7897	-2.116	1.4344e-05	4.9694e-05	ENSAPLT00000017077	ENSAPLG00000016363	-	transcript	27.2675	99.1705	-1.73857	3.67973e-05	0.000663542
novel_circ_0008928	12.5278	38.0731	-1.5475	1.5416e-05	0.0004009	-1.5475		gga-miR-212-5p	4.75755	0.341085	2.0945	0.0063248	0.014803	ENSAPLT00000008669	ENSAPLG00000008309	NDST4	transcript	9.48063	0.65597	3.99618	9.35619e-07	2.78519e-05
novel_circ_0008928	12.5278	38.0731	-1.5475	1.5416e-05	0.0004009	-1.5475		gga-miR-212-5p	4.75755	0.341085	2.0945	0.0063248	0.014803	ENSAPLT00000005865	ENSAPLG00000005677	NCALD	transcript	3.25269	0.570265	2.64647	0.000826226	0.00883805
novel_circ_0008928	12.5278	38.0731	-1.5475	1.5416e-05	0.0004009	-1.5475		gga-miR-212-5p	4.75755	0.341085	2.0945	0.0063248	0.014803	ENSAPLT00000007316	ENSAPLG00000006948	-	transcript	1.30202	0.0562706	4.57237	7.62602e-06	0.000170659
novel_circ_0007574	11.6135	0	3.8181	7.4556e-06	0.00021452	3.8181		gga-miR-212-5p	4.75755	0.341085	2.0945	0.0063248	0.014803	ENSAPLT00000008669	ENSAPLG00000008309	NDST4	transcript	9.48063	0.65597	3.99618	9.35619e-07	2.78519e-05
novel_circ_0007574	11.6135	0	3.8181	7.4556e-06	0.00021452	3.8181		gga-miR-212-5p	4.75755	0.341085	2.0945	0.0063248	0.014803	ENSAPLT00000005865	ENSAPLG00000005677	NCALD	transcript	3.25269	0.570265	2.64647	0.000826226	0.00883805
novel_circ_0007574	11.6135	0	3.8181	7.4556e-06	0.00021452	3.8181		gga-miR-212-5p	4.75755	0.341085	2.0945	0.0063248	0.014803	ENSAPLT00000007316	ENSAPLG00000006948	-	transcript	1.30202	0.0562706	4.57237	7.62602e-06	0.000170659
novel_circ_0007124	5.32482	0	2.8245	0.0017662	0.017143	2.8245		gga-miR-212-5p	4.75755	0.341085	2.0945	0.0063248	0.014803	ENSAPLT00000008669	ENSAPLG00000008309	NDST4	transcript	9.48063	0.65597	3.99618	9.35619e-07	2.78519e-05
novel_circ_0007124	5.32482	0	2.8245	0.0017662	0.017143	2.8245		gga-miR-212-5p	4.75755	0.341085	2.0945	0.0063248	0.014803	ENSAPLT00000005865	ENSAPLG00000005677	NCALD	transcript	3.25269	0.570265	2.64647	0.000826226	0.00883805
novel_circ_0007124	5.32482	0	2.8245	0.0017662	0.017143	2.8245		gga-miR-212-5p	4.75755	0.341085	2.0945	0.0063248	0.014803	ENSAPLT00000007316	ENSAPLG00000006948	-	transcript	1.30202	0.0562706	4.57237	7.62602e-06	0.000170659
novel_circ_0019797	390.721	512.304	-0.39016	0.00014341	0.0026207	-0.39016		gga-miR-212-5p	4.75755	0.341085	2.0945	0.0063248	0.014803	ENSAPLT00000008669	ENSAPLG00000008309	NDST4	transcript	9.48063	0.65597	3.99618	9.35619e-07	2.78519e-05
novel_circ_0019797	390.721	512.304	-0.39016	0.00014341	0.0026207	-0.39016		gga-miR-212-5p	4.75755	0.341085	2.0945	0.0063248	0.014803	ENSAPLT00000005865	ENSAPLG00000005677	NCALD	transcript	3.25269	0.570265	2.64647	0.000826226	0.00883805
novel_circ_0019797	390.721	512.304	-0.39016	0.00014341	0.0026207	-0.39016		gga-miR-212-5p	4.75755	0.341085	2.0945	0.0063248	0.014803	ENSAPLT00000007316	ENSAPLG00000006948	-	transcript	1.30202	0.0562706	4.57237	7.62602e-06	0.000170659
novel_circ_0006232	12.5465	2.94289	1.789	0.0052062	0.036606	1.789		gga-miR-212-5p	4.75755	0.341085	2.0945	0.0063248	0.014803	ENSAPLT00000008669	ENSAPLG00000008309	NDST4	transcript	9.48063	0.65597	3.99618	9.35619e-07	2.78519e-05
novel_circ_0006232	12.5465	2.94289	1.789	0.0052062	0.036606	1.789		gga-miR-212-5p	4.75755	0.341085	2.0945	0.0063248	0.014803	ENSAPLT00000005865	ENSAPLG00000005677	NCALD	transcript	3.25269	0.570265	2.64647	0.000826226	0.00883805
novel_circ_0006232	12.5465	2.94289	1.789	0.0052062	0.036606	1.789		gga-miR-212-5p	4.75755	0.341085	2.0945	0.0063248	0.014803	ENSAPLT00000007316	ENSAPLG00000006948	-	transcript	1.30202	0.0562706	4.57237	7.62602e-06	0.000170659
novel_circ_0001166	5.5899	0	2.8866	0.0013571	0.014414	2.8866		gga-miR-212-5p	4.75755	0.341085	2.0945	0.0063248	0.014803	ENSAPLT00000008669	ENSAPLG00000008309	NDST4	transcript	9.48063	0.65597	3.99618	9.35619e-07	2.78519e-05
novel_circ_0001166	5.5899	0	2.8866	0.0013571	0.014414	2.8866		gga-miR-212-5p	4.75755	0.341085	2.0945	0.0063248	0.014803	ENSAPLT00000005865	ENSAPLG00000005677	NCALD	transcript	3.25269	0.570265	2.64647	0.000826226	0.00883805
novel_circ_0001166	5.5899	0	2.8866	0.0013571	0.014414	2.8866		gga-miR-212-5p	4.75755	0.341085	2.0945	0.0063248	0.014803	ENSAPLT00000007316	ENSAPLG00000006948	-	transcript	1.30202	0.0562706	4.57237	7.62602e-06	0.000170659
novel_circ_0005364	8.72489	1.17657	2.2294	0.0039158	0.03055	2.2294		gga-miR-212-5p	4.75755	0.341085	2.0945	0.0063248	0.014803	ENSAPLT00000008669	ENSAPLG00000008309	NDST4	transcript	9.48063	0.65597	3.99618	9.35619e-07	2.78519e-05
novel_circ_0005364	8.72489	1.17657	2.2294	0.0039158	0.03055	2.2294		gga-miR-212-5p	4.75755	0.341085	2.0945	0.0063248	0.014803	ENSAPLT00000005865	ENSAPLG00000005677	NCALD	transcript	3.25269	0.570265	2.64647	0.000826226	0.00883805
novel_circ_0005364	8.72489	1.17657	2.2294	0.0039158	0.03055	2.2294		gga-miR-212-5p	4.75755	0.341085	2.0945	0.0063248	0.014803	ENSAPLT00000007316	ENSAPLG00000006948	-	transcript	1.30202	0.0562706	4.57237	7.62602e-06	0.000170659
novel_circ_0006099	26.4125	45.8607	-0.77138	0.0069837	0.04527	-0.77138		gga-miR-212-5p	4.75755	0.341085	2.0945	0.0063248	0.014803	ENSAPLT00000008669	ENSAPLG00000008309	NDST4	transcript	9.48063	0.65597	3.99618	9.35619e-07	2.78519e-05
novel_circ_0006099	26.4125	45.8607	-0.77138	0.0069837	0.04527	-0.77138		gga-miR-212-5p	4.75755	0.341085	2.0945	0.0063248	0.014803	ENSAPLT00000005865	ENSAPLG00000005677	NCALD	transcript	3.25269	0.570265	2.64647	0.000826226	0.00883805
novel_circ_0006099	26.4125	45.8607	-0.77138	0.0069837	0.04527	-0.77138		gga-miR-212-5p	4.75755	0.341085	2.0945	0.0063248	0.014803	ENSAPLT00000007316	ENSAPLG00000006948	-	transcript	1.30202	0.0562706	4.57237	7.62602e-06	0.000170659
novel_circ_0019800	214.614	393.17	-0.8708	1.0291e-12	2.6094e-10	-0.8708		gga-miR-212-5p	4.75755	0.341085	2.0945	0.0063248	0.014803	ENSAPLT00000008669	ENSAPLG00000008309	NDST4	transcript	9.48063	0.65597	3.99618	9.35619e-07	2.78519e-05
novel_circ_0019800	214.614	393.17	-0.8708	1.0291e-12	2.6094e-10	-0.8708		gga-miR-212-5p	4.75755	0.341085	2.0945	0.0063248	0.014803	ENSAPLT00000005865	ENSAPLG00000005677	NCALD	transcript	3.25269	0.570265	2.64647	0.000826226	0.00883805
novel_circ_0019800	214.614	393.17	-0.8708	1.0291e-12	2.6094e-10	-0.8708		gga-miR-212-5p	4.75755	0.341085	2.0945	0.0063248	0.014803	ENSAPLT00000007316	ENSAPLG00000006948	-	transcript	1.30202	0.0562706	4.57237	7.62602e-06	0.000170659
novel_circ_0000450	9.95793	0.679152	2.7622	0.0004033	0.0057009	2.7622		gga-miR-212-5p	4.75755	0.341085	2.0945	0.0063248	0.014803	ENSAPLT00000008669	ENSAPLG00000008309	NDST4	transcript	9.48063	0.65597	3.99618	9.35619e-07	2.78519e-05
novel_circ_0000450	9.95793	0.679152	2.7622	0.0004033	0.0057009	2.7622		gga-miR-212-5p	4.75755	0.341085	2.0945	0.0063248	0.014803	ENSAPLT00000005865	ENSAPLG00000005677	NCALD	transcript	3.25269	0.570265	2.64647	0.000826226	0.00883805
novel_circ_0000450	9.95793	0.679152	2.7622	0.0004033	0.0057009	2.7622		gga-miR-212-5p	4.75755	0.341085	2.0945	0.0063248	0.014803	ENSAPLT00000007316	ENSAPLG00000006948	-	transcript	1.30202	0.0562706	4.57237	7.62602e-06	0.000170659
novel_circ_0014764	2.4736	13.5141	-2.0802	0.00085349	0.010172	-2.0802		gga-miR-212-5p	4.75755	0.341085	2.0945	0.0063248	0.014803	ENSAPLT00000008669	ENSAPLG00000008309	NDST4	transcript	9.48063	0.65597	3.99618	9.35619e-07	2.78519e-05
novel_circ_0014764	2.4736	13.5141	-2.0802	0.00085349	0.010172	-2.0802		gga-miR-212-5p	4.75755	0.341085	2.0945	0.0063248	0.014803	ENSAPLT00000005865	ENSAPLG00000005677	NCALD	transcript	3.25269	0.570265	2.64647	0.000826226	0.00883805
novel_circ_0014764	2.4736	13.5141	-2.0802	0.00085349	0.010172	-2.0802		gga-miR-212-5p	4.75755	0.341085	2.0945	0.0063248	0.014803	ENSAPLT00000007316	ENSAPLG00000006948	-	transcript	1.30202	0.0562706	4.57237	7.62602e-06	0.000170659
novel_circ_0014758	0.618857	13.4759	-3.4137	4.5782e-06	0.00014178	-3.4137		gga-miR-212-5p	4.75755	0.341085	2.0945	0.0063248	0.014803	ENSAPLT00000008669	ENSAPLG00000008309	NDST4	transcript	9.48063	0.65597	3.99618	9.35619e-07	2.78519e-05
novel_circ_0014758	0.618857	13.4759	-3.4137	4.5782e-06	0.00014178	-3.4137		gga-miR-212-5p	4.75755	0.341085	2.0945	0.0063248	0.014803	ENSAPLT00000005865	ENSAPLG00000005677	NCALD	transcript	3.25269	0.570265	2.64647	0.000826226	0.00883805
novel_circ_0014758	0.618857	13.4759	-3.4137	4.5782e-06	0.00014178	-3.4137		gga-miR-212-5p	4.75755	0.341085	2.0945	0.0063248	0.014803	ENSAPLT00000007316	ENSAPLG00000006948	-	transcript	1.30202	0.0562706	4.57237	7.62602e-06	0.000170659
novel_circ_0004205	12.5731	30.1003	-1.1997	0.0018105	0.017405	-1.1997		gga-miR-212-5p	4.75755	0.341085	2.0945	0.0063248	0.014803	ENSAPLT00000008669	ENSAPLG00000008309	NDST4	transcript	9.48063	0.65597	3.99618	9.35619e-07	2.78519e-05
novel_circ_0004205	12.5731	30.1003	-1.1997	0.0018105	0.017405	-1.1997		gga-miR-212-5p	4.75755	0.341085	2.0945	0.0063248	0.014803	ENSAPLT00000005865	ENSAPLG00000005677	NCALD	transcript	3.25269	0.570265	2.64647	0.000826226	0.00883805
novel_circ_0004205	12.5731	30.1003	-1.1997	0.0018105	0.017405	-1.1997		gga-miR-212-5p	4.75755	0.341085	2.0945	0.0063248	0.014803	ENSAPLT00000007316	ENSAPLG00000006948	-	transcript	1.30202	0.0562706	4.57237	7.62602e-06	0.000170659
novel_circ_0013417	0	5.1987	-2.9682	0.0010054	0.011458	-2.9682		gga-miR-212-5p	4.75755	0.341085	2.0945	0.0063248	0.014803	ENSAPLT00000008669	ENSAPLG00000008309	NDST4	transcript	9.48063	0.65597	3.99618	9.35619e-07	2.78519e-05
novel_circ_0013417	0	5.1987	-2.9682	0.0010054	0.011458	-2.9682		gga-miR-212-5p	4.75755	0.341085	2.0945	0.0063248	0.014803	ENSAPLT00000005865	ENSAPLG00000005677	NCALD	transcript	3.25269	0.570265	2.64647	0.000826226	0.00883805
novel_circ_0013417	0	5.1987	-2.9682	0.0010054	0.011458	-2.9682		gga-miR-212-5p	4.75755	0.341085	2.0945	0.0063248	0.014803	ENSAPLT00000007316	ENSAPLG00000006948	-	transcript	1.30202	0.0562706	4.57237	7.62602e-06	0.000170659
novel_circ_0009136	11.6692	1.01873	2.5908	0.00078694	0.0097933	2.5908		gga-miR-212-5p	4.75755	0.341085	2.0945	0.0063248	0.014803	ENSAPLT00000008669	ENSAPLG00000008309	NDST4	transcript	9.48063	0.65597	3.99618	9.35619e-07	2.78519e-05
novel_circ_0009136	11.6692	1.01873	2.5908	0.00078694	0.0097933	2.5908		gga-miR-212-5p	4.75755	0.341085	2.0945	0.0063248	0.014803	ENSAPLT00000005865	ENSAPLG00000005677	NCALD	transcript	3.25269	0.570265	2.64647	0.000826226	0.00883805
novel_circ_0009136	11.6692	1.01873	2.5908	0.00078694	0.0097933	2.5908		gga-miR-212-5p	4.75755	0.341085	2.0945	0.0063248	0.014803	ENSAPLT00000007316	ENSAPLG00000006948	-	transcript	1.30202	0.0562706	4.57237	7.62602e-06	0.000170659
novel_circ_0013413	20.9385	44.6173	-1.0603	0.00060119	0.0079707	-1.0603		gga-miR-212-5p	4.75755	0.341085	2.0945	0.0063248	0.014803	ENSAPLT00000008669	ENSAPLG00000008309	NDST4	transcript	9.48063	0.65597	3.99618	9.35619e-07	2.78519e-05
novel_circ_0013413	20.9385	44.6173	-1.0603	0.00060119	0.0079707	-1.0603		gga-miR-212-5p	4.75755	0.341085	2.0945	0.0063248	0.014803	ENSAPLT00000005865	ENSAPLG00000005677	NCALD	transcript	3.25269	0.570265	2.64647	0.000826226	0.00883805
novel_circ_0013413	20.9385	44.6173	-1.0603	0.00060119	0.0079707	-1.0603		gga-miR-212-5p	4.75755	0.341085	2.0945	0.0063248	0.014803	ENSAPLT00000007316	ENSAPLG00000006948	-	transcript	1.30202	0.0562706	4.57237	7.62602e-06	0.000170659
novel_circ_0006544	0	13.8379	-4.2948	2.3181e-07	1.254e-05	-4.2948		gga-miR-212-5p	4.75755	0.341085	2.0945	0.0063248	0.014803	ENSAPLT00000008669	ENSAPLG00000008309	NDST4	transcript	9.48063	0.65597	3.99618	9.35619e-07	2.78519e-05
novel_circ_0006544	0	13.8379	-4.2948	2.3181e-07	1.254e-05	-4.2948		gga-miR-212-5p	4.75755	0.341085	2.0945	0.0063248	0.014803	ENSAPLT00000005865	ENSAPLG00000005677	NCALD	transcript	3.25269	0.570265	2.64647	0.000826226	0.00883805
novel_circ_0006544	0	13.8379	-4.2948	2.3181e-07	1.254e-05	-4.2948		gga-miR-212-5p	4.75755	0.341085	2.0945	0.0063248	0.014803	ENSAPLT00000007316	ENSAPLG00000006948	-	transcript	1.30202	0.0562706	4.57237	7.62602e-06	0.000170659
novel_circ_0017632	14.9093	3.31925	1.8992	0.0015832	0.015977	1.8992		gga-miR-212-5p	4.75755	0.341085	2.0945	0.0063248	0.014803	ENSAPLT00000008669	ENSAPLG00000008309	NDST4	transcript	9.48063	0.65597	3.99618	9.35619e-07	2.78519e-05
novel_circ_0017632	14.9093	3.31925	1.8992	0.0015832	0.015977	1.8992		gga-miR-212-5p	4.75755	0.341085	2.0945	0.0063248	0.014803	ENSAPLT00000005865	ENSAPLG00000005677	NCALD	transcript	3.25269	0.570265	2.64647	0.000826226	0.00883805
novel_circ_0017632	14.9093	3.31925	1.8992	0.0015832	0.015977	1.8992		gga-miR-212-5p	4.75755	0.341085	2.0945	0.0063248	0.014803	ENSAPLT00000007316	ENSAPLG00000006948	-	transcript	1.30202	0.0562706	4.57237	7.62602e-06	0.000170659
novel_circ_0013534	65.5519	28.8889	1.1684	1.8568e-05	0.00047082	1.1684		gga-miR-212-5p	4.75755	0.341085	2.0945	0.0063248	0.014803	ENSAPLT00000008669	ENSAPLG00000008309	NDST4	transcript	9.48063	0.65597	3.99618	9.35619e-07	2.78519e-05
novel_circ_0013534	65.5519	28.8889	1.1684	1.8568e-05	0.00047082	1.1684		gga-miR-212-5p	4.75755	0.341085	2.0945	0.0063248	0.014803	ENSAPLT00000005865	ENSAPLG00000005677	NCALD	transcript	3.25269	0.570265	2.64647	0.000826226	0.00883805
novel_circ_0013534	65.5519	28.8889	1.1684	1.8568e-05	0.00047082	1.1684		gga-miR-212-5p	4.75755	0.341085	2.0945	0.0063248	0.014803	ENSAPLT00000007316	ENSAPLG00000006948	-	transcript	1.30202	0.0562706	4.57237	7.62602e-06	0.000170659
novel_circ_0010657	4.29746	17.098	-1.8024	0.00073069	0.0093811	-1.8024		gga-miR-212-5p	4.75755	0.341085	2.0945	0.0063248	0.014803	ENSAPLT00000008669	ENSAPLG00000008309	NDST4	transcript	9.48063	0.65597	3.99618	9.35619e-07	2.78519e-05
novel_circ_0010657	4.29746	17.098	-1.8024	0.00073069	0.0093811	-1.8024		gga-miR-212-5p	4.75755	0.341085	2.0945	0.0063248	0.014803	ENSAPLT00000005865	ENSAPLG00000005677	NCALD	transcript	3.25269	0.570265	2.64647	0.000826226	0.00883805
novel_circ_0010657	4.29746	17.098	-1.8024	0.00073069	0.0093811	-1.8024		gga-miR-212-5p	4.75755	0.341085	2.0945	0.0063248	0.014803	ENSAPLT00000007316	ENSAPLG00000006948	-	transcript	1.30202	0.0562706	4.57237	7.62602e-06	0.000170659
novel_circ_0016440	2.97651	12.427	-1.8246	0.0026454	0.022397	-1.8246		gga-miR-212-5p	4.75755	0.341085	2.0945	0.0063248	0.014803	ENSAPLT00000008669	ENSAPLG00000008309	NDST4	transcript	9.48063	0.65597	3.99618	9.35619e-07	2.78519e-05
novel_circ_0016440	2.97651	12.427	-1.8246	0.0026454	0.022397	-1.8246		gga-miR-212-5p	4.75755	0.341085	2.0945	0.0063248	0.014803	ENSAPLT00000005865	ENSAPLG00000005677	NCALD	transcript	3.25269	0.570265	2.64647	0.000826226	0.00883805
novel_circ_0016440	2.97651	12.427	-1.8246	0.0026454	0.022397	-1.8246		gga-miR-212-5p	4.75755	0.341085	2.0945	0.0063248	0.014803	ENSAPLT00000007316	ENSAPLG00000006948	-	transcript	1.30202	0.0562706	4.57237	7.62602e-06	0.000170659
novel_circ_0001103	28.6599	6.44371	2.0056	6.7243e-05	0.00138	2.0056		gga-miR-212-5p	4.75755	0.341085	2.0945	0.0063248	0.014803	ENSAPLT00000008669	ENSAPLG00000008309	NDST4	transcript	9.48063	0.65597	3.99618	9.35619e-07	2.78519e-05
novel_circ_0001103	28.6599	6.44371	2.0056	6.7243e-05	0.00138	2.0056		gga-miR-212-5p	4.75755	0.341085	2.0945	0.0063248	0.014803	ENSAPLT00000005865	ENSAPLG00000005677	NCALD	transcript	3.25269	0.570265	2.64647	0.000826226	0.00883805
novel_circ_0001103	28.6599	6.44371	2.0056	6.7243e-05	0.00138	2.0056		gga-miR-212-5p	4.75755	0.341085	2.0945	0.0063248	0.014803	ENSAPLT00000007316	ENSAPLG00000006948	-	transcript	1.30202	0.0562706	4.57237	7.62602e-06	0.000170659
novel_circ_0016018	12.3884	2.63357	1.8981	0.0039961	0.030999	1.8981		gga-miR-212-5p	4.75755	0.341085	2.0945	0.0063248	0.014803	ENSAPLT00000008669	ENSAPLG00000008309	NDST4	transcript	9.48063	0.65597	3.99618	9.35619e-07	2.78519e-05
novel_circ_0016018	12.3884	2.63357	1.8981	0.0039961	0.030999	1.8981		gga-miR-212-5p	4.75755	0.341085	2.0945	0.0063248	0.014803	ENSAPLT00000005865	ENSAPLG00000005677	NCALD	transcript	3.25269	0.570265	2.64647	0.000826226	0.00883805
novel_circ_0016018	12.3884	2.63357	1.8981	0.0039961	0.030999	1.8981		gga-miR-212-5p	4.75755	0.341085	2.0945	0.0063248	0.014803	ENSAPLT00000007316	ENSAPLG00000006948	-	transcript	1.30202	0.0562706	4.57237	7.62602e-06	0.000170659
novel_circ_0016439	0	4.05892	-2.5949	0.0046171	0.034058	-2.5949		gga-miR-212-5p	4.75755	0.341085	2.0945	0.0063248	0.014803	ENSAPLT00000008669	ENSAPLG00000008309	NDST4	transcript	9.48063	0.65597	3.99618	9.35619e-07	2.78519e-05
novel_circ_0016439	0	4.05892	-2.5949	0.0046171	0.034058	-2.5949		gga-miR-212-5p	4.75755	0.341085	2.0945	0.0063248	0.014803	ENSAPLT00000005865	ENSAPLG00000005677	NCALD	transcript	3.25269	0.570265	2.64647	0.000826226	0.00883805
novel_circ_0016439	0	4.05892	-2.5949	0.0046171	0.034058	-2.5949		gga-miR-212-5p	4.75755	0.341085	2.0945	0.0063248	0.014803	ENSAPLT00000007316	ENSAPLG00000006948	-	transcript	1.30202	0.0562706	4.57237	7.62602e-06	0.000170659
novel_circ_0008841	5.02007	0	2.7515	0.0023951	0.021263	2.7515		novel_318	56.5552	27.088	1.0334	0.00031774	0.00091976	ENSAPLT00000008534	ENSAPLG00000008188	NCAPH	transcript	60.1758	166.453	-1.34569	0.000122496	0.00182895
novel_circ_0008841	5.02007	0	2.7515	0.0023951	0.021263	2.7515		novel_318	56.5552	27.088	1.0334	0.00031774	0.00091976	ENSAPLT00000016019	ENSAPLG00000015363	GCAT	transcript	193.189	30.9632	2.76651	5.87207e-14	8.48947e-12
novel_circ_0008841	5.02007	0	2.7515	0.0023951	0.021263	2.7515		novel_318	56.5552	27.088	1.0334	0.00031774	0.00091976	ENSAPLT00000011409	ENSAPLG00000010931	CKB	transcript	706.558	239.719	1.68249	6.98632e-09	3.78585e-07
novel_circ_0009418	72.788	20.9368	1.7708	1.8643e-09	1.9394e-07	1.7708		novel_318	56.5552	27.088	1.0334	0.00031774	0.00091976	ENSAPLT00000008534	ENSAPLG00000008188	NCAPH	transcript	60.1758	166.453	-1.34569	0.000122496	0.00182895
novel_circ_0009418	72.788	20.9368	1.7708	1.8643e-09	1.9394e-07	1.7708		novel_318	56.5552	27.088	1.0334	0.00031774	0.00091976	ENSAPLT00000016019	ENSAPLG00000015363	GCAT	transcript	193.189	30.9632	2.76651	5.87207e-14	8.48947e-12
novel_circ_0009418	72.788	20.9368	1.7708	1.8643e-09	1.9394e-07	1.7708		novel_318	56.5552	27.088	1.0334	0.00031774	0.00091976	ENSAPLT00000011409	ENSAPLG00000010931	CKB	transcript	706.558	239.719	1.68249	6.98632e-09	3.78585e-07
novel_circ_0001412	0	3.64439	-2.4512	0.0076633	0.047611	-2.4512		novel_318	56.5552	27.088	1.0334	0.00031774	0.00091976	ENSAPLT00000008534	ENSAPLG00000008188	NCAPH	transcript	60.1758	166.453	-1.34569	0.000122496	0.00182895
novel_circ_0001412	0	3.64439	-2.4512	0.0076633	0.047611	-2.4512		novel_318	56.5552	27.088	1.0334	0.00031774	0.00091976	ENSAPLT00000016019	ENSAPLG00000015363	GCAT	transcript	193.189	30.9632	2.76651	5.87207e-14	8.48947e-12
novel_circ_0001412	0	3.64439	-2.4512	0.0076633	0.047611	-2.4512		novel_318	56.5552	27.088	1.0334	0.00031774	0.00091976	ENSAPLT00000011409	ENSAPLG00000010931	CKB	transcript	706.558	239.719	1.68249	6.98632e-09	3.78585e-07
novel_circ_0008175	0	5.96073	-3.1452	0.00043831	0.0061108	-3.1452		novel_318	56.5552	27.088	1.0334	0.00031774	0.00091976	ENSAPLT00000008534	ENSAPLG00000008188	NCAPH	transcript	60.1758	166.453	-1.34569	0.000122496	0.00182895
novel_circ_0008175	0	5.96073	-3.1452	0.00043831	0.0061108	-3.1452		novel_318	56.5552	27.088	1.0334	0.00031774	0.00091976	ENSAPLT00000016019	ENSAPLG00000015363	GCAT	transcript	193.189	30.9632	2.76651	5.87207e-14	8.48947e-12
novel_circ_0008175	0	5.96073	-3.1452	0.00043831	0.0061108	-3.1452		novel_318	56.5552	27.088	1.0334	0.00031774	0.00091976	ENSAPLT00000011409	ENSAPLG00000010931	CKB	transcript	706.558	239.719	1.68249	6.98632e-09	3.78585e-07
novel_circ_0009826	4.51716	0	2.6181	0.0040714	0.031458	2.6181		novel_318	56.5552	27.088	1.0334	0.00031774	0.00091976	ENSAPLT00000008534	ENSAPLG00000008188	NCAPH	transcript	60.1758	166.453	-1.34569	0.000122496	0.00182895
novel_circ_0009826	4.51716	0	2.6181	0.0040714	0.031458	2.6181		novel_318	56.5552	27.088	1.0334	0.00031774	0.00091976	ENSAPLT00000016019	ENSAPLG00000015363	GCAT	transcript	193.189	30.9632	2.76651	5.87207e-14	8.48947e-12
novel_circ_0009826	4.51716	0	2.6181	0.0040714	0.031458	2.6181		novel_318	56.5552	27.088	1.0334	0.00031774	0.00091976	ENSAPLT00000011409	ENSAPLG00000010931	CKB	transcript	706.558	239.719	1.68249	6.98632e-09	3.78585e-07
novel_circ_0001103	28.6599	6.44371	2.0056	6.7243e-05	0.00138	2.0056		novel_318	56.5552	27.088	1.0334	0.00031774	0.00091976	ENSAPLT00000008534	ENSAPLG00000008188	NCAPH	transcript	60.1758	166.453	-1.34569	0.000122496	0.00182895
novel_circ_0001103	28.6599	6.44371	2.0056	6.7243e-05	0.00138	2.0056		novel_318	56.5552	27.088	1.0334	0.00031774	0.00091976	ENSAPLT00000016019	ENSAPLG00000015363	GCAT	transcript	193.189	30.9632	2.76651	5.87207e-14	8.48947e-12
novel_circ_0001103	28.6599	6.44371	2.0056	6.7243e-05	0.00138	2.0056		novel_318	56.5552	27.088	1.0334	0.00031774	0.00091976	ENSAPLT00000011409	ENSAPLG00000010931	CKB	transcript	706.558	239.719	1.68249	6.98632e-09	3.78585e-07
novel_circ_0000936	0	10.4277	-3.8744	6.0739e-06	0.00017769	-3.8744		novel_318	56.5552	27.088	1.0334	0.00031774	0.00091976	ENSAPLT00000008534	ENSAPLG00000008188	NCAPH	transcript	60.1758	166.453	-1.34569	0.000122496	0.00182895
novel_circ_0000936	0	10.4277	-3.8744	6.0739e-06	0.00017769	-3.8744		novel_318	56.5552	27.088	1.0334	0.00031774	0.00091976	ENSAPLT00000016019	ENSAPLG00000015363	GCAT	transcript	193.189	30.9632	2.76651	5.87207e-14	8.48947e-12
novel_circ_0000936	0	10.4277	-3.8744	6.0739e-06	0.00017769	-3.8744		novel_318	56.5552	27.088	1.0334	0.00031774	0.00091976	ENSAPLT00000011409	ENSAPLG00000010931	CKB	transcript	706.558	239.719	1.68249	6.98632e-09	3.78585e-07
novel_circ_0006260	0.515106	13.7629	-3.4652	3.4255e-06	0.00011691	-3.4652		novel_318	56.5552	27.088	1.0334	0.00031774	0.00091976	ENSAPLT00000008534	ENSAPLG00000008188	NCAPH	transcript	60.1758	166.453	-1.34569	0.000122496	0.00182895
novel_circ_0006260	0.515106	13.7629	-3.4652	3.4255e-06	0.00011691	-3.4652		novel_318	56.5552	27.088	1.0334	0.00031774	0.00091976	ENSAPLT00000016019	ENSAPLG00000015363	GCAT	transcript	193.189	30.9632	2.76651	5.87207e-14	8.48947e-12
novel_circ_0006260	0.515106	13.7629	-3.4652	3.4255e-06	0.00011691	-3.4652		novel_318	56.5552	27.088	1.0334	0.00031774	0.00091976	ENSAPLT00000011409	ENSAPLG00000010931	CKB	transcript	706.558	239.719	1.68249	6.98632e-09	3.78585e-07
novel_circ_0012129	5.86147	17.9126	-1.4562	0.0038753	0.030329	-1.4562		novel_318	56.5552	27.088	1.0334	0.00031774	0.00091976	ENSAPLT00000008534	ENSAPLG00000008188	NCAPH	transcript	60.1758	166.453	-1.34569	0.000122496	0.00182895
novel_circ_0012129	5.86147	17.9126	-1.4562	0.0038753	0.030329	-1.4562		novel_318	56.5552	27.088	1.0334	0.00031774	0.00091976	ENSAPLT00000016019	ENSAPLG00000015363	GCAT	transcript	193.189	30.9632	2.76651	5.87207e-14	8.48947e-12
novel_circ_0012129	5.86147	17.9126	-1.4562	0.0038753	0.030329	-1.4562		novel_318	56.5552	27.088	1.0334	0.00031774	0.00091976	ENSAPLT00000011409	ENSAPLG00000010931	CKB	transcript	706.558	239.719	1.68249	6.98632e-09	3.78585e-07
novel_circ_0020007	2.25858	11.7781	-2.0229	0.0014693	0.015264	-2.0229		novel_318	56.5552	27.088	1.0334	0.00031774	0.00091976	ENSAPLT00000008534	ENSAPLG00000008188	NCAPH	transcript	60.1758	166.453	-1.34569	0.000122496	0.00182895
novel_circ_0020007	2.25858	11.7781	-2.0229	0.0014693	0.015264	-2.0229		novel_318	56.5552	27.088	1.0334	0.00031774	0.00091976	ENSAPLT00000016019	ENSAPLG00000015363	GCAT	transcript	193.189	30.9632	2.76651	5.87207e-14	8.48947e-12
novel_circ_0020007	2.25858	11.7781	-2.0229	0.0014693	0.015264	-2.0229		novel_318	56.5552	27.088	1.0334	0.00031774	0.00091976	ENSAPLT00000011409	ENSAPLG00000010931	CKB	transcript	706.558	239.719	1.68249	6.98632e-09	3.78585e-07
novel_circ_0000917	34.2646	8.51143	1.9076	4.3224e-06	0.000137	1.9076		novel_318	56.5552	27.088	1.0334	0.00031774	0.00091976	ENSAPLT00000008534	ENSAPLG00000008188	NCAPH	transcript	60.1758	166.453	-1.34569	0.000122496	0.00182895
novel_circ_0000917	34.2646	8.51143	1.9076	4.3224e-06	0.000137	1.9076		novel_318	56.5552	27.088	1.0334	0.00031774	0.00091976	ENSAPLT00000016019	ENSAPLG00000015363	GCAT	transcript	193.189	30.9632	2.76651	5.87207e-14	8.48947e-12
novel_circ_0000917	34.2646	8.51143	1.9076	4.3224e-06	0.000137	1.9076		novel_318	56.5552	27.088	1.0334	0.00031774	0.00091976	ENSAPLT00000011409	ENSAPLG00000010931	CKB	transcript	706.558	239.719	1.68249	6.98632e-09	3.78585e-07
novel_circ_0000920	32.9278	5.88577	2.3251	2.6566e-07	1.3818e-05	2.3251		novel_318	56.5552	27.088	1.0334	0.00031774	0.00091976	ENSAPLT00000008534	ENSAPLG00000008188	NCAPH	transcript	60.1758	166.453	-1.34569	0.000122496	0.00182895
novel_circ_0000920	32.9278	5.88577	2.3251	2.6566e-07	1.3818e-05	2.3251		novel_318	56.5552	27.088	1.0334	0.00031774	0.00091976	ENSAPLT00000016019	ENSAPLG00000015363	GCAT	transcript	193.189	30.9632	2.76651	5.87207e-14	8.48947e-12
novel_circ_0000920	32.9278	5.88577	2.3251	2.6566e-07	1.3818e-05	2.3251		novel_318	56.5552	27.088	1.0334	0.00031774	0.00091976	ENSAPLT00000011409	ENSAPLG00000010931	CKB	transcript	706.558	239.719	1.68249	6.98632e-09	3.78585e-07
novel_circ_0002707	0	7.05442	-3.3848	0.0001246	0.0023402	-3.3848		novel_318	56.5552	27.088	1.0334	0.00031774	0.00091976	ENSAPLT00000008534	ENSAPLG00000008188	NCAPH	transcript	60.1758	166.453	-1.34569	0.000122496	0.00182895
novel_circ_0002707	0	7.05442	-3.3848	0.0001246	0.0023402	-3.3848		novel_318	56.5552	27.088	1.0334	0.00031774	0.00091976	ENSAPLT00000016019	ENSAPLG00000015363	GCAT	transcript	193.189	30.9632	2.76651	5.87207e-14	8.48947e-12
novel_circ_0002707	0	7.05442	-3.3848	0.0001246	0.0023402	-3.3848		novel_318	56.5552	27.088	1.0334	0.00031774	0.00091976	ENSAPLT00000011409	ENSAPLG00000010931	CKB	transcript	706.558	239.719	1.68249	6.98632e-09	3.78585e-07
novel_circ_0000774	8.0041	21.0501	-1.2925	0.0044703	0.033773	-1.2925		novel_318	56.5552	27.088	1.0334	0.00031774	0.00091976	ENSAPLT00000008534	ENSAPLG00000008188	NCAPH	transcript	60.1758	166.453	-1.34569	0.000122496	0.00182895
novel_circ_0000774	8.0041	21.0501	-1.2925	0.0044703	0.033773	-1.2925		novel_318	56.5552	27.088	1.0334	0.00031774	0.00091976	ENSAPLT00000016019	ENSAPLG00000015363	GCAT	transcript	193.189	30.9632	2.76651	5.87207e-14	8.48947e-12
novel_circ_0000774	8.0041	21.0501	-1.2925	0.0044703	0.033773	-1.2925		novel_318	56.5552	27.088	1.0334	0.00031774	0.00091976	ENSAPLT00000011409	ENSAPLG00000010931	CKB	transcript	706.558	239.719	1.68249	6.98632e-09	3.78585e-07
novel_circ_0015745	60.6088	32.473	0.87473	0.0021407	0.019404	0.87473		novel_318	56.5552	27.088	1.0334	0.00031774	0.00091976	ENSAPLT00000008534	ENSAPLG00000008188	NCAPH	transcript	60.1758	166.453	-1.34569	0.000122496	0.00182895
novel_circ_0015745	60.6088	32.473	0.87473	0.0021407	0.019404	0.87473		novel_318	56.5552	27.088	1.0334	0.00031774	0.00091976	ENSAPLT00000016019	ENSAPLG00000015363	GCAT	transcript	193.189	30.9632	2.76651	5.87207e-14	8.48947e-12
novel_circ_0015745	60.6088	32.473	0.87473	0.0021407	0.019404	0.87473		novel_318	56.5552	27.088	1.0334	0.00031774	0.00091976	ENSAPLT00000011409	ENSAPLG00000010931	CKB	transcript	706.558	239.719	1.68249	6.98632e-09	3.78585e-07
novel_circ_0006582	0	8.02845	-3.5725	4.1669e-05	0.0009551	-3.5725		novel_318	56.5552	27.088	1.0334	0.00031774	0.00091976	ENSAPLT00000008534	ENSAPLG00000008188	NCAPH	transcript	60.1758	166.453	-1.34569	0.000122496	0.00182895
novel_circ_0006582	0	8.02845	-3.5725	4.1669e-05	0.0009551	-3.5725		novel_318	56.5552	27.088	1.0334	0.00031774	0.00091976	ENSAPLT00000016019	ENSAPLG00000015363	GCAT	transcript	193.189	30.9632	2.76651	5.87207e-14	8.48947e-12
novel_circ_0006582	0	8.02845	-3.5725	4.1669e-05	0.0009551	-3.5725		novel_318	56.5552	27.088	1.0334	0.00031774	0.00091976	ENSAPLT00000011409	ENSAPLG00000010931	CKB	transcript	706.558	239.719	1.68249	6.98632e-09	3.78585e-07
novel_circ_0003430	34.1015	17.0295	0.95153	0.0073072	0.04625	0.95153		novel_147	9.17314	3.4976	1.2251	0.019159	0.040202	ENSAPLT00000006911	ENSAPLG00000006651	LCAT	transcript	34.1311	2.58849	3.84439	1.28314e-10	1.03931e-08
novel_circ_0003430	34.1015	17.0295	0.95153	0.0073072	0.04625	0.95153		novel_147	9.17314	3.4976	1.2251	0.019159	0.040202	ENSAPLT00000011745	ENSAPLG00000011264	TNNI2	transcript	1.11913	0.0729482	3.95671	0.000108307	0.00165449
novel_circ_0003430	34.1015	17.0295	0.95153	0.0073072	0.04625	0.95153		novel_147	9.17314	3.4976	1.2251	0.019159	0.040202	ENSAPLT00000007612	ENSAPLG00000007323	-	transcript	46.2277	4.85055	3.3819	1.47787e-10	1.17958e-08
novel_circ_0003430	34.1015	17.0295	0.95153	0.0073072	0.04625	0.95153		novel_147	9.17314	3.4976	1.2251	0.019159	0.040202	ENSAPLT00000011594	ENSAPLG00000011133	FDFT1	transcript	40.4305	133.645	-1.60236	0.000135664	0.00199523
novel_circ_0003430	34.1015	17.0295	0.95153	0.0073072	0.04625	0.95153		novel_147	9.17314	3.4976	1.2251	0.019159	0.040202	ENSAPLT00000011723	ENSAPLG00000011214	RAPGEF5	transcript	164.144	47.2396	1.91919	7.67313e-08	3.13739e-06
novel_circ_0003430	34.1015	17.0295	0.95153	0.0073072	0.04625	0.95153		novel_147	9.17314	3.4976	1.2251	0.019159	0.040202	ENSAPLT00000004228	ENSAPLG00000004052	MTMR2	transcript	43.4372	19.4398	1.28312	0.00571415	0.041259
novel_circ_0008375	0.914266	9.43937	-2.5947	0.0006736	0.0087871	-2.5947		novel_147	9.17314	3.4976	1.2251	0.019159	0.040202	ENSAPLT00000006911	ENSAPLG00000006651	LCAT	transcript	34.1311	2.58849	3.84439	1.28314e-10	1.03931e-08
novel_circ_0008375	0.914266	9.43937	-2.5947	0.0006736	0.0087871	-2.5947		novel_147	9.17314	3.4976	1.2251	0.019159	0.040202	ENSAPLT00000011745	ENSAPLG00000011264	TNNI2	transcript	1.11913	0.0729482	3.95671	0.000108307	0.00165449
novel_circ_0008375	0.914266	9.43937	-2.5947	0.0006736	0.0087871	-2.5947		novel_147	9.17314	3.4976	1.2251	0.019159	0.040202	ENSAPLT00000007612	ENSAPLG00000007323	-	transcript	46.2277	4.85055	3.3819	1.47787e-10	1.17958e-08
novel_circ_0008375	0.914266	9.43937	-2.5947	0.0006736	0.0087871	-2.5947		novel_147	9.17314	3.4976	1.2251	0.019159	0.040202	ENSAPLT00000011594	ENSAPLG00000011133	FDFT1	transcript	40.4305	133.645	-1.60236	0.000135664	0.00199523
novel_circ_0008375	0.914266	9.43937	-2.5947	0.0006736	0.0087871	-2.5947		novel_147	9.17314	3.4976	1.2251	0.019159	0.040202	ENSAPLT00000011723	ENSAPLG00000011214	RAPGEF5	transcript	164.144	47.2396	1.91919	7.67313e-08	3.13739e-06
novel_circ_0008375	0.914266	9.43937	-2.5947	0.0006736	0.0087871	-2.5947		novel_147	9.17314	3.4976	1.2251	0.019159	0.040202	ENSAPLT00000004228	ENSAPLG00000004052	MTMR2	transcript	43.4372	19.4398	1.28312	0.00571415	0.041259
novel_circ_0001754	23.312	8.93249	1.2993	0.0048665	0.03513	1.2993		novel_147	9.17314	3.4976	1.2251	0.019159	0.040202	ENSAPLT00000006911	ENSAPLG00000006651	LCAT	transcript	34.1311	2.58849	3.84439	1.28314e-10	1.03931e-08
novel_circ_0001754	23.312	8.93249	1.2993	0.0048665	0.03513	1.2993		novel_147	9.17314	3.4976	1.2251	0.019159	0.040202	ENSAPLT00000011745	ENSAPLG00000011264	TNNI2	transcript	1.11913	0.0729482	3.95671	0.000108307	0.00165449
novel_circ_0001754	23.312	8.93249	1.2993	0.0048665	0.03513	1.2993		novel_147	9.17314	3.4976	1.2251	0.019159	0.040202	ENSAPLT00000007612	ENSAPLG00000007323	-	transcript	46.2277	4.85055	3.3819	1.47787e-10	1.17958e-08
novel_circ_0001754	23.312	8.93249	1.2993	0.0048665	0.03513	1.2993		novel_147	9.17314	3.4976	1.2251	0.019159	0.040202	ENSAPLT00000011594	ENSAPLG00000011133	FDFT1	transcript	40.4305	133.645	-1.60236	0.000135664	0.00199523
novel_circ_0001754	23.312	8.93249	1.2993	0.0048665	0.03513	1.2993		novel_147	9.17314	3.4976	1.2251	0.019159	0.040202	ENSAPLT00000011723	ENSAPLG00000011214	RAPGEF5	transcript	164.144	47.2396	1.91919	7.67313e-08	3.13739e-06
novel_circ_0001754	23.312	8.93249	1.2993	0.0048665	0.03513	1.2993		novel_147	9.17314	3.4976	1.2251	0.019159	0.040202	ENSAPLT00000004228	ENSAPLG00000004052	MTMR2	transcript	43.4372	19.4398	1.28312	0.00571415	0.041259
novel_circ_0007865	21.4466	6.15691	1.6449	0.00099849	0.011443	1.6449		novel_147	9.17314	3.4976	1.2251	0.019159	0.040202	ENSAPLT00000006911	ENSAPLG00000006651	LCAT	transcript	34.1311	2.58849	3.84439	1.28314e-10	1.03931e-08
novel_circ_0007865	21.4466	6.15691	1.6449	0.00099849	0.011443	1.6449		novel_147	9.17314	3.4976	1.2251	0.019159	0.040202	ENSAPLT00000011745	ENSAPLG00000011264	TNNI2	transcript	1.11913	0.0729482	3.95671	0.000108307	0.00165449
novel_circ_0007865	21.4466	6.15691	1.6449	0.00099849	0.011443	1.6449		novel_147	9.17314	3.4976	1.2251	0.019159	0.040202	ENSAPLT00000007612	ENSAPLG00000007323	-	transcript	46.2277	4.85055	3.3819	1.47787e-10	1.17958e-08
novel_circ_0007865	21.4466	6.15691	1.6449	0.00099849	0.011443	1.6449		novel_147	9.17314	3.4976	1.2251	0.019159	0.040202	ENSAPLT00000011594	ENSAPLG00000011133	FDFT1	transcript	40.4305	133.645	-1.60236	0.000135664	0.00199523
novel_circ_0007865	21.4466	6.15691	1.6449	0.00099849	0.011443	1.6449		novel_147	9.17314	3.4976	1.2251	0.019159	0.040202	ENSAPLT00000011723	ENSAPLG00000011214	RAPGEF5	transcript	164.144	47.2396	1.91919	7.67313e-08	3.13739e-06
novel_circ_0007865	21.4466	6.15691	1.6449	0.00099849	0.011443	1.6449		novel_147	9.17314	3.4976	1.2251	0.019159	0.040202	ENSAPLT00000004228	ENSAPLG00000004052	MTMR2	transcript	43.4372	19.4398	1.28312	0.00571415	0.041259
novel_circ_0005091	2.61521	10.7975	-1.7395	0.0073925	0.046354	-1.7395		novel_147	9.17314	3.4976	1.2251	0.019159	0.040202	ENSAPLT00000006911	ENSAPLG00000006651	LCAT	transcript	34.1311	2.58849	3.84439	1.28314e-10	1.03931e-08
novel_circ_0005091	2.61521	10.7975	-1.7395	0.0073925	0.046354	-1.7395		novel_147	9.17314	3.4976	1.2251	0.019159	0.040202	ENSAPLT00000011745	ENSAPLG00000011264	TNNI2	transcript	1.11913	0.0729482	3.95671	0.000108307	0.00165449
novel_circ_0005091	2.61521	10.7975	-1.7395	0.0073925	0.046354	-1.7395		novel_147	9.17314	3.4976	1.2251	0.019159	0.040202	ENSAPLT00000007612	ENSAPLG00000007323	-	transcript	46.2277	4.85055	3.3819	1.47787e-10	1.17958e-08
novel_circ_0005091	2.61521	10.7975	-1.7395	0.0073925	0.046354	-1.7395		novel_147	9.17314	3.4976	1.2251	0.019159	0.040202	ENSAPLT00000011594	ENSAPLG00000011133	FDFT1	transcript	40.4305	133.645	-1.60236	0.000135664	0.00199523
novel_circ_0005091	2.61521	10.7975	-1.7395	0.0073925	0.046354	-1.7395		novel_147	9.17314	3.4976	1.2251	0.019159	0.040202	ENSAPLT00000011723	ENSAPLG00000011214	RAPGEF5	transcript	164.144	47.2396	1.91919	7.67313e-08	3.13739e-06
novel_circ_0005091	2.61521	10.7975	-1.7395	0.0073925	0.046354	-1.7395		novel_147	9.17314	3.4976	1.2251	0.019159	0.040202	ENSAPLT00000004228	ENSAPLG00000004052	MTMR2	transcript	43.4372	19.4398	1.28312	0.00571415	0.041259
novel_circ_0008379	1.70094	14.7209	-2.6278	4.348e-05	0.00097998	-2.6278		novel_147	9.17314	3.4976	1.2251	0.019159	0.040202	ENSAPLT00000006911	ENSAPLG00000006651	LCAT	transcript	34.1311	2.58849	3.84439	1.28314e-10	1.03931e-08
novel_circ_0008379	1.70094	14.7209	-2.6278	4.348e-05	0.00097998	-2.6278		novel_147	9.17314	3.4976	1.2251	0.019159	0.040202	ENSAPLT00000011745	ENSAPLG00000011264	TNNI2	transcript	1.11913	0.0729482	3.95671	0.000108307	0.00165449
novel_circ_0008379	1.70094	14.7209	-2.6278	4.348e-05	0.00097998	-2.6278		novel_147	9.17314	3.4976	1.2251	0.019159	0.040202	ENSAPLT00000007612	ENSAPLG00000007323	-	transcript	46.2277	4.85055	3.3819	1.47787e-10	1.17958e-08
novel_circ_0008379	1.70094	14.7209	-2.6278	4.348e-05	0.00097998	-2.6278		novel_147	9.17314	3.4976	1.2251	0.019159	0.040202	ENSAPLT00000011594	ENSAPLG00000011133	FDFT1	transcript	40.4305	133.645	-1.60236	0.000135664	0.00199523
novel_circ_0008379	1.70094	14.7209	-2.6278	4.348e-05	0.00097998	-2.6278		novel_147	9.17314	3.4976	1.2251	0.019159	0.040202	ENSAPLT00000011723	ENSAPLG00000011214	RAPGEF5	transcript	164.144	47.2396	1.91919	7.67313e-08	3.13739e-06
novel_circ_0008379	1.70094	14.7209	-2.6278	4.348e-05	0.00097998	-2.6278		novel_147	9.17314	3.4976	1.2251	0.019159	0.040202	ENSAPLT00000004228	ENSAPLG00000004052	MTMR2	transcript	43.4372	19.4398	1.28312	0.00571415	0.041259
novel_circ_0014539	4.41341	0	2.5479	0.005326	0.03719	2.5479		novel_147	9.17314	3.4976	1.2251	0.019159	0.040202	ENSAPLT00000006911	ENSAPLG00000006651	LCAT	transcript	34.1311	2.58849	3.84439	1.28314e-10	1.03931e-08
novel_circ_0014539	4.41341	0	2.5479	0.005326	0.03719	2.5479		novel_147	9.17314	3.4976	1.2251	0.019159	0.040202	ENSAPLT00000011745	ENSAPLG00000011264	TNNI2	transcript	1.11913	0.0729482	3.95671	0.000108307	0.00165449
novel_circ_0014539	4.41341	0	2.5479	0.005326	0.03719	2.5479		novel_147	9.17314	3.4976	1.2251	0.019159	0.040202	ENSAPLT00000007612	ENSAPLG00000007323	-	transcript	46.2277	4.85055	3.3819	1.47787e-10	1.17958e-08
novel_circ_0014539	4.41341	0	2.5479	0.005326	0.03719	2.5479		novel_147	9.17314	3.4976	1.2251	0.019159	0.040202	ENSAPLT00000011594	ENSAPLG00000011133	FDFT1	transcript	40.4305	133.645	-1.60236	0.000135664	0.00199523
novel_circ_0014539	4.41341	0	2.5479	0.005326	0.03719	2.5479		novel_147	9.17314	3.4976	1.2251	0.019159	0.040202	ENSAPLT00000011723	ENSAPLG00000011214	RAPGEF5	transcript	164.144	47.2396	1.91919	7.67313e-08	3.13739e-06
novel_circ_0014539	4.41341	0	2.5479	0.005326	0.03719	2.5479		novel_147	9.17314	3.4976	1.2251	0.019159	0.040202	ENSAPLT00000004228	ENSAPLG00000004052	MTMR2	transcript	43.4372	19.4398	1.28312	0.00571415	0.041259
novel_circ_0008380	0	11.1739	-3.9842	2.7188e-06	9.6756e-05	-3.9842		novel_147	9.17314	3.4976	1.2251	0.019159	0.040202	ENSAPLT00000006911	ENSAPLG00000006651	LCAT	transcript	34.1311	2.58849	3.84439	1.28314e-10	1.03931e-08
novel_circ_0008380	0	11.1739	-3.9842	2.7188e-06	9.6756e-05	-3.9842		novel_147	9.17314	3.4976	1.2251	0.019159	0.040202	ENSAPLT00000011745	ENSAPLG00000011264	TNNI2	transcript	1.11913	0.0729482	3.95671	0.000108307	0.00165449
novel_circ_0008380	0	11.1739	-3.9842	2.7188e-06	9.6756e-05	-3.9842		novel_147	9.17314	3.4976	1.2251	0.019159	0.040202	ENSAPLT00000007612	ENSAPLG00000007323	-	transcript	46.2277	4.85055	3.3819	1.47787e-10	1.17958e-08
novel_circ_0008380	0	11.1739	-3.9842	2.7188e-06	9.6756e-05	-3.9842		novel_147	9.17314	3.4976	1.2251	0.019159	0.040202	ENSAPLT00000011594	ENSAPLG00000011133	FDFT1	transcript	40.4305	133.645	-1.60236	0.000135664	0.00199523
novel_circ_0008380	0	11.1739	-3.9842	2.7188e-06	9.6756e-05	-3.9842		novel_147	9.17314	3.4976	1.2251	0.019159	0.040202	ENSAPLT00000011723	ENSAPLG00000011214	RAPGEF5	transcript	164.144	47.2396	1.91919	7.67313e-08	3.13739e-06
novel_circ_0008380	0	11.1739	-3.9842	2.7188e-06	9.6756e-05	-3.9842		novel_147	9.17314	3.4976	1.2251	0.019159	0.040202	ENSAPLT00000004228	ENSAPLG00000004052	MTMR2	transcript	43.4372	19.4398	1.28312	0.00571415	0.041259
novel_circ_0004336	12.6016	0	3.9383	3.1339e-06	0.00010961	3.9383		novel_147	9.17314	3.4976	1.2251	0.019159	0.040202	ENSAPLT00000006911	ENSAPLG00000006651	LCAT	transcript	34.1311	2.58849	3.84439	1.28314e-10	1.03931e-08
novel_circ_0004336	12.6016	0	3.9383	3.1339e-06	0.00010961	3.9383		novel_147	9.17314	3.4976	1.2251	0.019159	0.040202	ENSAPLT00000011745	ENSAPLG00000011264	TNNI2	transcript	1.11913	0.0729482	3.95671	0.000108307	0.00165449
novel_circ_0004336	12.6016	0	3.9383	3.1339e-06	0.00010961	3.9383		novel_147	9.17314	3.4976	1.2251	0.019159	0.040202	ENSAPLT00000007612	ENSAPLG00000007323	-	transcript	46.2277	4.85055	3.3819	1.47787e-10	1.17958e-08
novel_circ_0004336	12.6016	0	3.9383	3.1339e-06	0.00010961	3.9383		novel_147	9.17314	3.4976	1.2251	0.019159	0.040202	ENSAPLT00000011594	ENSAPLG00000011133	FDFT1	transcript	40.4305	133.645	-1.60236	0.000135664	0.00199523
novel_circ_0004336	12.6016	0	3.9383	3.1339e-06	0.00010961	3.9383		novel_147	9.17314	3.4976	1.2251	0.019159	0.040202	ENSAPLT00000011723	ENSAPLG00000011214	RAPGEF5	transcript	164.144	47.2396	1.91919	7.67313e-08	3.13739e-06
novel_circ_0004336	12.6016	0	3.9383	3.1339e-06	0.00010961	3.9383		novel_147	9.17314	3.4976	1.2251	0.019159	0.040202	ENSAPLT00000004228	ENSAPLG00000004052	MTMR2	transcript	43.4372	19.4398	1.28312	0.00571415	0.041259
novel_circ_0006000	4.46243	0	2.5741	0.004813	0.035035	2.5741		novel_147	9.17314	3.4976	1.2251	0.019159	0.040202	ENSAPLT00000006911	ENSAPLG00000006651	LCAT	transcript	34.1311	2.58849	3.84439	1.28314e-10	1.03931e-08
novel_circ_0006000	4.46243	0	2.5741	0.004813	0.035035	2.5741		novel_147	9.17314	3.4976	1.2251	0.019159	0.040202	ENSAPLT00000011745	ENSAPLG00000011264	TNNI2	transcript	1.11913	0.0729482	3.95671	0.000108307	0.00165449
novel_circ_0006000	4.46243	0	2.5741	0.004813	0.035035	2.5741		novel_147	9.17314	3.4976	1.2251	0.019159	0.040202	ENSAPLT00000007612	ENSAPLG00000007323	-	transcript	46.2277	4.85055	3.3819	1.47787e-10	1.17958e-08
novel_circ_0006000	4.46243	0	2.5741	0.004813	0.035035	2.5741		novel_147	9.17314	3.4976	1.2251	0.019159	0.040202	ENSAPLT00000011594	ENSAPLG00000011133	FDFT1	transcript	40.4305	133.645	-1.60236	0.000135664	0.00199523
novel_circ_0006000	4.46243	0	2.5741	0.004813	0.035035	2.5741		novel_147	9.17314	3.4976	1.2251	0.019159	0.040202	ENSAPLT00000011723	ENSAPLG00000011214	RAPGEF5	transcript	164.144	47.2396	1.91919	7.67313e-08	3.13739e-06
novel_circ_0006000	4.46243	0	2.5741	0.004813	0.035035	2.5741		novel_147	9.17314	3.4976	1.2251	0.019159	0.040202	ENSAPLT00000004228	ENSAPLG00000004052	MTMR2	transcript	43.4372	19.4398	1.28312	0.00571415	0.041259
novel_circ_0017669	0	7.37165	-3.4548	8.3516e-05	0.0016609	-3.4548		gga-miR-17-5p	2808.11	6094.22	-1.109	1.8822e-14	1.2548e-13	ENSAPLT00000016963	ENSAPLG00000016231	MCF2L	transcript	17.6419	5.6373	1.76947	0.00433527	0.0332016
novel_circ_0017669	0	7.37165	-3.4548	8.3516e-05	0.0016609	-3.4548		gga-miR-17-5p	2808.11	6094.22	-1.109	1.8822e-14	1.2548e-13	ENSAPLT00000013498	ENSAPLG00000012971	KLF15	transcript	24.3925	5.62171	2.23732	0.000142802	0.0020842
novel_circ_0017669	0	7.37165	-3.4548	8.3516e-05	0.0016609	-3.4548		gga-miR-17-5p	2808.11	6094.22	-1.109	1.8822e-14	1.2548e-13	ENSAPLT00000009705	ENSAPLG00000009319	IRF6	transcript	44.5502	0.110462	8.70271	8.97633e-26	4.19392e-23
novel_circ_0017669	0	7.37165	-3.4548	8.3516e-05	0.0016609	-3.4548		gga-miR-17-5p	2808.11	6094.22	-1.109	1.8822e-14	1.2548e-13	ENSAPLT00000005100	ENSAPLG00000004939	-	transcript	921.275	56.3535	4.15575	2.37548e-40	3.03365e-37
novel_circ_0017669	0	7.37165	-3.4548	8.3516e-05	0.0016609	-3.4548		gga-miR-17-5p	2808.11	6094.22	-1.109	1.8822e-14	1.2548e-13	ENSAPLT00000009589	ENSAPLG00000009205	MAP3K8	transcript	30.2494	5.77852	2.50825	8.42389e-06	0.000185694
novel_circ_0014758	0.618857	13.4759	-3.4137	4.5782e-06	0.00014178	-3.4137		gga-miR-17-5p	2808.11	6094.22	-1.109	1.8822e-14	1.2548e-13	ENSAPLT00000016963	ENSAPLG00000016231	MCF2L	transcript	17.6419	5.6373	1.76947	0.00433527	0.0332016
novel_circ_0014758	0.618857	13.4759	-3.4137	4.5782e-06	0.00014178	-3.4137		gga-miR-17-5p	2808.11	6094.22	-1.109	1.8822e-14	1.2548e-13	ENSAPLT00000013498	ENSAPLG00000012971	KLF15	transcript	24.3925	5.62171	2.23732	0.000142802	0.0020842
novel_circ_0014758	0.618857	13.4759	-3.4137	4.5782e-06	0.00014178	-3.4137		gga-miR-17-5p	2808.11	6094.22	-1.109	1.8822e-14	1.2548e-13	ENSAPLT00000009705	ENSAPLG00000009319	IRF6	transcript	44.5502	0.110462	8.70271	8.97633e-26	4.19392e-23
novel_circ_0014758	0.618857	13.4759	-3.4137	4.5782e-06	0.00014178	-3.4137		gga-miR-17-5p	2808.11	6094.22	-1.109	1.8822e-14	1.2548e-13	ENSAPLT00000005100	ENSAPLG00000004939	-	transcript	921.275	56.3535	4.15575	2.37548e-40	3.03365e-37
novel_circ_0014758	0.618857	13.4759	-3.4137	4.5782e-06	0.00014178	-3.4137		gga-miR-17-5p	2808.11	6094.22	-1.109	1.8822e-14	1.2548e-13	ENSAPLT00000009589	ENSAPLG00000009205	MAP3K8	transcript	30.2494	5.77852	2.50825	8.42389e-06	0.000185694
novel_circ_0015938	6.92669	0	3.1876	0.00031846	0.0047771	3.1876		gga-miR-17-5p	2808.11	6094.22	-1.109	1.8822e-14	1.2548e-13	ENSAPLT00000016963	ENSAPLG00000016231	MCF2L	transcript	17.6419	5.6373	1.76947	0.00433527	0.0332016
novel_circ_0015938	6.92669	0	3.1876	0.00031846	0.0047771	3.1876		gga-miR-17-5p	2808.11	6094.22	-1.109	1.8822e-14	1.2548e-13	ENSAPLT00000013498	ENSAPLG00000012971	KLF15	transcript	24.3925	5.62171	2.23732	0.000142802	0.0020842
novel_circ_0015938	6.92669	0	3.1876	0.00031846	0.0047771	3.1876		gga-miR-17-5p	2808.11	6094.22	-1.109	1.8822e-14	1.2548e-13	ENSAPLT00000009705	ENSAPLG00000009319	IRF6	transcript	44.5502	0.110462	8.70271	8.97633e-26	4.19392e-23
novel_circ_0015938	6.92669	0	3.1876	0.00031846	0.0047771	3.1876		gga-miR-17-5p	2808.11	6094.22	-1.109	1.8822e-14	1.2548e-13	ENSAPLT00000005100	ENSAPLG00000004939	-	transcript	921.275	56.3535	4.15575	2.37548e-40	3.03365e-37
novel_circ_0015938	6.92669	0	3.1876	0.00031846	0.0047771	3.1876		gga-miR-17-5p	2808.11	6094.22	-1.109	1.8822e-14	1.2548e-13	ENSAPLT00000009589	ENSAPLG00000009205	MAP3K8	transcript	30.2494	5.77852	2.50825	8.42389e-06	0.000185694
novel_circ_0016224	3.27944	16.7584	-2.0506	0.00035871	0.0051975	-2.0506		gga-miR-17-5p	2808.11	6094.22	-1.109	1.8822e-14	1.2548e-13	ENSAPLT00000016963	ENSAPLG00000016231	MCF2L	transcript	17.6419	5.6373	1.76947	0.00433527	0.0332016
novel_circ_0016224	3.27944	16.7584	-2.0506	0.00035871	0.0051975	-2.0506		gga-miR-17-5p	2808.11	6094.22	-1.109	1.8822e-14	1.2548e-13	ENSAPLT00000013498	ENSAPLG00000012971	KLF15	transcript	24.3925	5.62171	2.23732	0.000142802	0.0020842
novel_circ_0016224	3.27944	16.7584	-2.0506	0.00035871	0.0051975	-2.0506		gga-miR-17-5p	2808.11	6094.22	-1.109	1.8822e-14	1.2548e-13	ENSAPLT00000009705	ENSAPLG00000009319	IRF6	transcript	44.5502	0.110462	8.70271	8.97633e-26	4.19392e-23
novel_circ_0016224	3.27944	16.7584	-2.0506	0.00035871	0.0051975	-2.0506		gga-miR-17-5p	2808.11	6094.22	-1.109	1.8822e-14	1.2548e-13	ENSAPLT00000005100	ENSAPLG00000004939	-	transcript	921.275	56.3535	4.15575	2.37548e-40	3.03365e-37
novel_circ_0016224	3.27944	16.7584	-2.0506	0.00035871	0.0051975	-2.0506		gga-miR-17-5p	2808.11	6094.22	-1.109	1.8822e-14	1.2548e-13	ENSAPLT00000009589	ENSAPLG00000009205	MAP3K8	transcript	30.2494	5.77852	2.50825	8.42389e-06	0.000185694
novel_circ_0010442	16.1329	4.7986	1.5799	0.003564	0.028476	1.5799		gga-miR-17-5p	2808.11	6094.22	-1.109	1.8822e-14	1.2548e-13	ENSAPLT00000016963	ENSAPLG00000016231	MCF2L	transcript	17.6419	5.6373	1.76947	0.00433527	0.0332016
novel_circ_0010442	16.1329	4.7986	1.5799	0.003564	0.028476	1.5799		gga-miR-17-5p	2808.11	6094.22	-1.109	1.8822e-14	1.2548e-13	ENSAPLT00000013498	ENSAPLG00000012971	KLF15	transcript	24.3925	5.62171	2.23732	0.000142802	0.0020842
novel_circ_0010442	16.1329	4.7986	1.5799	0.003564	0.028476	1.5799		gga-miR-17-5p	2808.11	6094.22	-1.109	1.8822e-14	1.2548e-13	ENSAPLT00000009705	ENSAPLG00000009319	IRF6	transcript	44.5502	0.110462	8.70271	8.97633e-26	4.19392e-23
novel_circ_0010442	16.1329	4.7986	1.5799	0.003564	0.028476	1.5799		gga-miR-17-5p	2808.11	6094.22	-1.109	1.8822e-14	1.2548e-13	ENSAPLT00000005100	ENSAPLG00000004939	-	transcript	921.275	56.3535	4.15575	2.37548e-40	3.03365e-37
novel_circ_0010442	16.1329	4.7986	1.5799	0.003564	0.028476	1.5799		gga-miR-17-5p	2808.11	6094.22	-1.109	1.8822e-14	1.2548e-13	ENSAPLT00000009589	ENSAPLG00000009205	MAP3K8	transcript	30.2494	5.77852	2.50825	8.42389e-06	0.000185694
novel_circ_0010022	53.2003	91.5913	-0.77277	0.0002171	0.0036097	-0.77277		gga-miR-17-5p	2808.11	6094.22	-1.109	1.8822e-14	1.2548e-13	ENSAPLT00000016963	ENSAPLG00000016231	MCF2L	transcript	17.6419	5.6373	1.76947	0.00433527	0.0332016
novel_circ_0010022	53.2003	91.5913	-0.77277	0.0002171	0.0036097	-0.77277		gga-miR-17-5p	2808.11	6094.22	-1.109	1.8822e-14	1.2548e-13	ENSAPLT00000013498	ENSAPLG00000012971	KLF15	transcript	24.3925	5.62171	2.23732	0.000142802	0.0020842
novel_circ_0010022	53.2003	91.5913	-0.77277	0.0002171	0.0036097	-0.77277		gga-miR-17-5p	2808.11	6094.22	-1.109	1.8822e-14	1.2548e-13	ENSAPLT00000009705	ENSAPLG00000009319	IRF6	transcript	44.5502	0.110462	8.70271	8.97633e-26	4.19392e-23
novel_circ_0010022	53.2003	91.5913	-0.77277	0.0002171	0.0036097	-0.77277		gga-miR-17-5p	2808.11	6094.22	-1.109	1.8822e-14	1.2548e-13	ENSAPLT00000005100	ENSAPLG00000004939	-	transcript	921.275	56.3535	4.15575	2.37548e-40	3.03365e-37
novel_circ_0010022	53.2003	91.5913	-0.77277	0.0002171	0.0036097	-0.77277		gga-miR-17-5p	2808.11	6094.22	-1.109	1.8822e-14	1.2548e-13	ENSAPLT00000009589	ENSAPLG00000009205	MAP3K8	transcript	30.2494	5.77852	2.50825	8.42389e-06	0.000185694
novel_circ_0010339	119.643	162.53	-0.4366	0.0053697	0.037367	-0.4366		gga-miR-17-5p	2808.11	6094.22	-1.109	1.8822e-14	1.2548e-13	ENSAPLT00000016963	ENSAPLG00000016231	MCF2L	transcript	17.6419	5.6373	1.76947	0.00433527	0.0332016
novel_circ_0010339	119.643	162.53	-0.4366	0.0053697	0.037367	-0.4366		gga-miR-17-5p	2808.11	6094.22	-1.109	1.8822e-14	1.2548e-13	ENSAPLT00000013498	ENSAPLG00000012971	KLF15	transcript	24.3925	5.62171	2.23732	0.000142802	0.0020842
novel_circ_0010339	119.643	162.53	-0.4366	0.0053697	0.037367	-0.4366		gga-miR-17-5p	2808.11	6094.22	-1.109	1.8822e-14	1.2548e-13	ENSAPLT00000009705	ENSAPLG00000009319	IRF6	transcript	44.5502	0.110462	8.70271	8.97633e-26	4.19392e-23
novel_circ_0010339	119.643	162.53	-0.4366	0.0053697	0.037367	-0.4366		gga-miR-17-5p	2808.11	6094.22	-1.109	1.8822e-14	1.2548e-13	ENSAPLT00000005100	ENSAPLG00000004939	-	transcript	921.275	56.3535	4.15575	2.37548e-40	3.03365e-37
novel_circ_0010339	119.643	162.53	-0.4366	0.0053697	0.037367	-0.4366		gga-miR-17-5p	2808.11	6094.22	-1.109	1.8822e-14	1.2548e-13	ENSAPLT00000009589	ENSAPLG00000009205	MAP3K8	transcript	30.2494	5.77852	2.50825	8.42389e-06	0.000185694
novel_circ_0002707	0	7.05442	-3.3848	0.0001246	0.0023402	-3.3848		gga-miR-17-5p	2808.11	6094.22	-1.109	1.8822e-14	1.2548e-13	ENSAPLT00000016963	ENSAPLG00000016231	MCF2L	transcript	17.6419	5.6373	1.76947	0.00433527	0.0332016
novel_circ_0002707	0	7.05442	-3.3848	0.0001246	0.0023402	-3.3848		gga-miR-17-5p	2808.11	6094.22	-1.109	1.8822e-14	1.2548e-13	ENSAPLT00000013498	ENSAPLG00000012971	KLF15	transcript	24.3925	5.62171	2.23732	0.000142802	0.0020842
novel_circ_0002707	0	7.05442	-3.3848	0.0001246	0.0023402	-3.3848		gga-miR-17-5p	2808.11	6094.22	-1.109	1.8822e-14	1.2548e-13	ENSAPLT00000009705	ENSAPLG00000009319	IRF6	transcript	44.5502	0.110462	8.70271	8.97633e-26	4.19392e-23
novel_circ_0002707	0	7.05442	-3.3848	0.0001246	0.0023402	-3.3848		gga-miR-17-5p	2808.11	6094.22	-1.109	1.8822e-14	1.2548e-13	ENSAPLT00000005100	ENSAPLG00000004939	-	transcript	921.275	56.3535	4.15575	2.37548e-40	3.03365e-37
novel_circ_0002707	0	7.05442	-3.3848	0.0001246	0.0023402	-3.3848		gga-miR-17-5p	2808.11	6094.22	-1.109	1.8822e-14	1.2548e-13	ENSAPLT00000009589	ENSAPLG00000009205	MAP3K8	transcript	30.2494	5.77852	2.50825	8.42389e-06	0.000185694
novel_circ_0018394	38.9491	7.92975	2.1454	8.2621e-07	3.6834e-05	2.1454		gga-miR-17-5p	2808.11	6094.22	-1.109	1.8822e-14	1.2548e-13	ENSAPLT00000016963	ENSAPLG00000016231	MCF2L	transcript	17.6419	5.6373	1.76947	0.00433527	0.0332016
novel_circ_0018394	38.9491	7.92975	2.1454	8.2621e-07	3.6834e-05	2.1454		gga-miR-17-5p	2808.11	6094.22	-1.109	1.8822e-14	1.2548e-13	ENSAPLT00000013498	ENSAPLG00000012971	KLF15	transcript	24.3925	5.62171	2.23732	0.000142802	0.0020842
novel_circ_0018394	38.9491	7.92975	2.1454	8.2621e-07	3.6834e-05	2.1454		gga-miR-17-5p	2808.11	6094.22	-1.109	1.8822e-14	1.2548e-13	ENSAPLT00000009705	ENSAPLG00000009319	IRF6	transcript	44.5502	0.110462	8.70271	8.97633e-26	4.19392e-23
novel_circ_0018394	38.9491	7.92975	2.1454	8.2621e-07	3.6834e-05	2.1454		gga-miR-17-5p	2808.11	6094.22	-1.109	1.8822e-14	1.2548e-13	ENSAPLT00000005100	ENSAPLG00000004939	-	transcript	921.275	56.3535	4.15575	2.37548e-40	3.03365e-37
novel_circ_0018394	38.9491	7.92975	2.1454	8.2621e-07	3.6834e-05	2.1454		gga-miR-17-5p	2808.11	6094.22	-1.109	1.8822e-14	1.2548e-13	ENSAPLT00000009589	ENSAPLG00000009205	MAP3K8	transcript	30.2494	5.77852	2.50825	8.42389e-06	0.000185694
novel_circ_0007124	5.32482	0	2.8245	0.0017662	0.017143	2.8245		gga-miR-17-5p	2808.11	6094.22	-1.109	1.8822e-14	1.2548e-13	ENSAPLT00000016963	ENSAPLG00000016231	MCF2L	transcript	17.6419	5.6373	1.76947	0.00433527	0.0332016
novel_circ_0007124	5.32482	0	2.8245	0.0017662	0.017143	2.8245		gga-miR-17-5p	2808.11	6094.22	-1.109	1.8822e-14	1.2548e-13	ENSAPLT00000013498	ENSAPLG00000012971	KLF15	transcript	24.3925	5.62171	2.23732	0.000142802	0.0020842
novel_circ_0007124	5.32482	0	2.8245	0.0017662	0.017143	2.8245		gga-miR-17-5p	2808.11	6094.22	-1.109	1.8822e-14	1.2548e-13	ENSAPLT00000009705	ENSAPLG00000009319	IRF6	transcript	44.5502	0.110462	8.70271	8.97633e-26	4.19392e-23
novel_circ_0007124	5.32482	0	2.8245	0.0017662	0.017143	2.8245		gga-miR-17-5p	2808.11	6094.22	-1.109	1.8822e-14	1.2548e-13	ENSAPLT00000005100	ENSAPLG00000004939	-	transcript	921.275	56.3535	4.15575	2.37548e-40	3.03365e-37
novel_circ_0007124	5.32482	0	2.8245	0.0017662	0.017143	2.8245		gga-miR-17-5p	2808.11	6094.22	-1.109	1.8822e-14	1.2548e-13	ENSAPLT00000009589	ENSAPLG00000009205	MAP3K8	transcript	30.2494	5.77852	2.50825	8.42389e-06	0.000185694
novel_circ_0013873	36.539	63.8486	-0.79979	0.002558	0.022034	-0.79979		gga-miR-17-5p	2808.11	6094.22	-1.109	1.8822e-14	1.2548e-13	ENSAPLT00000016963	ENSAPLG00000016231	MCF2L	transcript	17.6419	5.6373	1.76947	0.00433527	0.0332016
novel_circ_0013873	36.539	63.8486	-0.79979	0.002558	0.022034	-0.79979		gga-miR-17-5p	2808.11	6094.22	-1.109	1.8822e-14	1.2548e-13	ENSAPLT00000013498	ENSAPLG00000012971	KLF15	transcript	24.3925	5.62171	2.23732	0.000142802	0.0020842
novel_circ_0013873	36.539	63.8486	-0.79979	0.002558	0.022034	-0.79979		gga-miR-17-5p	2808.11	6094.22	-1.109	1.8822e-14	1.2548e-13	ENSAPLT00000009705	ENSAPLG00000009319	IRF6	transcript	44.5502	0.110462	8.70271	8.97633e-26	4.19392e-23
novel_circ_0013873	36.539	63.8486	-0.79979	0.002558	0.022034	-0.79979		gga-miR-17-5p	2808.11	6094.22	-1.109	1.8822e-14	1.2548e-13	ENSAPLT00000005100	ENSAPLG00000004939	-	transcript	921.275	56.3535	4.15575	2.37548e-40	3.03365e-37
novel_circ_0013873	36.539	63.8486	-0.79979	0.002558	0.022034	-0.79979		gga-miR-17-5p	2808.11	6094.22	-1.109	1.8822e-14	1.2548e-13	ENSAPLT00000009589	ENSAPLG00000009205	MAP3K8	transcript	30.2494	5.77852	2.50825	8.42389e-06	0.000185694
novel_circ_0014764	2.4736	13.5141	-2.0802	0.00085349	0.010172	-2.0802		gga-miR-17-5p	2808.11	6094.22	-1.109	1.8822e-14	1.2548e-13	ENSAPLT00000016963	ENSAPLG00000016231	MCF2L	transcript	17.6419	5.6373	1.76947	0.00433527	0.0332016
novel_circ_0014764	2.4736	13.5141	-2.0802	0.00085349	0.010172	-2.0802		gga-miR-17-5p	2808.11	6094.22	-1.109	1.8822e-14	1.2548e-13	ENSAPLT00000013498	ENSAPLG00000012971	KLF15	transcript	24.3925	5.62171	2.23732	0.000142802	0.0020842
novel_circ_0014764	2.4736	13.5141	-2.0802	0.00085349	0.010172	-2.0802		gga-miR-17-5p	2808.11	6094.22	-1.109	1.8822e-14	1.2548e-13	ENSAPLT00000009705	ENSAPLG00000009319	IRF6	transcript	44.5502	0.110462	8.70271	8.97633e-26	4.19392e-23
novel_circ_0014764	2.4736	13.5141	-2.0802	0.00085349	0.010172	-2.0802		gga-miR-17-5p	2808.11	6094.22	-1.109	1.8822e-14	1.2548e-13	ENSAPLT00000005100	ENSAPLG00000004939	-	transcript	921.275	56.3535	4.15575	2.37548e-40	3.03365e-37
novel_circ_0014764	2.4736	13.5141	-2.0802	0.00085349	0.010172	-2.0802		gga-miR-17-5p	2808.11	6094.22	-1.109	1.8822e-14	1.2548e-13	ENSAPLT00000009589	ENSAPLG00000009205	MAP3K8	transcript	30.2494	5.77852	2.50825	8.42389e-06	0.000185694
novel_circ_0018395	8.55239	0	3.4313	8.5965e-05	0.0017013	3.4313		gga-miR-17-5p	2808.11	6094.22	-1.109	1.8822e-14	1.2548e-13	ENSAPLT00000016963	ENSAPLG00000016231	MCF2L	transcript	17.6419	5.6373	1.76947	0.00433527	0.0332016
novel_circ_0018395	8.55239	0	3.4313	8.5965e-05	0.0017013	3.4313		gga-miR-17-5p	2808.11	6094.22	-1.109	1.8822e-14	1.2548e-13	ENSAPLT00000013498	ENSAPLG00000012971	KLF15	transcript	24.3925	5.62171	2.23732	0.000142802	0.0020842
novel_circ_0018395	8.55239	0	3.4313	8.5965e-05	0.0017013	3.4313		gga-miR-17-5p	2808.11	6094.22	-1.109	1.8822e-14	1.2548e-13	ENSAPLT00000009705	ENSAPLG00000009319	IRF6	transcript	44.5502	0.110462	8.70271	8.97633e-26	4.19392e-23
novel_circ_0018395	8.55239	0	3.4313	8.5965e-05	0.0017013	3.4313		gga-miR-17-5p	2808.11	6094.22	-1.109	1.8822e-14	1.2548e-13	ENSAPLT00000005100	ENSAPLG00000004939	-	transcript	921.275	56.3535	4.15575	2.37548e-40	3.03365e-37
novel_circ_0018395	8.55239	0	3.4313	8.5965e-05	0.0017013	3.4313		gga-miR-17-5p	2808.11	6094.22	-1.109	1.8822e-14	1.2548e-13	ENSAPLT00000009589	ENSAPLG00000009205	MAP3K8	transcript	30.2494	5.77852	2.50825	8.42389e-06	0.000185694
novel_circ_0003446	79.8877	132.172	-0.71591	5.4496e-05	0.0011636	-0.71591		gga-miR-17-5p	2808.11	6094.22	-1.109	1.8822e-14	1.2548e-13	ENSAPLT00000016963	ENSAPLG00000016231	MCF2L	transcript	17.6419	5.6373	1.76947	0.00433527	0.0332016
novel_circ_0003446	79.8877	132.172	-0.71591	5.4496e-05	0.0011636	-0.71591		gga-miR-17-5p	2808.11	6094.22	-1.109	1.8822e-14	1.2548e-13	ENSAPLT00000013498	ENSAPLG00000012971	KLF15	transcript	24.3925	5.62171	2.23732	0.000142802	0.0020842
novel_circ_0003446	79.8877	132.172	-0.71591	5.4496e-05	0.0011636	-0.71591		gga-miR-17-5p	2808.11	6094.22	-1.109	1.8822e-14	1.2548e-13	ENSAPLT00000009705	ENSAPLG00000009319	IRF6	transcript	44.5502	0.110462	8.70271	8.97633e-26	4.19392e-23
novel_circ_0003446	79.8877	132.172	-0.71591	5.4496e-05	0.0011636	-0.71591		gga-miR-17-5p	2808.11	6094.22	-1.109	1.8822e-14	1.2548e-13	ENSAPLT00000005100	ENSAPLG00000004939	-	transcript	921.275	56.3535	4.15575	2.37548e-40	3.03365e-37
novel_circ_0003446	79.8877	132.172	-0.71591	5.4496e-05	0.0011636	-0.71591		gga-miR-17-5p	2808.11	6094.22	-1.109	1.8822e-14	1.2548e-13	ENSAPLT00000009589	ENSAPLG00000009205	MAP3K8	transcript	30.2494	5.77852	2.50825	8.42389e-06	0.000185694
novel_circ_0003882	2.51613	15.3236	-2.2379	0.00023215	0.003813	-2.2379		gga-miR-17-5p	2808.11	6094.22	-1.109	1.8822e-14	1.2548e-13	ENSAPLT00000016963	ENSAPLG00000016231	MCF2L	transcript	17.6419	5.6373	1.76947	0.00433527	0.0332016
novel_circ_0003882	2.51613	15.3236	-2.2379	0.00023215	0.003813	-2.2379		gga-miR-17-5p	2808.11	6094.22	-1.109	1.8822e-14	1.2548e-13	ENSAPLT00000013498	ENSAPLG00000012971	KLF15	transcript	24.3925	5.62171	2.23732	0.000142802	0.0020842
novel_circ_0003882	2.51613	15.3236	-2.2379	0.00023215	0.003813	-2.2379		gga-miR-17-5p	2808.11	6094.22	-1.109	1.8822e-14	1.2548e-13	ENSAPLT00000009705	ENSAPLG00000009319	IRF6	transcript	44.5502	0.110462	8.70271	8.97633e-26	4.19392e-23
novel_circ_0003882	2.51613	15.3236	-2.2379	0.00023215	0.003813	-2.2379		gga-miR-17-5p	2808.11	6094.22	-1.109	1.8822e-14	1.2548e-13	ENSAPLT00000005100	ENSAPLG00000004939	-	transcript	921.275	56.3535	4.15575	2.37548e-40	3.03365e-37
novel_circ_0003882	2.51613	15.3236	-2.2379	0.00023215	0.003813	-2.2379		gga-miR-17-5p	2808.11	6094.22	-1.109	1.8822e-14	1.2548e-13	ENSAPLT00000009589	ENSAPLG00000009205	MAP3K8	transcript	30.2494	5.77852	2.50825	8.42389e-06	0.000185694
novel_circ_0014136	106.105	59.6713	0.81756	5.3111e-05	0.0011461	0.81756		gga-miR-17-5p	2808.11	6094.22	-1.109	1.8822e-14	1.2548e-13	ENSAPLT00000016963	ENSAPLG00000016231	MCF2L	transcript	17.6419	5.6373	1.76947	0.00433527	0.0332016
novel_circ_0014136	106.105	59.6713	0.81756	5.3111e-05	0.0011461	0.81756		gga-miR-17-5p	2808.11	6094.22	-1.109	1.8822e-14	1.2548e-13	ENSAPLT00000013498	ENSAPLG00000012971	KLF15	transcript	24.3925	5.62171	2.23732	0.000142802	0.0020842
novel_circ_0014136	106.105	59.6713	0.81756	5.3111e-05	0.0011461	0.81756		gga-miR-17-5p	2808.11	6094.22	-1.109	1.8822e-14	1.2548e-13	ENSAPLT00000009705	ENSAPLG00000009319	IRF6	transcript	44.5502	0.110462	8.70271	8.97633e-26	4.19392e-23
novel_circ_0014136	106.105	59.6713	0.81756	5.3111e-05	0.0011461	0.81756		gga-miR-17-5p	2808.11	6094.22	-1.109	1.8822e-14	1.2548e-13	ENSAPLT00000005100	ENSAPLG00000004939	-	transcript	921.275	56.3535	4.15575	2.37548e-40	3.03365e-37
novel_circ_0014136	106.105	59.6713	0.81756	5.3111e-05	0.0011461	0.81756		gga-miR-17-5p	2808.11	6094.22	-1.109	1.8822e-14	1.2548e-13	ENSAPLT00000009589	ENSAPLG00000009205	MAP3K8	transcript	30.2494	5.77852	2.50825	8.42389e-06	0.000185694
novel_circ_0013872	22.5596	43.4483	-0.90568	0.0058857	0.040199	-0.90568		gga-miR-17-5p	2808.11	6094.22	-1.109	1.8822e-14	1.2548e-13	ENSAPLT00000016963	ENSAPLG00000016231	MCF2L	transcript	17.6419	5.6373	1.76947	0.00433527	0.0332016
novel_circ_0013872	22.5596	43.4483	-0.90568	0.0058857	0.040199	-0.90568		gga-miR-17-5p	2808.11	6094.22	-1.109	1.8822e-14	1.2548e-13	ENSAPLT00000013498	ENSAPLG00000012971	KLF15	transcript	24.3925	5.62171	2.23732	0.000142802	0.0020842
novel_circ_0013872	22.5596	43.4483	-0.90568	0.0058857	0.040199	-0.90568		gga-miR-17-5p	2808.11	6094.22	-1.109	1.8822e-14	1.2548e-13	ENSAPLT00000009705	ENSAPLG00000009319	IRF6	transcript	44.5502	0.110462	8.70271	8.97633e-26	4.19392e-23
novel_circ_0013872	22.5596	43.4483	-0.90568	0.0058857	0.040199	-0.90568		gga-miR-17-5p	2808.11	6094.22	-1.109	1.8822e-14	1.2548e-13	ENSAPLT00000005100	ENSAPLG00000004939	-	transcript	921.275	56.3535	4.15575	2.37548e-40	3.03365e-37
novel_circ_0013872	22.5596	43.4483	-0.90568	0.0058857	0.040199	-0.90568		gga-miR-17-5p	2808.11	6094.22	-1.109	1.8822e-14	1.2548e-13	ENSAPLT00000009589	ENSAPLG00000009205	MAP3K8	transcript	30.2494	5.77852	2.50825	8.42389e-06	0.000185694
novel_circ_0013232	47.5847	98.8508	-1.0412	1.7599e-06	6.611e-05	-1.0412		gga-miR-103-3p	21119.3	25156	-0.25194	0.00025582	0.00074544	ENSAPLT00000011594	ENSAPLG00000011133	FDFT1	transcript	40.4305	133.645	-1.60236	0.000135664	0.00199523
novel_circ_0013232	47.5847	98.8508	-1.0412	1.7599e-06	6.611e-05	-1.0412		gga-miR-103-3p	21119.3	25156	-0.25194	0.00025582	0.00074544	ENSAPLT00000014251	ENSAPLG00000013637	TUB	transcript	86.0738	31.3262	1.57518	0.000106272	0.00162795
novel_circ_0013232	47.5847	98.8508	-1.0412	1.7599e-06	6.611e-05	-1.0412		gga-miR-103-3p	21119.3	25156	-0.25194	0.00025582	0.00074544	ENSAPLT00000008640	ENSAPLG00000008191	KIF4A	transcript	23.758	66.3094	-1.35614	0.00215293	0.0191022
novel_circ_0013232	47.5847	98.8508	-1.0412	1.7599e-06	6.611e-05	-1.0412		gga-miR-103-3p	21119.3	25156	-0.25194	0.00025582	0.00074544	ENSAPLT00000010632	ENSAPLG00000010199	EXOC3L4	transcript	0.667925	0.0455926	3.83764	0.000959672	0.00996665
novel_circ_0013232	47.5847	98.8508	-1.0412	1.7599e-06	6.611e-05	-1.0412		gga-miR-103-3p	21119.3	25156	-0.25194	0.00025582	0.00074544	ENSAPLT00000010566	ENSAPLG00000010145	FABP3	transcript	12.9077	3.88276	1.85255	0.00558144	0.0405243
novel_circ_0006225	32.6422	3.51681	2.8876	1.9498e-08	1.4926e-06	2.8876		gga-miR-103-3p	21119.3	25156	-0.25194	0.00025582	0.00074544	ENSAPLT00000011594	ENSAPLG00000011133	FDFT1	transcript	40.4305	133.645	-1.60236	0.000135664	0.00199523
novel_circ_0006225	32.6422	3.51681	2.8876	1.9498e-08	1.4926e-06	2.8876		gga-miR-103-3p	21119.3	25156	-0.25194	0.00025582	0.00074544	ENSAPLT00000014251	ENSAPLG00000013637	TUB	transcript	86.0738	31.3262	1.57518	0.000106272	0.00162795
novel_circ_0006225	32.6422	3.51681	2.8876	1.9498e-08	1.4926e-06	2.8876		gga-miR-103-3p	21119.3	25156	-0.25194	0.00025582	0.00074544	ENSAPLT00000008640	ENSAPLG00000008191	KIF4A	transcript	23.758	66.3094	-1.35614	0.00215293	0.0191022
novel_circ_0006225	32.6422	3.51681	2.8876	1.9498e-08	1.4926e-06	2.8876		gga-miR-103-3p	21119.3	25156	-0.25194	0.00025582	0.00074544	ENSAPLT00000010632	ENSAPLG00000010199	EXOC3L4	transcript	0.667925	0.0455926	3.83764	0.000959672	0.00996665
novel_circ_0006225	32.6422	3.51681	2.8876	1.9498e-08	1.4926e-06	2.8876		gga-miR-103-3p	21119.3	25156	-0.25194	0.00025582	0.00074544	ENSAPLT00000010566	ENSAPLG00000010145	FABP3	transcript	12.9077	3.88276	1.85255	0.00558144	0.0405243
novel_circ_0014138	6.99076	0	3.169	0.00035788	0.0051975	3.169		gga-miR-103-3p	21119.3	25156	-0.25194	0.00025582	0.00074544	ENSAPLT00000011594	ENSAPLG00000011133	FDFT1	transcript	40.4305	133.645	-1.60236	0.000135664	0.00199523
novel_circ_0014138	6.99076	0	3.169	0.00035788	0.0051975	3.169		gga-miR-103-3p	21119.3	25156	-0.25194	0.00025582	0.00074544	ENSAPLT00000014251	ENSAPLG00000013637	TUB	transcript	86.0738	31.3262	1.57518	0.000106272	0.00162795
novel_circ_0014138	6.99076	0	3.169	0.00035788	0.0051975	3.169		gga-miR-103-3p	21119.3	25156	-0.25194	0.00025582	0.00074544	ENSAPLT00000008640	ENSAPLG00000008191	KIF4A	transcript	23.758	66.3094	-1.35614	0.00215293	0.0191022
novel_circ_0014138	6.99076	0	3.169	0.00035788	0.0051975	3.169		gga-miR-103-3p	21119.3	25156	-0.25194	0.00025582	0.00074544	ENSAPLT00000010632	ENSAPLG00000010199	EXOC3L4	transcript	0.667925	0.0455926	3.83764	0.000959672	0.00996665
novel_circ_0014138	6.99076	0	3.169	0.00035788	0.0051975	3.169		gga-miR-103-3p	21119.3	25156	-0.25194	0.00025582	0.00074544	ENSAPLT00000010566	ENSAPLG00000010145	FABP3	transcript	12.9077	3.88276	1.85255	0.00558144	0.0405243
novel_circ_0014513	17.0809	0.739678	3.4929	1.4195e-06	5.646e-05	3.4929		gga-miR-103-3p	21119.3	25156	-0.25194	0.00025582	0.00074544	ENSAPLT00000011594	ENSAPLG00000011133	FDFT1	transcript	40.4305	133.645	-1.60236	0.000135664	0.00199523
novel_circ_0014513	17.0809	0.739678	3.4929	1.4195e-06	5.646e-05	3.4929		gga-miR-103-3p	21119.3	25156	-0.25194	0.00025582	0.00074544	ENSAPLT00000014251	ENSAPLG00000013637	TUB	transcript	86.0738	31.3262	1.57518	0.000106272	0.00162795
novel_circ_0014513	17.0809	0.739678	3.4929	1.4195e-06	5.646e-05	3.4929		gga-miR-103-3p	21119.3	25156	-0.25194	0.00025582	0.00074544	ENSAPLT00000008640	ENSAPLG00000008191	KIF4A	transcript	23.758	66.3094	-1.35614	0.00215293	0.0191022
novel_circ_0014513	17.0809	0.739678	3.4929	1.4195e-06	5.646e-05	3.4929		gga-miR-103-3p	21119.3	25156	-0.25194	0.00025582	0.00074544	ENSAPLT00000010632	ENSAPLG00000010199	EXOC3L4	transcript	0.667925	0.0455926	3.83764	0.000959672	0.00996665
novel_circ_0014513	17.0809	0.739678	3.4929	1.4195e-06	5.646e-05	3.4929		gga-miR-103-3p	21119.3	25156	-0.25194	0.00025582	0.00074544	ENSAPLT00000010566	ENSAPLG00000010145	FABP3	transcript	12.9077	3.88276	1.85255	0.00558144	0.0405243
novel_circ_0005990	16.9557	4.54982	1.7174	0.002616	0.022256	1.7174		gga-miR-103-3p	21119.3	25156	-0.25194	0.00025582	0.00074544	ENSAPLT00000011594	ENSAPLG00000011133	FDFT1	transcript	40.4305	133.645	-1.60236	0.000135664	0.00199523
novel_circ_0005990	16.9557	4.54982	1.7174	0.002616	0.022256	1.7174		gga-miR-103-3p	21119.3	25156	-0.25194	0.00025582	0.00074544	ENSAPLT00000014251	ENSAPLG00000013637	TUB	transcript	86.0738	31.3262	1.57518	0.000106272	0.00162795
novel_circ_0005990	16.9557	4.54982	1.7174	0.002616	0.022256	1.7174		gga-miR-103-3p	21119.3	25156	-0.25194	0.00025582	0.00074544	ENSAPLT00000008640	ENSAPLG00000008191	KIF4A	transcript	23.758	66.3094	-1.35614	0.00215293	0.0191022
novel_circ_0005990	16.9557	4.54982	1.7174	0.002616	0.022256	1.7174		gga-miR-103-3p	21119.3	25156	-0.25194	0.00025582	0.00074544	ENSAPLT00000010632	ENSAPLG00000010199	EXOC3L4	transcript	0.667925	0.0455926	3.83764	0.000959672	0.00996665
novel_circ_0005990	16.9557	4.54982	1.7174	0.002616	0.022256	1.7174		gga-miR-103-3p	21119.3	25156	-0.25194	0.00025582	0.00074544	ENSAPLT00000010566	ENSAPLG00000010145	FABP3	transcript	12.9077	3.88276	1.85255	0.00558144	0.0405243
novel_circ_0014372	16.1498	4.9867	1.5486	0.006154	0.041436	1.5486		gga-miR-103-3p	21119.3	25156	-0.25194	0.00025582	0.00074544	ENSAPLT00000011594	ENSAPLG00000011133	FDFT1	transcript	40.4305	133.645	-1.60236	0.000135664	0.00199523
novel_circ_0014372	16.1498	4.9867	1.5486	0.006154	0.041436	1.5486		gga-miR-103-3p	21119.3	25156	-0.25194	0.00025582	0.00074544	ENSAPLT00000014251	ENSAPLG00000013637	TUB	transcript	86.0738	31.3262	1.57518	0.000106272	0.00162795
novel_circ_0014372	16.1498	4.9867	1.5486	0.006154	0.041436	1.5486		gga-miR-103-3p	21119.3	25156	-0.25194	0.00025582	0.00074544	ENSAPLT00000008640	ENSAPLG00000008191	KIF4A	transcript	23.758	66.3094	-1.35614	0.00215293	0.0191022
novel_circ_0014372	16.1498	4.9867	1.5486	0.006154	0.041436	1.5486		gga-miR-103-3p	21119.3	25156	-0.25194	0.00025582	0.00074544	ENSAPLT00000010632	ENSAPLG00000010199	EXOC3L4	transcript	0.667925	0.0455926	3.83764	0.000959672	0.00996665
novel_circ_0014372	16.1498	4.9867	1.5486	0.006154	0.041436	1.5486		gga-miR-103-3p	21119.3	25156	-0.25194	0.00025582	0.00074544	ENSAPLT00000010566	ENSAPLG00000010145	FABP3	transcript	12.9077	3.88276	1.85255	0.00558144	0.0405243
novel_circ_0019778	105.802	56.8386	0.89085	1.3782e-05	0.00037364	0.89085		gga-miR-103-3p	21119.3	25156	-0.25194	0.00025582	0.00074544	ENSAPLT00000011594	ENSAPLG00000011133	FDFT1	transcript	40.4305	133.645	-1.60236	0.000135664	0.00199523
novel_circ_0019778	105.802	56.8386	0.89085	1.3782e-05	0.00037364	0.89085		gga-miR-103-3p	21119.3	25156	-0.25194	0.00025582	0.00074544	ENSAPLT00000014251	ENSAPLG00000013637	TUB	transcript	86.0738	31.3262	1.57518	0.000106272	0.00162795
novel_circ_0019778	105.802	56.8386	0.89085	1.3782e-05	0.00037364	0.89085		gga-miR-103-3p	21119.3	25156	-0.25194	0.00025582	0.00074544	ENSAPLT00000008640	ENSAPLG00000008191	KIF4A	transcript	23.758	66.3094	-1.35614	0.00215293	0.0191022
novel_circ_0019778	105.802	56.8386	0.89085	1.3782e-05	0.00037364	0.89085		gga-miR-103-3p	21119.3	25156	-0.25194	0.00025582	0.00074544	ENSAPLT00000010632	ENSAPLG00000010199	EXOC3L4	transcript	0.667925	0.0455926	3.83764	0.000959672	0.00996665
novel_circ_0019778	105.802	56.8386	0.89085	1.3782e-05	0.00037364	0.89085		gga-miR-103-3p	21119.3	25156	-0.25194	0.00025582	0.00074544	ENSAPLT00000010566	ENSAPLG00000010145	FABP3	transcript	12.9077	3.88276	1.85255	0.00558144	0.0405243
novel_circ_0021614	5.56836	16.2307	-1.4154	0.0080669	0.049363	-1.4154		gga-miR-103-3p	21119.3	25156	-0.25194	0.00025582	0.00074544	ENSAPLT00000011594	ENSAPLG00000011133	FDFT1	transcript	40.4305	133.645	-1.60236	0.000135664	0.00199523
novel_circ_0021614	5.56836	16.2307	-1.4154	0.0080669	0.049363	-1.4154		gga-miR-103-3p	21119.3	25156	-0.25194	0.00025582	0.00074544	ENSAPLT00000014251	ENSAPLG00000013637	TUB	transcript	86.0738	31.3262	1.57518	0.000106272	0.00162795
novel_circ_0021614	5.56836	16.2307	-1.4154	0.0080669	0.049363	-1.4154		gga-miR-103-3p	21119.3	25156	-0.25194	0.00025582	0.00074544	ENSAPLT00000008640	ENSAPLG00000008191	KIF4A	transcript	23.758	66.3094	-1.35614	0.00215293	0.0191022
novel_circ_0021614	5.56836	16.2307	-1.4154	0.0080669	0.049363	-1.4154		gga-miR-103-3p	21119.3	25156	-0.25194	0.00025582	0.00074544	ENSAPLT00000010632	ENSAPLG00000010199	EXOC3L4	transcript	0.667925	0.0455926	3.83764	0.000959672	0.00996665
novel_circ_0021614	5.56836	16.2307	-1.4154	0.0080669	0.049363	-1.4154		gga-miR-103-3p	21119.3	25156	-0.25194	0.00025582	0.00074544	ENSAPLT00000010566	ENSAPLG00000010145	FABP3	transcript	12.9077	3.88276	1.85255	0.00558144	0.0405243
novel_circ_0008918	0	11.8451	-4.0686	1.4415e-06	5.6777e-05	-4.0686		gga-miR-103-3p	21119.3	25156	-0.25194	0.00025582	0.00074544	ENSAPLT00000011594	ENSAPLG00000011133	FDFT1	transcript	40.4305	133.645	-1.60236	0.000135664	0.00199523
novel_circ_0008918	0	11.8451	-4.0686	1.4415e-06	5.6777e-05	-4.0686		gga-miR-103-3p	21119.3	25156	-0.25194	0.00025582	0.00074544	ENSAPLT00000014251	ENSAPLG00000013637	TUB	transcript	86.0738	31.3262	1.57518	0.000106272	0.00162795
novel_circ_0008918	0	11.8451	-4.0686	1.4415e-06	5.6777e-05	-4.0686		gga-miR-103-3p	21119.3	25156	-0.25194	0.00025582	0.00074544	ENSAPLT00000008640	ENSAPLG00000008191	KIF4A	transcript	23.758	66.3094	-1.35614	0.00215293	0.0191022
novel_circ_0008918	0	11.8451	-4.0686	1.4415e-06	5.6777e-05	-4.0686		gga-miR-103-3p	21119.3	25156	-0.25194	0.00025582	0.00074544	ENSAPLT00000010632	ENSAPLG00000010199	EXOC3L4	transcript	0.667925	0.0455926	3.83764	0.000959672	0.00996665
novel_circ_0008918	0	11.8451	-4.0686	1.4415e-06	5.6777e-05	-4.0686		gga-miR-103-3p	21119.3	25156	-0.25194	0.00025582	0.00074544	ENSAPLT00000010566	ENSAPLG00000010145	FABP3	transcript	12.9077	3.88276	1.85255	0.00558144	0.0405243
novel_circ_0011109	7.489	0	3.288	0.0001875	0.0032232	3.288		gga-miR-103-3p	21119.3	25156	-0.25194	0.00025582	0.00074544	ENSAPLT00000011594	ENSAPLG00000011133	FDFT1	transcript	40.4305	133.645	-1.60236	0.000135664	0.00199523
novel_circ_0011109	7.489	0	3.288	0.0001875	0.0032232	3.288		gga-miR-103-3p	21119.3	25156	-0.25194	0.00025582	0.00074544	ENSAPLT00000014251	ENSAPLG00000013637	TUB	transcript	86.0738	31.3262	1.57518	0.000106272	0.00162795
novel_circ_0011109	7.489	0	3.288	0.0001875	0.0032232	3.288		gga-miR-103-3p	21119.3	25156	-0.25194	0.00025582	0.00074544	ENSAPLT00000008640	ENSAPLG00000008191	KIF4A	transcript	23.758	66.3094	-1.35614	0.00215293	0.0191022
novel_circ_0011109	7.489	0	3.288	0.0001875	0.0032232	3.288		gga-miR-103-3p	21119.3	25156	-0.25194	0.00025582	0.00074544	ENSAPLT00000010632	ENSAPLG00000010199	EXOC3L4	transcript	0.667925	0.0455926	3.83764	0.000959672	0.00996665
novel_circ_0011109	7.489	0	3.288	0.0001875	0.0032232	3.288		gga-miR-103-3p	21119.3	25156	-0.25194	0.00025582	0.00074544	ENSAPLT00000010566	ENSAPLG00000010145	FABP3	transcript	12.9077	3.88276	1.85255	0.00558144	0.0405243
novel_circ_0016711	5.2636	0	2.7879	0.0020752	0.01909	2.7879		gga-miR-103-3p	21119.3	25156	-0.25194	0.00025582	0.00074544	ENSAPLT00000011594	ENSAPLG00000011133	FDFT1	transcript	40.4305	133.645	-1.60236	0.000135664	0.00199523
novel_circ_0016711	5.2636	0	2.7879	0.0020752	0.01909	2.7879		gga-miR-103-3p	21119.3	25156	-0.25194	0.00025582	0.00074544	ENSAPLT00000014251	ENSAPLG00000013637	TUB	transcript	86.0738	31.3262	1.57518	0.000106272	0.00162795
novel_circ_0016711	5.2636	0	2.7879	0.0020752	0.01909	2.7879		gga-miR-103-3p	21119.3	25156	-0.25194	0.00025582	0.00074544	ENSAPLT00000008640	ENSAPLG00000008191	KIF4A	transcript	23.758	66.3094	-1.35614	0.00215293	0.0191022
novel_circ_0016711	5.2636	0	2.7879	0.0020752	0.01909	2.7879		gga-miR-103-3p	21119.3	25156	-0.25194	0.00025582	0.00074544	ENSAPLT00000010632	ENSAPLG00000010199	EXOC3L4	transcript	0.667925	0.0455926	3.83764	0.000959672	0.00996665
novel_circ_0016711	5.2636	0	2.7879	0.0020752	0.01909	2.7879		gga-miR-103-3p	21119.3	25156	-0.25194	0.00025582	0.00074544	ENSAPLT00000010566	ENSAPLG00000010145	FABP3	transcript	12.9077	3.88276	1.85255	0.00558144	0.0405243
novel_circ_0006227	7.6493	0	3.2889	0.00018891	0.0032339	3.2889		gga-miR-103-3p	21119.3	25156	-0.25194	0.00025582	0.00074544	ENSAPLT00000011594	ENSAPLG00000011133	FDFT1	transcript	40.4305	133.645	-1.60236	0.000135664	0.00199523
novel_circ_0006227	7.6493	0	3.2889	0.00018891	0.0032339	3.2889		gga-miR-103-3p	21119.3	25156	-0.25194	0.00025582	0.00074544	ENSAPLT00000014251	ENSAPLG00000013637	TUB	transcript	86.0738	31.3262	1.57518	0.000106272	0.00162795
novel_circ_0006227	7.6493	0	3.2889	0.00018891	0.0032339	3.2889		gga-miR-103-3p	21119.3	25156	-0.25194	0.00025582	0.00074544	ENSAPLT00000008640	ENSAPLG00000008191	KIF4A	transcript	23.758	66.3094	-1.35614	0.00215293	0.0191022
novel_circ_0006227	7.6493	0	3.2889	0.00018891	0.0032339	3.2889		gga-miR-103-3p	21119.3	25156	-0.25194	0.00025582	0.00074544	ENSAPLT00000010632	ENSAPLG00000010199	EXOC3L4	transcript	0.667925	0.0455926	3.83764	0.000959672	0.00996665
novel_circ_0006227	7.6493	0	3.2889	0.00018891	0.0032339	3.2889		gga-miR-103-3p	21119.3	25156	-0.25194	0.00025582	0.00074544	ENSAPLT00000010566	ENSAPLG00000010145	FABP3	transcript	12.9077	3.88276	1.85255	0.00558144	0.0405243
novel_circ_0001944	48.9057	78.3653	-0.66414	0.0025171	0.021867	-0.66414		gga-miR-103-3p	21119.3	25156	-0.25194	0.00025582	0.00074544	ENSAPLT00000011594	ENSAPLG00000011133	FDFT1	transcript	40.4305	133.645	-1.60236	0.000135664	0.00199523
novel_circ_0001944	48.9057	78.3653	-0.66414	0.0025171	0.021867	-0.66414		gga-miR-103-3p	21119.3	25156	-0.25194	0.00025582	0.00074544	ENSAPLT00000014251	ENSAPLG00000013637	TUB	transcript	86.0738	31.3262	1.57518	0.000106272	0.00162795
novel_circ_0001944	48.9057	78.3653	-0.66414	0.0025171	0.021867	-0.66414		gga-miR-103-3p	21119.3	25156	-0.25194	0.00025582	0.00074544	ENSAPLT00000008640	ENSAPLG00000008191	KIF4A	transcript	23.758	66.3094	-1.35614	0.00215293	0.0191022
novel_circ_0001944	48.9057	78.3653	-0.66414	0.0025171	0.021867	-0.66414		gga-miR-103-3p	21119.3	25156	-0.25194	0.00025582	0.00074544	ENSAPLT00000010632	ENSAPLG00000010199	EXOC3L4	transcript	0.667925	0.0455926	3.83764	0.000959672	0.00996665
novel_circ_0001944	48.9057	78.3653	-0.66414	0.0025171	0.021867	-0.66414		gga-miR-103-3p	21119.3	25156	-0.25194	0.00025582	0.00074544	ENSAPLT00000010566	ENSAPLG00000010145	FABP3	transcript	12.9077	3.88276	1.85255	0.00558144	0.0405243
novel_circ_0021612	10.043	25.2908	-1.2551	0.0026117	0.022256	-1.2551		gga-miR-103-3p	21119.3	25156	-0.25194	0.00025582	0.00074544	ENSAPLT00000011594	ENSAPLG00000011133	FDFT1	transcript	40.4305	133.645	-1.60236	0.000135664	0.00199523
novel_circ_0021612	10.043	25.2908	-1.2551	0.0026117	0.022256	-1.2551		gga-miR-103-3p	21119.3	25156	-0.25194	0.00025582	0.00074544	ENSAPLT00000014251	ENSAPLG00000013637	TUB	transcript	86.0738	31.3262	1.57518	0.000106272	0.00162795
novel_circ_0021612	10.043	25.2908	-1.2551	0.0026117	0.022256	-1.2551		gga-miR-103-3p	21119.3	25156	-0.25194	0.00025582	0.00074544	ENSAPLT00000008640	ENSAPLG00000008191	KIF4A	transcript	23.758	66.3094	-1.35614	0.00215293	0.0191022
novel_circ_0021612	10.043	25.2908	-1.2551	0.0026117	0.022256	-1.2551		gga-miR-103-3p	21119.3	25156	-0.25194	0.00025582	0.00074544	ENSAPLT00000010632	ENSAPLG00000010199	EXOC3L4	transcript	0.667925	0.0455926	3.83764	0.000959672	0.00996665
novel_circ_0021612	10.043	25.2908	-1.2551	0.0026117	0.022256	-1.2551		gga-miR-103-3p	21119.3	25156	-0.25194	0.00025582	0.00074544	ENSAPLT00000010566	ENSAPLG00000010145	FABP3	transcript	12.9077	3.88276	1.85255	0.00558144	0.0405243
novel_circ_0018493	21.3943	49.18	-1.1693	6.7518e-05	0.00138	-1.1693		gga-miR-103-3p	21119.3	25156	-0.25194	0.00025582	0.00074544	ENSAPLT00000011594	ENSAPLG00000011133	FDFT1	transcript	40.4305	133.645	-1.60236	0.000135664	0.00199523
novel_circ_0018493	21.3943	49.18	-1.1693	6.7518e-05	0.00138	-1.1693		gga-miR-103-3p	21119.3	25156	-0.25194	0.00025582	0.00074544	ENSAPLT00000014251	ENSAPLG00000013637	TUB	transcript	86.0738	31.3262	1.57518	0.000106272	0.00162795
novel_circ_0018493	21.3943	49.18	-1.1693	6.7518e-05	0.00138	-1.1693		gga-miR-103-3p	21119.3	25156	-0.25194	0.00025582	0.00074544	ENSAPLT00000008640	ENSAPLG00000008191	KIF4A	transcript	23.758	66.3094	-1.35614	0.00215293	0.0191022
novel_circ_0018493	21.3943	49.18	-1.1693	6.7518e-05	0.00138	-1.1693		gga-miR-103-3p	21119.3	25156	-0.25194	0.00025582	0.00074544	ENSAPLT00000010632	ENSAPLG00000010199	EXOC3L4	transcript	0.667925	0.0455926	3.83764	0.000959672	0.00996665
novel_circ_0018493	21.3943	49.18	-1.1693	6.7518e-05	0.00138	-1.1693		gga-miR-103-3p	21119.3	25156	-0.25194	0.00025582	0.00074544	ENSAPLT00000010566	ENSAPLG00000010145	FABP3	transcript	12.9077	3.88276	1.85255	0.00558144	0.0405243
novel_circ_0018943	0.515106	6.37527	-2.3637	0.0047547	0.034757	-2.3637		gga-miR-103-3p	21119.3	25156	-0.25194	0.00025582	0.00074544	ENSAPLT00000011594	ENSAPLG00000011133	FDFT1	transcript	40.4305	133.645	-1.60236	0.000135664	0.00199523
novel_circ_0018943	0.515106	6.37527	-2.3637	0.0047547	0.034757	-2.3637		gga-miR-103-3p	21119.3	25156	-0.25194	0.00025582	0.00074544	ENSAPLT00000014251	ENSAPLG00000013637	TUB	transcript	86.0738	31.3262	1.57518	0.000106272	0.00162795
novel_circ_0018943	0.515106	6.37527	-2.3637	0.0047547	0.034757	-2.3637		gga-miR-103-3p	21119.3	25156	-0.25194	0.00025582	0.00074544	ENSAPLT00000008640	ENSAPLG00000008191	KIF4A	transcript	23.758	66.3094	-1.35614	0.00215293	0.0191022
novel_circ_0018943	0.515106	6.37527	-2.3637	0.0047547	0.034757	-2.3637		gga-miR-103-3p	21119.3	25156	-0.25194	0.00025582	0.00074544	ENSAPLT00000010632	ENSAPLG00000010199	EXOC3L4	transcript	0.667925	0.0455926	3.83764	0.000959672	0.00996665
novel_circ_0018943	0.515106	6.37527	-2.3637	0.0047547	0.034757	-2.3637		gga-miR-103-3p	21119.3	25156	-0.25194	0.00025582	0.00074544	ENSAPLT00000010566	ENSAPLG00000010145	FABP3	transcript	12.9077	3.88276	1.85255	0.00558144	0.0405243
novel_circ_0015983	7.67781	33.3416	-2.0202	1.3131e-06	5.3604e-05	-2.0202		gga-miR-103-3p	21119.3	25156	-0.25194	0.00025582	0.00074544	ENSAPLT00000011594	ENSAPLG00000011133	FDFT1	transcript	40.4305	133.645	-1.60236	0.000135664	0.00199523
novel_circ_0015983	7.67781	33.3416	-2.0202	1.3131e-06	5.3604e-05	-2.0202		gga-miR-103-3p	21119.3	25156	-0.25194	0.00025582	0.00074544	ENSAPLT00000014251	ENSAPLG00000013637	TUB	transcript	86.0738	31.3262	1.57518	0.000106272	0.00162795
novel_circ_0015983	7.67781	33.3416	-2.0202	1.3131e-06	5.3604e-05	-2.0202		gga-miR-103-3p	21119.3	25156	-0.25194	0.00025582	0.00074544	ENSAPLT00000008640	ENSAPLG00000008191	KIF4A	transcript	23.758	66.3094	-1.35614	0.00215293	0.0191022
novel_circ_0015983	7.67781	33.3416	-2.0202	1.3131e-06	5.3604e-05	-2.0202		gga-miR-103-3p	21119.3	25156	-0.25194	0.00025582	0.00074544	ENSAPLT00000010632	ENSAPLG00000010199	EXOC3L4	transcript	0.667925	0.0455926	3.83764	0.000959672	0.00996665
novel_circ_0015983	7.67781	33.3416	-2.0202	1.3131e-06	5.3604e-05	-2.0202		gga-miR-103-3p	21119.3	25156	-0.25194	0.00025582	0.00074544	ENSAPLT00000010566	ENSAPLG00000010145	FABP3	transcript	12.9077	3.88276	1.85255	0.00558144	0.0405243
novel_circ_0006230	17.8881	5.74237	1.474	0.0053548	0.037327	1.474		gga-miR-103-3p	21119.3	25156	-0.25194	0.00025582	0.00074544	ENSAPLT00000011594	ENSAPLG00000011133	FDFT1	transcript	40.4305	133.645	-1.60236	0.000135664	0.00199523
novel_circ_0006230	17.8881	5.74237	1.474	0.0053548	0.037327	1.474		gga-miR-103-3p	21119.3	25156	-0.25194	0.00025582	0.00074544	ENSAPLT00000014251	ENSAPLG00000013637	TUB	transcript	86.0738	31.3262	1.57518	0.000106272	0.00162795
novel_circ_0006230	17.8881	5.74237	1.474	0.0053548	0.037327	1.474		gga-miR-103-3p	21119.3	25156	-0.25194	0.00025582	0.00074544	ENSAPLT00000008640	ENSAPLG00000008191	KIF4A	transcript	23.758	66.3094	-1.35614	0.00215293	0.0191022
novel_circ_0006230	17.8881	5.74237	1.474	0.0053548	0.037327	1.474		gga-miR-103-3p	21119.3	25156	-0.25194	0.00025582	0.00074544	ENSAPLT00000010632	ENSAPLG00000010199	EXOC3L4	transcript	0.667925	0.0455926	3.83764	0.000959672	0.00996665
novel_circ_0006230	17.8881	5.74237	1.474	0.0053548	0.037327	1.474		gga-miR-103-3p	21119.3	25156	-0.25194	0.00025582	0.00074544	ENSAPLT00000010566	ENSAPLG00000010145	FABP3	transcript	12.9077	3.88276	1.85255	0.00558144	0.0405243
novel_circ_0021591	0	18.147	-4.6568	8.7738e-09	7.4157e-07	-4.6568		gga-miR-103-3p	21119.3	25156	-0.25194	0.00025582	0.00074544	ENSAPLT00000011594	ENSAPLG00000011133	FDFT1	transcript	40.4305	133.645	-1.60236	0.000135664	0.00199523
novel_circ_0021591	0	18.147	-4.6568	8.7738e-09	7.4157e-07	-4.6568		gga-miR-103-3p	21119.3	25156	-0.25194	0.00025582	0.00074544	ENSAPLT00000014251	ENSAPLG00000013637	TUB	transcript	86.0738	31.3262	1.57518	0.000106272	0.00162795
novel_circ_0021591	0	18.147	-4.6568	8.7738e-09	7.4157e-07	-4.6568		gga-miR-103-3p	21119.3	25156	-0.25194	0.00025582	0.00074544	ENSAPLT00000008640	ENSAPLG00000008191	KIF4A	transcript	23.758	66.3094	-1.35614	0.00215293	0.0191022
novel_circ_0021591	0	18.147	-4.6568	8.7738e-09	7.4157e-07	-4.6568		gga-miR-103-3p	21119.3	25156	-0.25194	0.00025582	0.00074544	ENSAPLT00000010632	ENSAPLG00000010199	EXOC3L4	transcript	0.667925	0.0455926	3.83764	0.000959672	0.00996665
novel_circ_0021591	0	18.147	-4.6568	8.7738e-09	7.4157e-07	-4.6568		gga-miR-103-3p	21119.3	25156	-0.25194	0.00025582	0.00074544	ENSAPLT00000010566	ENSAPLG00000010145	FABP3	transcript	12.9077	3.88276	1.85255	0.00558144	0.0405243
novel_circ_0018572	14.0749	4.08919	1.5845	0.0065754	0.043518	1.5845		gga-miR-103-3p	21119.3	25156	-0.25194	0.00025582	0.00074544	ENSAPLT00000011594	ENSAPLG00000011133	FDFT1	transcript	40.4305	133.645	-1.60236	0.000135664	0.00199523
novel_circ_0018572	14.0749	4.08919	1.5845	0.0065754	0.043518	1.5845		gga-miR-103-3p	21119.3	25156	-0.25194	0.00025582	0.00074544	ENSAPLT00000014251	ENSAPLG00000013637	TUB	transcript	86.0738	31.3262	1.57518	0.000106272	0.00162795
novel_circ_0018572	14.0749	4.08919	1.5845	0.0065754	0.043518	1.5845		gga-miR-103-3p	21119.3	25156	-0.25194	0.00025582	0.00074544	ENSAPLT00000008640	ENSAPLG00000008191	KIF4A	transcript	23.758	66.3094	-1.35614	0.00215293	0.0191022
novel_circ_0018572	14.0749	4.08919	1.5845	0.0065754	0.043518	1.5845		gga-miR-103-3p	21119.3	25156	-0.25194	0.00025582	0.00074544	ENSAPLT00000010632	ENSAPLG00000010199	EXOC3L4	transcript	0.667925	0.0455926	3.83764	0.000959672	0.00996665
novel_circ_0018572	14.0749	4.08919	1.5845	0.0065754	0.043518	1.5845		gga-miR-103-3p	21119.3	25156	-0.25194	0.00025582	0.00074544	ENSAPLT00000010566	ENSAPLG00000010145	FABP3	transcript	12.9077	3.88276	1.85255	0.00558144	0.0405243
novel_circ_0008183	8.84266	0.784377	2.5534	0.0013572	0.014414	2.5534		gga-miR-103-3p	21119.3	25156	-0.25194	0.00025582	0.00074544	ENSAPLT00000011594	ENSAPLG00000011133	FDFT1	transcript	40.4305	133.645	-1.60236	0.000135664	0.00199523
novel_circ_0008183	8.84266	0.784377	2.5534	0.0013572	0.014414	2.5534		gga-miR-103-3p	21119.3	25156	-0.25194	0.00025582	0.00074544	ENSAPLT00000014251	ENSAPLG00000013637	TUB	transcript	86.0738	31.3262	1.57518	0.000106272	0.00162795
novel_circ_0008183	8.84266	0.784377	2.5534	0.0013572	0.014414	2.5534		gga-miR-103-3p	21119.3	25156	-0.25194	0.00025582	0.00074544	ENSAPLT00000008640	ENSAPLG00000008191	KIF4A	transcript	23.758	66.3094	-1.35614	0.00215293	0.0191022
novel_circ_0008183	8.84266	0.784377	2.5534	0.0013572	0.014414	2.5534		gga-miR-103-3p	21119.3	25156	-0.25194	0.00025582	0.00074544	ENSAPLT00000010632	ENSAPLG00000010199	EXOC3L4	transcript	0.667925	0.0455926	3.83764	0.000959672	0.00996665
novel_circ_0008183	8.84266	0.784377	2.5534	0.0013572	0.014414	2.5534		gga-miR-103-3p	21119.3	25156	-0.25194	0.00025582	0.00074544	ENSAPLT00000010566	ENSAPLG00000010145	FABP3	transcript	12.9077	3.88276	1.85255	0.00558144	0.0405243
novel_circ_0001639	11.7743	2.46782	1.8649	0.0047548	0.034757	1.8649		gga-miR-103-3p	21119.3	25156	-0.25194	0.00025582	0.00074544	ENSAPLT00000011594	ENSAPLG00000011133	FDFT1	transcript	40.4305	133.645	-1.60236	0.000135664	0.00199523
novel_circ_0001639	11.7743	2.46782	1.8649	0.0047548	0.034757	1.8649		gga-miR-103-3p	21119.3	25156	-0.25194	0.00025582	0.00074544	ENSAPLT00000014251	ENSAPLG00000013637	TUB	transcript	86.0738	31.3262	1.57518	0.000106272	0.00162795
novel_circ_0001639	11.7743	2.46782	1.8649	0.0047548	0.034757	1.8649		gga-miR-103-3p	21119.3	25156	-0.25194	0.00025582	0.00074544	ENSAPLT00000008640	ENSAPLG00000008191	KIF4A	transcript	23.758	66.3094	-1.35614	0.00215293	0.0191022
novel_circ_0001639	11.7743	2.46782	1.8649	0.0047548	0.034757	1.8649		gga-miR-103-3p	21119.3	25156	-0.25194	0.00025582	0.00074544	ENSAPLT00000010632	ENSAPLG00000010199	EXOC3L4	transcript	0.667925	0.0455926	3.83764	0.000959672	0.00996665
novel_circ_0001639	11.7743	2.46782	1.8649	0.0047548	0.034757	1.8649		gga-miR-103-3p	21119.3	25156	-0.25194	0.00025582	0.00074544	ENSAPLT00000010566	ENSAPLG00000010145	FABP3	transcript	12.9077	3.88276	1.85255	0.00558144	0.0405243
novel_circ_0011620	0.928286	7.15965	-2.1483	0.0080242	0.049175	-2.1483		gga-miR-103-3p	21119.3	25156	-0.25194	0.00025582	0.00074544	ENSAPLT00000011594	ENSAPLG00000011133	FDFT1	transcript	40.4305	133.645	-1.60236	0.000135664	0.00199523
novel_circ_0011620	0.928286	7.15965	-2.1483	0.0080242	0.049175	-2.1483		gga-miR-103-3p	21119.3	25156	-0.25194	0.00025582	0.00074544	ENSAPLT00000014251	ENSAPLG00000013637	TUB	transcript	86.0738	31.3262	1.57518	0.000106272	0.00162795
novel_circ_0011620	0.928286	7.15965	-2.1483	0.0080242	0.049175	-2.1483		gga-miR-103-3p	21119.3	25156	-0.25194	0.00025582	0.00074544	ENSAPLT00000008640	ENSAPLG00000008191	KIF4A	transcript	23.758	66.3094	-1.35614	0.00215293	0.0191022
novel_circ_0011620	0.928286	7.15965	-2.1483	0.0080242	0.049175	-2.1483		gga-miR-103-3p	21119.3	25156	-0.25194	0.00025582	0.00074544	ENSAPLT00000010632	ENSAPLG00000010199	EXOC3L4	transcript	0.667925	0.0455926	3.83764	0.000959672	0.00996665
novel_circ_0011620	0.928286	7.15965	-2.1483	0.0080242	0.049175	-2.1483		gga-miR-103-3p	21119.3	25156	-0.25194	0.00025582	0.00074544	ENSAPLT00000010566	ENSAPLG00000010145	FABP3	transcript	12.9077	3.88276	1.85255	0.00558144	0.0405243
novel_circ_0012843	47.1869	19.11	1.2724	0.00017127	0.003008	1.2724		gga-miR-103-3p	21119.3	25156	-0.25194	0.00025582	0.00074544	ENSAPLT00000011594	ENSAPLG00000011133	FDFT1	transcript	40.4305	133.645	-1.60236	0.000135664	0.00199523
novel_circ_0012843	47.1869	19.11	1.2724	0.00017127	0.003008	1.2724		gga-miR-103-3p	21119.3	25156	-0.25194	0.00025582	0.00074544	ENSAPLT00000014251	ENSAPLG00000013637	TUB	transcript	86.0738	31.3262	1.57518	0.000106272	0.00162795
novel_circ_0012843	47.1869	19.11	1.2724	0.00017127	0.003008	1.2724		gga-miR-103-3p	21119.3	25156	-0.25194	0.00025582	0.00074544	ENSAPLT00000008640	ENSAPLG00000008191	KIF4A	transcript	23.758	66.3094	-1.35614	0.00215293	0.0191022
novel_circ_0012843	47.1869	19.11	1.2724	0.00017127	0.003008	1.2724		gga-miR-103-3p	21119.3	25156	-0.25194	0.00025582	0.00074544	ENSAPLT00000010632	ENSAPLG00000010199	EXOC3L4	transcript	0.667925	0.0455926	3.83764	0.000959672	0.00996665
novel_circ_0012843	47.1869	19.11	1.2724	0.00017127	0.003008	1.2724		gga-miR-103-3p	21119.3	25156	-0.25194	0.00025582	0.00074544	ENSAPLT00000010566	ENSAPLG00000010145	FABP3	transcript	12.9077	3.88276	1.85255	0.00558144	0.0405243
novel_circ_0013233	8.14571	31.4109	-1.8528	5.7348e-06	0.00016983	-1.8528		gga-miR-103-3p	21119.3	25156	-0.25194	0.00025582	0.00074544	ENSAPLT00000011594	ENSAPLG00000011133	FDFT1	transcript	40.4305	133.645	-1.60236	0.000135664	0.00199523
novel_circ_0013233	8.14571	31.4109	-1.8528	5.7348e-06	0.00016983	-1.8528		gga-miR-103-3p	21119.3	25156	-0.25194	0.00025582	0.00074544	ENSAPLT00000014251	ENSAPLG00000013637	TUB	transcript	86.0738	31.3262	1.57518	0.000106272	0.00162795
novel_circ_0013233	8.14571	31.4109	-1.8528	5.7348e-06	0.00016983	-1.8528		gga-miR-103-3p	21119.3	25156	-0.25194	0.00025582	0.00074544	ENSAPLT00000008640	ENSAPLG00000008191	KIF4A	transcript	23.758	66.3094	-1.35614	0.00215293	0.0191022
novel_circ_0013233	8.14571	31.4109	-1.8528	5.7348e-06	0.00016983	-1.8528		gga-miR-103-3p	21119.3	25156	-0.25194	0.00025582	0.00074544	ENSAPLT00000010632	ENSAPLG00000010199	EXOC3L4	transcript	0.667925	0.0455926	3.83764	0.000959672	0.00996665
novel_circ_0013233	8.14571	31.4109	-1.8528	5.7348e-06	0.00016983	-1.8528		gga-miR-103-3p	21119.3	25156	-0.25194	0.00025582	0.00074544	ENSAPLT00000010566	ENSAPLG00000010145	FABP3	transcript	12.9077	3.88276	1.85255	0.00558144	0.0405243
novel_circ_0009976	4.13899	0	2.4513	0.0075028	0.046757	2.4513		gga-miR-103-3p	21119.3	25156	-0.25194	0.00025582	0.00074544	ENSAPLT00000011594	ENSAPLG00000011133	FDFT1	transcript	40.4305	133.645	-1.60236	0.000135664	0.00199523
novel_circ_0009976	4.13899	0	2.4513	0.0075028	0.046757	2.4513		gga-miR-103-3p	21119.3	25156	-0.25194	0.00025582	0.00074544	ENSAPLT00000014251	ENSAPLG00000013637	TUB	transcript	86.0738	31.3262	1.57518	0.000106272	0.00162795
novel_circ_0009976	4.13899	0	2.4513	0.0075028	0.046757	2.4513		gga-miR-103-3p	21119.3	25156	-0.25194	0.00025582	0.00074544	ENSAPLT00000008640	ENSAPLG00000008191	KIF4A	transcript	23.758	66.3094	-1.35614	0.00215293	0.0191022
novel_circ_0009976	4.13899	0	2.4513	0.0075028	0.046757	2.4513		gga-miR-103-3p	21119.3	25156	-0.25194	0.00025582	0.00074544	ENSAPLT00000010632	ENSAPLG00000010199	EXOC3L4	transcript	0.667925	0.0455926	3.83764	0.000959672	0.00996665
novel_circ_0009976	4.13899	0	2.4513	0.0075028	0.046757	2.4513		gga-miR-103-3p	21119.3	25156	-0.25194	0.00025582	0.00074544	ENSAPLT00000010566	ENSAPLG00000010145	FABP3	transcript	12.9077	3.88276	1.85255	0.00558144	0.0405243
novel_circ_0000103	4.95885	0	2.7175	0.0027643	0.023091	2.7175		gga-miR-103-3p	21119.3	25156	-0.25194	0.00025582	0.00074544	ENSAPLT00000011594	ENSAPLG00000011133	FDFT1	transcript	40.4305	133.645	-1.60236	0.000135664	0.00199523
novel_circ_0000103	4.95885	0	2.7175	0.0027643	0.023091	2.7175		gga-miR-103-3p	21119.3	25156	-0.25194	0.00025582	0.00074544	ENSAPLT00000014251	ENSAPLG00000013637	TUB	transcript	86.0738	31.3262	1.57518	0.000106272	0.00162795
novel_circ_0000103	4.95885	0	2.7175	0.0027643	0.023091	2.7175		gga-miR-103-3p	21119.3	25156	-0.25194	0.00025582	0.00074544	ENSAPLT00000008640	ENSAPLG00000008191	KIF4A	transcript	23.758	66.3094	-1.35614	0.00215293	0.0191022
novel_circ_0000103	4.95885	0	2.7175	0.0027643	0.023091	2.7175		gga-miR-103-3p	21119.3	25156	-0.25194	0.00025582	0.00074544	ENSAPLT00000010632	ENSAPLG00000010199	EXOC3L4	transcript	0.667925	0.0455926	3.83764	0.000959672	0.00996665
novel_circ_0000103	4.95885	0	2.7175	0.0027643	0.023091	2.7175		gga-miR-103-3p	21119.3	25156	-0.25194	0.00025582	0.00074544	ENSAPLT00000010566	ENSAPLG00000010145	FABP3	transcript	12.9077	3.88276	1.85255	0.00558144	0.0405243
novel_circ_0009131	4.46995	0	2.5898	0.0045432	0.034058	2.5898		gga-miR-103-3p	21119.3	25156	-0.25194	0.00025582	0.00074544	ENSAPLT00000011594	ENSAPLG00000011133	FDFT1	transcript	40.4305	133.645	-1.60236	0.000135664	0.00199523
novel_circ_0009131	4.46995	0	2.5898	0.0045432	0.034058	2.5898		gga-miR-103-3p	21119.3	25156	-0.25194	0.00025582	0.00074544	ENSAPLT00000014251	ENSAPLG00000013637	TUB	transcript	86.0738	31.3262	1.57518	0.000106272	0.00162795
novel_circ_0009131	4.46995	0	2.5898	0.0045432	0.034058	2.5898		gga-miR-103-3p	21119.3	25156	-0.25194	0.00025582	0.00074544	ENSAPLT00000008640	ENSAPLG00000008191	KIF4A	transcript	23.758	66.3094	-1.35614	0.00215293	0.0191022
novel_circ_0009131	4.46995	0	2.5898	0.0045432	0.034058	2.5898		gga-miR-103-3p	21119.3	25156	-0.25194	0.00025582	0.00074544	ENSAPLT00000010632	ENSAPLG00000010199	EXOC3L4	transcript	0.667925	0.0455926	3.83764	0.000959672	0.00996665
novel_circ_0009131	4.46995	0	2.5898	0.0045432	0.034058	2.5898		gga-miR-103-3p	21119.3	25156	-0.25194	0.00025582	0.00074544	ENSAPLT00000010566	ENSAPLG00000010145	FABP3	transcript	12.9077	3.88276	1.85255	0.00558144	0.0405243
novel_circ_0001698	456.956	278.215	0.71688	9.5085e-09	7.8726e-07	0.71688		gga-miR-103-3p	21119.3	25156	-0.25194	0.00025582	0.00074544	ENSAPLT00000011594	ENSAPLG00000011133	FDFT1	transcript	40.4305	133.645	-1.60236	0.000135664	0.00199523
novel_circ_0001698	456.956	278.215	0.71688	9.5085e-09	7.8726e-07	0.71688		gga-miR-103-3p	21119.3	25156	-0.25194	0.00025582	0.00074544	ENSAPLT00000014251	ENSAPLG00000013637	TUB	transcript	86.0738	31.3262	1.57518	0.000106272	0.00162795
novel_circ_0001698	456.956	278.215	0.71688	9.5085e-09	7.8726e-07	0.71688		gga-miR-103-3p	21119.3	25156	-0.25194	0.00025582	0.00074544	ENSAPLT00000008640	ENSAPLG00000008191	KIF4A	transcript	23.758	66.3094	-1.35614	0.00215293	0.0191022
novel_circ_0001698	456.956	278.215	0.71688	9.5085e-09	7.8726e-07	0.71688		gga-miR-103-3p	21119.3	25156	-0.25194	0.00025582	0.00074544	ENSAPLT00000010632	ENSAPLG00000010199	EXOC3L4	transcript	0.667925	0.0455926	3.83764	0.000959672	0.00996665
novel_circ_0001698	456.956	278.215	0.71688	9.5085e-09	7.8726e-07	0.71688		gga-miR-103-3p	21119.3	25156	-0.25194	0.00025582	0.00074544	ENSAPLT00000010566	ENSAPLG00000010145	FABP3	transcript	12.9077	3.88276	1.85255	0.00558144	0.0405243
novel_circ_0006235	112.515	75.2777	0.57287	0.0026749	0.022562	0.57287		gga-miR-103-3p	21119.3	25156	-0.25194	0.00025582	0.00074544	ENSAPLT00000011594	ENSAPLG00000011133	FDFT1	transcript	40.4305	133.645	-1.60236	0.000135664	0.00199523
novel_circ_0006235	112.515	75.2777	0.57287	0.0026749	0.022562	0.57287		gga-miR-103-3p	21119.3	25156	-0.25194	0.00025582	0.00074544	ENSAPLT00000014251	ENSAPLG00000013637	TUB	transcript	86.0738	31.3262	1.57518	0.000106272	0.00162795
novel_circ_0006235	112.515	75.2777	0.57287	0.0026749	0.022562	0.57287		gga-miR-103-3p	21119.3	25156	-0.25194	0.00025582	0.00074544	ENSAPLT00000008640	ENSAPLG00000008191	KIF4A	transcript	23.758	66.3094	-1.35614	0.00215293	0.0191022
novel_circ_0006235	112.515	75.2777	0.57287	0.0026749	0.022562	0.57287		gga-miR-103-3p	21119.3	25156	-0.25194	0.00025582	0.00074544	ENSAPLT00000010632	ENSAPLG00000010199	EXOC3L4	transcript	0.667925	0.0455926	3.83764	0.000959672	0.00996665
novel_circ_0006235	112.515	75.2777	0.57287	0.0026749	0.022562	0.57287		gga-miR-103-3p	21119.3	25156	-0.25194	0.00025582	0.00074544	ENSAPLT00000010566	ENSAPLG00000010145	FABP3	transcript	12.9077	3.88276	1.85255	0.00558144	0.0405243
novel_circ_0010339	119.643	162.53	-0.4366	0.0053697	0.037367	-0.4366		gga-miR-103-3p	21119.3	25156	-0.25194	0.00025582	0.00074544	ENSAPLT00000011594	ENSAPLG00000011133	FDFT1	transcript	40.4305	133.645	-1.60236	0.000135664	0.00199523
novel_circ_0010339	119.643	162.53	-0.4366	0.0053697	0.037367	-0.4366		gga-miR-103-3p	21119.3	25156	-0.25194	0.00025582	0.00074544	ENSAPLT00000014251	ENSAPLG00000013637	TUB	transcript	86.0738	31.3262	1.57518	0.000106272	0.00162795
novel_circ_0010339	119.643	162.53	-0.4366	0.0053697	0.037367	-0.4366		gga-miR-103-3p	21119.3	25156	-0.25194	0.00025582	0.00074544	ENSAPLT00000008640	ENSAPLG00000008191	KIF4A	transcript	23.758	66.3094	-1.35614	0.00215293	0.0191022
novel_circ_0010339	119.643	162.53	-0.4366	0.0053697	0.037367	-0.4366		gga-miR-103-3p	21119.3	25156	-0.25194	0.00025582	0.00074544	ENSAPLT00000010632	ENSAPLG00000010199	EXOC3L4	transcript	0.667925	0.0455926	3.83764	0.000959672	0.00996665
novel_circ_0010339	119.643	162.53	-0.4366	0.0053697	0.037367	-0.4366		gga-miR-103-3p	21119.3	25156	-0.25194	0.00025582	0.00074544	ENSAPLT00000010566	ENSAPLG00000010145	FABP3	transcript	12.9077	3.88276	1.85255	0.00558144	0.0405243
novel_circ_0012412	3.95485	0	2.4226	0.0082712	0.049909	2.4226		gga-miR-103-3p	21119.3	25156	-0.25194	0.00025582	0.00074544	ENSAPLT00000011594	ENSAPLG00000011133	FDFT1	transcript	40.4305	133.645	-1.60236	0.000135664	0.00199523
novel_circ_0012412	3.95485	0	2.4226	0.0082712	0.049909	2.4226		gga-miR-103-3p	21119.3	25156	-0.25194	0.00025582	0.00074544	ENSAPLT00000014251	ENSAPLG00000013637	TUB	transcript	86.0738	31.3262	1.57518	0.000106272	0.00162795
novel_circ_0012412	3.95485	0	2.4226	0.0082712	0.049909	2.4226		gga-miR-103-3p	21119.3	25156	-0.25194	0.00025582	0.00074544	ENSAPLT00000008640	ENSAPLG00000008191	KIF4A	transcript	23.758	66.3094	-1.35614	0.00215293	0.0191022
novel_circ_0012412	3.95485	0	2.4226	0.0082712	0.049909	2.4226		gga-miR-103-3p	21119.3	25156	-0.25194	0.00025582	0.00074544	ENSAPLT00000010632	ENSAPLG00000010199	EXOC3L4	transcript	0.667925	0.0455926	3.83764	0.000959672	0.00996665
novel_circ_0012412	3.95485	0	2.4226	0.0082712	0.049909	2.4226		gga-miR-103-3p	21119.3	25156	-0.25194	0.00025582	0.00074544	ENSAPLT00000010566	ENSAPLG00000010145	FABP3	transcript	12.9077	3.88276	1.85255	0.00558144	0.0405243
novel_circ_0001741	1.9585	11.0081	-2.0599	0.0021506	0.019432	-2.0599		gga-miR-103-3p	21119.3	25156	-0.25194	0.00025582	0.00074544	ENSAPLT00000011594	ENSAPLG00000011133	FDFT1	transcript	40.4305	133.645	-1.60236	0.000135664	0.00199523
novel_circ_0001741	1.9585	11.0081	-2.0599	0.0021506	0.019432	-2.0599		gga-miR-103-3p	21119.3	25156	-0.25194	0.00025582	0.00074544	ENSAPLT00000014251	ENSAPLG00000013637	TUB	transcript	86.0738	31.3262	1.57518	0.000106272	0.00162795
novel_circ_0001741	1.9585	11.0081	-2.0599	0.0021506	0.019432	-2.0599		gga-miR-103-3p	21119.3	25156	-0.25194	0.00025582	0.00074544	ENSAPLT00000008640	ENSAPLG00000008191	KIF4A	transcript	23.758	66.3094	-1.35614	0.00215293	0.0191022
novel_circ_0001741	1.9585	11.0081	-2.0599	0.0021506	0.019432	-2.0599		gga-miR-103-3p	21119.3	25156	-0.25194	0.00025582	0.00074544	ENSAPLT00000010632	ENSAPLG00000010199	EXOC3L4	transcript	0.667925	0.0455926	3.83764	0.000959672	0.00996665
novel_circ_0001741	1.9585	11.0081	-2.0599	0.0021506	0.019432	-2.0599		gga-miR-103-3p	21119.3	25156	-0.25194	0.00025582	0.00074544	ENSAPLT00000010566	ENSAPLG00000010145	FABP3	transcript	12.9077	3.88276	1.85255	0.00558144	0.0405243
novel_circ_0015516	13.1331	32.1267	-1.2271	0.002491	0.021748	-1.2271		gga-miR-103-3p	21119.3	25156	-0.25194	0.00025582	0.00074544	ENSAPLT00000011594	ENSAPLG00000011133	FDFT1	transcript	40.4305	133.645	-1.60236	0.000135664	0.00199523
novel_circ_0015516	13.1331	32.1267	-1.2271	0.002491	0.021748	-1.2271		gga-miR-103-3p	21119.3	25156	-0.25194	0.00025582	0.00074544	ENSAPLT00000014251	ENSAPLG00000013637	TUB	transcript	86.0738	31.3262	1.57518	0.000106272	0.00162795
novel_circ_0015516	13.1331	32.1267	-1.2271	0.002491	0.021748	-1.2271		gga-miR-103-3p	21119.3	25156	-0.25194	0.00025582	0.00074544	ENSAPLT00000008640	ENSAPLG00000008191	KIF4A	transcript	23.758	66.3094	-1.35614	0.00215293	0.0191022
novel_circ_0015516	13.1331	32.1267	-1.2271	0.002491	0.021748	-1.2271		gga-miR-103-3p	21119.3	25156	-0.25194	0.00025582	0.00074544	ENSAPLT00000010632	ENSAPLG00000010199	EXOC3L4	transcript	0.667925	0.0455926	3.83764	0.000959672	0.00996665
novel_circ_0015516	13.1331	32.1267	-1.2271	0.002491	0.021748	-1.2271		gga-miR-103-3p	21119.3	25156	-0.25194	0.00025582	0.00074544	ENSAPLT00000010566	ENSAPLG00000010145	FABP3	transcript	12.9077	3.88276	1.85255	0.00558144	0.0405243
novel_circ_0014267	9.83263	0	3.6217	2.6819e-05	0.00065942	3.6217		gga-miR-103-3p	21119.3	25156	-0.25194	0.00025582	0.00074544	ENSAPLT00000011594	ENSAPLG00000011133	FDFT1	transcript	40.4305	133.645	-1.60236	0.000135664	0.00199523
novel_circ_0014267	9.83263	0	3.6217	2.6819e-05	0.00065942	3.6217		gga-miR-103-3p	21119.3	25156	-0.25194	0.00025582	0.00074544	ENSAPLT00000014251	ENSAPLG00000013637	TUB	transcript	86.0738	31.3262	1.57518	0.000106272	0.00162795
novel_circ_0014267	9.83263	0	3.6217	2.6819e-05	0.00065942	3.6217		gga-miR-103-3p	21119.3	25156	-0.25194	0.00025582	0.00074544	ENSAPLT00000008640	ENSAPLG00000008191	KIF4A	transcript	23.758	66.3094	-1.35614	0.00215293	0.0191022
novel_circ_0014267	9.83263	0	3.6217	2.6819e-05	0.00065942	3.6217		gga-miR-103-3p	21119.3	25156	-0.25194	0.00025582	0.00074544	ENSAPLT00000010632	ENSAPLG00000010199	EXOC3L4	transcript	0.667925	0.0455926	3.83764	0.000959672	0.00996665
novel_circ_0014267	9.83263	0	3.6217	2.6819e-05	0.00065942	3.6217		gga-miR-103-3p	21119.3	25156	-0.25194	0.00025582	0.00074544	ENSAPLT00000010566	ENSAPLG00000010145	FABP3	transcript	12.9077	3.88276	1.85255	0.00558144	0.0405243
novel_circ_0015938	6.92669	0	3.1876	0.00031846	0.0047771	3.1876		gga-miR-103-3p	21119.3	25156	-0.25194	0.00025582	0.00074544	ENSAPLT00000011594	ENSAPLG00000011133	FDFT1	transcript	40.4305	133.645	-1.60236	0.000135664	0.00199523
novel_circ_0015938	6.92669	0	3.1876	0.00031846	0.0047771	3.1876		gga-miR-103-3p	21119.3	25156	-0.25194	0.00025582	0.00074544	ENSAPLT00000014251	ENSAPLG00000013637	TUB	transcript	86.0738	31.3262	1.57518	0.000106272	0.00162795
novel_circ_0015938	6.92669	0	3.1876	0.00031846	0.0047771	3.1876		gga-miR-103-3p	21119.3	25156	-0.25194	0.00025582	0.00074544	ENSAPLT00000008640	ENSAPLG00000008191	KIF4A	transcript	23.758	66.3094	-1.35614	0.00215293	0.0191022
novel_circ_0015938	6.92669	0	3.1876	0.00031846	0.0047771	3.1876		gga-miR-103-3p	21119.3	25156	-0.25194	0.00025582	0.00074544	ENSAPLT00000010632	ENSAPLG00000010199	EXOC3L4	transcript	0.667925	0.0455926	3.83764	0.000959672	0.00996665
novel_circ_0015938	6.92669	0	3.1876	0.00031846	0.0047771	3.1876		gga-miR-103-3p	21119.3	25156	-0.25194	0.00025582	0.00074544	ENSAPLT00000010566	ENSAPLG00000010145	FABP3	transcript	12.9077	3.88276	1.85255	0.00558144	0.0405243
novel_circ_0014137	41.9009	21.9492	0.90823	0.0032889	0.026739	0.90823		gga-miR-103-3p	21119.3	25156	-0.25194	0.00025582	0.00074544	ENSAPLT00000011594	ENSAPLG00000011133	FDFT1	transcript	40.4305	133.645	-1.60236	0.000135664	0.00199523
novel_circ_0014137	41.9009	21.9492	0.90823	0.0032889	0.026739	0.90823		gga-miR-103-3p	21119.3	25156	-0.25194	0.00025582	0.00074544	ENSAPLT00000014251	ENSAPLG00000013637	TUB	transcript	86.0738	31.3262	1.57518	0.000106272	0.00162795
novel_circ_0014137	41.9009	21.9492	0.90823	0.0032889	0.026739	0.90823		gga-miR-103-3p	21119.3	25156	-0.25194	0.00025582	0.00074544	ENSAPLT00000008640	ENSAPLG00000008191	KIF4A	transcript	23.758	66.3094	-1.35614	0.00215293	0.0191022
novel_circ_0014137	41.9009	21.9492	0.90823	0.0032889	0.026739	0.90823		gga-miR-103-3p	21119.3	25156	-0.25194	0.00025582	0.00074544	ENSAPLT00000010632	ENSAPLG00000010199	EXOC3L4	transcript	0.667925	0.0455926	3.83764	0.000959672	0.00996665
novel_circ_0014137	41.9009	21.9492	0.90823	0.0032889	0.026739	0.90823		gga-miR-103-3p	21119.3	25156	-0.25194	0.00025582	0.00074544	ENSAPLT00000010566	ENSAPLG00000010145	FABP3	transcript	12.9077	3.88276	1.85255	0.00558144	0.0405243
novel_circ_0006241	173.602	66.0053	1.3849	4.1441e-14	1.2933e-11	1.3849		gga-miR-103-3p	21119.3	25156	-0.25194	0.00025582	0.00074544	ENSAPLT00000011594	ENSAPLG00000011133	FDFT1	transcript	40.4305	133.645	-1.60236	0.000135664	0.00199523
novel_circ_0006241	173.602	66.0053	1.3849	4.1441e-14	1.2933e-11	1.3849		gga-miR-103-3p	21119.3	25156	-0.25194	0.00025582	0.00074544	ENSAPLT00000014251	ENSAPLG00000013637	TUB	transcript	86.0738	31.3262	1.57518	0.000106272	0.00162795
novel_circ_0006241	173.602	66.0053	1.3849	4.1441e-14	1.2933e-11	1.3849		gga-miR-103-3p	21119.3	25156	-0.25194	0.00025582	0.00074544	ENSAPLT00000008640	ENSAPLG00000008191	KIF4A	transcript	23.758	66.3094	-1.35614	0.00215293	0.0191022
novel_circ_0006241	173.602	66.0053	1.3849	4.1441e-14	1.2933e-11	1.3849		gga-miR-103-3p	21119.3	25156	-0.25194	0.00025582	0.00074544	ENSAPLT00000010632	ENSAPLG00000010199	EXOC3L4	transcript	0.667925	0.0455926	3.83764	0.000959672	0.00996665
novel_circ_0006241	173.602	66.0053	1.3849	4.1441e-14	1.2933e-11	1.3849		gga-miR-103-3p	21119.3	25156	-0.25194	0.00025582	0.00074544	ENSAPLT00000010566	ENSAPLG00000010145	FABP3	transcript	12.9077	3.88276	1.85255	0.00558144	0.0405243
novel_circ_0001412	0	3.64439	-2.4512	0.0076633	0.047611	-2.4512		gga-miR-103-3p	21119.3	25156	-0.25194	0.00025582	0.00074544	ENSAPLT00000011594	ENSAPLG00000011133	FDFT1	transcript	40.4305	133.645	-1.60236	0.000135664	0.00199523
novel_circ_0001412	0	3.64439	-2.4512	0.0076633	0.047611	-2.4512		gga-miR-103-3p	21119.3	25156	-0.25194	0.00025582	0.00074544	ENSAPLT00000014251	ENSAPLG00000013637	TUB	transcript	86.0738	31.3262	1.57518	0.000106272	0.00162795
novel_circ_0001412	0	3.64439	-2.4512	0.0076633	0.047611	-2.4512		gga-miR-103-3p	21119.3	25156	-0.25194	0.00025582	0.00074544	ENSAPLT00000008640	ENSAPLG00000008191	KIF4A	transcript	23.758	66.3094	-1.35614	0.00215293	0.0191022
novel_circ_0001412	0	3.64439	-2.4512	0.0076633	0.047611	-2.4512		gga-miR-103-3p	21119.3	25156	-0.25194	0.00025582	0.00074544	ENSAPLT00000010632	ENSAPLG00000010199	EXOC3L4	transcript	0.667925	0.0455926	3.83764	0.000959672	0.00996665
novel_circ_0001412	0	3.64439	-2.4512	0.0076633	0.047611	-2.4512		gga-miR-103-3p	21119.3	25156	-0.25194	0.00025582	0.00074544	ENSAPLT00000010566	ENSAPLG00000010145	FABP3	transcript	12.9077	3.88276	1.85255	0.00558144	0.0405243
novel_circ_0006228	5.40007	0	2.7712	0.0022454	0.020154	2.7712		gga-miR-103-3p	21119.3	25156	-0.25194	0.00025582	0.00074544	ENSAPLT00000011594	ENSAPLG00000011133	FDFT1	transcript	40.4305	133.645	-1.60236	0.000135664	0.00199523
novel_circ_0006228	5.40007	0	2.7712	0.0022454	0.020154	2.7712		gga-miR-103-3p	21119.3	25156	-0.25194	0.00025582	0.00074544	ENSAPLT00000014251	ENSAPLG00000013637	TUB	transcript	86.0738	31.3262	1.57518	0.000106272	0.00162795
novel_circ_0006228	5.40007	0	2.7712	0.0022454	0.020154	2.7712		gga-miR-103-3p	21119.3	25156	-0.25194	0.00025582	0.00074544	ENSAPLT00000008640	ENSAPLG00000008191	KIF4A	transcript	23.758	66.3094	-1.35614	0.00215293	0.0191022
novel_circ_0006228	5.40007	0	2.7712	0.0022454	0.020154	2.7712		gga-miR-103-3p	21119.3	25156	-0.25194	0.00025582	0.00074544	ENSAPLT00000010632	ENSAPLG00000010199	EXOC3L4	transcript	0.667925	0.0455926	3.83764	0.000959672	0.00996665
novel_circ_0006228	5.40007	0	2.7712	0.0022454	0.020154	2.7712		gga-miR-103-3p	21119.3	25156	-0.25194	0.00025582	0.00074544	ENSAPLT00000010566	ENSAPLG00000010145	FABP3	transcript	12.9077	3.88276	1.85255	0.00558144	0.0405243
novel_circ_0002720	18.7772	40.8054	-1.0718	0.00092796	0.010862	-1.0718		gga-miR-103-3p	21119.3	25156	-0.25194	0.00025582	0.00074544	ENSAPLT00000011594	ENSAPLG00000011133	FDFT1	transcript	40.4305	133.645	-1.60236	0.000135664	0.00199523
novel_circ_0002720	18.7772	40.8054	-1.0718	0.00092796	0.010862	-1.0718		gga-miR-103-3p	21119.3	25156	-0.25194	0.00025582	0.00074544	ENSAPLT00000014251	ENSAPLG00000013637	TUB	transcript	86.0738	31.3262	1.57518	0.000106272	0.00162795
novel_circ_0002720	18.7772	40.8054	-1.0718	0.00092796	0.010862	-1.0718		gga-miR-103-3p	21119.3	25156	-0.25194	0.00025582	0.00074544	ENSAPLT00000008640	ENSAPLG00000008191	KIF4A	transcript	23.758	66.3094	-1.35614	0.00215293	0.0191022
novel_circ_0002720	18.7772	40.8054	-1.0718	0.00092796	0.010862	-1.0718		gga-miR-103-3p	21119.3	25156	-0.25194	0.00025582	0.00074544	ENSAPLT00000010632	ENSAPLG00000010199	EXOC3L4	transcript	0.667925	0.0455926	3.83764	0.000959672	0.00996665
novel_circ_0002720	18.7772	40.8054	-1.0718	0.00092796	0.010862	-1.0718		gga-miR-103-3p	21119.3	25156	-0.25194	0.00025582	0.00074544	ENSAPLT00000010566	ENSAPLG00000010145	FABP3	transcript	12.9077	3.88276	1.85255	0.00558144	0.0405243
novel_circ_0009979	74.6478	35.4552	1.0581	4.2108e-05	0.00095973	1.0581		gga-miR-103-3p	21119.3	25156	-0.25194	0.00025582	0.00074544	ENSAPLT00000011594	ENSAPLG00000011133	FDFT1	transcript	40.4305	133.645	-1.60236	0.000135664	0.00199523
novel_circ_0009979	74.6478	35.4552	1.0581	4.2108e-05	0.00095973	1.0581		gga-miR-103-3p	21119.3	25156	-0.25194	0.00025582	0.00074544	ENSAPLT00000014251	ENSAPLG00000013637	TUB	transcript	86.0738	31.3262	1.57518	0.000106272	0.00162795
novel_circ_0009979	74.6478	35.4552	1.0581	4.2108e-05	0.00095973	1.0581		gga-miR-103-3p	21119.3	25156	-0.25194	0.00025582	0.00074544	ENSAPLT00000008640	ENSAPLG00000008191	KIF4A	transcript	23.758	66.3094	-1.35614	0.00215293	0.0191022
novel_circ_0009979	74.6478	35.4552	1.0581	4.2108e-05	0.00095973	1.0581		gga-miR-103-3p	21119.3	25156	-0.25194	0.00025582	0.00074544	ENSAPLT00000010632	ENSAPLG00000010199	EXOC3L4	transcript	0.667925	0.0455926	3.83764	0.000959672	0.00996665
novel_circ_0009979	74.6478	35.4552	1.0581	4.2108e-05	0.00095973	1.0581		gga-miR-103-3p	21119.3	25156	-0.25194	0.00025582	0.00074544	ENSAPLT00000010566	ENSAPLG00000010145	FABP3	transcript	12.9077	3.88276	1.85255	0.00558144	0.0405243
novel_circ_0013639	0	7.05442	-3.3848	0.0001246	0.0023402	-3.3848		gga-miR-30a-3p	4225.86	5229.49	-0.30731	6.6433e-05	0.00020731	ENSAPLT00000006942	ENSAPLG00000006692	SINHCAF	transcript	175.599	92.3181	1.04986	0.00151318	0.0143604
novel_circ_0001426	5.58522	0	2.8619	0.0015221	0.015642	2.8619		gga-miR-30a-3p	4225.86	5229.49	-0.30731	6.6433e-05	0.00020731	ENSAPLT00000006942	ENSAPLG00000006692	SINHCAF	transcript	175.599	92.3181	1.04986	0.00151318	0.0143604
novel_circ_0010877	53.705	21.8281	1.2567	2.4475e-05	0.00060545	1.2567		gga-miR-30a-3p	4225.86	5229.49	-0.30731	6.6433e-05	0.00020731	ENSAPLT00000006942	ENSAPLG00000006692	SINHCAF	transcript	175.599	92.3181	1.04986	0.00151318	0.0143604
novel_circ_0003882	2.51613	15.3236	-2.2379	0.00023215	0.003813	-2.2379		gga-miR-30a-3p	4225.86	5229.49	-0.30731	6.6433e-05	0.00020731	ENSAPLT00000006942	ENSAPLG00000006692	SINHCAF	transcript	175.599	92.3181	1.04986	0.00151318	0.0143604
novel_circ_0011132	0	4.05892	-2.5949	0.0046171	0.034058	-2.5949		gga-miR-30a-3p	4225.86	5229.49	-0.30731	6.6433e-05	0.00020731	ENSAPLT00000006942	ENSAPLG00000006692	SINHCAF	transcript	175.599	92.3181	1.04986	0.00151318	0.0143604
novel_circ_0006000	4.46243	0	2.5741	0.004813	0.035035	2.5741		gga-miR-30a-3p	4225.86	5229.49	-0.30731	6.6433e-05	0.00020731	ENSAPLT00000006942	ENSAPLG00000006692	SINHCAF	transcript	175.599	92.3181	1.04986	0.00151318	0.0143604
novel_circ_0005990	16.9557	4.54982	1.7174	0.002616	0.022256	1.7174		gga-miR-30a-3p	4225.86	5229.49	-0.30731	6.6433e-05	0.00020731	ENSAPLT00000006942	ENSAPLG00000006692	SINHCAF	transcript	175.599	92.3181	1.04986	0.00151318	0.0143604
novel_circ_0007949	0.515106	9.28137	-2.8595	0.00036411	0.005257	-2.8595		gga-miR-30a-3p	4225.86	5229.49	-0.30731	6.6433e-05	0.00020731	ENSAPLT00000006942	ENSAPLG00000006692	SINHCAF	transcript	175.599	92.3181	1.04986	0.00151318	0.0143604
novel_circ_0017161	41.9668	21.7228	0.92885	0.0027979	0.023213	0.92885		gga-miR-30a-3p	4225.86	5229.49	-0.30731	6.6433e-05	0.00020731	ENSAPLT00000006942	ENSAPLG00000006692	SINHCAF	transcript	175.599	92.3181	1.04986	0.00151318	0.0143604
novel_circ_0008928	12.5278	38.0731	-1.5475	1.5416e-05	0.0004009	-1.5475		gga-miR-30a-3p	4225.86	5229.49	-0.30731	6.6433e-05	0.00020731	ENSAPLT00000006942	ENSAPLG00000006692	SINHCAF	transcript	175.599	92.3181	1.04986	0.00151318	0.0143604
novel_circ_0019131	33.6888	95.981	-1.4896	1.7372e-09	1.8547e-07	-1.4896		gga-miR-30a-3p	4225.86	5229.49	-0.30731	6.6433e-05	0.00020731	ENSAPLT00000006942	ENSAPLG00000006692	SINHCAF	transcript	175.599	92.3181	1.04986	0.00151318	0.0143604
novel_circ_0017215	29.4783	12.902	1.14	0.0036776	0.029255	1.14		gga-miR-30a-3p	4225.86	5229.49	-0.30731	6.6433e-05	0.00020731	ENSAPLT00000006942	ENSAPLG00000006692	SINHCAF	transcript	175.599	92.3181	1.04986	0.00151318	0.0143604
novel_circ_0001064	45.2434	0	5.5562	2.378e-13	6.8911e-11	5.5562		gga-miR-30a-3p	4225.86	5229.49	-0.30731	6.6433e-05	0.00020731	ENSAPLT00000006942	ENSAPLG00000006692	SINHCAF	transcript	175.599	92.3181	1.04986	0.00151318	0.0143604
novel_circ_0015268	1.23771	10.5791	-2.4862	0.00071466	0.0092337	-2.4862		gga-miR-30a-3p	4225.86	5229.49	-0.30731	6.6433e-05	0.00020731	ENSAPLT00000006942	ENSAPLG00000006692	SINHCAF	transcript	175.599	92.3181	1.04986	0.00151318	0.0143604
novel_circ_0013197	58.2587	35.2001	0.71279	0.0077976	0.048224	0.71279		gga-miR-30a-3p	4225.86	5229.49	-0.30731	6.6433e-05	0.00020731	ENSAPLT00000006942	ENSAPLG00000006692	SINHCAF	transcript	175.599	92.3181	1.04986	0.00151318	0.0143604
novel_circ_0008217	4.56436	0	2.6379	0.0037674	0.029736	2.6379		gga-miR-30a-3p	4225.86	5229.49	-0.30731	6.6433e-05	0.00020731	ENSAPLT00000006942	ENSAPLG00000006692	SINHCAF	transcript	175.599	92.3181	1.04986	0.00151318	0.0143604
novel_circ_0009066	4.45309	0	2.5722	0.0048475	0.03513	2.5722		gga-miR-30a-3p	4225.86	5229.49	-0.30731	6.6433e-05	0.00020731	ENSAPLT00000006942	ENSAPLG00000006692	SINHCAF	transcript	175.599	92.3181	1.04986	0.00151318	0.0143604
novel_circ_0018723	22.4955	55.3304	-1.2653	8.986e-06	0.00025673	-1.2653		gga-miR-30a-3p	4225.86	5229.49	-0.30731	6.6433e-05	0.00020731	ENSAPLT00000006942	ENSAPLG00000006692	SINHCAF	transcript	175.599	92.3181	1.04986	0.00151318	0.0143604
novel_circ_0014833	29.2637	51.2269	-0.79567	0.0040998	0.031561	-0.79567		gga-miR-30a-3p	4225.86	5229.49	-0.30731	6.6433e-05	0.00020731	ENSAPLT00000006942	ENSAPLG00000006692	SINHCAF	transcript	175.599	92.3181	1.04986	0.00151318	0.0143604
novel_circ_0018683	2.76616	14.5473	-2.1324	0.0004978	0.0067545	-2.1324		gga-miR-30a-3p	4225.86	5229.49	-0.30731	6.6433e-05	0.00020731	ENSAPLT00000006942	ENSAPLG00000006692	SINHCAF	transcript	175.599	92.3181	1.04986	0.00151318	0.0143604
novel_circ_0006066	525.84	146.738	1.8336	4.9499e-47	2.0082e-43	1.8336		gga-miR-30a-3p	4225.86	5229.49	-0.30731	6.6433e-05	0.00020731	ENSAPLT00000006942	ENSAPLG00000006692	SINHCAF	transcript	175.599	92.3181	1.04986	0.00151318	0.0143604
novel_circ_0006284	16.5018	4.82887	1.6167	0.0024927	0.021748	1.6167		gga-miR-30a-3p	4225.86	5229.49	-0.30731	6.6433e-05	0.00020731	ENSAPLT00000006942	ENSAPLG00000006692	SINHCAF	transcript	175.599	92.3181	1.04986	0.00151318	0.0143604
novel_circ_0014137	41.9009	21.9492	0.90823	0.0032889	0.026739	0.90823		gga-miR-30a-3p	4225.86	5229.49	-0.30731	6.6433e-05	0.00020731	ENSAPLT00000006942	ENSAPLG00000006692	SINHCAF	transcript	175.599	92.3181	1.04986	0.00151318	0.0143604
novel_circ_0002939	27.8559	54.6079	-0.94418	0.0007678	0.0096438	-0.94418		gga-miR-30a-3p	4225.86	5229.49	-0.30731	6.6433e-05	0.00020731	ENSAPLT00000006942	ENSAPLG00000006692	SINHCAF	transcript	175.599	92.3181	1.04986	0.00151318	0.0143604
novel_circ_0001412	0	3.64439	-2.4512	0.0076633	0.047611	-2.4512		gga-miR-30a-3p	4225.86	5229.49	-0.30731	6.6433e-05	0.00020731	ENSAPLT00000006942	ENSAPLG00000006692	SINHCAF	transcript	175.599	92.3181	1.04986	0.00151318	0.0143604
novel_circ_0011417	4.21708	0	2.494	0.0064588	0.042886	2.494		gga-miR-135a-2-3p	45.4091	1.88605	3.976	2.4145e-15	1.7135e-14	ENSAPLT00000006645	ENSAPLG00000006417	SLC46A2	transcript	199.333	1.97915	6.76905	2.67096e-49	5.68498e-46
novel_circ_0016234	0.515106	5.95282	-2.29	0.0064343	0.042863	-2.29		gga-miR-135a-2-3p	45.4091	1.88605	3.976	2.4145e-15	1.7135e-14	ENSAPLT00000006645	ENSAPLG00000006417	SLC46A2	transcript	199.333	1.97915	6.76905	2.67096e-49	5.68498e-46
novel_circ_0013900	38.0942	17.5875	1.0741	0.0014137	0.014866	1.0741		gga-miR-135a-2-3p	45.4091	1.88605	3.976	2.4145e-15	1.7135e-14	ENSAPLT00000006645	ENSAPLG00000006417	SLC46A2	transcript	199.333	1.97915	6.76905	2.67096e-49	5.68498e-46
novel_circ_0001214	10.9287	2.53487	1.772	0.007248	0.046089	1.772		gga-miR-135a-2-3p	45.4091	1.88605	3.976	2.4145e-15	1.7135e-14	ENSAPLT00000006645	ENSAPLG00000006417	SLC46A2	transcript	199.333	1.97915	6.76905	2.67096e-49	5.68498e-46
novel_circ_0004422	0.928286	12.277	-2.9619	5.3567e-05	0.0011499	-2.9619		gga-miR-135a-2-3p	45.4091	1.88605	3.976	2.4145e-15	1.7135e-14	ENSAPLT00000006645	ENSAPLG00000006417	SLC46A2	transcript	199.333	1.97915	6.76905	2.67096e-49	5.68498e-46
novel_circ_0009006	26.4172	7.73357	1.6705	0.00015233	0.0027345	1.6705		gga-miR-135a-2-3p	45.4091	1.88605	3.976	2.4145e-15	1.7135e-14	ENSAPLT00000006645	ENSAPLG00000006417	SLC46A2	transcript	199.333	1.97915	6.76905	2.67096e-49	5.68498e-46
novel_circ_0020833	29.7223	1.3583	3.7071	2.6235e-09	2.5342e-07	3.7071		gga-miR-135a-2-3p	45.4091	1.88605	3.976	2.4145e-15	1.7135e-14	ENSAPLT00000006645	ENSAPLG00000006417	SLC46A2	transcript	199.333	1.97915	6.76905	2.67096e-49	5.68498e-46
novel_circ_0019800	214.614	393.17	-0.8708	1.0291e-12	2.6094e-10	-0.8708		novel_441	3.82668	0	2.5017	0.0013705	0.0035895	ENSAPLT00000011298	ENSAPLG00000010854	FGF9	transcript	0.52935	4.44962	-2.91623	0.000898676	0.00944066
novel_circ_0019800	214.614	393.17	-0.8708	1.0291e-12	2.6094e-10	-0.8708		novel_441	3.82668	0	2.5017	0.0013705	0.0035895	ENSAPLT00000012386	ENSAPLG00000011879	-	transcript	77.8156	4.44078	4.25415	4.14707e-18	1.02505e-15
novel_circ_0019800	214.614	393.17	-0.8708	1.0291e-12	2.6094e-10	-0.8708		novel_441	3.82668	0	2.5017	0.0013705	0.0035895	ENSAPLT00000007802	ENSAPLG00000007468	MMP13	transcript	54.2006	0.969876	5.95476	1.14233e-18	3.02196e-16
novel_circ_0019800	214.614	393.17	-0.8708	1.0291e-12	2.6094e-10	-0.8708		novel_441	3.82668	0	2.5017	0.0013705	0.0035895	ENSAPLT00000007316	ENSAPLG00000006948	-	transcript	1.30202	0.0562706	4.57237	7.62602e-06	0.000170659
novel_circ_0014291	2.46608	13.4233	-2.1405	0.00082714	0.0099872	-2.1405		novel_441	3.82668	0	2.5017	0.0013705	0.0035895	ENSAPLT00000011298	ENSAPLG00000010854	FGF9	transcript	0.52935	4.44962	-2.91623	0.000898676	0.00944066
novel_circ_0014291	2.46608	13.4233	-2.1405	0.00082714	0.0099872	-2.1405		novel_441	3.82668	0	2.5017	0.0013705	0.0035895	ENSAPLT00000012386	ENSAPLG00000011879	-	transcript	77.8156	4.44078	4.25415	4.14707e-18	1.02505e-15
novel_circ_0014291	2.46608	13.4233	-2.1405	0.00082714	0.0099872	-2.1405		novel_441	3.82668	0	2.5017	0.0013705	0.0035895	ENSAPLT00000007802	ENSAPLG00000007468	MMP13	transcript	54.2006	0.969876	5.95476	1.14233e-18	3.02196e-16
novel_circ_0014291	2.46608	13.4233	-2.1405	0.00082714	0.0099872	-2.1405		novel_441	3.82668	0	2.5017	0.0013705	0.0035895	ENSAPLT00000007316	ENSAPLG00000006948	-	transcript	1.30202	0.0562706	4.57237	7.62602e-06	0.000170659
novel_circ_0017899	31.3288	87.8735	-1.4625	1.4401e-09	1.7183e-07	-1.4625		novel_441	3.82668	0	2.5017	0.0013705	0.0035895	ENSAPLT00000011298	ENSAPLG00000010854	FGF9	transcript	0.52935	4.44962	-2.91623	0.000898676	0.00944066
novel_circ_0017899	31.3288	87.8735	-1.4625	1.4401e-09	1.7183e-07	-1.4625		novel_441	3.82668	0	2.5017	0.0013705	0.0035895	ENSAPLT00000012386	ENSAPLG00000011879	-	transcript	77.8156	4.44078	4.25415	4.14707e-18	1.02505e-15
novel_circ_0017899	31.3288	87.8735	-1.4625	1.4401e-09	1.7183e-07	-1.4625		novel_441	3.82668	0	2.5017	0.0013705	0.0035895	ENSAPLT00000007802	ENSAPLG00000007468	MMP13	transcript	54.2006	0.969876	5.95476	1.14233e-18	3.02196e-16
novel_circ_0017899	31.3288	87.8735	-1.4625	1.4401e-09	1.7183e-07	-1.4625		novel_441	3.82668	0	2.5017	0.0013705	0.0035895	ENSAPLT00000007316	ENSAPLG00000006948	-	transcript	1.30202	0.0562706	4.57237	7.62602e-06	0.000170659
novel_circ_0007208	0	7.22825	-3.4151	0.00010612	0.0020501	-3.4151		novel_441	3.82668	0	2.5017	0.0013705	0.0035895	ENSAPLT00000011298	ENSAPLG00000010854	FGF9	transcript	0.52935	4.44962	-2.91623	0.000898676	0.00944066
novel_circ_0007208	0	7.22825	-3.4151	0.00010612	0.0020501	-3.4151		novel_441	3.82668	0	2.5017	0.0013705	0.0035895	ENSAPLT00000012386	ENSAPLG00000011879	-	transcript	77.8156	4.44078	4.25415	4.14707e-18	1.02505e-15
novel_circ_0007208	0	7.22825	-3.4151	0.00010612	0.0020501	-3.4151		novel_441	3.82668	0	2.5017	0.0013705	0.0035895	ENSAPLT00000007802	ENSAPLG00000007468	MMP13	transcript	54.2006	0.969876	5.95476	1.14233e-18	3.02196e-16
novel_circ_0007208	0	7.22825	-3.4151	0.00010612	0.0020501	-3.4151		novel_441	3.82668	0	2.5017	0.0013705	0.0035895	ENSAPLT00000007316	ENSAPLG00000006948	-	transcript	1.30202	0.0562706	4.57237	7.62602e-06	0.000170659
novel_circ_0008183	8.84266	0.784377	2.5534	0.0013572	0.014414	2.5534		novel_441	3.82668	0	2.5017	0.0013705	0.0035895	ENSAPLT00000011298	ENSAPLG00000010854	FGF9	transcript	0.52935	4.44962	-2.91623	0.000898676	0.00944066
novel_circ_0008183	8.84266	0.784377	2.5534	0.0013572	0.014414	2.5534		novel_441	3.82668	0	2.5017	0.0013705	0.0035895	ENSAPLT00000012386	ENSAPLG00000011879	-	transcript	77.8156	4.44078	4.25415	4.14707e-18	1.02505e-15
novel_circ_0008183	8.84266	0.784377	2.5534	0.0013572	0.014414	2.5534		novel_441	3.82668	0	2.5017	0.0013705	0.0035895	ENSAPLT00000007802	ENSAPLG00000007468	MMP13	transcript	54.2006	0.969876	5.95476	1.14233e-18	3.02196e-16
novel_circ_0008183	8.84266	0.784377	2.5534	0.0013572	0.014414	2.5534		novel_441	3.82668	0	2.5017	0.0013705	0.0035895	ENSAPLT00000007316	ENSAPLG00000006948	-	transcript	1.30202	0.0562706	4.57237	7.62602e-06	0.000170659
novel_circ_0018796	6.97389	0	3.194	0.00030812	0.004647	3.194		novel_441	3.82668	0	2.5017	0.0013705	0.0035895	ENSAPLT00000011298	ENSAPLG00000010854	FGF9	transcript	0.52935	4.44962	-2.91623	0.000898676	0.00944066
novel_circ_0018796	6.97389	0	3.194	0.00030812	0.004647	3.194		novel_441	3.82668	0	2.5017	0.0013705	0.0035895	ENSAPLT00000012386	ENSAPLG00000011879	-	transcript	77.8156	4.44078	4.25415	4.14707e-18	1.02505e-15
novel_circ_0018796	6.97389	0	3.194	0.00030812	0.004647	3.194		novel_441	3.82668	0	2.5017	0.0013705	0.0035895	ENSAPLT00000007802	ENSAPLG00000007468	MMP13	transcript	54.2006	0.969876	5.95476	1.14233e-18	3.02196e-16
novel_circ_0018796	6.97389	0	3.194	0.00030812	0.004647	3.194		novel_441	3.82668	0	2.5017	0.0013705	0.0035895	ENSAPLT00000007316	ENSAPLG00000006948	-	transcript	1.30202	0.0562706	4.57237	7.62602e-06	0.000170659
novel_circ_0009749	80.8407	41.5966	0.93402	0.00019452	0.0033159	0.93402		novel_441	3.82668	0	2.5017	0.0013705	0.0035895	ENSAPLT00000011298	ENSAPLG00000010854	FGF9	transcript	0.52935	4.44962	-2.91623	0.000898676	0.00944066
novel_circ_0009749	80.8407	41.5966	0.93402	0.00019452	0.0033159	0.93402		novel_441	3.82668	0	2.5017	0.0013705	0.0035895	ENSAPLT00000012386	ENSAPLG00000011879	-	transcript	77.8156	4.44078	4.25415	4.14707e-18	1.02505e-15
novel_circ_0009749	80.8407	41.5966	0.93402	0.00019452	0.0033159	0.93402		novel_441	3.82668	0	2.5017	0.0013705	0.0035895	ENSAPLT00000007802	ENSAPLG00000007468	MMP13	transcript	54.2006	0.969876	5.95476	1.14233e-18	3.02196e-16
novel_circ_0009749	80.8407	41.5966	0.93402	0.00019452	0.0033159	0.93402		novel_441	3.82668	0	2.5017	0.0013705	0.0035895	ENSAPLT00000007316	ENSAPLG00000006948	-	transcript	1.30202	0.0562706	4.57237	7.62602e-06	0.000170659
novel_circ_0020682	217.174	144.879	0.5785	4.6071e-05	0.0010158	0.5785		novel_441	3.82668	0	2.5017	0.0013705	0.0035895	ENSAPLT00000011298	ENSAPLG00000010854	FGF9	transcript	0.52935	4.44962	-2.91623	0.000898676	0.00944066
novel_circ_0020682	217.174	144.879	0.5785	4.6071e-05	0.0010158	0.5785		novel_441	3.82668	0	2.5017	0.0013705	0.0035895	ENSAPLT00000012386	ENSAPLG00000011879	-	transcript	77.8156	4.44078	4.25415	4.14707e-18	1.02505e-15
novel_circ_0020682	217.174	144.879	0.5785	4.6071e-05	0.0010158	0.5785		novel_441	3.82668	0	2.5017	0.0013705	0.0035895	ENSAPLT00000007802	ENSAPLG00000007468	MMP13	transcript	54.2006	0.969876	5.95476	1.14233e-18	3.02196e-16
novel_circ_0020682	217.174	144.879	0.5785	4.6071e-05	0.0010158	0.5785		novel_441	3.82668	0	2.5017	0.0013705	0.0035895	ENSAPLT00000007316	ENSAPLG00000006948	-	transcript	1.30202	0.0562706	4.57237	7.62602e-06	0.000170659
novel_circ_0015480	7.59742	0	3.2913	0.00018537	0.0032002	3.2913		novel_441	3.82668	0	2.5017	0.0013705	0.0035895	ENSAPLT00000011298	ENSAPLG00000010854	FGF9	transcript	0.52935	4.44962	-2.91623	0.000898676	0.00944066
novel_circ_0015480	7.59742	0	3.2913	0.00018537	0.0032002	3.2913		novel_441	3.82668	0	2.5017	0.0013705	0.0035895	ENSAPLT00000012386	ENSAPLG00000011879	-	transcript	77.8156	4.44078	4.25415	4.14707e-18	1.02505e-15
novel_circ_0015480	7.59742	0	3.2913	0.00018537	0.0032002	3.2913		novel_441	3.82668	0	2.5017	0.0013705	0.0035895	ENSAPLT00000007802	ENSAPLG00000007468	MMP13	transcript	54.2006	0.969876	5.95476	1.14233e-18	3.02196e-16
novel_circ_0015480	7.59742	0	3.2913	0.00018537	0.0032002	3.2913		novel_441	3.82668	0	2.5017	0.0013705	0.0035895	ENSAPLT00000007316	ENSAPLG00000006948	-	transcript	1.30202	0.0562706	4.57237	7.62602e-06	0.000170659
novel_circ_0016361	29.1711	14.026	1.011	0.007972	0.049004	1.011		novel_441	3.82668	0	2.5017	0.0013705	0.0035895	ENSAPLT00000011298	ENSAPLG00000010854	FGF9	transcript	0.52935	4.44962	-2.91623	0.000898676	0.00944066
novel_circ_0016361	29.1711	14.026	1.011	0.007972	0.049004	1.011		novel_441	3.82668	0	2.5017	0.0013705	0.0035895	ENSAPLT00000012386	ENSAPLG00000011879	-	transcript	77.8156	4.44078	4.25415	4.14707e-18	1.02505e-15
novel_circ_0016361	29.1711	14.026	1.011	0.007972	0.049004	1.011		novel_441	3.82668	0	2.5017	0.0013705	0.0035895	ENSAPLT00000007802	ENSAPLG00000007468	MMP13	transcript	54.2006	0.969876	5.95476	1.14233e-18	3.02196e-16
novel_circ_0016361	29.1711	14.026	1.011	0.007972	0.049004	1.011		novel_441	3.82668	0	2.5017	0.0013705	0.0035895	ENSAPLT00000007316	ENSAPLG00000006948	-	transcript	1.30202	0.0562706	4.57237	7.62602e-06	0.000170659
novel_circ_0021614	5.56836	16.2307	-1.4154	0.0080669	0.049363	-1.4154		novel_441	3.82668	0	2.5017	0.0013705	0.0035895	ENSAPLT00000011298	ENSAPLG00000010854	FGF9	transcript	0.52935	4.44962	-2.91623	0.000898676	0.00944066
novel_circ_0021614	5.56836	16.2307	-1.4154	0.0080669	0.049363	-1.4154		novel_441	3.82668	0	2.5017	0.0013705	0.0035895	ENSAPLT00000012386	ENSAPLG00000011879	-	transcript	77.8156	4.44078	4.25415	4.14707e-18	1.02505e-15
novel_circ_0021614	5.56836	16.2307	-1.4154	0.0080669	0.049363	-1.4154		novel_441	3.82668	0	2.5017	0.0013705	0.0035895	ENSAPLT00000007802	ENSAPLG00000007468	MMP13	transcript	54.2006	0.969876	5.95476	1.14233e-18	3.02196e-16
novel_circ_0021614	5.56836	16.2307	-1.4154	0.0080669	0.049363	-1.4154		novel_441	3.82668	0	2.5017	0.0013705	0.0035895	ENSAPLT00000007316	ENSAPLG00000006948	-	transcript	1.30202	0.0562706	4.57237	7.62602e-06	0.000170659
novel_circ_0019801	3.19438	13.1587	-1.7124	0.0063929	0.042658	-1.7124		novel_441	3.82668	0	2.5017	0.0013705	0.0035895	ENSAPLT00000011298	ENSAPLG00000010854	FGF9	transcript	0.52935	4.44962	-2.91623	0.000898676	0.00944066
novel_circ_0019801	3.19438	13.1587	-1.7124	0.0063929	0.042658	-1.7124		novel_441	3.82668	0	2.5017	0.0013705	0.0035895	ENSAPLT00000012386	ENSAPLG00000011879	-	transcript	77.8156	4.44078	4.25415	4.14707e-18	1.02505e-15
novel_circ_0019801	3.19438	13.1587	-1.7124	0.0063929	0.042658	-1.7124		novel_441	3.82668	0	2.5017	0.0013705	0.0035895	ENSAPLT00000007802	ENSAPLG00000007468	MMP13	transcript	54.2006	0.969876	5.95476	1.14233e-18	3.02196e-16
novel_circ_0019801	3.19438	13.1587	-1.7124	0.0063929	0.042658	-1.7124		novel_441	3.82668	0	2.5017	0.0013705	0.0035895	ENSAPLT00000007316	ENSAPLG00000006948	-	transcript	1.30202	0.0562706	4.57237	7.62602e-06	0.000170659
novel_circ_0011432	11.3611	0.679152	2.9217	0.00015097	0.0027221	2.9217		novel_441	3.82668	0	2.5017	0.0013705	0.0035895	ENSAPLT00000011298	ENSAPLG00000010854	FGF9	transcript	0.52935	4.44962	-2.91623	0.000898676	0.00944066
novel_circ_0011432	11.3611	0.679152	2.9217	0.00015097	0.0027221	2.9217		novel_441	3.82668	0	2.5017	0.0013705	0.0035895	ENSAPLT00000012386	ENSAPLG00000011879	-	transcript	77.8156	4.44078	4.25415	4.14707e-18	1.02505e-15
novel_circ_0011432	11.3611	0.679152	2.9217	0.00015097	0.0027221	2.9217		novel_441	3.82668	0	2.5017	0.0013705	0.0035895	ENSAPLT00000007802	ENSAPLG00000007468	MMP13	transcript	54.2006	0.969876	5.95476	1.14233e-18	3.02196e-16
novel_circ_0011432	11.3611	0.679152	2.9217	0.00015097	0.0027221	2.9217		novel_441	3.82668	0	2.5017	0.0013705	0.0035895	ENSAPLT00000007316	ENSAPLG00000006948	-	transcript	1.30202	0.0562706	4.57237	7.62602e-06	0.000170659
novel_circ_0019743	0	3.90109	-2.5169	0.0061249	0.041436	-2.5169		novel_441	3.82668	0	2.5017	0.0013705	0.0035895	ENSAPLT00000011298	ENSAPLG00000010854	FGF9	transcript	0.52935	4.44962	-2.91623	0.000898676	0.00944066
novel_circ_0019743	0	3.90109	-2.5169	0.0061249	0.041436	-2.5169		novel_441	3.82668	0	2.5017	0.0013705	0.0035895	ENSAPLT00000012386	ENSAPLG00000011879	-	transcript	77.8156	4.44078	4.25415	4.14707e-18	1.02505e-15
novel_circ_0019743	0	3.90109	-2.5169	0.0061249	0.041436	-2.5169		novel_441	3.82668	0	2.5017	0.0013705	0.0035895	ENSAPLT00000007802	ENSAPLG00000007468	MMP13	transcript	54.2006	0.969876	5.95476	1.14233e-18	3.02196e-16
novel_circ_0019743	0	3.90109	-2.5169	0.0061249	0.041436	-2.5169		novel_441	3.82668	0	2.5017	0.0013705	0.0035895	ENSAPLT00000007316	ENSAPLG00000006948	-	transcript	1.30202	0.0562706	4.57237	7.62602e-06	0.000170659
novel_circ_0010871	22.1832	5.98308	1.7538	0.00039793	0.0056448	1.7538		novel_441	3.82668	0	2.5017	0.0013705	0.0035895	ENSAPLT00000011298	ENSAPLG00000010854	FGF9	transcript	0.52935	4.44962	-2.91623	0.000898676	0.00944066
novel_circ_0010871	22.1832	5.98308	1.7538	0.00039793	0.0056448	1.7538		novel_441	3.82668	0	2.5017	0.0013705	0.0035895	ENSAPLT00000012386	ENSAPLG00000011879	-	transcript	77.8156	4.44078	4.25415	4.14707e-18	1.02505e-15
novel_circ_0010871	22.1832	5.98308	1.7538	0.00039793	0.0056448	1.7538		novel_441	3.82668	0	2.5017	0.0013705	0.0035895	ENSAPLT00000007802	ENSAPLG00000007468	MMP13	transcript	54.2006	0.969876	5.95476	1.14233e-18	3.02196e-16
novel_circ_0010871	22.1832	5.98308	1.7538	0.00039793	0.0056448	1.7538		novel_441	3.82668	0	2.5017	0.0013705	0.0035895	ENSAPLT00000007316	ENSAPLG00000006948	-	transcript	1.30202	0.0562706	4.57237	7.62602e-06	0.000170659
novel_circ_0014372	16.1498	4.9867	1.5486	0.006154	0.041436	1.5486		novel_441	3.82668	0	2.5017	0.0013705	0.0035895	ENSAPLT00000011298	ENSAPLG00000010854	FGF9	transcript	0.52935	4.44962	-2.91623	0.000898676	0.00944066
novel_circ_0014372	16.1498	4.9867	1.5486	0.006154	0.041436	1.5486		novel_441	3.82668	0	2.5017	0.0013705	0.0035895	ENSAPLT00000012386	ENSAPLG00000011879	-	transcript	77.8156	4.44078	4.25415	4.14707e-18	1.02505e-15
novel_circ_0014372	16.1498	4.9867	1.5486	0.006154	0.041436	1.5486		novel_441	3.82668	0	2.5017	0.0013705	0.0035895	ENSAPLT00000007802	ENSAPLG00000007468	MMP13	transcript	54.2006	0.969876	5.95476	1.14233e-18	3.02196e-16
novel_circ_0014372	16.1498	4.9867	1.5486	0.006154	0.041436	1.5486		novel_441	3.82668	0	2.5017	0.0013705	0.0035895	ENSAPLT00000007316	ENSAPLG00000006948	-	transcript	1.30202	0.0562706	4.57237	7.62602e-06	0.000170659
novel_circ_0019797	390.721	512.304	-0.39016	0.00014341	0.0026207	-0.39016		novel_441	3.82668	0	2.5017	0.0013705	0.0035895	ENSAPLT00000011298	ENSAPLG00000010854	FGF9	transcript	0.52935	4.44962	-2.91623	0.000898676	0.00944066
novel_circ_0019797	390.721	512.304	-0.39016	0.00014341	0.0026207	-0.39016		novel_441	3.82668	0	2.5017	0.0013705	0.0035895	ENSAPLT00000012386	ENSAPLG00000011879	-	transcript	77.8156	4.44078	4.25415	4.14707e-18	1.02505e-15
novel_circ_0019797	390.721	512.304	-0.39016	0.00014341	0.0026207	-0.39016		novel_441	3.82668	0	2.5017	0.0013705	0.0035895	ENSAPLT00000007802	ENSAPLG00000007468	MMP13	transcript	54.2006	0.969876	5.95476	1.14233e-18	3.02196e-16
novel_circ_0019797	390.721	512.304	-0.39016	0.00014341	0.0026207	-0.39016		novel_441	3.82668	0	2.5017	0.0013705	0.0035895	ENSAPLT00000007316	ENSAPLG00000006948	-	transcript	1.30202	0.0562706	4.57237	7.62602e-06	0.000170659
novel_circ_0012973	43.7173	87.1673	-0.97977	1.4181e-05	0.00037602	-0.97977		novel_441	3.82668	0	2.5017	0.0013705	0.0035895	ENSAPLT00000011298	ENSAPLG00000010854	FGF9	transcript	0.52935	4.44962	-2.91623	0.000898676	0.00944066
novel_circ_0012973	43.7173	87.1673	-0.97977	1.4181e-05	0.00037602	-0.97977		novel_441	3.82668	0	2.5017	0.0013705	0.0035895	ENSAPLT00000012386	ENSAPLG00000011879	-	transcript	77.8156	4.44078	4.25415	4.14707e-18	1.02505e-15
novel_circ_0012973	43.7173	87.1673	-0.97977	1.4181e-05	0.00037602	-0.97977		novel_441	3.82668	0	2.5017	0.0013705	0.0035895	ENSAPLT00000007802	ENSAPLG00000007468	MMP13	transcript	54.2006	0.969876	5.95476	1.14233e-18	3.02196e-16
novel_circ_0012973	43.7173	87.1673	-0.97977	1.4181e-05	0.00037602	-0.97977		novel_441	3.82668	0	2.5017	0.0013705	0.0035895	ENSAPLT00000007316	ENSAPLG00000006948	-	transcript	1.30202	0.0562706	4.57237	7.62602e-06	0.000170659
novel_circ_0001288	12.1431	2.24791	2.0625	0.0018696	0.017721	2.0625		novel_441	3.82668	0	2.5017	0.0013705	0.0035895	ENSAPLT00000011298	ENSAPLG00000010854	FGF9	transcript	0.52935	4.44962	-2.91623	0.000898676	0.00944066
novel_circ_0001288	12.1431	2.24791	2.0625	0.0018696	0.017721	2.0625		novel_441	3.82668	0	2.5017	0.0013705	0.0035895	ENSAPLT00000012386	ENSAPLG00000011879	-	transcript	77.8156	4.44078	4.25415	4.14707e-18	1.02505e-15
novel_circ_0001288	12.1431	2.24791	2.0625	0.0018696	0.017721	2.0625		novel_441	3.82668	0	2.5017	0.0013705	0.0035895	ENSAPLT00000007802	ENSAPLG00000007468	MMP13	transcript	54.2006	0.969876	5.95476	1.14233e-18	3.02196e-16
novel_circ_0001288	12.1431	2.24791	2.0625	0.0018696	0.017721	2.0625		novel_441	3.82668	0	2.5017	0.0013705	0.0035895	ENSAPLT00000007316	ENSAPLG00000006948	-	transcript	1.30202	0.0562706	4.57237	7.62602e-06	0.000170659
novel_circ_0014992	27.0033	5.11583	2.2148	5.3395e-06	0.00015928	2.2148		novel_441	3.82668	0	2.5017	0.0013705	0.0035895	ENSAPLT00000011298	ENSAPLG00000010854	FGF9	transcript	0.52935	4.44962	-2.91623	0.000898676	0.00944066
novel_circ_0014992	27.0033	5.11583	2.2148	5.3395e-06	0.00015928	2.2148		novel_441	3.82668	0	2.5017	0.0013705	0.0035895	ENSAPLT00000012386	ENSAPLG00000011879	-	transcript	77.8156	4.44078	4.25415	4.14707e-18	1.02505e-15
novel_circ_0014992	27.0033	5.11583	2.2148	5.3395e-06	0.00015928	2.2148		novel_441	3.82668	0	2.5017	0.0013705	0.0035895	ENSAPLT00000007802	ENSAPLG00000007468	MMP13	transcript	54.2006	0.969876	5.95476	1.14233e-18	3.02196e-16
novel_circ_0014992	27.0033	5.11583	2.2148	5.3395e-06	0.00015928	2.2148		novel_441	3.82668	0	2.5017	0.0013705	0.0035895	ENSAPLT00000007316	ENSAPLG00000006948	-	transcript	1.30202	0.0562706	4.57237	7.62602e-06	0.000170659
novel_circ_0011281	71.5156	30.7974	1.1872	1.2756e-05	0.00034967	1.1872		novel_441	3.82668	0	2.5017	0.0013705	0.0035895	ENSAPLT00000011298	ENSAPLG00000010854	FGF9	transcript	0.52935	4.44962	-2.91623	0.000898676	0.00944066
novel_circ_0011281	71.5156	30.7974	1.1872	1.2756e-05	0.00034967	1.1872		novel_441	3.82668	0	2.5017	0.0013705	0.0035895	ENSAPLT00000012386	ENSAPLG00000011879	-	transcript	77.8156	4.44078	4.25415	4.14707e-18	1.02505e-15
novel_circ_0011281	71.5156	30.7974	1.1872	1.2756e-05	0.00034967	1.1872		novel_441	3.82668	0	2.5017	0.0013705	0.0035895	ENSAPLT00000007802	ENSAPLG00000007468	MMP13	transcript	54.2006	0.969876	5.95476	1.14233e-18	3.02196e-16
novel_circ_0011281	71.5156	30.7974	1.1872	1.2756e-05	0.00034967	1.1872		novel_441	3.82668	0	2.5017	0.0013705	0.0035895	ENSAPLT00000007316	ENSAPLG00000006948	-	transcript	1.30202	0.0562706	4.57237	7.62602e-06	0.000170659
novel_circ_0007533	0.515106	7.35721	-2.5737	0.0016811	0.016594	-2.5737		novel_441	3.82668	0	2.5017	0.0013705	0.0035895	ENSAPLT00000011298	ENSAPLG00000010854	FGF9	transcript	0.52935	4.44962	-2.91623	0.000898676	0.00944066
novel_circ_0007533	0.515106	7.35721	-2.5737	0.0016811	0.016594	-2.5737		novel_441	3.82668	0	2.5017	0.0013705	0.0035895	ENSAPLT00000012386	ENSAPLG00000011879	-	transcript	77.8156	4.44078	4.25415	4.14707e-18	1.02505e-15
novel_circ_0007533	0.515106	7.35721	-2.5737	0.0016811	0.016594	-2.5737		novel_441	3.82668	0	2.5017	0.0013705	0.0035895	ENSAPLT00000007802	ENSAPLG00000007468	MMP13	transcript	54.2006	0.969876	5.95476	1.14233e-18	3.02196e-16
novel_circ_0007533	0.515106	7.35721	-2.5737	0.0016811	0.016594	-2.5737		novel_441	3.82668	0	2.5017	0.0013705	0.0035895	ENSAPLT00000007316	ENSAPLG00000006948	-	transcript	1.30202	0.0562706	4.57237	7.62602e-06	0.000170659
novel_circ_0010874	19.7073	3.89317	2.0622	0.00023671	0.0038724	2.0622		novel_441	3.82668	0	2.5017	0.0013705	0.0035895	ENSAPLT00000011298	ENSAPLG00000010854	FGF9	transcript	0.52935	4.44962	-2.91623	0.000898676	0.00944066
novel_circ_0010874	19.7073	3.89317	2.0622	0.00023671	0.0038724	2.0622		novel_441	3.82668	0	2.5017	0.0013705	0.0035895	ENSAPLT00000012386	ENSAPLG00000011879	-	transcript	77.8156	4.44078	4.25415	4.14707e-18	1.02505e-15
novel_circ_0010874	19.7073	3.89317	2.0622	0.00023671	0.0038724	2.0622		novel_441	3.82668	0	2.5017	0.0013705	0.0035895	ENSAPLT00000007802	ENSAPLG00000007468	MMP13	transcript	54.2006	0.969876	5.95476	1.14233e-18	3.02196e-16
novel_circ_0010874	19.7073	3.89317	2.0622	0.00023671	0.0038724	2.0622		novel_441	3.82668	0	2.5017	0.0013705	0.0035895	ENSAPLT00000007316	ENSAPLG00000006948	-	transcript	1.30202	0.0562706	4.57237	7.62602e-06	0.000170659
novel_circ_0004499	16.943	0	4.3155	1.5781e-07	9.2788e-06	4.3155		novel_441	3.82668	0	2.5017	0.0013705	0.0035895	ENSAPLT00000011298	ENSAPLG00000010854	FGF9	transcript	0.52935	4.44962	-2.91623	0.000898676	0.00944066
novel_circ_0004499	16.943	0	4.3155	1.5781e-07	9.2788e-06	4.3155		novel_441	3.82668	0	2.5017	0.0013705	0.0035895	ENSAPLT00000012386	ENSAPLG00000011879	-	transcript	77.8156	4.44078	4.25415	4.14707e-18	1.02505e-15
novel_circ_0004499	16.943	0	4.3155	1.5781e-07	9.2788e-06	4.3155		novel_441	3.82668	0	2.5017	0.0013705	0.0035895	ENSAPLT00000007802	ENSAPLG00000007468	MMP13	transcript	54.2006	0.969876	5.95476	1.14233e-18	3.02196e-16
novel_circ_0004499	16.943	0	4.3155	1.5781e-07	9.2788e-06	4.3155		novel_441	3.82668	0	2.5017	0.0013705	0.0035895	ENSAPLT00000007316	ENSAPLG00000006948	-	transcript	1.30202	0.0562706	4.57237	7.62602e-06	0.000170659
novel_circ_0005383	5.85862	0	2.9419	0.0010567	0.011824	2.9419		novel_441	3.82668	0	2.5017	0.0013705	0.0035895	ENSAPLT00000011298	ENSAPLG00000010854	FGF9	transcript	0.52935	4.44962	-2.91623	0.000898676	0.00944066
novel_circ_0005383	5.85862	0	2.9419	0.0010567	0.011824	2.9419		novel_441	3.82668	0	2.5017	0.0013705	0.0035895	ENSAPLT00000012386	ENSAPLG00000011879	-	transcript	77.8156	4.44078	4.25415	4.14707e-18	1.02505e-15
novel_circ_0005383	5.85862	0	2.9419	0.0010567	0.011824	2.9419		novel_441	3.82668	0	2.5017	0.0013705	0.0035895	ENSAPLT00000007802	ENSAPLG00000007468	MMP13	transcript	54.2006	0.969876	5.95476	1.14233e-18	3.02196e-16
novel_circ_0005383	5.85862	0	2.9419	0.0010567	0.011824	2.9419		novel_441	3.82668	0	2.5017	0.0013705	0.0035895	ENSAPLT00000007316	ENSAPLG00000006948	-	transcript	1.30202	0.0562706	4.57237	7.62602e-06	0.000170659
novel_circ_0008175	0	5.96073	-3.1452	0.00043831	0.0061108	-3.1452		novel_441	3.82668	0	2.5017	0.0013705	0.0035895	ENSAPLT00000011298	ENSAPLG00000010854	FGF9	transcript	0.52935	4.44962	-2.91623	0.000898676	0.00944066
novel_circ_0008175	0	5.96073	-3.1452	0.00043831	0.0061108	-3.1452		novel_441	3.82668	0	2.5017	0.0013705	0.0035895	ENSAPLT00000012386	ENSAPLG00000011879	-	transcript	77.8156	4.44078	4.25415	4.14707e-18	1.02505e-15
novel_circ_0008175	0	5.96073	-3.1452	0.00043831	0.0061108	-3.1452		novel_441	3.82668	0	2.5017	0.0013705	0.0035895	ENSAPLT00000007802	ENSAPLG00000007468	MMP13	transcript	54.2006	0.969876	5.95476	1.14233e-18	3.02196e-16
novel_circ_0008175	0	5.96073	-3.1452	0.00043831	0.0061108	-3.1452		novel_441	3.82668	0	2.5017	0.0013705	0.0035895	ENSAPLT00000007316	ENSAPLG00000006948	-	transcript	1.30202	0.0562706	4.57237	7.62602e-06	0.000170659
novel_circ_0020919	6.60507	0	3.0612	0.00061262	0.0080957	3.0612		novel_441	3.82668	0	2.5017	0.0013705	0.0035895	ENSAPLT00000011298	ENSAPLG00000010854	FGF9	transcript	0.52935	4.44962	-2.91623	0.000898676	0.00944066
novel_circ_0020919	6.60507	0	3.0612	0.00061262	0.0080957	3.0612		novel_441	3.82668	0	2.5017	0.0013705	0.0035895	ENSAPLT00000012386	ENSAPLG00000011879	-	transcript	77.8156	4.44078	4.25415	4.14707e-18	1.02505e-15
novel_circ_0020919	6.60507	0	3.0612	0.00061262	0.0080957	3.0612		novel_441	3.82668	0	2.5017	0.0013705	0.0035895	ENSAPLT00000007802	ENSAPLG00000007468	MMP13	transcript	54.2006	0.969876	5.95476	1.14233e-18	3.02196e-16
novel_circ_0020919	6.60507	0	3.0612	0.00061262	0.0080957	3.0612		novel_441	3.82668	0	2.5017	0.0013705	0.0035895	ENSAPLT00000007316	ENSAPLG00000006948	-	transcript	1.30202	0.0562706	4.57237	7.62602e-06	0.000170659
novel_circ_0017898	43.9463	143.07	-1.6844	1.8229e-17	9.2446e-15	-1.6844		novel_441	3.82668	0	2.5017	0.0013705	0.0035895	ENSAPLT00000011298	ENSAPLG00000010854	FGF9	transcript	0.52935	4.44962	-2.91623	0.000898676	0.00944066
novel_circ_0017898	43.9463	143.07	-1.6844	1.8229e-17	9.2446e-15	-1.6844		novel_441	3.82668	0	2.5017	0.0013705	0.0035895	ENSAPLT00000012386	ENSAPLG00000011879	-	transcript	77.8156	4.44078	4.25415	4.14707e-18	1.02505e-15
novel_circ_0017898	43.9463	143.07	-1.6844	1.8229e-17	9.2446e-15	-1.6844		novel_441	3.82668	0	2.5017	0.0013705	0.0035895	ENSAPLT00000007802	ENSAPLG00000007468	MMP13	transcript	54.2006	0.969876	5.95476	1.14233e-18	3.02196e-16
novel_circ_0017898	43.9463	143.07	-1.6844	1.8229e-17	9.2446e-15	-1.6844		novel_441	3.82668	0	2.5017	0.0013705	0.0035895	ENSAPLT00000007316	ENSAPLG00000006948	-	transcript	1.30202	0.0562706	4.57237	7.62602e-06	0.000170659
novel_circ_0013417	0	5.1987	-2.9682	0.0010054	0.011458	-2.9682		novel_441	3.82668	0	2.5017	0.0013705	0.0035895	ENSAPLT00000011298	ENSAPLG00000010854	FGF9	transcript	0.52935	4.44962	-2.91623	0.000898676	0.00944066
novel_circ_0013417	0	5.1987	-2.9682	0.0010054	0.011458	-2.9682		novel_441	3.82668	0	2.5017	0.0013705	0.0035895	ENSAPLT00000012386	ENSAPLG00000011879	-	transcript	77.8156	4.44078	4.25415	4.14707e-18	1.02505e-15
novel_circ_0013417	0	5.1987	-2.9682	0.0010054	0.011458	-2.9682		novel_441	3.82668	0	2.5017	0.0013705	0.0035895	ENSAPLT00000007802	ENSAPLG00000007468	MMP13	transcript	54.2006	0.969876	5.95476	1.14233e-18	3.02196e-16
novel_circ_0013417	0	5.1987	-2.9682	0.0010054	0.011458	-2.9682		novel_441	3.82668	0	2.5017	0.0013705	0.0035895	ENSAPLT00000007316	ENSAPLG00000006948	-	transcript	1.30202	0.0562706	4.57237	7.62602e-06	0.000170659
novel_circ_0013413	20.9385	44.6173	-1.0603	0.00060119	0.0079707	-1.0603		novel_441	3.82668	0	2.5017	0.0013705	0.0035895	ENSAPLT00000011298	ENSAPLG00000010854	FGF9	transcript	0.52935	4.44962	-2.91623	0.000898676	0.00944066
novel_circ_0013413	20.9385	44.6173	-1.0603	0.00060119	0.0079707	-1.0603		novel_441	3.82668	0	2.5017	0.0013705	0.0035895	ENSAPLT00000012386	ENSAPLG00000011879	-	transcript	77.8156	4.44078	4.25415	4.14707e-18	1.02505e-15
novel_circ_0013413	20.9385	44.6173	-1.0603	0.00060119	0.0079707	-1.0603		novel_441	3.82668	0	2.5017	0.0013705	0.0035895	ENSAPLT00000007802	ENSAPLG00000007468	MMP13	transcript	54.2006	0.969876	5.95476	1.14233e-18	3.02196e-16
novel_circ_0013413	20.9385	44.6173	-1.0603	0.00060119	0.0079707	-1.0603		novel_441	3.82668	0	2.5017	0.0013705	0.0035895	ENSAPLT00000007316	ENSAPLG00000006948	-	transcript	1.30202	0.0562706	4.57237	7.62602e-06	0.000170659
novel_circ_0020129	333.376	226.586	0.55161	3.6897e-05	0.00088053	0.55161		novel_441	3.82668	0	2.5017	0.0013705	0.0035895	ENSAPLT00000011298	ENSAPLG00000010854	FGF9	transcript	0.52935	4.44962	-2.91623	0.000898676	0.00944066
novel_circ_0020129	333.376	226.586	0.55161	3.6897e-05	0.00088053	0.55161		novel_441	3.82668	0	2.5017	0.0013705	0.0035895	ENSAPLT00000012386	ENSAPLG00000011879	-	transcript	77.8156	4.44078	4.25415	4.14707e-18	1.02505e-15
novel_circ_0020129	333.376	226.586	0.55161	3.6897e-05	0.00088053	0.55161		novel_441	3.82668	0	2.5017	0.0013705	0.0035895	ENSAPLT00000007802	ENSAPLG00000007468	MMP13	transcript	54.2006	0.969876	5.95476	1.14233e-18	3.02196e-16
novel_circ_0020129	333.376	226.586	0.55161	3.6897e-05	0.00088053	0.55161		novel_441	3.82668	0	2.5017	0.0013705	0.0035895	ENSAPLT00000007316	ENSAPLG00000006948	-	transcript	1.30202	0.0562706	4.57237	7.62602e-06	0.000170659
novel_circ_0010022	53.2003	91.5913	-0.77277	0.0002171	0.0036097	-0.77277		novel_64	364.825	101.397	1.8237	4.8125e-27	7.0584e-26	ENSAPLT00000002878	ENSAPLG00000002637	-	transcript	80.5529	16.4487	2.4225	3.25015e-08	1.45637e-06
novel_circ_0010022	53.2003	91.5913	-0.77277	0.0002171	0.0036097	-0.77277		novel_64	364.825	101.397	1.8237	4.8125e-27	7.0584e-26	ENSAPLT00000003850	ENSAPLG00000003767	SDC4	transcript	932.928	269.305	1.91258	3.56037e-11	3.14297e-09
novel_circ_0010022	53.2003	91.5913	-0.77277	0.0002171	0.0036097	-0.77277		novel_64	364.825	101.397	1.8237	4.8125e-27	7.0584e-26	ENSAPLT00000006375	ENSAPLG00000006103	ANXA2	transcript	1250.97	821.854	0.728284	0.0070523	0.048499
novel_circ_0010022	53.2003	91.5913	-0.77277	0.0002171	0.0036097	-0.77277		novel_64	364.825	101.397	1.8237	4.8125e-27	7.0584e-26	ENSAPLT00000017163	ENSAPLG00000016444	-	transcript	0.882092	0.00911853	6.19479	1.56612e-06	4.35107e-05
novel_circ_0010022	53.2003	91.5913	-0.77277	0.0002171	0.0036097	-0.77277		novel_64	364.825	101.397	1.8237	4.8125e-27	7.0584e-26	ENSAPLT00000007697	ENSAPLG00000007357	-	transcript	18.9737	61.4042	-1.57801	0.000429748	0.00520042
novel_circ_0010022	53.2003	91.5913	-0.77277	0.0002171	0.0036097	-0.77277		novel_64	364.825	101.397	1.8237	4.8125e-27	7.0584e-26	ENSAPLT00000011594	ENSAPLG00000011133	FDFT1	transcript	40.4305	133.645	-1.60236	0.000135664	0.00199523
novel_circ_0010022	53.2003	91.5913	-0.77277	0.0002171	0.0036097	-0.77277		novel_64	364.825	101.397	1.8237	4.8125e-27	7.0584e-26	ENSAPLT00000014340	ENSAPLG00000013771	CDKN1A	transcript	209.866	52.4255	2.12625	5.27564e-10	3.66824e-08
novel_circ_0010022	53.2003	91.5913	-0.77277	0.0002171	0.0036097	-0.77277		novel_64	364.825	101.397	1.8237	4.8125e-27	7.0584e-26	ENSAPLT00000007808	ENSAPLG00000007508	-	transcript	38.628	3.32133	3.61628	0.000733092	0.00800177
novel_circ_0010022	53.2003	91.5913	-0.77277	0.0002171	0.0036097	-0.77277		novel_64	364.825	101.397	1.8237	4.8125e-27	7.0584e-26	ENSAPLT00000011430	ENSAPLG00000010971	GUCY1A1	transcript	199.617	638.704	-1.56186	3.98384e-08	1.75435e-06
novel_circ_0010022	53.2003	91.5913	-0.77277	0.0002171	0.0036097	-0.77277		novel_64	364.825	101.397	1.8237	4.8125e-27	7.0584e-26	ENSAPLT00000002359	ENSAPLG00000001882	COL6A1	transcript	77.9862	2.81022	4.90622	2.72103e-21	9.30787e-19
novel_circ_0011260	6.50884	0	3.0917	0.00052147	0.0070286	3.0917		novel_64	364.825	101.397	1.8237	4.8125e-27	7.0584e-26	ENSAPLT00000002878	ENSAPLG00000002637	-	transcript	80.5529	16.4487	2.4225	3.25015e-08	1.45637e-06
novel_circ_0011260	6.50884	0	3.0917	0.00052147	0.0070286	3.0917		novel_64	364.825	101.397	1.8237	4.8125e-27	7.0584e-26	ENSAPLT00000003850	ENSAPLG00000003767	SDC4	transcript	932.928	269.305	1.91258	3.56037e-11	3.14297e-09
novel_circ_0011260	6.50884	0	3.0917	0.00052147	0.0070286	3.0917		novel_64	364.825	101.397	1.8237	4.8125e-27	7.0584e-26	ENSAPLT00000006375	ENSAPLG00000006103	ANXA2	transcript	1250.97	821.854	0.728284	0.0070523	0.048499
novel_circ_0011260	6.50884	0	3.0917	0.00052147	0.0070286	3.0917		novel_64	364.825	101.397	1.8237	4.8125e-27	7.0584e-26	ENSAPLT00000017163	ENSAPLG00000016444	-	transcript	0.882092	0.00911853	6.19479	1.56612e-06	4.35107e-05
novel_circ_0011260	6.50884	0	3.0917	0.00052147	0.0070286	3.0917		novel_64	364.825	101.397	1.8237	4.8125e-27	7.0584e-26	ENSAPLT00000007697	ENSAPLG00000007357	-	transcript	18.9737	61.4042	-1.57801	0.000429748	0.00520042
novel_circ_0011260	6.50884	0	3.0917	0.00052147	0.0070286	3.0917		novel_64	364.825	101.397	1.8237	4.8125e-27	7.0584e-26	ENSAPLT00000011594	ENSAPLG00000011133	FDFT1	transcript	40.4305	133.645	-1.60236	0.000135664	0.00199523
novel_circ_0011260	6.50884	0	3.0917	0.00052147	0.0070286	3.0917		novel_64	364.825	101.397	1.8237	4.8125e-27	7.0584e-26	ENSAPLT00000014340	ENSAPLG00000013771	CDKN1A	transcript	209.866	52.4255	2.12625	5.27564e-10	3.66824e-08
novel_circ_0011260	6.50884	0	3.0917	0.00052147	0.0070286	3.0917		novel_64	364.825	101.397	1.8237	4.8125e-27	7.0584e-26	ENSAPLT00000007808	ENSAPLG00000007508	-	transcript	38.628	3.32133	3.61628	0.000733092	0.00800177
novel_circ_0011260	6.50884	0	3.0917	0.00052147	0.0070286	3.0917		novel_64	364.825	101.397	1.8237	4.8125e-27	7.0584e-26	ENSAPLT00000011430	ENSAPLG00000010971	GUCY1A1	transcript	199.617	638.704	-1.56186	3.98384e-08	1.75435e-06
novel_circ_0011260	6.50884	0	3.0917	0.00052147	0.0070286	3.0917		novel_64	364.825	101.397	1.8237	4.8125e-27	7.0584e-26	ENSAPLT00000002359	ENSAPLG00000001882	COL6A1	transcript	77.9862	2.81022	4.90622	2.72103e-21	9.30787e-19
novel_circ_0011345	26.6589	9.22892	1.4127	0.002005	0.018571	1.4127		novel_64	364.825	101.397	1.8237	4.8125e-27	7.0584e-26	ENSAPLT00000002878	ENSAPLG00000002637	-	transcript	80.5529	16.4487	2.4225	3.25015e-08	1.45637e-06
novel_circ_0011345	26.6589	9.22892	1.4127	0.002005	0.018571	1.4127		novel_64	364.825	101.397	1.8237	4.8125e-27	7.0584e-26	ENSAPLT00000003850	ENSAPLG00000003767	SDC4	transcript	932.928	269.305	1.91258	3.56037e-11	3.14297e-09
novel_circ_0011345	26.6589	9.22892	1.4127	0.002005	0.018571	1.4127		novel_64	364.825	101.397	1.8237	4.8125e-27	7.0584e-26	ENSAPLT00000006375	ENSAPLG00000006103	ANXA2	transcript	1250.97	821.854	0.728284	0.0070523	0.048499
novel_circ_0011345	26.6589	9.22892	1.4127	0.002005	0.018571	1.4127		novel_64	364.825	101.397	1.8237	4.8125e-27	7.0584e-26	ENSAPLT00000017163	ENSAPLG00000016444	-	transcript	0.882092	0.00911853	6.19479	1.56612e-06	4.35107e-05
novel_circ_0011345	26.6589	9.22892	1.4127	0.002005	0.018571	1.4127		novel_64	364.825	101.397	1.8237	4.8125e-27	7.0584e-26	ENSAPLT00000007697	ENSAPLG00000007357	-	transcript	18.9737	61.4042	-1.57801	0.000429748	0.00520042
novel_circ_0011345	26.6589	9.22892	1.4127	0.002005	0.018571	1.4127		novel_64	364.825	101.397	1.8237	4.8125e-27	7.0584e-26	ENSAPLT00000011594	ENSAPLG00000011133	FDFT1	transcript	40.4305	133.645	-1.60236	0.000135664	0.00199523
novel_circ_0011345	26.6589	9.22892	1.4127	0.002005	0.018571	1.4127		novel_64	364.825	101.397	1.8237	4.8125e-27	7.0584e-26	ENSAPLT00000014340	ENSAPLG00000013771	CDKN1A	transcript	209.866	52.4255	2.12625	5.27564e-10	3.66824e-08
novel_circ_0011345	26.6589	9.22892	1.4127	0.002005	0.018571	1.4127		novel_64	364.825	101.397	1.8237	4.8125e-27	7.0584e-26	ENSAPLT00000007808	ENSAPLG00000007508	-	transcript	38.628	3.32133	3.61628	0.000733092	0.00800177
novel_circ_0011345	26.6589	9.22892	1.4127	0.002005	0.018571	1.4127		novel_64	364.825	101.397	1.8237	4.8125e-27	7.0584e-26	ENSAPLT00000011430	ENSAPLG00000010971	GUCY1A1	transcript	199.617	638.704	-1.56186	3.98384e-08	1.75435e-06
novel_circ_0011345	26.6589	9.22892	1.4127	0.002005	0.018571	1.4127		novel_64	364.825	101.397	1.8237	4.8125e-27	7.0584e-26	ENSAPLT00000002359	ENSAPLG00000001882	COL6A1	transcript	77.9862	2.81022	4.90622	2.72103e-21	9.30787e-19
novel_circ_0019977	4.16235	0	2.4567	0.0073643	0.046321	2.4567		novel_64	364.825	101.397	1.8237	4.8125e-27	7.0584e-26	ENSAPLT00000002878	ENSAPLG00000002637	-	transcript	80.5529	16.4487	2.4225	3.25015e-08	1.45637e-06
novel_circ_0019977	4.16235	0	2.4567	0.0073643	0.046321	2.4567		novel_64	364.825	101.397	1.8237	4.8125e-27	7.0584e-26	ENSAPLT00000003850	ENSAPLG00000003767	SDC4	transcript	932.928	269.305	1.91258	3.56037e-11	3.14297e-09
novel_circ_0019977	4.16235	0	2.4567	0.0073643	0.046321	2.4567		novel_64	364.825	101.397	1.8237	4.8125e-27	7.0584e-26	ENSAPLT00000006375	ENSAPLG00000006103	ANXA2	transcript	1250.97	821.854	0.728284	0.0070523	0.048499
novel_circ_0019977	4.16235	0	2.4567	0.0073643	0.046321	2.4567		novel_64	364.825	101.397	1.8237	4.8125e-27	7.0584e-26	ENSAPLT00000017163	ENSAPLG00000016444	-	transcript	0.882092	0.00911853	6.19479	1.56612e-06	4.35107e-05
novel_circ_0019977	4.16235	0	2.4567	0.0073643	0.046321	2.4567		novel_64	364.825	101.397	1.8237	4.8125e-27	7.0584e-26	ENSAPLT00000007697	ENSAPLG00000007357	-	transcript	18.9737	61.4042	-1.57801	0.000429748	0.00520042
novel_circ_0019977	4.16235	0	2.4567	0.0073643	0.046321	2.4567		novel_64	364.825	101.397	1.8237	4.8125e-27	7.0584e-26	ENSAPLT00000011594	ENSAPLG00000011133	FDFT1	transcript	40.4305	133.645	-1.60236	0.000135664	0.00199523
novel_circ_0019977	4.16235	0	2.4567	0.0073643	0.046321	2.4567		novel_64	364.825	101.397	1.8237	4.8125e-27	7.0584e-26	ENSAPLT00000014340	ENSAPLG00000013771	CDKN1A	transcript	209.866	52.4255	2.12625	5.27564e-10	3.66824e-08
novel_circ_0019977	4.16235	0	2.4567	0.0073643	0.046321	2.4567		novel_64	364.825	101.397	1.8237	4.8125e-27	7.0584e-26	ENSAPLT00000007808	ENSAPLG00000007508	-	transcript	38.628	3.32133	3.61628	0.000733092	0.00800177
novel_circ_0019977	4.16235	0	2.4567	0.0073643	0.046321	2.4567		novel_64	364.825	101.397	1.8237	4.8125e-27	7.0584e-26	ENSAPLT00000011430	ENSAPLG00000010971	GUCY1A1	transcript	199.617	638.704	-1.56186	3.98384e-08	1.75435e-06
novel_circ_0019977	4.16235	0	2.4567	0.0073643	0.046321	2.4567		novel_64	364.825	101.397	1.8237	4.8125e-27	7.0584e-26	ENSAPLT00000002359	ENSAPLG00000001882	COL6A1	transcript	77.9862	2.81022	4.90622	2.72103e-21	9.30787e-19
novel_circ_0006151	0.928286	13.2574	-3.0725	2.0933e-05	0.00052748	-3.0725		novel_64	364.825	101.397	1.8237	4.8125e-27	7.0584e-26	ENSAPLT00000002878	ENSAPLG00000002637	-	transcript	80.5529	16.4487	2.4225	3.25015e-08	1.45637e-06
novel_circ_0006151	0.928286	13.2574	-3.0725	2.0933e-05	0.00052748	-3.0725		novel_64	364.825	101.397	1.8237	4.8125e-27	7.0584e-26	ENSAPLT00000003850	ENSAPLG00000003767	SDC4	transcript	932.928	269.305	1.91258	3.56037e-11	3.14297e-09
novel_circ_0006151	0.928286	13.2574	-3.0725	2.0933e-05	0.00052748	-3.0725		novel_64	364.825	101.397	1.8237	4.8125e-27	7.0584e-26	ENSAPLT00000006375	ENSAPLG00000006103	ANXA2	transcript	1250.97	821.854	0.728284	0.0070523	0.048499
novel_circ_0006151	0.928286	13.2574	-3.0725	2.0933e-05	0.00052748	-3.0725		novel_64	364.825	101.397	1.8237	4.8125e-27	7.0584e-26	ENSAPLT00000017163	ENSAPLG00000016444	-	transcript	0.882092	0.00911853	6.19479	1.56612e-06	4.35107e-05
novel_circ_0006151	0.928286	13.2574	-3.0725	2.0933e-05	0.00052748	-3.0725		novel_64	364.825	101.397	1.8237	4.8125e-27	7.0584e-26	ENSAPLT00000007697	ENSAPLG00000007357	-	transcript	18.9737	61.4042	-1.57801	0.000429748	0.00520042
novel_circ_0006151	0.928286	13.2574	-3.0725	2.0933e-05	0.00052748	-3.0725		novel_64	364.825	101.397	1.8237	4.8125e-27	7.0584e-26	ENSAPLT00000011594	ENSAPLG00000011133	FDFT1	transcript	40.4305	133.645	-1.60236	0.000135664	0.00199523
novel_circ_0006151	0.928286	13.2574	-3.0725	2.0933e-05	0.00052748	-3.0725		novel_64	364.825	101.397	1.8237	4.8125e-27	7.0584e-26	ENSAPLT00000014340	ENSAPLG00000013771	CDKN1A	transcript	209.866	52.4255	2.12625	5.27564e-10	3.66824e-08
novel_circ_0006151	0.928286	13.2574	-3.0725	2.0933e-05	0.00052748	-3.0725		novel_64	364.825	101.397	1.8237	4.8125e-27	7.0584e-26	ENSAPLT00000007808	ENSAPLG00000007508	-	transcript	38.628	3.32133	3.61628	0.000733092	0.00800177
novel_circ_0006151	0.928286	13.2574	-3.0725	2.0933e-05	0.00052748	-3.0725		novel_64	364.825	101.397	1.8237	4.8125e-27	7.0584e-26	ENSAPLT00000011430	ENSAPLG00000010971	GUCY1A1	transcript	199.617	638.704	-1.56186	3.98384e-08	1.75435e-06
novel_circ_0006151	0.928286	13.2574	-3.0725	2.0933e-05	0.00052748	-3.0725		novel_64	364.825	101.397	1.8237	4.8125e-27	7.0584e-26	ENSAPLT00000002359	ENSAPLG00000001882	COL6A1	transcript	77.9862	2.81022	4.90622	2.72103e-21	9.30787e-19
novel_circ_0015438	4.66344	0	2.6647	0.0033905	0.027401	2.6647		novel_64	364.825	101.397	1.8237	4.8125e-27	7.0584e-26	ENSAPLT00000002878	ENSAPLG00000002637	-	transcript	80.5529	16.4487	2.4225	3.25015e-08	1.45637e-06
novel_circ_0015438	4.66344	0	2.6647	0.0033905	0.027401	2.6647		novel_64	364.825	101.397	1.8237	4.8125e-27	7.0584e-26	ENSAPLT00000003850	ENSAPLG00000003767	SDC4	transcript	932.928	269.305	1.91258	3.56037e-11	3.14297e-09
novel_circ_0015438	4.66344	0	2.6647	0.0033905	0.027401	2.6647		novel_64	364.825	101.397	1.8237	4.8125e-27	7.0584e-26	ENSAPLT00000006375	ENSAPLG00000006103	ANXA2	transcript	1250.97	821.854	0.728284	0.0070523	0.048499
novel_circ_0015438	4.66344	0	2.6647	0.0033905	0.027401	2.6647		novel_64	364.825	101.397	1.8237	4.8125e-27	7.0584e-26	ENSAPLT00000017163	ENSAPLG00000016444	-	transcript	0.882092	0.00911853	6.19479	1.56612e-06	4.35107e-05
novel_circ_0015438	4.66344	0	2.6647	0.0033905	0.027401	2.6647		novel_64	364.825	101.397	1.8237	4.8125e-27	7.0584e-26	ENSAPLT00000007697	ENSAPLG00000007357	-	transcript	18.9737	61.4042	-1.57801	0.000429748	0.00520042
novel_circ_0015438	4.66344	0	2.6647	0.0033905	0.027401	2.6647		novel_64	364.825	101.397	1.8237	4.8125e-27	7.0584e-26	ENSAPLT00000011594	ENSAPLG00000011133	FDFT1	transcript	40.4305	133.645	-1.60236	0.000135664	0.00199523
novel_circ_0015438	4.66344	0	2.6647	0.0033905	0.027401	2.6647		novel_64	364.825	101.397	1.8237	4.8125e-27	7.0584e-26	ENSAPLT00000014340	ENSAPLG00000013771	CDKN1A	transcript	209.866	52.4255	2.12625	5.27564e-10	3.66824e-08
novel_circ_0015438	4.66344	0	2.6647	0.0033905	0.027401	2.6647		novel_64	364.825	101.397	1.8237	4.8125e-27	7.0584e-26	ENSAPLT00000007808	ENSAPLG00000007508	-	transcript	38.628	3.32133	3.61628	0.000733092	0.00800177
novel_circ_0015438	4.66344	0	2.6647	0.0033905	0.027401	2.6647		novel_64	364.825	101.397	1.8237	4.8125e-27	7.0584e-26	ENSAPLT00000011430	ENSAPLG00000010971	GUCY1A1	transcript	199.617	638.704	-1.56186	3.98384e-08	1.75435e-06
novel_circ_0015438	4.66344	0	2.6647	0.0033905	0.027401	2.6647		novel_64	364.825	101.397	1.8237	4.8125e-27	7.0584e-26	ENSAPLT00000002359	ENSAPLG00000001882	COL6A1	transcript	77.9862	2.81022	4.90622	2.72103e-21	9.30787e-19
novel_circ_0009839	16.5396	0	4.29	1.9462e-07	1.0966e-05	4.29		novel_64	364.825	101.397	1.8237	4.8125e-27	7.0584e-26	ENSAPLT00000002878	ENSAPLG00000002637	-	transcript	80.5529	16.4487	2.4225	3.25015e-08	1.45637e-06
novel_circ_0009839	16.5396	0	4.29	1.9462e-07	1.0966e-05	4.29		novel_64	364.825	101.397	1.8237	4.8125e-27	7.0584e-26	ENSAPLT00000003850	ENSAPLG00000003767	SDC4	transcript	932.928	269.305	1.91258	3.56037e-11	3.14297e-09
novel_circ_0009839	16.5396	0	4.29	1.9462e-07	1.0966e-05	4.29		novel_64	364.825	101.397	1.8237	4.8125e-27	7.0584e-26	ENSAPLT00000006375	ENSAPLG00000006103	ANXA2	transcript	1250.97	821.854	0.728284	0.0070523	0.048499
novel_circ_0009839	16.5396	0	4.29	1.9462e-07	1.0966e-05	4.29		novel_64	364.825	101.397	1.8237	4.8125e-27	7.0584e-26	ENSAPLT00000017163	ENSAPLG00000016444	-	transcript	0.882092	0.00911853	6.19479	1.56612e-06	4.35107e-05
novel_circ_0009839	16.5396	0	4.29	1.9462e-07	1.0966e-05	4.29		novel_64	364.825	101.397	1.8237	4.8125e-27	7.0584e-26	ENSAPLT00000007697	ENSAPLG00000007357	-	transcript	18.9737	61.4042	-1.57801	0.000429748	0.00520042
novel_circ_0009839	16.5396	0	4.29	1.9462e-07	1.0966e-05	4.29		novel_64	364.825	101.397	1.8237	4.8125e-27	7.0584e-26	ENSAPLT00000011594	ENSAPLG00000011133	FDFT1	transcript	40.4305	133.645	-1.60236	0.000135664	0.00199523
novel_circ_0009839	16.5396	0	4.29	1.9462e-07	1.0966e-05	4.29		novel_64	364.825	101.397	1.8237	4.8125e-27	7.0584e-26	ENSAPLT00000014340	ENSAPLG00000013771	CDKN1A	transcript	209.866	52.4255	2.12625	5.27564e-10	3.66824e-08
novel_circ_0009839	16.5396	0	4.29	1.9462e-07	1.0966e-05	4.29		novel_64	364.825	101.397	1.8237	4.8125e-27	7.0584e-26	ENSAPLT00000007808	ENSAPLG00000007508	-	transcript	38.628	3.32133	3.61628	0.000733092	0.00800177
novel_circ_0009839	16.5396	0	4.29	1.9462e-07	1.0966e-05	4.29		novel_64	364.825	101.397	1.8237	4.8125e-27	7.0584e-26	ENSAPLT00000011430	ENSAPLG00000010971	GUCY1A1	transcript	199.617	638.704	-1.56186	3.98384e-08	1.75435e-06
novel_circ_0009839	16.5396	0	4.29	1.9462e-07	1.0966e-05	4.29		novel_64	364.825	101.397	1.8237	4.8125e-27	7.0584e-26	ENSAPLT00000002359	ENSAPLG00000001882	COL6A1	transcript	77.9862	2.81022	4.90622	2.72103e-21	9.30787e-19
novel_circ_0018683	2.76616	14.5473	-2.1324	0.0004978	0.0067545	-2.1324		novel_64	364.825	101.397	1.8237	4.8125e-27	7.0584e-26	ENSAPLT00000002878	ENSAPLG00000002637	-	transcript	80.5529	16.4487	2.4225	3.25015e-08	1.45637e-06
novel_circ_0018683	2.76616	14.5473	-2.1324	0.0004978	0.0067545	-2.1324		novel_64	364.825	101.397	1.8237	4.8125e-27	7.0584e-26	ENSAPLT00000003850	ENSAPLG00000003767	SDC4	transcript	932.928	269.305	1.91258	3.56037e-11	3.14297e-09
novel_circ_0018683	2.76616	14.5473	-2.1324	0.0004978	0.0067545	-2.1324		novel_64	364.825	101.397	1.8237	4.8125e-27	7.0584e-26	ENSAPLT00000006375	ENSAPLG00000006103	ANXA2	transcript	1250.97	821.854	0.728284	0.0070523	0.048499
novel_circ_0018683	2.76616	14.5473	-2.1324	0.0004978	0.0067545	-2.1324		novel_64	364.825	101.397	1.8237	4.8125e-27	7.0584e-26	ENSAPLT00000017163	ENSAPLG00000016444	-	transcript	0.882092	0.00911853	6.19479	1.56612e-06	4.35107e-05
novel_circ_0018683	2.76616	14.5473	-2.1324	0.0004978	0.0067545	-2.1324		novel_64	364.825	101.397	1.8237	4.8125e-27	7.0584e-26	ENSAPLT00000007697	ENSAPLG00000007357	-	transcript	18.9737	61.4042	-1.57801	0.000429748	0.00520042
novel_circ_0018683	2.76616	14.5473	-2.1324	0.0004978	0.0067545	-2.1324		novel_64	364.825	101.397	1.8237	4.8125e-27	7.0584e-26	ENSAPLT00000011594	ENSAPLG00000011133	FDFT1	transcript	40.4305	133.645	-1.60236	0.000135664	0.00199523
novel_circ_0018683	2.76616	14.5473	-2.1324	0.0004978	0.0067545	-2.1324		novel_64	364.825	101.397	1.8237	4.8125e-27	7.0584e-26	ENSAPLT00000014340	ENSAPLG00000013771	CDKN1A	transcript	209.866	52.4255	2.12625	5.27564e-10	3.66824e-08
novel_circ_0018683	2.76616	14.5473	-2.1324	0.0004978	0.0067545	-2.1324		novel_64	364.825	101.397	1.8237	4.8125e-27	7.0584e-26	ENSAPLT00000007808	ENSAPLG00000007508	-	transcript	38.628	3.32133	3.61628	0.000733092	0.00800177
novel_circ_0018683	2.76616	14.5473	-2.1324	0.0004978	0.0067545	-2.1324		novel_64	364.825	101.397	1.8237	4.8125e-27	7.0584e-26	ENSAPLT00000011430	ENSAPLG00000010971	GUCY1A1	transcript	199.617	638.704	-1.56186	3.98384e-08	1.75435e-06
novel_circ_0018683	2.76616	14.5473	-2.1324	0.0004978	0.0067545	-2.1324		novel_64	364.825	101.397	1.8237	4.8125e-27	7.0584e-26	ENSAPLT00000002359	ENSAPLG00000001882	COL6A1	transcript	77.9862	2.81022	4.90622	2.72103e-21	9.30787e-19
novel_circ_0015938	6.92669	0	3.1876	0.00031846	0.0047771	3.1876		novel_64	364.825	101.397	1.8237	4.8125e-27	7.0584e-26	ENSAPLT00000002878	ENSAPLG00000002637	-	transcript	80.5529	16.4487	2.4225	3.25015e-08	1.45637e-06
novel_circ_0015938	6.92669	0	3.1876	0.00031846	0.0047771	3.1876		novel_64	364.825	101.397	1.8237	4.8125e-27	7.0584e-26	ENSAPLT00000003850	ENSAPLG00000003767	SDC4	transcript	932.928	269.305	1.91258	3.56037e-11	3.14297e-09
novel_circ_0015938	6.92669	0	3.1876	0.00031846	0.0047771	3.1876		novel_64	364.825	101.397	1.8237	4.8125e-27	7.0584e-26	ENSAPLT00000006375	ENSAPLG00000006103	ANXA2	transcript	1250.97	821.854	0.728284	0.0070523	0.048499
novel_circ_0015938	6.92669	0	3.1876	0.00031846	0.0047771	3.1876		novel_64	364.825	101.397	1.8237	4.8125e-27	7.0584e-26	ENSAPLT00000017163	ENSAPLG00000016444	-	transcript	0.882092	0.00911853	6.19479	1.56612e-06	4.35107e-05
novel_circ_0015938	6.92669	0	3.1876	0.00031846	0.0047771	3.1876		novel_64	364.825	101.397	1.8237	4.8125e-27	7.0584e-26	ENSAPLT00000007697	ENSAPLG00000007357	-	transcript	18.9737	61.4042	-1.57801	0.000429748	0.00520042
novel_circ_0015938	6.92669	0	3.1876	0.00031846	0.0047771	3.1876		novel_64	364.825	101.397	1.8237	4.8125e-27	7.0584e-26	ENSAPLT00000011594	ENSAPLG00000011133	FDFT1	transcript	40.4305	133.645	-1.60236	0.000135664	0.00199523
novel_circ_0015938	6.92669	0	3.1876	0.00031846	0.0047771	3.1876		novel_64	364.825	101.397	1.8237	4.8125e-27	7.0584e-26	ENSAPLT00000014340	ENSAPLG00000013771	CDKN1A	transcript	209.866	52.4255	2.12625	5.27564e-10	3.66824e-08
novel_circ_0015938	6.92669	0	3.1876	0.00031846	0.0047771	3.1876		novel_64	364.825	101.397	1.8237	4.8125e-27	7.0584e-26	ENSAPLT00000007808	ENSAPLG00000007508	-	transcript	38.628	3.32133	3.61628	0.000733092	0.00800177
novel_circ_0015938	6.92669	0	3.1876	0.00031846	0.0047771	3.1876		novel_64	364.825	101.397	1.8237	4.8125e-27	7.0584e-26	ENSAPLT00000011430	ENSAPLG00000010971	GUCY1A1	transcript	199.617	638.704	-1.56186	3.98384e-08	1.75435e-06
novel_circ_0015938	6.92669	0	3.1876	0.00031846	0.0047771	3.1876		novel_64	364.825	101.397	1.8237	4.8125e-27	7.0584e-26	ENSAPLT00000002359	ENSAPLG00000001882	COL6A1	transcript	77.9862	2.81022	4.90622	2.72103e-21	9.30787e-19
novel_circ_0015476	11.3022	0.784377	2.9005	0.00016229	0.0028627	2.9005		novel_64	364.825	101.397	1.8237	4.8125e-27	7.0584e-26	ENSAPLT00000002878	ENSAPLG00000002637	-	transcript	80.5529	16.4487	2.4225	3.25015e-08	1.45637e-06
novel_circ_0015476	11.3022	0.784377	2.9005	0.00016229	0.0028627	2.9005		novel_64	364.825	101.397	1.8237	4.8125e-27	7.0584e-26	ENSAPLT00000003850	ENSAPLG00000003767	SDC4	transcript	932.928	269.305	1.91258	3.56037e-11	3.14297e-09
novel_circ_0015476	11.3022	0.784377	2.9005	0.00016229	0.0028627	2.9005		novel_64	364.825	101.397	1.8237	4.8125e-27	7.0584e-26	ENSAPLT00000006375	ENSAPLG00000006103	ANXA2	transcript	1250.97	821.854	0.728284	0.0070523	0.048499
novel_circ_0015476	11.3022	0.784377	2.9005	0.00016229	0.0028627	2.9005		novel_64	364.825	101.397	1.8237	4.8125e-27	7.0584e-26	ENSAPLT00000017163	ENSAPLG00000016444	-	transcript	0.882092	0.00911853	6.19479	1.56612e-06	4.35107e-05
novel_circ_0015476	11.3022	0.784377	2.9005	0.00016229	0.0028627	2.9005		novel_64	364.825	101.397	1.8237	4.8125e-27	7.0584e-26	ENSAPLT00000007697	ENSAPLG00000007357	-	transcript	18.9737	61.4042	-1.57801	0.000429748	0.00520042
novel_circ_0015476	11.3022	0.784377	2.9005	0.00016229	0.0028627	2.9005		novel_64	364.825	101.397	1.8237	4.8125e-27	7.0584e-26	ENSAPLT00000011594	ENSAPLG00000011133	FDFT1	transcript	40.4305	133.645	-1.60236	0.000135664	0.00199523
novel_circ_0015476	11.3022	0.784377	2.9005	0.00016229	0.0028627	2.9005		novel_64	364.825	101.397	1.8237	4.8125e-27	7.0584e-26	ENSAPLT00000014340	ENSAPLG00000013771	CDKN1A	transcript	209.866	52.4255	2.12625	5.27564e-10	3.66824e-08
novel_circ_0015476	11.3022	0.784377	2.9005	0.00016229	0.0028627	2.9005		novel_64	364.825	101.397	1.8237	4.8125e-27	7.0584e-26	ENSAPLT00000007808	ENSAPLG00000007508	-	transcript	38.628	3.32133	3.61628	0.000733092	0.00800177
novel_circ_0015476	11.3022	0.784377	2.9005	0.00016229	0.0028627	2.9005		novel_64	364.825	101.397	1.8237	4.8125e-27	7.0584e-26	ENSAPLT00000011430	ENSAPLG00000010971	GUCY1A1	transcript	199.617	638.704	-1.56186	3.98384e-08	1.75435e-06
novel_circ_0015476	11.3022	0.784377	2.9005	0.00016229	0.0028627	2.9005		novel_64	364.825	101.397	1.8237	4.8125e-27	7.0584e-26	ENSAPLT00000002359	ENSAPLG00000001882	COL6A1	transcript	77.9862	2.81022	4.90622	2.72103e-21	9.30787e-19
novel_circ_0006153	0	9.43937	-3.7862	1.0682e-05	0.00029886	-3.7862		novel_64	364.825	101.397	1.8237	4.8125e-27	7.0584e-26	ENSAPLT00000002878	ENSAPLG00000002637	-	transcript	80.5529	16.4487	2.4225	3.25015e-08	1.45637e-06
novel_circ_0006153	0	9.43937	-3.7862	1.0682e-05	0.00029886	-3.7862		novel_64	364.825	101.397	1.8237	4.8125e-27	7.0584e-26	ENSAPLT00000003850	ENSAPLG00000003767	SDC4	transcript	932.928	269.305	1.91258	3.56037e-11	3.14297e-09
novel_circ_0006153	0	9.43937	-3.7862	1.0682e-05	0.00029886	-3.7862		novel_64	364.825	101.397	1.8237	4.8125e-27	7.0584e-26	ENSAPLT00000006375	ENSAPLG00000006103	ANXA2	transcript	1250.97	821.854	0.728284	0.0070523	0.048499
novel_circ_0006153	0	9.43937	-3.7862	1.0682e-05	0.00029886	-3.7862		novel_64	364.825	101.397	1.8237	4.8125e-27	7.0584e-26	ENSAPLT00000017163	ENSAPLG00000016444	-	transcript	0.882092	0.00911853	6.19479	1.56612e-06	4.35107e-05
novel_circ_0006153	0	9.43937	-3.7862	1.0682e-05	0.00029886	-3.7862		novel_64	364.825	101.397	1.8237	4.8125e-27	7.0584e-26	ENSAPLT00000007697	ENSAPLG00000007357	-	transcript	18.9737	61.4042	-1.57801	0.000429748	0.00520042
novel_circ_0006153	0	9.43937	-3.7862	1.0682e-05	0.00029886	-3.7862		novel_64	364.825	101.397	1.8237	4.8125e-27	7.0584e-26	ENSAPLT00000011594	ENSAPLG00000011133	FDFT1	transcript	40.4305	133.645	-1.60236	0.000135664	0.00199523
novel_circ_0006153	0	9.43937	-3.7862	1.0682e-05	0.00029886	-3.7862		novel_64	364.825	101.397	1.8237	4.8125e-27	7.0584e-26	ENSAPLT00000014340	ENSAPLG00000013771	CDKN1A	transcript	209.866	52.4255	2.12625	5.27564e-10	3.66824e-08
novel_circ_0006153	0	9.43937	-3.7862	1.0682e-05	0.00029886	-3.7862		novel_64	364.825	101.397	1.8237	4.8125e-27	7.0584e-26	ENSAPLT00000007808	ENSAPLG00000007508	-	transcript	38.628	3.32133	3.61628	0.000733092	0.00800177
novel_circ_0006153	0	9.43937	-3.7862	1.0682e-05	0.00029886	-3.7862		novel_64	364.825	101.397	1.8237	4.8125e-27	7.0584e-26	ENSAPLT00000011430	ENSAPLG00000010971	GUCY1A1	transcript	199.617	638.704	-1.56186	3.98384e-08	1.75435e-06
novel_circ_0006153	0	9.43937	-3.7862	1.0682e-05	0.00029886	-3.7862		novel_64	364.825	101.397	1.8237	4.8125e-27	7.0584e-26	ENSAPLT00000002359	ENSAPLG00000001882	COL6A1	transcript	77.9862	2.81022	4.90622	2.72103e-21	9.30787e-19
novel_circ_0006156	67.379	109.175	-0.69145	0.00026484	0.0041808	-0.69145		novel_64	364.825	101.397	1.8237	4.8125e-27	7.0584e-26	ENSAPLT00000002878	ENSAPLG00000002637	-	transcript	80.5529	16.4487	2.4225	3.25015e-08	1.45637e-06
novel_circ_0006156	67.379	109.175	-0.69145	0.00026484	0.0041808	-0.69145		novel_64	364.825	101.397	1.8237	4.8125e-27	7.0584e-26	ENSAPLT00000003850	ENSAPLG00000003767	SDC4	transcript	932.928	269.305	1.91258	3.56037e-11	3.14297e-09
novel_circ_0006156	67.379	109.175	-0.69145	0.00026484	0.0041808	-0.69145		novel_64	364.825	101.397	1.8237	4.8125e-27	7.0584e-26	ENSAPLT00000006375	ENSAPLG00000006103	ANXA2	transcript	1250.97	821.854	0.728284	0.0070523	0.048499
novel_circ_0006156	67.379	109.175	-0.69145	0.00026484	0.0041808	-0.69145		novel_64	364.825	101.397	1.8237	4.8125e-27	7.0584e-26	ENSAPLT00000017163	ENSAPLG00000016444	-	transcript	0.882092	0.00911853	6.19479	1.56612e-06	4.35107e-05
novel_circ_0006156	67.379	109.175	-0.69145	0.00026484	0.0041808	-0.69145		novel_64	364.825	101.397	1.8237	4.8125e-27	7.0584e-26	ENSAPLT00000007697	ENSAPLG00000007357	-	transcript	18.9737	61.4042	-1.57801	0.000429748	0.00520042
novel_circ_0006156	67.379	109.175	-0.69145	0.00026484	0.0041808	-0.69145		novel_64	364.825	101.397	1.8237	4.8125e-27	7.0584e-26	ENSAPLT00000011594	ENSAPLG00000011133	FDFT1	transcript	40.4305	133.645	-1.60236	0.000135664	0.00199523
novel_circ_0006156	67.379	109.175	-0.69145	0.00026484	0.0041808	-0.69145		novel_64	364.825	101.397	1.8237	4.8125e-27	7.0584e-26	ENSAPLT00000014340	ENSAPLG00000013771	CDKN1A	transcript	209.866	52.4255	2.12625	5.27564e-10	3.66824e-08
novel_circ_0006156	67.379	109.175	-0.69145	0.00026484	0.0041808	-0.69145		novel_64	364.825	101.397	1.8237	4.8125e-27	7.0584e-26	ENSAPLT00000007808	ENSAPLG00000007508	-	transcript	38.628	3.32133	3.61628	0.000733092	0.00800177
novel_circ_0006156	67.379	109.175	-0.69145	0.00026484	0.0041808	-0.69145		novel_64	364.825	101.397	1.8237	4.8125e-27	7.0584e-26	ENSAPLT00000011430	ENSAPLG00000010971	GUCY1A1	transcript	199.617	638.704	-1.56186	3.98384e-08	1.75435e-06
novel_circ_0006156	67.379	109.175	-0.69145	0.00026484	0.0041808	-0.69145		novel_64	364.825	101.397	1.8237	4.8125e-27	7.0584e-26	ENSAPLT00000002359	ENSAPLG00000001882	COL6A1	transcript	77.9862	2.81022	4.90622	2.72103e-21	9.30787e-19
novel_circ_0013872	22.5596	43.4483	-0.90568	0.0058857	0.040199	-0.90568		novel_64	364.825	101.397	1.8237	4.8125e-27	7.0584e-26	ENSAPLT00000002878	ENSAPLG00000002637	-	transcript	80.5529	16.4487	2.4225	3.25015e-08	1.45637e-06
novel_circ_0013872	22.5596	43.4483	-0.90568	0.0058857	0.040199	-0.90568		novel_64	364.825	101.397	1.8237	4.8125e-27	7.0584e-26	ENSAPLT00000003850	ENSAPLG00000003767	SDC4	transcript	932.928	269.305	1.91258	3.56037e-11	3.14297e-09
novel_circ_0013872	22.5596	43.4483	-0.90568	0.0058857	0.040199	-0.90568		novel_64	364.825	101.397	1.8237	4.8125e-27	7.0584e-26	ENSAPLT00000006375	ENSAPLG00000006103	ANXA2	transcript	1250.97	821.854	0.728284	0.0070523	0.048499
novel_circ_0013872	22.5596	43.4483	-0.90568	0.0058857	0.040199	-0.90568		novel_64	364.825	101.397	1.8237	4.8125e-27	7.0584e-26	ENSAPLT00000017163	ENSAPLG00000016444	-	transcript	0.882092	0.00911853	6.19479	1.56612e-06	4.35107e-05
novel_circ_0013872	22.5596	43.4483	-0.90568	0.0058857	0.040199	-0.90568		novel_64	364.825	101.397	1.8237	4.8125e-27	7.0584e-26	ENSAPLT00000007697	ENSAPLG00000007357	-	transcript	18.9737	61.4042	-1.57801	0.000429748	0.00520042
novel_circ_0013872	22.5596	43.4483	-0.90568	0.0058857	0.040199	-0.90568		novel_64	364.825	101.397	1.8237	4.8125e-27	7.0584e-26	ENSAPLT00000011594	ENSAPLG00000011133	FDFT1	transcript	40.4305	133.645	-1.60236	0.000135664	0.00199523
novel_circ_0013872	22.5596	43.4483	-0.90568	0.0058857	0.040199	-0.90568		novel_64	364.825	101.397	1.8237	4.8125e-27	7.0584e-26	ENSAPLT00000014340	ENSAPLG00000013771	CDKN1A	transcript	209.866	52.4255	2.12625	5.27564e-10	3.66824e-08
novel_circ_0013872	22.5596	43.4483	-0.90568	0.0058857	0.040199	-0.90568		novel_64	364.825	101.397	1.8237	4.8125e-27	7.0584e-26	ENSAPLT00000007808	ENSAPLG00000007508	-	transcript	38.628	3.32133	3.61628	0.000733092	0.00800177
novel_circ_0013872	22.5596	43.4483	-0.90568	0.0058857	0.040199	-0.90568		novel_64	364.825	101.397	1.8237	4.8125e-27	7.0584e-26	ENSAPLT00000011430	ENSAPLG00000010971	GUCY1A1	transcript	199.617	638.704	-1.56186	3.98384e-08	1.75435e-06
novel_circ_0013872	22.5596	43.4483	-0.90568	0.0058857	0.040199	-0.90568		novel_64	364.825	101.397	1.8237	4.8125e-27	7.0584e-26	ENSAPLT00000002359	ENSAPLG00000001882	COL6A1	transcript	77.9862	2.81022	4.90622	2.72103e-21	9.30787e-19
novel_circ_0012731	147.13	100.123	0.55247	0.00095712	0.011094	0.55247		novel_64	364.825	101.397	1.8237	4.8125e-27	7.0584e-26	ENSAPLT00000002878	ENSAPLG00000002637	-	transcript	80.5529	16.4487	2.4225	3.25015e-08	1.45637e-06
novel_circ_0012731	147.13	100.123	0.55247	0.00095712	0.011094	0.55247		novel_64	364.825	101.397	1.8237	4.8125e-27	7.0584e-26	ENSAPLT00000003850	ENSAPLG00000003767	SDC4	transcript	932.928	269.305	1.91258	3.56037e-11	3.14297e-09
novel_circ_0012731	147.13	100.123	0.55247	0.00095712	0.011094	0.55247		novel_64	364.825	101.397	1.8237	4.8125e-27	7.0584e-26	ENSAPLT00000006375	ENSAPLG00000006103	ANXA2	transcript	1250.97	821.854	0.728284	0.0070523	0.048499
novel_circ_0012731	147.13	100.123	0.55247	0.00095712	0.011094	0.55247		novel_64	364.825	101.397	1.8237	4.8125e-27	7.0584e-26	ENSAPLT00000017163	ENSAPLG00000016444	-	transcript	0.882092	0.00911853	6.19479	1.56612e-06	4.35107e-05
novel_circ_0012731	147.13	100.123	0.55247	0.00095712	0.011094	0.55247		novel_64	364.825	101.397	1.8237	4.8125e-27	7.0584e-26	ENSAPLT00000007697	ENSAPLG00000007357	-	transcript	18.9737	61.4042	-1.57801	0.000429748	0.00520042
novel_circ_0012731	147.13	100.123	0.55247	0.00095712	0.011094	0.55247		novel_64	364.825	101.397	1.8237	4.8125e-27	7.0584e-26	ENSAPLT00000011594	ENSAPLG00000011133	FDFT1	transcript	40.4305	133.645	-1.60236	0.000135664	0.00199523
novel_circ_0012731	147.13	100.123	0.55247	0.00095712	0.011094	0.55247		novel_64	364.825	101.397	1.8237	4.8125e-27	7.0584e-26	ENSAPLT00000014340	ENSAPLG00000013771	CDKN1A	transcript	209.866	52.4255	2.12625	5.27564e-10	3.66824e-08
novel_circ_0012731	147.13	100.123	0.55247	0.00095712	0.011094	0.55247		novel_64	364.825	101.397	1.8237	4.8125e-27	7.0584e-26	ENSAPLT00000007808	ENSAPLG00000007508	-	transcript	38.628	3.32133	3.61628	0.000733092	0.00800177
novel_circ_0012731	147.13	100.123	0.55247	0.00095712	0.011094	0.55247		novel_64	364.825	101.397	1.8237	4.8125e-27	7.0584e-26	ENSAPLT00000011430	ENSAPLG00000010971	GUCY1A1	transcript	199.617	638.704	-1.56186	3.98384e-08	1.75435e-06
novel_circ_0012731	147.13	100.123	0.55247	0.00095712	0.011094	0.55247		novel_64	364.825	101.397	1.8237	4.8125e-27	7.0584e-26	ENSAPLT00000002359	ENSAPLG00000001882	COL6A1	transcript	77.9862	2.81022	4.90622	2.72103e-21	9.30787e-19
novel_circ_0020385	4.67563	0	2.6324	0.0038799	0.030329	2.6324		novel_64	364.825	101.397	1.8237	4.8125e-27	7.0584e-26	ENSAPLT00000002878	ENSAPLG00000002637	-	transcript	80.5529	16.4487	2.4225	3.25015e-08	1.45637e-06
novel_circ_0020385	4.67563	0	2.6324	0.0038799	0.030329	2.6324		novel_64	364.825	101.397	1.8237	4.8125e-27	7.0584e-26	ENSAPLT00000003850	ENSAPLG00000003767	SDC4	transcript	932.928	269.305	1.91258	3.56037e-11	3.14297e-09
novel_circ_0020385	4.67563	0	2.6324	0.0038799	0.030329	2.6324		novel_64	364.825	101.397	1.8237	4.8125e-27	7.0584e-26	ENSAPLT00000006375	ENSAPLG00000006103	ANXA2	transcript	1250.97	821.854	0.728284	0.0070523	0.048499
novel_circ_0020385	4.67563	0	2.6324	0.0038799	0.030329	2.6324		novel_64	364.825	101.397	1.8237	4.8125e-27	7.0584e-26	ENSAPLT00000017163	ENSAPLG00000016444	-	transcript	0.882092	0.00911853	6.19479	1.56612e-06	4.35107e-05
novel_circ_0020385	4.67563	0	2.6324	0.0038799	0.030329	2.6324		novel_64	364.825	101.397	1.8237	4.8125e-27	7.0584e-26	ENSAPLT00000007697	ENSAPLG00000007357	-	transcript	18.9737	61.4042	-1.57801	0.000429748	0.00520042
novel_circ_0020385	4.67563	0	2.6324	0.0038799	0.030329	2.6324		novel_64	364.825	101.397	1.8237	4.8125e-27	7.0584e-26	ENSAPLT00000011594	ENSAPLG00000011133	FDFT1	transcript	40.4305	133.645	-1.60236	0.000135664	0.00199523
novel_circ_0020385	4.67563	0	2.6324	0.0038799	0.030329	2.6324		novel_64	364.825	101.397	1.8237	4.8125e-27	7.0584e-26	ENSAPLT00000014340	ENSAPLG00000013771	CDKN1A	transcript	209.866	52.4255	2.12625	5.27564e-10	3.66824e-08
novel_circ_0020385	4.67563	0	2.6324	0.0038799	0.030329	2.6324		novel_64	364.825	101.397	1.8237	4.8125e-27	7.0584e-26	ENSAPLT00000007808	ENSAPLG00000007508	-	transcript	38.628	3.32133	3.61628	0.000733092	0.00800177
novel_circ_0020385	4.67563	0	2.6324	0.0038799	0.030329	2.6324		novel_64	364.825	101.397	1.8237	4.8125e-27	7.0584e-26	ENSAPLT00000011430	ENSAPLG00000010971	GUCY1A1	transcript	199.617	638.704	-1.56186	3.98384e-08	1.75435e-06
novel_circ_0020385	4.67563	0	2.6324	0.0038799	0.030329	2.6324		novel_64	364.825	101.397	1.8237	4.8125e-27	7.0584e-26	ENSAPLT00000002359	ENSAPLG00000001882	COL6A1	transcript	77.9862	2.81022	4.90622	2.72103e-21	9.30787e-19
novel_circ_0015356	6.90332	0.739678	2.2148	0.0075016	0.046757	2.2148		novel_64	364.825	101.397	1.8237	4.8125e-27	7.0584e-26	ENSAPLT00000002878	ENSAPLG00000002637	-	transcript	80.5529	16.4487	2.4225	3.25015e-08	1.45637e-06
novel_circ_0015356	6.90332	0.739678	2.2148	0.0075016	0.046757	2.2148		novel_64	364.825	101.397	1.8237	4.8125e-27	7.0584e-26	ENSAPLT00000003850	ENSAPLG00000003767	SDC4	transcript	932.928	269.305	1.91258	3.56037e-11	3.14297e-09
novel_circ_0015356	6.90332	0.739678	2.2148	0.0075016	0.046757	2.2148		novel_64	364.825	101.397	1.8237	4.8125e-27	7.0584e-26	ENSAPLT00000006375	ENSAPLG00000006103	ANXA2	transcript	1250.97	821.854	0.728284	0.0070523	0.048499
novel_circ_0015356	6.90332	0.739678	2.2148	0.0075016	0.046757	2.2148		novel_64	364.825	101.397	1.8237	4.8125e-27	7.0584e-26	ENSAPLT00000017163	ENSAPLG00000016444	-	transcript	0.882092	0.00911853	6.19479	1.56612e-06	4.35107e-05
novel_circ_0015356	6.90332	0.739678	2.2148	0.0075016	0.046757	2.2148		novel_64	364.825	101.397	1.8237	4.8125e-27	7.0584e-26	ENSAPLT00000007697	ENSAPLG00000007357	-	transcript	18.9737	61.4042	-1.57801	0.000429748	0.00520042
novel_circ_0015356	6.90332	0.739678	2.2148	0.0075016	0.046757	2.2148		novel_64	364.825	101.397	1.8237	4.8125e-27	7.0584e-26	ENSAPLT00000011594	ENSAPLG00000011133	FDFT1	transcript	40.4305	133.645	-1.60236	0.000135664	0.00199523
novel_circ_0015356	6.90332	0.739678	2.2148	0.0075016	0.046757	2.2148		novel_64	364.825	101.397	1.8237	4.8125e-27	7.0584e-26	ENSAPLT00000014340	ENSAPLG00000013771	CDKN1A	transcript	209.866	52.4255	2.12625	5.27564e-10	3.66824e-08
novel_circ_0015356	6.90332	0.739678	2.2148	0.0075016	0.046757	2.2148		novel_64	364.825	101.397	1.8237	4.8125e-27	7.0584e-26	ENSAPLT00000007808	ENSAPLG00000007508	-	transcript	38.628	3.32133	3.61628	0.000733092	0.00800177
novel_circ_0015356	6.90332	0.739678	2.2148	0.0075016	0.046757	2.2148		novel_64	364.825	101.397	1.8237	4.8125e-27	7.0584e-26	ENSAPLT00000011430	ENSAPLG00000010971	GUCY1A1	transcript	199.617	638.704	-1.56186	3.98384e-08	1.75435e-06
novel_circ_0015356	6.90332	0.739678	2.2148	0.0075016	0.046757	2.2148		novel_64	364.825	101.397	1.8237	4.8125e-27	7.0584e-26	ENSAPLT00000002359	ENSAPLG00000001882	COL6A1	transcript	77.9862	2.81022	4.90622	2.72103e-21	9.30787e-19
novel_circ_0013042	13.7659	4.03658	1.565	0.0070315	0.045364	1.565		novel_64	364.825	101.397	1.8237	4.8125e-27	7.0584e-26	ENSAPLT00000002878	ENSAPLG00000002637	-	transcript	80.5529	16.4487	2.4225	3.25015e-08	1.45637e-06
novel_circ_0013042	13.7659	4.03658	1.565	0.0070315	0.045364	1.565		novel_64	364.825	101.397	1.8237	4.8125e-27	7.0584e-26	ENSAPLT00000003850	ENSAPLG00000003767	SDC4	transcript	932.928	269.305	1.91258	3.56037e-11	3.14297e-09
novel_circ_0013042	13.7659	4.03658	1.565	0.0070315	0.045364	1.565		novel_64	364.825	101.397	1.8237	4.8125e-27	7.0584e-26	ENSAPLT00000006375	ENSAPLG00000006103	ANXA2	transcript	1250.97	821.854	0.728284	0.0070523	0.048499
novel_circ_0013042	13.7659	4.03658	1.565	0.0070315	0.045364	1.565		novel_64	364.825	101.397	1.8237	4.8125e-27	7.0584e-26	ENSAPLT00000017163	ENSAPLG00000016444	-	transcript	0.882092	0.00911853	6.19479	1.56612e-06	4.35107e-05
novel_circ_0013042	13.7659	4.03658	1.565	0.0070315	0.045364	1.565		novel_64	364.825	101.397	1.8237	4.8125e-27	7.0584e-26	ENSAPLT00000007697	ENSAPLG00000007357	-	transcript	18.9737	61.4042	-1.57801	0.000429748	0.00520042
novel_circ_0013042	13.7659	4.03658	1.565	0.0070315	0.045364	1.565		novel_64	364.825	101.397	1.8237	4.8125e-27	7.0584e-26	ENSAPLT00000011594	ENSAPLG00000011133	FDFT1	transcript	40.4305	133.645	-1.60236	0.000135664	0.00199523
novel_circ_0013042	13.7659	4.03658	1.565	0.0070315	0.045364	1.565		novel_64	364.825	101.397	1.8237	4.8125e-27	7.0584e-26	ENSAPLT00000014340	ENSAPLG00000013771	CDKN1A	transcript	209.866	52.4255	2.12625	5.27564e-10	3.66824e-08
novel_circ_0013042	13.7659	4.03658	1.565	0.0070315	0.045364	1.565		novel_64	364.825	101.397	1.8237	4.8125e-27	7.0584e-26	ENSAPLT00000007808	ENSAPLG00000007508	-	transcript	38.628	3.32133	3.61628	0.000733092	0.00800177
novel_circ_0013042	13.7659	4.03658	1.565	0.0070315	0.045364	1.565		novel_64	364.825	101.397	1.8237	4.8125e-27	7.0584e-26	ENSAPLT00000011430	ENSAPLG00000010971	GUCY1A1	transcript	199.617	638.704	-1.56186	3.98384e-08	1.75435e-06
novel_circ_0013042	13.7659	4.03658	1.565	0.0070315	0.045364	1.565		novel_64	364.825	101.397	1.8237	4.8125e-27	7.0584e-26	ENSAPLT00000002359	ENSAPLG00000001882	COL6A1	transcript	77.9862	2.81022	4.90622	2.72103e-21	9.30787e-19
novel_circ_0009843	12.3081	0	3.9092	3.8231e-06	0.00012408	3.9092		novel_64	364.825	101.397	1.8237	4.8125e-27	7.0584e-26	ENSAPLT00000002878	ENSAPLG00000002637	-	transcript	80.5529	16.4487	2.4225	3.25015e-08	1.45637e-06
novel_circ_0009843	12.3081	0	3.9092	3.8231e-06	0.00012408	3.9092		novel_64	364.825	101.397	1.8237	4.8125e-27	7.0584e-26	ENSAPLT00000003850	ENSAPLG00000003767	SDC4	transcript	932.928	269.305	1.91258	3.56037e-11	3.14297e-09
novel_circ_0009843	12.3081	0	3.9092	3.8231e-06	0.00012408	3.9092		novel_64	364.825	101.397	1.8237	4.8125e-27	7.0584e-26	ENSAPLT00000006375	ENSAPLG00000006103	ANXA2	transcript	1250.97	821.854	0.728284	0.0070523	0.048499
novel_circ_0009843	12.3081	0	3.9092	3.8231e-06	0.00012408	3.9092		novel_64	364.825	101.397	1.8237	4.8125e-27	7.0584e-26	ENSAPLT00000017163	ENSAPLG00000016444	-	transcript	0.882092	0.00911853	6.19479	1.56612e-06	4.35107e-05
novel_circ_0009843	12.3081	0	3.9092	3.8231e-06	0.00012408	3.9092		novel_64	364.825	101.397	1.8237	4.8125e-27	7.0584e-26	ENSAPLT00000007697	ENSAPLG00000007357	-	transcript	18.9737	61.4042	-1.57801	0.000429748	0.00520042
novel_circ_0009843	12.3081	0	3.9092	3.8231e-06	0.00012408	3.9092		novel_64	364.825	101.397	1.8237	4.8125e-27	7.0584e-26	ENSAPLT00000011594	ENSAPLG00000011133	FDFT1	transcript	40.4305	133.645	-1.60236	0.000135664	0.00199523
novel_circ_0009843	12.3081	0	3.9092	3.8231e-06	0.00012408	3.9092		novel_64	364.825	101.397	1.8237	4.8125e-27	7.0584e-26	ENSAPLT00000014340	ENSAPLG00000013771	CDKN1A	transcript	209.866	52.4255	2.12625	5.27564e-10	3.66824e-08
novel_circ_0009843	12.3081	0	3.9092	3.8231e-06	0.00012408	3.9092		novel_64	364.825	101.397	1.8237	4.8125e-27	7.0584e-26	ENSAPLT00000007808	ENSAPLG00000007508	-	transcript	38.628	3.32133	3.61628	0.000733092	0.00800177
novel_circ_0009843	12.3081	0	3.9092	3.8231e-06	0.00012408	3.9092		novel_64	364.825	101.397	1.8237	4.8125e-27	7.0584e-26	ENSAPLT00000011430	ENSAPLG00000010971	GUCY1A1	transcript	199.617	638.704	-1.56186	3.98384e-08	1.75435e-06
novel_circ_0009843	12.3081	0	3.9092	3.8231e-06	0.00012408	3.9092		novel_64	364.825	101.397	1.8237	4.8125e-27	7.0584e-26	ENSAPLT00000002359	ENSAPLG00000001882	COL6A1	transcript	77.9862	2.81022	4.90622	2.72103e-21	9.30787e-19
novel_circ_0019870	24.6452	47.3612	-0.91505	0.0020195	0.018663	-0.91505		novel_64	364.825	101.397	1.8237	4.8125e-27	7.0584e-26	ENSAPLT00000002878	ENSAPLG00000002637	-	transcript	80.5529	16.4487	2.4225	3.25015e-08	1.45637e-06
novel_circ_0019870	24.6452	47.3612	-0.91505	0.0020195	0.018663	-0.91505		novel_64	364.825	101.397	1.8237	4.8125e-27	7.0584e-26	ENSAPLT00000003850	ENSAPLG00000003767	SDC4	transcript	932.928	269.305	1.91258	3.56037e-11	3.14297e-09
novel_circ_0019870	24.6452	47.3612	-0.91505	0.0020195	0.018663	-0.91505		novel_64	364.825	101.397	1.8237	4.8125e-27	7.0584e-26	ENSAPLT00000006375	ENSAPLG00000006103	ANXA2	transcript	1250.97	821.854	0.728284	0.0070523	0.048499
novel_circ_0019870	24.6452	47.3612	-0.91505	0.0020195	0.018663	-0.91505		novel_64	364.825	101.397	1.8237	4.8125e-27	7.0584e-26	ENSAPLT00000017163	ENSAPLG00000016444	-	transcript	0.882092	0.00911853	6.19479	1.56612e-06	4.35107e-05
novel_circ_0019870	24.6452	47.3612	-0.91505	0.0020195	0.018663	-0.91505		novel_64	364.825	101.397	1.8237	4.8125e-27	7.0584e-26	ENSAPLT00000007697	ENSAPLG00000007357	-	transcript	18.9737	61.4042	-1.57801	0.000429748	0.00520042
novel_circ_0019870	24.6452	47.3612	-0.91505	0.0020195	0.018663	-0.91505		novel_64	364.825	101.397	1.8237	4.8125e-27	7.0584e-26	ENSAPLT00000011594	ENSAPLG00000011133	FDFT1	transcript	40.4305	133.645	-1.60236	0.000135664	0.00199523
novel_circ_0019870	24.6452	47.3612	-0.91505	0.0020195	0.018663	-0.91505		novel_64	364.825	101.397	1.8237	4.8125e-27	7.0584e-26	ENSAPLT00000014340	ENSAPLG00000013771	CDKN1A	transcript	209.866	52.4255	2.12625	5.27564e-10	3.66824e-08
novel_circ_0019870	24.6452	47.3612	-0.91505	0.0020195	0.018663	-0.91505		novel_64	364.825	101.397	1.8237	4.8125e-27	7.0584e-26	ENSAPLT00000007808	ENSAPLG00000007508	-	transcript	38.628	3.32133	3.61628	0.000733092	0.00800177
novel_circ_0019870	24.6452	47.3612	-0.91505	0.0020195	0.018663	-0.91505		novel_64	364.825	101.397	1.8237	4.8125e-27	7.0584e-26	ENSAPLT00000011430	ENSAPLG00000010971	GUCY1A1	transcript	199.617	638.704	-1.56186	3.98384e-08	1.75435e-06
novel_circ_0019870	24.6452	47.3612	-0.91505	0.0020195	0.018663	-0.91505		novel_64	364.825	101.397	1.8237	4.8125e-27	7.0584e-26	ENSAPLT00000002359	ENSAPLG00000001882	COL6A1	transcript	77.9862	2.81022	4.90622	2.72103e-21	9.30787e-19
novel_circ_0006717	13.0382	2.53487	2.0099	0.0016428	0.016346	2.0099		novel_64	364.825	101.397	1.8237	4.8125e-27	7.0584e-26	ENSAPLT00000002878	ENSAPLG00000002637	-	transcript	80.5529	16.4487	2.4225	3.25015e-08	1.45637e-06
novel_circ_0006717	13.0382	2.53487	2.0099	0.0016428	0.016346	2.0099		novel_64	364.825	101.397	1.8237	4.8125e-27	7.0584e-26	ENSAPLT00000003850	ENSAPLG00000003767	SDC4	transcript	932.928	269.305	1.91258	3.56037e-11	3.14297e-09
novel_circ_0006717	13.0382	2.53487	2.0099	0.0016428	0.016346	2.0099		novel_64	364.825	101.397	1.8237	4.8125e-27	7.0584e-26	ENSAPLT00000006375	ENSAPLG00000006103	ANXA2	transcript	1250.97	821.854	0.728284	0.0070523	0.048499
novel_circ_0006717	13.0382	2.53487	2.0099	0.0016428	0.016346	2.0099		novel_64	364.825	101.397	1.8237	4.8125e-27	7.0584e-26	ENSAPLT00000017163	ENSAPLG00000016444	-	transcript	0.882092	0.00911853	6.19479	1.56612e-06	4.35107e-05
novel_circ_0006717	13.0382	2.53487	2.0099	0.0016428	0.016346	2.0099		novel_64	364.825	101.397	1.8237	4.8125e-27	7.0584e-26	ENSAPLT00000007697	ENSAPLG00000007357	-	transcript	18.9737	61.4042	-1.57801	0.000429748	0.00520042
novel_circ_0006717	13.0382	2.53487	2.0099	0.0016428	0.016346	2.0099		novel_64	364.825	101.397	1.8237	4.8125e-27	7.0584e-26	ENSAPLT00000011594	ENSAPLG00000011133	FDFT1	transcript	40.4305	133.645	-1.60236	0.000135664	0.00199523
novel_circ_0006717	13.0382	2.53487	2.0099	0.0016428	0.016346	2.0099		novel_64	364.825	101.397	1.8237	4.8125e-27	7.0584e-26	ENSAPLT00000014340	ENSAPLG00000013771	CDKN1A	transcript	209.866	52.4255	2.12625	5.27564e-10	3.66824e-08
novel_circ_0006717	13.0382	2.53487	2.0099	0.0016428	0.016346	2.0099		novel_64	364.825	101.397	1.8237	4.8125e-27	7.0584e-26	ENSAPLT00000007808	ENSAPLG00000007508	-	transcript	38.628	3.32133	3.61628	0.000733092	0.00800177
novel_circ_0006717	13.0382	2.53487	2.0099	0.0016428	0.016346	2.0099		novel_64	364.825	101.397	1.8237	4.8125e-27	7.0584e-26	ENSAPLT00000011430	ENSAPLG00000010971	GUCY1A1	transcript	199.617	638.704	-1.56186	3.98384e-08	1.75435e-06
novel_circ_0006717	13.0382	2.53487	2.0099	0.0016428	0.016346	2.0099		novel_64	364.825	101.397	1.8237	4.8125e-27	7.0584e-26	ENSAPLT00000002359	ENSAPLG00000001882	COL6A1	transcript	77.9862	2.81022	4.90622	2.72103e-21	9.30787e-19
novel_circ_0011109	7.489	0	3.288	0.0001875	0.0032232	3.288		novel_64	364.825	101.397	1.8237	4.8125e-27	7.0584e-26	ENSAPLT00000002878	ENSAPLG00000002637	-	transcript	80.5529	16.4487	2.4225	3.25015e-08	1.45637e-06
novel_circ_0011109	7.489	0	3.288	0.0001875	0.0032232	3.288		novel_64	364.825	101.397	1.8237	4.8125e-27	7.0584e-26	ENSAPLT00000003850	ENSAPLG00000003767	SDC4	transcript	932.928	269.305	1.91258	3.56037e-11	3.14297e-09
novel_circ_0011109	7.489	0	3.288	0.0001875	0.0032232	3.288		novel_64	364.825	101.397	1.8237	4.8125e-27	7.0584e-26	ENSAPLT00000006375	ENSAPLG00000006103	ANXA2	transcript	1250.97	821.854	0.728284	0.0070523	0.048499
novel_circ_0011109	7.489	0	3.288	0.0001875	0.0032232	3.288		novel_64	364.825	101.397	1.8237	4.8125e-27	7.0584e-26	ENSAPLT00000017163	ENSAPLG00000016444	-	transcript	0.882092	0.00911853	6.19479	1.56612e-06	4.35107e-05
novel_circ_0011109	7.489	0	3.288	0.0001875	0.0032232	3.288		novel_64	364.825	101.397	1.8237	4.8125e-27	7.0584e-26	ENSAPLT00000007697	ENSAPLG00000007357	-	transcript	18.9737	61.4042	-1.57801	0.000429748	0.00520042
novel_circ_0011109	7.489	0	3.288	0.0001875	0.0032232	3.288		novel_64	364.825	101.397	1.8237	4.8125e-27	7.0584e-26	ENSAPLT00000011594	ENSAPLG00000011133	FDFT1	transcript	40.4305	133.645	-1.60236	0.000135664	0.00199523
novel_circ_0011109	7.489	0	3.288	0.0001875	0.0032232	3.288		novel_64	364.825	101.397	1.8237	4.8125e-27	7.0584e-26	ENSAPLT00000014340	ENSAPLG00000013771	CDKN1A	transcript	209.866	52.4255	2.12625	5.27564e-10	3.66824e-08
novel_circ_0011109	7.489	0	3.288	0.0001875	0.0032232	3.288		novel_64	364.825	101.397	1.8237	4.8125e-27	7.0584e-26	ENSAPLT00000007808	ENSAPLG00000007508	-	transcript	38.628	3.32133	3.61628	0.000733092	0.00800177
novel_circ_0011109	7.489	0	3.288	0.0001875	0.0032232	3.288		novel_64	364.825	101.397	1.8237	4.8125e-27	7.0584e-26	ENSAPLT00000011430	ENSAPLG00000010971	GUCY1A1	transcript	199.617	638.704	-1.56186	3.98384e-08	1.75435e-06
novel_circ_0011109	7.489	0	3.288	0.0001875	0.0032232	3.288		novel_64	364.825	101.397	1.8237	4.8125e-27	7.0584e-26	ENSAPLT00000002359	ENSAPLG00000001882	COL6A1	transcript	77.9862	2.81022	4.90622	2.72103e-21	9.30787e-19
novel_circ_0019181	4.31148	0	2.5558	0.0051387	0.036389	2.5558		novel_64	364.825	101.397	1.8237	4.8125e-27	7.0584e-26	ENSAPLT00000002878	ENSAPLG00000002637	-	transcript	80.5529	16.4487	2.4225	3.25015e-08	1.45637e-06
novel_circ_0019181	4.31148	0	2.5558	0.0051387	0.036389	2.5558		novel_64	364.825	101.397	1.8237	4.8125e-27	7.0584e-26	ENSAPLT00000003850	ENSAPLG00000003767	SDC4	transcript	932.928	269.305	1.91258	3.56037e-11	3.14297e-09
novel_circ_0019181	4.31148	0	2.5558	0.0051387	0.036389	2.5558		novel_64	364.825	101.397	1.8237	4.8125e-27	7.0584e-26	ENSAPLT00000006375	ENSAPLG00000006103	ANXA2	transcript	1250.97	821.854	0.728284	0.0070523	0.048499
novel_circ_0019181	4.31148	0	2.5558	0.0051387	0.036389	2.5558		novel_64	364.825	101.397	1.8237	4.8125e-27	7.0584e-26	ENSAPLT00000017163	ENSAPLG00000016444	-	transcript	0.882092	0.00911853	6.19479	1.56612e-06	4.35107e-05
novel_circ_0019181	4.31148	0	2.5558	0.0051387	0.036389	2.5558		novel_64	364.825	101.397	1.8237	4.8125e-27	7.0584e-26	ENSAPLT00000007697	ENSAPLG00000007357	-	transcript	18.9737	61.4042	-1.57801	0.000429748	0.00520042
novel_circ_0019181	4.31148	0	2.5558	0.0051387	0.036389	2.5558		novel_64	364.825	101.397	1.8237	4.8125e-27	7.0584e-26	ENSAPLT00000011594	ENSAPLG00000011133	FDFT1	transcript	40.4305	133.645	-1.60236	0.000135664	0.00199523
novel_circ_0019181	4.31148	0	2.5558	0.0051387	0.036389	2.5558		novel_64	364.825	101.397	1.8237	4.8125e-27	7.0584e-26	ENSAPLT00000014340	ENSAPLG00000013771	CDKN1A	transcript	209.866	52.4255	2.12625	5.27564e-10	3.66824e-08
novel_circ_0019181	4.31148	0	2.5558	0.0051387	0.036389	2.5558		novel_64	364.825	101.397	1.8237	4.8125e-27	7.0584e-26	ENSAPLT00000007808	ENSAPLG00000007508	-	transcript	38.628	3.32133	3.61628	0.000733092	0.00800177
novel_circ_0019181	4.31148	0	2.5558	0.0051387	0.036389	2.5558		novel_64	364.825	101.397	1.8237	4.8125e-27	7.0584e-26	ENSAPLT00000011430	ENSAPLG00000010971	GUCY1A1	transcript	199.617	638.704	-1.56186	3.98384e-08	1.75435e-06
novel_circ_0019181	4.31148	0	2.5558	0.0051387	0.036389	2.5558		novel_64	364.825	101.397	1.8237	4.8125e-27	7.0584e-26	ENSAPLT00000002359	ENSAPLG00000001882	COL6A1	transcript	77.9862	2.81022	4.90622	2.72103e-21	9.30787e-19
novel_circ_0018572	14.0749	4.08919	1.5845	0.0065754	0.043518	1.5845		novel_64	364.825	101.397	1.8237	4.8125e-27	7.0584e-26	ENSAPLT00000002878	ENSAPLG00000002637	-	transcript	80.5529	16.4487	2.4225	3.25015e-08	1.45637e-06
novel_circ_0018572	14.0749	4.08919	1.5845	0.0065754	0.043518	1.5845		novel_64	364.825	101.397	1.8237	4.8125e-27	7.0584e-26	ENSAPLT00000003850	ENSAPLG00000003767	SDC4	transcript	932.928	269.305	1.91258	3.56037e-11	3.14297e-09
novel_circ_0018572	14.0749	4.08919	1.5845	0.0065754	0.043518	1.5845		novel_64	364.825	101.397	1.8237	4.8125e-27	7.0584e-26	ENSAPLT00000006375	ENSAPLG00000006103	ANXA2	transcript	1250.97	821.854	0.728284	0.0070523	0.048499
novel_circ_0018572	14.0749	4.08919	1.5845	0.0065754	0.043518	1.5845		novel_64	364.825	101.397	1.8237	4.8125e-27	7.0584e-26	ENSAPLT00000017163	ENSAPLG00000016444	-	transcript	0.882092	0.00911853	6.19479	1.56612e-06	4.35107e-05
novel_circ_0018572	14.0749	4.08919	1.5845	0.0065754	0.043518	1.5845		novel_64	364.825	101.397	1.8237	4.8125e-27	7.0584e-26	ENSAPLT00000007697	ENSAPLG00000007357	-	transcript	18.9737	61.4042	-1.57801	0.000429748	0.00520042
novel_circ_0018572	14.0749	4.08919	1.5845	0.0065754	0.043518	1.5845		novel_64	364.825	101.397	1.8237	4.8125e-27	7.0584e-26	ENSAPLT00000011594	ENSAPLG00000011133	FDFT1	transcript	40.4305	133.645	-1.60236	0.000135664	0.00199523
novel_circ_0018572	14.0749	4.08919	1.5845	0.0065754	0.043518	1.5845		novel_64	364.825	101.397	1.8237	4.8125e-27	7.0584e-26	ENSAPLT00000014340	ENSAPLG00000013771	CDKN1A	transcript	209.866	52.4255	2.12625	5.27564e-10	3.66824e-08
novel_circ_0018572	14.0749	4.08919	1.5845	0.0065754	0.043518	1.5845		novel_64	364.825	101.397	1.8237	4.8125e-27	7.0584e-26	ENSAPLT00000007808	ENSAPLG00000007508	-	transcript	38.628	3.32133	3.61628	0.000733092	0.00800177
novel_circ_0018572	14.0749	4.08919	1.5845	0.0065754	0.043518	1.5845		novel_64	364.825	101.397	1.8237	4.8125e-27	7.0584e-26	ENSAPLT00000011430	ENSAPLG00000010971	GUCY1A1	transcript	199.617	638.704	-1.56186	3.98384e-08	1.75435e-06
novel_circ_0018572	14.0749	4.08919	1.5845	0.0065754	0.043518	1.5845		novel_64	364.825	101.397	1.8237	4.8125e-27	7.0584e-26	ENSAPLT00000002359	ENSAPLG00000001882	COL6A1	transcript	77.9862	2.81022	4.90622	2.72103e-21	9.30787e-19
novel_circ_0008463	34.7779	17.9205	0.92442	0.0063454	0.042481	0.92442		novel_64	364.825	101.397	1.8237	4.8125e-27	7.0584e-26	ENSAPLT00000002878	ENSAPLG00000002637	-	transcript	80.5529	16.4487	2.4225	3.25015e-08	1.45637e-06
novel_circ_0008463	34.7779	17.9205	0.92442	0.0063454	0.042481	0.92442		novel_64	364.825	101.397	1.8237	4.8125e-27	7.0584e-26	ENSAPLT00000003850	ENSAPLG00000003767	SDC4	transcript	932.928	269.305	1.91258	3.56037e-11	3.14297e-09
novel_circ_0008463	34.7779	17.9205	0.92442	0.0063454	0.042481	0.92442		novel_64	364.825	101.397	1.8237	4.8125e-27	7.0584e-26	ENSAPLT00000006375	ENSAPLG00000006103	ANXA2	transcript	1250.97	821.854	0.728284	0.0070523	0.048499
novel_circ_0008463	34.7779	17.9205	0.92442	0.0063454	0.042481	0.92442		novel_64	364.825	101.397	1.8237	4.8125e-27	7.0584e-26	ENSAPLT00000017163	ENSAPLG00000016444	-	transcript	0.882092	0.00911853	6.19479	1.56612e-06	4.35107e-05
novel_circ_0008463	34.7779	17.9205	0.92442	0.0063454	0.042481	0.92442		novel_64	364.825	101.397	1.8237	4.8125e-27	7.0584e-26	ENSAPLT00000007697	ENSAPLG00000007357	-	transcript	18.9737	61.4042	-1.57801	0.000429748	0.00520042
novel_circ_0008463	34.7779	17.9205	0.92442	0.0063454	0.042481	0.92442		novel_64	364.825	101.397	1.8237	4.8125e-27	7.0584e-26	ENSAPLT00000011594	ENSAPLG00000011133	FDFT1	transcript	40.4305	133.645	-1.60236	0.000135664	0.00199523
novel_circ_0008463	34.7779	17.9205	0.92442	0.0063454	0.042481	0.92442		novel_64	364.825	101.397	1.8237	4.8125e-27	7.0584e-26	ENSAPLT00000014340	ENSAPLG00000013771	CDKN1A	transcript	209.866	52.4255	2.12625	5.27564e-10	3.66824e-08
novel_circ_0008463	34.7779	17.9205	0.92442	0.0063454	0.042481	0.92442		novel_64	364.825	101.397	1.8237	4.8125e-27	7.0584e-26	ENSAPLT00000007808	ENSAPLG00000007508	-	transcript	38.628	3.32133	3.61628	0.000733092	0.00800177
novel_circ_0008463	34.7779	17.9205	0.92442	0.0063454	0.042481	0.92442		novel_64	364.825	101.397	1.8237	4.8125e-27	7.0584e-26	ENSAPLT00000011430	ENSAPLG00000010971	GUCY1A1	transcript	199.617	638.704	-1.56186	3.98384e-08	1.75435e-06
novel_circ_0008463	34.7779	17.9205	0.92442	0.0063454	0.042481	0.92442		novel_64	364.825	101.397	1.8237	4.8125e-27	7.0584e-26	ENSAPLT00000002359	ENSAPLG00000001882	COL6A1	transcript	77.9862	2.81022	4.90622	2.72103e-21	9.30787e-19
novel_circ_0013513	9.29471	25.7277	-1.3332	0.004614	0.034058	-1.3332		novel_64	364.825	101.397	1.8237	4.8125e-27	7.0584e-26	ENSAPLT00000002878	ENSAPLG00000002637	-	transcript	80.5529	16.4487	2.4225	3.25015e-08	1.45637e-06
novel_circ_0013513	9.29471	25.7277	-1.3332	0.004614	0.034058	-1.3332		novel_64	364.825	101.397	1.8237	4.8125e-27	7.0584e-26	ENSAPLT00000003850	ENSAPLG00000003767	SDC4	transcript	932.928	269.305	1.91258	3.56037e-11	3.14297e-09
novel_circ_0013513	9.29471	25.7277	-1.3332	0.004614	0.034058	-1.3332		novel_64	364.825	101.397	1.8237	4.8125e-27	7.0584e-26	ENSAPLT00000006375	ENSAPLG00000006103	ANXA2	transcript	1250.97	821.854	0.728284	0.0070523	0.048499
novel_circ_0013513	9.29471	25.7277	-1.3332	0.004614	0.034058	-1.3332		novel_64	364.825	101.397	1.8237	4.8125e-27	7.0584e-26	ENSAPLT00000017163	ENSAPLG00000016444	-	transcript	0.882092	0.00911853	6.19479	1.56612e-06	4.35107e-05
novel_circ_0013513	9.29471	25.7277	-1.3332	0.004614	0.034058	-1.3332		novel_64	364.825	101.397	1.8237	4.8125e-27	7.0584e-26	ENSAPLT00000007697	ENSAPLG00000007357	-	transcript	18.9737	61.4042	-1.57801	0.000429748	0.00520042
novel_circ_0013513	9.29471	25.7277	-1.3332	0.004614	0.034058	-1.3332		novel_64	364.825	101.397	1.8237	4.8125e-27	7.0584e-26	ENSAPLT00000011594	ENSAPLG00000011133	FDFT1	transcript	40.4305	133.645	-1.60236	0.000135664	0.00199523
novel_circ_0013513	9.29471	25.7277	-1.3332	0.004614	0.034058	-1.3332		novel_64	364.825	101.397	1.8237	4.8125e-27	7.0584e-26	ENSAPLT00000014340	ENSAPLG00000013771	CDKN1A	transcript	209.866	52.4255	2.12625	5.27564e-10	3.66824e-08
novel_circ_0013513	9.29471	25.7277	-1.3332	0.004614	0.034058	-1.3332		novel_64	364.825	101.397	1.8237	4.8125e-27	7.0584e-26	ENSAPLT00000007808	ENSAPLG00000007508	-	transcript	38.628	3.32133	3.61628	0.000733092	0.00800177
novel_circ_0013513	9.29471	25.7277	-1.3332	0.004614	0.034058	-1.3332		novel_64	364.825	101.397	1.8237	4.8125e-27	7.0584e-26	ENSAPLT00000011430	ENSAPLG00000010971	GUCY1A1	transcript	199.617	638.704	-1.56186	3.98384e-08	1.75435e-06
novel_circ_0013513	9.29471	25.7277	-1.3332	0.004614	0.034058	-1.3332		novel_64	364.825	101.397	1.8237	4.8125e-27	7.0584e-26	ENSAPLT00000002359	ENSAPLG00000001882	COL6A1	transcript	77.9862	2.81022	4.90622	2.72103e-21	9.30787e-19
novel_circ_0008719	5.8918	0	2.9647	0.00094656	0.011003	2.9647		novel_64	364.825	101.397	1.8237	4.8125e-27	7.0584e-26	ENSAPLT00000002878	ENSAPLG00000002637	-	transcript	80.5529	16.4487	2.4225	3.25015e-08	1.45637e-06
novel_circ_0008719	5.8918	0	2.9647	0.00094656	0.011003	2.9647		novel_64	364.825	101.397	1.8237	4.8125e-27	7.0584e-26	ENSAPLT00000003850	ENSAPLG00000003767	SDC4	transcript	932.928	269.305	1.91258	3.56037e-11	3.14297e-09
novel_circ_0008719	5.8918	0	2.9647	0.00094656	0.011003	2.9647		novel_64	364.825	101.397	1.8237	4.8125e-27	7.0584e-26	ENSAPLT00000006375	ENSAPLG00000006103	ANXA2	transcript	1250.97	821.854	0.728284	0.0070523	0.048499
novel_circ_0008719	5.8918	0	2.9647	0.00094656	0.011003	2.9647		novel_64	364.825	101.397	1.8237	4.8125e-27	7.0584e-26	ENSAPLT00000017163	ENSAPLG00000016444	-	transcript	0.882092	0.00911853	6.19479	1.56612e-06	4.35107e-05
novel_circ_0008719	5.8918	0	2.9647	0.00094656	0.011003	2.9647		novel_64	364.825	101.397	1.8237	4.8125e-27	7.0584e-26	ENSAPLT00000007697	ENSAPLG00000007357	-	transcript	18.9737	61.4042	-1.57801	0.000429748	0.00520042
novel_circ_0008719	5.8918	0	2.9647	0.00094656	0.011003	2.9647		novel_64	364.825	101.397	1.8237	4.8125e-27	7.0584e-26	ENSAPLT00000011594	ENSAPLG00000011133	FDFT1	transcript	40.4305	133.645	-1.60236	0.000135664	0.00199523
novel_circ_0008719	5.8918	0	2.9647	0.00094656	0.011003	2.9647		novel_64	364.825	101.397	1.8237	4.8125e-27	7.0584e-26	ENSAPLT00000014340	ENSAPLG00000013771	CDKN1A	transcript	209.866	52.4255	2.12625	5.27564e-10	3.66824e-08
novel_circ_0008719	5.8918	0	2.9647	0.00094656	0.011003	2.9647		novel_64	364.825	101.397	1.8237	4.8125e-27	7.0584e-26	ENSAPLT00000007808	ENSAPLG00000007508	-	transcript	38.628	3.32133	3.61628	0.000733092	0.00800177
novel_circ_0008719	5.8918	0	2.9647	0.00094656	0.011003	2.9647		novel_64	364.825	101.397	1.8237	4.8125e-27	7.0584e-26	ENSAPLT00000011430	ENSAPLG00000010971	GUCY1A1	transcript	199.617	638.704	-1.56186	3.98384e-08	1.75435e-06
novel_circ_0008719	5.8918	0	2.9647	0.00094656	0.011003	2.9647		novel_64	364.825	101.397	1.8237	4.8125e-27	7.0584e-26	ENSAPLT00000002359	ENSAPLG00000001882	COL6A1	transcript	77.9862	2.81022	4.90622	2.72103e-21	9.30787e-19
novel_circ_0003349	4.55969	30.6841	-2.5305	1.2298e-07	7.4464e-06	-2.5305		novel_64	364.825	101.397	1.8237	4.8125e-27	7.0584e-26	ENSAPLT00000002878	ENSAPLG00000002637	-	transcript	80.5529	16.4487	2.4225	3.25015e-08	1.45637e-06
novel_circ_0003349	4.55969	30.6841	-2.5305	1.2298e-07	7.4464e-06	-2.5305		novel_64	364.825	101.397	1.8237	4.8125e-27	7.0584e-26	ENSAPLT00000003850	ENSAPLG00000003767	SDC4	transcript	932.928	269.305	1.91258	3.56037e-11	3.14297e-09
novel_circ_0003349	4.55969	30.6841	-2.5305	1.2298e-07	7.4464e-06	-2.5305		novel_64	364.825	101.397	1.8237	4.8125e-27	7.0584e-26	ENSAPLT00000006375	ENSAPLG00000006103	ANXA2	transcript	1250.97	821.854	0.728284	0.0070523	0.048499
novel_circ_0003349	4.55969	30.6841	-2.5305	1.2298e-07	7.4464e-06	-2.5305		novel_64	364.825	101.397	1.8237	4.8125e-27	7.0584e-26	ENSAPLT00000017163	ENSAPLG00000016444	-	transcript	0.882092	0.00911853	6.19479	1.56612e-06	4.35107e-05
novel_circ_0003349	4.55969	30.6841	-2.5305	1.2298e-07	7.4464e-06	-2.5305		novel_64	364.825	101.397	1.8237	4.8125e-27	7.0584e-26	ENSAPLT00000007697	ENSAPLG00000007357	-	transcript	18.9737	61.4042	-1.57801	0.000429748	0.00520042
novel_circ_0003349	4.55969	30.6841	-2.5305	1.2298e-07	7.4464e-06	-2.5305		novel_64	364.825	101.397	1.8237	4.8125e-27	7.0584e-26	ENSAPLT00000011594	ENSAPLG00000011133	FDFT1	transcript	40.4305	133.645	-1.60236	0.000135664	0.00199523
novel_circ_0003349	4.55969	30.6841	-2.5305	1.2298e-07	7.4464e-06	-2.5305		novel_64	364.825	101.397	1.8237	4.8125e-27	7.0584e-26	ENSAPLT00000014340	ENSAPLG00000013771	CDKN1A	transcript	209.866	52.4255	2.12625	5.27564e-10	3.66824e-08
novel_circ_0003349	4.55969	30.6841	-2.5305	1.2298e-07	7.4464e-06	-2.5305		novel_64	364.825	101.397	1.8237	4.8125e-27	7.0584e-26	ENSAPLT00000007808	ENSAPLG00000007508	-	transcript	38.628	3.32133	3.61628	0.000733092	0.00800177
novel_circ_0003349	4.55969	30.6841	-2.5305	1.2298e-07	7.4464e-06	-2.5305		novel_64	364.825	101.397	1.8237	4.8125e-27	7.0584e-26	ENSAPLT00000011430	ENSAPLG00000010971	GUCY1A1	transcript	199.617	638.704	-1.56186	3.98384e-08	1.75435e-06
novel_circ_0003349	4.55969	30.6841	-2.5305	1.2298e-07	7.4464e-06	-2.5305		novel_64	364.825	101.397	1.8237	4.8125e-27	7.0584e-26	ENSAPLT00000002359	ENSAPLG00000001882	COL6A1	transcript	77.9862	2.81022	4.90622	2.72103e-21	9.30787e-19
novel_circ_0010954	0	6.44387	-3.2574	0.00024974	0.0040398	-3.2574		novel_64	364.825	101.397	1.8237	4.8125e-27	7.0584e-26	ENSAPLT00000002878	ENSAPLG00000002637	-	transcript	80.5529	16.4487	2.4225	3.25015e-08	1.45637e-06
novel_circ_0010954	0	6.44387	-3.2574	0.00024974	0.0040398	-3.2574		novel_64	364.825	101.397	1.8237	4.8125e-27	7.0584e-26	ENSAPLT00000003850	ENSAPLG00000003767	SDC4	transcript	932.928	269.305	1.91258	3.56037e-11	3.14297e-09
novel_circ_0010954	0	6.44387	-3.2574	0.00024974	0.0040398	-3.2574		novel_64	364.825	101.397	1.8237	4.8125e-27	7.0584e-26	ENSAPLT00000006375	ENSAPLG00000006103	ANXA2	transcript	1250.97	821.854	0.728284	0.0070523	0.048499
novel_circ_0010954	0	6.44387	-3.2574	0.00024974	0.0040398	-3.2574		novel_64	364.825	101.397	1.8237	4.8125e-27	7.0584e-26	ENSAPLT00000017163	ENSAPLG00000016444	-	transcript	0.882092	0.00911853	6.19479	1.56612e-06	4.35107e-05
novel_circ_0010954	0	6.44387	-3.2574	0.00024974	0.0040398	-3.2574		novel_64	364.825	101.397	1.8237	4.8125e-27	7.0584e-26	ENSAPLT00000007697	ENSAPLG00000007357	-	transcript	18.9737	61.4042	-1.57801	0.000429748	0.00520042
novel_circ_0010954	0	6.44387	-3.2574	0.00024974	0.0040398	-3.2574		novel_64	364.825	101.397	1.8237	4.8125e-27	7.0584e-26	ENSAPLT00000011594	ENSAPLG00000011133	FDFT1	transcript	40.4305	133.645	-1.60236	0.000135664	0.00199523
novel_circ_0010954	0	6.44387	-3.2574	0.00024974	0.0040398	-3.2574		novel_64	364.825	101.397	1.8237	4.8125e-27	7.0584e-26	ENSAPLT00000014340	ENSAPLG00000013771	CDKN1A	transcript	209.866	52.4255	2.12625	5.27564e-10	3.66824e-08
novel_circ_0010954	0	6.44387	-3.2574	0.00024974	0.0040398	-3.2574		novel_64	364.825	101.397	1.8237	4.8125e-27	7.0584e-26	ENSAPLT00000007808	ENSAPLG00000007508	-	transcript	38.628	3.32133	3.61628	0.000733092	0.00800177
novel_circ_0010954	0	6.44387	-3.2574	0.00024974	0.0040398	-3.2574		novel_64	364.825	101.397	1.8237	4.8125e-27	7.0584e-26	ENSAPLT00000011430	ENSAPLG00000010971	GUCY1A1	transcript	199.617	638.704	-1.56186	3.98384e-08	1.75435e-06
novel_circ_0010954	0	6.44387	-3.2574	0.00024974	0.0040398	-3.2574		novel_64	364.825	101.397	1.8237	4.8125e-27	7.0584e-26	ENSAPLT00000002359	ENSAPLG00000001882	COL6A1	transcript	77.9862	2.81022	4.90622	2.72103e-21	9.30787e-19
novel_circ_0020129	333.376	226.586	0.55161	3.6897e-05	0.00088053	0.55161		novel_64	364.825	101.397	1.8237	4.8125e-27	7.0584e-26	ENSAPLT00000002878	ENSAPLG00000002637	-	transcript	80.5529	16.4487	2.4225	3.25015e-08	1.45637e-06
novel_circ_0020129	333.376	226.586	0.55161	3.6897e-05	0.00088053	0.55161		novel_64	364.825	101.397	1.8237	4.8125e-27	7.0584e-26	ENSAPLT00000003850	ENSAPLG00000003767	SDC4	transcript	932.928	269.305	1.91258	3.56037e-11	3.14297e-09
novel_circ_0020129	333.376	226.586	0.55161	3.6897e-05	0.00088053	0.55161		novel_64	364.825	101.397	1.8237	4.8125e-27	7.0584e-26	ENSAPLT00000006375	ENSAPLG00000006103	ANXA2	transcript	1250.97	821.854	0.728284	0.0070523	0.048499
novel_circ_0020129	333.376	226.586	0.55161	3.6897e-05	0.00088053	0.55161		novel_64	364.825	101.397	1.8237	4.8125e-27	7.0584e-26	ENSAPLT00000017163	ENSAPLG00000016444	-	transcript	0.882092	0.00911853	6.19479	1.56612e-06	4.35107e-05
novel_circ_0020129	333.376	226.586	0.55161	3.6897e-05	0.00088053	0.55161		novel_64	364.825	101.397	1.8237	4.8125e-27	7.0584e-26	ENSAPLT00000007697	ENSAPLG00000007357	-	transcript	18.9737	61.4042	-1.57801	0.000429748	0.00520042
novel_circ_0020129	333.376	226.586	0.55161	3.6897e-05	0.00088053	0.55161		novel_64	364.825	101.397	1.8237	4.8125e-27	7.0584e-26	ENSAPLT00000011594	ENSAPLG00000011133	FDFT1	transcript	40.4305	133.645	-1.60236	0.000135664	0.00199523
novel_circ_0020129	333.376	226.586	0.55161	3.6897e-05	0.00088053	0.55161		novel_64	364.825	101.397	1.8237	4.8125e-27	7.0584e-26	ENSAPLT00000014340	ENSAPLG00000013771	CDKN1A	transcript	209.866	52.4255	2.12625	5.27564e-10	3.66824e-08
novel_circ_0020129	333.376	226.586	0.55161	3.6897e-05	0.00088053	0.55161		novel_64	364.825	101.397	1.8237	4.8125e-27	7.0584e-26	ENSAPLT00000007808	ENSAPLG00000007508	-	transcript	38.628	3.32133	3.61628	0.000733092	0.00800177
novel_circ_0020129	333.376	226.586	0.55161	3.6897e-05	0.00088053	0.55161		novel_64	364.825	101.397	1.8237	4.8125e-27	7.0584e-26	ENSAPLT00000011430	ENSAPLG00000010971	GUCY1A1	transcript	199.617	638.704	-1.56186	3.98384e-08	1.75435e-06
novel_circ_0020129	333.376	226.586	0.55161	3.6897e-05	0.00088053	0.55161		novel_64	364.825	101.397	1.8237	4.8125e-27	7.0584e-26	ENSAPLT00000002359	ENSAPLG00000001882	COL6A1	transcript	77.9862	2.81022	4.90622	2.72103e-21	9.30787e-19
novel_circ_0009456	18.0943	47.3531	-1.3419	1.5354e-05	0.0004009	-1.3419		novel_64	364.825	101.397	1.8237	4.8125e-27	7.0584e-26	ENSAPLT00000002878	ENSAPLG00000002637	-	transcript	80.5529	16.4487	2.4225	3.25015e-08	1.45637e-06
novel_circ_0009456	18.0943	47.3531	-1.3419	1.5354e-05	0.0004009	-1.3419		novel_64	364.825	101.397	1.8237	4.8125e-27	7.0584e-26	ENSAPLT00000003850	ENSAPLG00000003767	SDC4	transcript	932.928	269.305	1.91258	3.56037e-11	3.14297e-09
novel_circ_0009456	18.0943	47.3531	-1.3419	1.5354e-05	0.0004009	-1.3419		novel_64	364.825	101.397	1.8237	4.8125e-27	7.0584e-26	ENSAPLT00000006375	ENSAPLG00000006103	ANXA2	transcript	1250.97	821.854	0.728284	0.0070523	0.048499
novel_circ_0009456	18.0943	47.3531	-1.3419	1.5354e-05	0.0004009	-1.3419		novel_64	364.825	101.397	1.8237	4.8125e-27	7.0584e-26	ENSAPLT00000017163	ENSAPLG00000016444	-	transcript	0.882092	0.00911853	6.19479	1.56612e-06	4.35107e-05
novel_circ_0009456	18.0943	47.3531	-1.3419	1.5354e-05	0.0004009	-1.3419		novel_64	364.825	101.397	1.8237	4.8125e-27	7.0584e-26	ENSAPLT00000007697	ENSAPLG00000007357	-	transcript	18.9737	61.4042	-1.57801	0.000429748	0.00520042
novel_circ_0009456	18.0943	47.3531	-1.3419	1.5354e-05	0.0004009	-1.3419		novel_64	364.825	101.397	1.8237	4.8125e-27	7.0584e-26	ENSAPLT00000011594	ENSAPLG00000011133	FDFT1	transcript	40.4305	133.645	-1.60236	0.000135664	0.00199523
novel_circ_0009456	18.0943	47.3531	-1.3419	1.5354e-05	0.0004009	-1.3419		novel_64	364.825	101.397	1.8237	4.8125e-27	7.0584e-26	ENSAPLT00000014340	ENSAPLG00000013771	CDKN1A	transcript	209.866	52.4255	2.12625	5.27564e-10	3.66824e-08
novel_circ_0009456	18.0943	47.3531	-1.3419	1.5354e-05	0.0004009	-1.3419		novel_64	364.825	101.397	1.8237	4.8125e-27	7.0584e-26	ENSAPLT00000007808	ENSAPLG00000007508	-	transcript	38.628	3.32133	3.61628	0.000733092	0.00800177
novel_circ_0009456	18.0943	47.3531	-1.3419	1.5354e-05	0.0004009	-1.3419		novel_64	364.825	101.397	1.8237	4.8125e-27	7.0584e-26	ENSAPLT00000011430	ENSAPLG00000010971	GUCY1A1	transcript	199.617	638.704	-1.56186	3.98384e-08	1.75435e-06
novel_circ_0009456	18.0943	47.3531	-1.3419	1.5354e-05	0.0004009	-1.3419		novel_64	364.825	101.397	1.8237	4.8125e-27	7.0584e-26	ENSAPLT00000002359	ENSAPLG00000001882	COL6A1	transcript	77.9862	2.81022	4.90622	2.72103e-21	9.30787e-19
novel_circ_0013247	33.1138	11.0926	1.474	0.00026877	0.0042263	1.474		novel_64	364.825	101.397	1.8237	4.8125e-27	7.0584e-26	ENSAPLT00000002878	ENSAPLG00000002637	-	transcript	80.5529	16.4487	2.4225	3.25015e-08	1.45637e-06
novel_circ_0013247	33.1138	11.0926	1.474	0.00026877	0.0042263	1.474		novel_64	364.825	101.397	1.8237	4.8125e-27	7.0584e-26	ENSAPLT00000003850	ENSAPLG00000003767	SDC4	transcript	932.928	269.305	1.91258	3.56037e-11	3.14297e-09
novel_circ_0013247	33.1138	11.0926	1.474	0.00026877	0.0042263	1.474		novel_64	364.825	101.397	1.8237	4.8125e-27	7.0584e-26	ENSAPLT00000006375	ENSAPLG00000006103	ANXA2	transcript	1250.97	821.854	0.728284	0.0070523	0.048499
novel_circ_0013247	33.1138	11.0926	1.474	0.00026877	0.0042263	1.474		novel_64	364.825	101.397	1.8237	4.8125e-27	7.0584e-26	ENSAPLT00000017163	ENSAPLG00000016444	-	transcript	0.882092	0.00911853	6.19479	1.56612e-06	4.35107e-05
novel_circ_0013247	33.1138	11.0926	1.474	0.00026877	0.0042263	1.474		novel_64	364.825	101.397	1.8237	4.8125e-27	7.0584e-26	ENSAPLT00000007697	ENSAPLG00000007357	-	transcript	18.9737	61.4042	-1.57801	0.000429748	0.00520042
novel_circ_0013247	33.1138	11.0926	1.474	0.00026877	0.0042263	1.474		novel_64	364.825	101.397	1.8237	4.8125e-27	7.0584e-26	ENSAPLT00000011594	ENSAPLG00000011133	FDFT1	transcript	40.4305	133.645	-1.60236	0.000135664	0.00199523
novel_circ_0013247	33.1138	11.0926	1.474	0.00026877	0.0042263	1.474		novel_64	364.825	101.397	1.8237	4.8125e-27	7.0584e-26	ENSAPLT00000014340	ENSAPLG00000013771	CDKN1A	transcript	209.866	52.4255	2.12625	5.27564e-10	3.66824e-08
novel_circ_0013247	33.1138	11.0926	1.474	0.00026877	0.0042263	1.474		novel_64	364.825	101.397	1.8237	4.8125e-27	7.0584e-26	ENSAPLT00000007808	ENSAPLG00000007508	-	transcript	38.628	3.32133	3.61628	0.000733092	0.00800177
novel_circ_0013247	33.1138	11.0926	1.474	0.00026877	0.0042263	1.474		novel_64	364.825	101.397	1.8237	4.8125e-27	7.0584e-26	ENSAPLT00000011430	ENSAPLG00000010971	GUCY1A1	transcript	199.617	638.704	-1.56186	3.98384e-08	1.75435e-06
novel_circ_0013247	33.1138	11.0926	1.474	0.00026877	0.0042263	1.474		novel_64	364.825	101.397	1.8237	4.8125e-27	7.0584e-26	ENSAPLT00000002359	ENSAPLG00000001882	COL6A1	transcript	77.9862	2.81022	4.90622	2.72103e-21	9.30787e-19
novel_circ_0015412	21.1395	6.35447	1.5601	0.002509	0.021844	1.5601		novel_64	364.825	101.397	1.8237	4.8125e-27	7.0584e-26	ENSAPLT00000002878	ENSAPLG00000002637	-	transcript	80.5529	16.4487	2.4225	3.25015e-08	1.45637e-06
novel_circ_0015412	21.1395	6.35447	1.5601	0.002509	0.021844	1.5601		novel_64	364.825	101.397	1.8237	4.8125e-27	7.0584e-26	ENSAPLT00000003850	ENSAPLG00000003767	SDC4	transcript	932.928	269.305	1.91258	3.56037e-11	3.14297e-09
novel_circ_0015412	21.1395	6.35447	1.5601	0.002509	0.021844	1.5601		novel_64	364.825	101.397	1.8237	4.8125e-27	7.0584e-26	ENSAPLT00000006375	ENSAPLG00000006103	ANXA2	transcript	1250.97	821.854	0.728284	0.0070523	0.048499
novel_circ_0015412	21.1395	6.35447	1.5601	0.002509	0.021844	1.5601		novel_64	364.825	101.397	1.8237	4.8125e-27	7.0584e-26	ENSAPLT00000017163	ENSAPLG00000016444	-	transcript	0.882092	0.00911853	6.19479	1.56612e-06	4.35107e-05
novel_circ_0015412	21.1395	6.35447	1.5601	0.002509	0.021844	1.5601		novel_64	364.825	101.397	1.8237	4.8125e-27	7.0584e-26	ENSAPLT00000007697	ENSAPLG00000007357	-	transcript	18.9737	61.4042	-1.57801	0.000429748	0.00520042
novel_circ_0015412	21.1395	6.35447	1.5601	0.002509	0.021844	1.5601		novel_64	364.825	101.397	1.8237	4.8125e-27	7.0584e-26	ENSAPLT00000011594	ENSAPLG00000011133	FDFT1	transcript	40.4305	133.645	-1.60236	0.000135664	0.00199523
novel_circ_0015412	21.1395	6.35447	1.5601	0.002509	0.021844	1.5601		novel_64	364.825	101.397	1.8237	4.8125e-27	7.0584e-26	ENSAPLT00000014340	ENSAPLG00000013771	CDKN1A	transcript	209.866	52.4255	2.12625	5.27564e-10	3.66824e-08
novel_circ_0015412	21.1395	6.35447	1.5601	0.002509	0.021844	1.5601		novel_64	364.825	101.397	1.8237	4.8125e-27	7.0584e-26	ENSAPLT00000007808	ENSAPLG00000007508	-	transcript	38.628	3.32133	3.61628	0.000733092	0.00800177
novel_circ_0015412	21.1395	6.35447	1.5601	0.002509	0.021844	1.5601		novel_64	364.825	101.397	1.8237	4.8125e-27	7.0584e-26	ENSAPLT00000011430	ENSAPLG00000010971	GUCY1A1	transcript	199.617	638.704	-1.56186	3.98384e-08	1.75435e-06
novel_circ_0015412	21.1395	6.35447	1.5601	0.002509	0.021844	1.5601		novel_64	364.825	101.397	1.8237	4.8125e-27	7.0584e-26	ENSAPLT00000002359	ENSAPLG00000001882	COL6A1	transcript	77.9862	2.81022	4.90622	2.72103e-21	9.30787e-19
novel_circ_0009455	28.2247	11.091	1.2915	0.0014693	0.015264	1.2915		novel_64	364.825	101.397	1.8237	4.8125e-27	7.0584e-26	ENSAPLT00000002878	ENSAPLG00000002637	-	transcript	80.5529	16.4487	2.4225	3.25015e-08	1.45637e-06
novel_circ_0009455	28.2247	11.091	1.2915	0.0014693	0.015264	1.2915		novel_64	364.825	101.397	1.8237	4.8125e-27	7.0584e-26	ENSAPLT00000003850	ENSAPLG00000003767	SDC4	transcript	932.928	269.305	1.91258	3.56037e-11	3.14297e-09
novel_circ_0009455	28.2247	11.091	1.2915	0.0014693	0.015264	1.2915		novel_64	364.825	101.397	1.8237	4.8125e-27	7.0584e-26	ENSAPLT00000006375	ENSAPLG00000006103	ANXA2	transcript	1250.97	821.854	0.728284	0.0070523	0.048499
novel_circ_0009455	28.2247	11.091	1.2915	0.0014693	0.015264	1.2915		novel_64	364.825	101.397	1.8237	4.8125e-27	7.0584e-26	ENSAPLT00000017163	ENSAPLG00000016444	-	transcript	0.882092	0.00911853	6.19479	1.56612e-06	4.35107e-05
novel_circ_0009455	28.2247	11.091	1.2915	0.0014693	0.015264	1.2915		novel_64	364.825	101.397	1.8237	4.8125e-27	7.0584e-26	ENSAPLT00000007697	ENSAPLG00000007357	-	transcript	18.9737	61.4042	-1.57801	0.000429748	0.00520042
novel_circ_0009455	28.2247	11.091	1.2915	0.0014693	0.015264	1.2915		novel_64	364.825	101.397	1.8237	4.8125e-27	7.0584e-26	ENSAPLT00000011594	ENSAPLG00000011133	FDFT1	transcript	40.4305	133.645	-1.60236	0.000135664	0.00199523
novel_circ_0009455	28.2247	11.091	1.2915	0.0014693	0.015264	1.2915		novel_64	364.825	101.397	1.8237	4.8125e-27	7.0584e-26	ENSAPLT00000014340	ENSAPLG00000013771	CDKN1A	transcript	209.866	52.4255	2.12625	5.27564e-10	3.66824e-08
novel_circ_0009455	28.2247	11.091	1.2915	0.0014693	0.015264	1.2915		novel_64	364.825	101.397	1.8237	4.8125e-27	7.0584e-26	ENSAPLT00000007808	ENSAPLG00000007508	-	transcript	38.628	3.32133	3.61628	0.000733092	0.00800177
novel_circ_0009455	28.2247	11.091	1.2915	0.0014693	0.015264	1.2915		novel_64	364.825	101.397	1.8237	4.8125e-27	7.0584e-26	ENSAPLT00000011430	ENSAPLG00000010971	GUCY1A1	transcript	199.617	638.704	-1.56186	3.98384e-08	1.75435e-06
novel_circ_0009455	28.2247	11.091	1.2915	0.0014693	0.015264	1.2915		novel_64	364.825	101.397	1.8237	4.8125e-27	7.0584e-26	ENSAPLT00000002359	ENSAPLG00000001882	COL6A1	transcript	77.9862	2.81022	4.90622	2.72103e-21	9.30787e-19
novel_circ_0011176	3.79637	15.625	-1.83	0.0010535	0.011824	-1.83		novel_64	364.825	101.397	1.8237	4.8125e-27	7.0584e-26	ENSAPLT00000002878	ENSAPLG00000002637	-	transcript	80.5529	16.4487	2.4225	3.25015e-08	1.45637e-06
novel_circ_0011176	3.79637	15.625	-1.83	0.0010535	0.011824	-1.83		novel_64	364.825	101.397	1.8237	4.8125e-27	7.0584e-26	ENSAPLT00000003850	ENSAPLG00000003767	SDC4	transcript	932.928	269.305	1.91258	3.56037e-11	3.14297e-09
novel_circ_0011176	3.79637	15.625	-1.83	0.0010535	0.011824	-1.83		novel_64	364.825	101.397	1.8237	4.8125e-27	7.0584e-26	ENSAPLT00000006375	ENSAPLG00000006103	ANXA2	transcript	1250.97	821.854	0.728284	0.0070523	0.048499
novel_circ_0011176	3.79637	15.625	-1.83	0.0010535	0.011824	-1.83		novel_64	364.825	101.397	1.8237	4.8125e-27	7.0584e-26	ENSAPLT00000017163	ENSAPLG00000016444	-	transcript	0.882092	0.00911853	6.19479	1.56612e-06	4.35107e-05
novel_circ_0011176	3.79637	15.625	-1.83	0.0010535	0.011824	-1.83		novel_64	364.825	101.397	1.8237	4.8125e-27	7.0584e-26	ENSAPLT00000007697	ENSAPLG00000007357	-	transcript	18.9737	61.4042	-1.57801	0.000429748	0.00520042
novel_circ_0011176	3.79637	15.625	-1.83	0.0010535	0.011824	-1.83		novel_64	364.825	101.397	1.8237	4.8125e-27	7.0584e-26	ENSAPLT00000011594	ENSAPLG00000011133	FDFT1	transcript	40.4305	133.645	-1.60236	0.000135664	0.00199523
novel_circ_0011176	3.79637	15.625	-1.83	0.0010535	0.011824	-1.83		novel_64	364.825	101.397	1.8237	4.8125e-27	7.0584e-26	ENSAPLT00000014340	ENSAPLG00000013771	CDKN1A	transcript	209.866	52.4255	2.12625	5.27564e-10	3.66824e-08
novel_circ_0011176	3.79637	15.625	-1.83	0.0010535	0.011824	-1.83		novel_64	364.825	101.397	1.8237	4.8125e-27	7.0584e-26	ENSAPLT00000007808	ENSAPLG00000007508	-	transcript	38.628	3.32133	3.61628	0.000733092	0.00800177
novel_circ_0011176	3.79637	15.625	-1.83	0.0010535	0.011824	-1.83		novel_64	364.825	101.397	1.8237	4.8125e-27	7.0584e-26	ENSAPLT00000011430	ENSAPLG00000010971	GUCY1A1	transcript	199.617	638.704	-1.56186	3.98384e-08	1.75435e-06
novel_circ_0011176	3.79637	15.625	-1.83	0.0010535	0.011824	-1.83		novel_64	364.825	101.397	1.8237	4.8125e-27	7.0584e-26	ENSAPLT00000002359	ENSAPLG00000001882	COL6A1	transcript	77.9862	2.81022	4.90622	2.72103e-21	9.30787e-19
novel_circ_0015217	4.56436	15.1802	-1.5548	0.0038137	0.029984	-1.5548		novel_64	364.825	101.397	1.8237	4.8125e-27	7.0584e-26	ENSAPLT00000002878	ENSAPLG00000002637	-	transcript	80.5529	16.4487	2.4225	3.25015e-08	1.45637e-06
novel_circ_0015217	4.56436	15.1802	-1.5548	0.0038137	0.029984	-1.5548		novel_64	364.825	101.397	1.8237	4.8125e-27	7.0584e-26	ENSAPLT00000003850	ENSAPLG00000003767	SDC4	transcript	932.928	269.305	1.91258	3.56037e-11	3.14297e-09
novel_circ_0015217	4.56436	15.1802	-1.5548	0.0038137	0.029984	-1.5548		novel_64	364.825	101.397	1.8237	4.8125e-27	7.0584e-26	ENSAPLT00000006375	ENSAPLG00000006103	ANXA2	transcript	1250.97	821.854	0.728284	0.0070523	0.048499
novel_circ_0015217	4.56436	15.1802	-1.5548	0.0038137	0.029984	-1.5548		novel_64	364.825	101.397	1.8237	4.8125e-27	7.0584e-26	ENSAPLT00000017163	ENSAPLG00000016444	-	transcript	0.882092	0.00911853	6.19479	1.56612e-06	4.35107e-05
novel_circ_0015217	4.56436	15.1802	-1.5548	0.0038137	0.029984	-1.5548		novel_64	364.825	101.397	1.8237	4.8125e-27	7.0584e-26	ENSAPLT00000007697	ENSAPLG00000007357	-	transcript	18.9737	61.4042	-1.57801	0.000429748	0.00520042
novel_circ_0015217	4.56436	15.1802	-1.5548	0.0038137	0.029984	-1.5548		novel_64	364.825	101.397	1.8237	4.8125e-27	7.0584e-26	ENSAPLT00000011594	ENSAPLG00000011133	FDFT1	transcript	40.4305	133.645	-1.60236	0.000135664	0.00199523
novel_circ_0015217	4.56436	15.1802	-1.5548	0.0038137	0.029984	-1.5548		novel_64	364.825	101.397	1.8237	4.8125e-27	7.0584e-26	ENSAPLT00000014340	ENSAPLG00000013771	CDKN1A	transcript	209.866	52.4255	2.12625	5.27564e-10	3.66824e-08
novel_circ_0015217	4.56436	15.1802	-1.5548	0.0038137	0.029984	-1.5548		novel_64	364.825	101.397	1.8237	4.8125e-27	7.0584e-26	ENSAPLT00000007808	ENSAPLG00000007508	-	transcript	38.628	3.32133	3.61628	0.000733092	0.00800177
novel_circ_0015217	4.56436	15.1802	-1.5548	0.0038137	0.029984	-1.5548		novel_64	364.825	101.397	1.8237	4.8125e-27	7.0584e-26	ENSAPLT00000011430	ENSAPLG00000010971	GUCY1A1	transcript	199.617	638.704	-1.56186	3.98384e-08	1.75435e-06
novel_circ_0015217	4.56436	15.1802	-1.5548	0.0038137	0.029984	-1.5548		novel_64	364.825	101.397	1.8237	4.8125e-27	7.0584e-26	ENSAPLT00000002359	ENSAPLG00000001882	COL6A1	transcript	77.9862	2.81022	4.90622	2.72103e-21	9.30787e-19
novel_circ_0017215	29.4783	12.902	1.14	0.0036776	0.029255	1.14		novel_64	364.825	101.397	1.8237	4.8125e-27	7.0584e-26	ENSAPLT00000002878	ENSAPLG00000002637	-	transcript	80.5529	16.4487	2.4225	3.25015e-08	1.45637e-06
novel_circ_0017215	29.4783	12.902	1.14	0.0036776	0.029255	1.14		novel_64	364.825	101.397	1.8237	4.8125e-27	7.0584e-26	ENSAPLT00000003850	ENSAPLG00000003767	SDC4	transcript	932.928	269.305	1.91258	3.56037e-11	3.14297e-09
novel_circ_0017215	29.4783	12.902	1.14	0.0036776	0.029255	1.14		novel_64	364.825	101.397	1.8237	4.8125e-27	7.0584e-26	ENSAPLT00000006375	ENSAPLG00000006103	ANXA2	transcript	1250.97	821.854	0.728284	0.0070523	0.048499
novel_circ_0017215	29.4783	12.902	1.14	0.0036776	0.029255	1.14		novel_64	364.825	101.397	1.8237	4.8125e-27	7.0584e-26	ENSAPLT00000017163	ENSAPLG00000016444	-	transcript	0.882092	0.00911853	6.19479	1.56612e-06	4.35107e-05
novel_circ_0017215	29.4783	12.902	1.14	0.0036776	0.029255	1.14		novel_64	364.825	101.397	1.8237	4.8125e-27	7.0584e-26	ENSAPLT00000007697	ENSAPLG00000007357	-	transcript	18.9737	61.4042	-1.57801	0.000429748	0.00520042
novel_circ_0017215	29.4783	12.902	1.14	0.0036776	0.029255	1.14		novel_64	364.825	101.397	1.8237	4.8125e-27	7.0584e-26	ENSAPLT00000011594	ENSAPLG00000011133	FDFT1	transcript	40.4305	133.645	-1.60236	0.000135664	0.00199523
novel_circ_0017215	29.4783	12.902	1.14	0.0036776	0.029255	1.14		novel_64	364.825	101.397	1.8237	4.8125e-27	7.0584e-26	ENSAPLT00000014340	ENSAPLG00000013771	CDKN1A	transcript	209.866	52.4255	2.12625	5.27564e-10	3.66824e-08
novel_circ_0017215	29.4783	12.902	1.14	0.0036776	0.029255	1.14		novel_64	364.825	101.397	1.8237	4.8125e-27	7.0584e-26	ENSAPLT00000007808	ENSAPLG00000007508	-	transcript	38.628	3.32133	3.61628	0.000733092	0.00800177
novel_circ_0017215	29.4783	12.902	1.14	0.0036776	0.029255	1.14		novel_64	364.825	101.397	1.8237	4.8125e-27	7.0584e-26	ENSAPLT00000011430	ENSAPLG00000010971	GUCY1A1	transcript	199.617	638.704	-1.56186	3.98384e-08	1.75435e-06
novel_circ_0017215	29.4783	12.902	1.14	0.0036776	0.029255	1.14		novel_64	364.825	101.397	1.8237	4.8125e-27	7.0584e-26	ENSAPLT00000002359	ENSAPLG00000001882	COL6A1	transcript	77.9862	2.81022	4.90622	2.72103e-21	9.30787e-19
novel_circ_0009841	6.14936	0	3.0271	0.00070568	0.0091468	3.0271		novel_64	364.825	101.397	1.8237	4.8125e-27	7.0584e-26	ENSAPLT00000002878	ENSAPLG00000002637	-	transcript	80.5529	16.4487	2.4225	3.25015e-08	1.45637e-06
novel_circ_0009841	6.14936	0	3.0271	0.00070568	0.0091468	3.0271		novel_64	364.825	101.397	1.8237	4.8125e-27	7.0584e-26	ENSAPLT00000003850	ENSAPLG00000003767	SDC4	transcript	932.928	269.305	1.91258	3.56037e-11	3.14297e-09
novel_circ_0009841	6.14936	0	3.0271	0.00070568	0.0091468	3.0271		novel_64	364.825	101.397	1.8237	4.8125e-27	7.0584e-26	ENSAPLT00000006375	ENSAPLG00000006103	ANXA2	transcript	1250.97	821.854	0.728284	0.0070523	0.048499
novel_circ_0009841	6.14936	0	3.0271	0.00070568	0.0091468	3.0271		novel_64	364.825	101.397	1.8237	4.8125e-27	7.0584e-26	ENSAPLT00000017163	ENSAPLG00000016444	-	transcript	0.882092	0.00911853	6.19479	1.56612e-06	4.35107e-05
novel_circ_0009841	6.14936	0	3.0271	0.00070568	0.0091468	3.0271		novel_64	364.825	101.397	1.8237	4.8125e-27	7.0584e-26	ENSAPLT00000007697	ENSAPLG00000007357	-	transcript	18.9737	61.4042	-1.57801	0.000429748	0.00520042
novel_circ_0009841	6.14936	0	3.0271	0.00070568	0.0091468	3.0271		novel_64	364.825	101.397	1.8237	4.8125e-27	7.0584e-26	ENSAPLT00000011594	ENSAPLG00000011133	FDFT1	transcript	40.4305	133.645	-1.60236	0.000135664	0.00199523
novel_circ_0009841	6.14936	0	3.0271	0.00070568	0.0091468	3.0271		novel_64	364.825	101.397	1.8237	4.8125e-27	7.0584e-26	ENSAPLT00000014340	ENSAPLG00000013771	CDKN1A	transcript	209.866	52.4255	2.12625	5.27564e-10	3.66824e-08
novel_circ_0009841	6.14936	0	3.0271	0.00070568	0.0091468	3.0271		novel_64	364.825	101.397	1.8237	4.8125e-27	7.0584e-26	ENSAPLT00000007808	ENSAPLG00000007508	-	transcript	38.628	3.32133	3.61628	0.000733092	0.00800177
novel_circ_0009841	6.14936	0	3.0271	0.00070568	0.0091468	3.0271		novel_64	364.825	101.397	1.8237	4.8125e-27	7.0584e-26	ENSAPLT00000011430	ENSAPLG00000010971	GUCY1A1	transcript	199.617	638.704	-1.56186	3.98384e-08	1.75435e-06
novel_circ_0009841	6.14936	0	3.0271	0.00070568	0.0091468	3.0271		novel_64	364.825	101.397	1.8237	4.8125e-27	7.0584e-26	ENSAPLT00000002359	ENSAPLG00000001882	COL6A1	transcript	77.9862	2.81022	4.90622	2.72103e-21	9.30787e-19
novel_circ_0001361	107.844	71.6111	0.58323	0.0061481	0.041436	0.58323		novel_64	364.825	101.397	1.8237	4.8125e-27	7.0584e-26	ENSAPLT00000002878	ENSAPLG00000002637	-	transcript	80.5529	16.4487	2.4225	3.25015e-08	1.45637e-06
novel_circ_0001361	107.844	71.6111	0.58323	0.0061481	0.041436	0.58323		novel_64	364.825	101.397	1.8237	4.8125e-27	7.0584e-26	ENSAPLT00000003850	ENSAPLG00000003767	SDC4	transcript	932.928	269.305	1.91258	3.56037e-11	3.14297e-09
novel_circ_0001361	107.844	71.6111	0.58323	0.0061481	0.041436	0.58323		novel_64	364.825	101.397	1.8237	4.8125e-27	7.0584e-26	ENSAPLT00000006375	ENSAPLG00000006103	ANXA2	transcript	1250.97	821.854	0.728284	0.0070523	0.048499
novel_circ_0001361	107.844	71.6111	0.58323	0.0061481	0.041436	0.58323		novel_64	364.825	101.397	1.8237	4.8125e-27	7.0584e-26	ENSAPLT00000017163	ENSAPLG00000016444	-	transcript	0.882092	0.00911853	6.19479	1.56612e-06	4.35107e-05
novel_circ_0001361	107.844	71.6111	0.58323	0.0061481	0.041436	0.58323		novel_64	364.825	101.397	1.8237	4.8125e-27	7.0584e-26	ENSAPLT00000007697	ENSAPLG00000007357	-	transcript	18.9737	61.4042	-1.57801	0.000429748	0.00520042
novel_circ_0001361	107.844	71.6111	0.58323	0.0061481	0.041436	0.58323		novel_64	364.825	101.397	1.8237	4.8125e-27	7.0584e-26	ENSAPLT00000011594	ENSAPLG00000011133	FDFT1	transcript	40.4305	133.645	-1.60236	0.000135664	0.00199523
novel_circ_0001361	107.844	71.6111	0.58323	0.0061481	0.041436	0.58323		novel_64	364.825	101.397	1.8237	4.8125e-27	7.0584e-26	ENSAPLT00000014340	ENSAPLG00000013771	CDKN1A	transcript	209.866	52.4255	2.12625	5.27564e-10	3.66824e-08
novel_circ_0001361	107.844	71.6111	0.58323	0.0061481	0.041436	0.58323		novel_64	364.825	101.397	1.8237	4.8125e-27	7.0584e-26	ENSAPLT00000007808	ENSAPLG00000007508	-	transcript	38.628	3.32133	3.61628	0.000733092	0.00800177
novel_circ_0001361	107.844	71.6111	0.58323	0.0061481	0.041436	0.58323		novel_64	364.825	101.397	1.8237	4.8125e-27	7.0584e-26	ENSAPLT00000011430	ENSAPLG00000010971	GUCY1A1	transcript	199.617	638.704	-1.56186	3.98384e-08	1.75435e-06
novel_circ_0001361	107.844	71.6111	0.58323	0.0061481	0.041436	0.58323		novel_64	364.825	101.397	1.8237	4.8125e-27	7.0584e-26	ENSAPLT00000002359	ENSAPLG00000001882	COL6A1	transcript	77.9862	2.81022	4.90622	2.72103e-21	9.30787e-19
novel_circ_0012727	135.797	86.8041	0.64123	0.00077818	0.0097141	0.64123		novel_64	364.825	101.397	1.8237	4.8125e-27	7.0584e-26	ENSAPLT00000002878	ENSAPLG00000002637	-	transcript	80.5529	16.4487	2.4225	3.25015e-08	1.45637e-06
novel_circ_0012727	135.797	86.8041	0.64123	0.00077818	0.0097141	0.64123		novel_64	364.825	101.397	1.8237	4.8125e-27	7.0584e-26	ENSAPLT00000003850	ENSAPLG00000003767	SDC4	transcript	932.928	269.305	1.91258	3.56037e-11	3.14297e-09
novel_circ_0012727	135.797	86.8041	0.64123	0.00077818	0.0097141	0.64123		novel_64	364.825	101.397	1.8237	4.8125e-27	7.0584e-26	ENSAPLT00000006375	ENSAPLG00000006103	ANXA2	transcript	1250.97	821.854	0.728284	0.0070523	0.048499
novel_circ_0012727	135.797	86.8041	0.64123	0.00077818	0.0097141	0.64123		novel_64	364.825	101.397	1.8237	4.8125e-27	7.0584e-26	ENSAPLT00000017163	ENSAPLG00000016444	-	transcript	0.882092	0.00911853	6.19479	1.56612e-06	4.35107e-05
novel_circ_0012727	135.797	86.8041	0.64123	0.00077818	0.0097141	0.64123		novel_64	364.825	101.397	1.8237	4.8125e-27	7.0584e-26	ENSAPLT00000007697	ENSAPLG00000007357	-	transcript	18.9737	61.4042	-1.57801	0.000429748	0.00520042
novel_circ_0012727	135.797	86.8041	0.64123	0.00077818	0.0097141	0.64123		novel_64	364.825	101.397	1.8237	4.8125e-27	7.0584e-26	ENSAPLT00000011594	ENSAPLG00000011133	FDFT1	transcript	40.4305	133.645	-1.60236	0.000135664	0.00199523
novel_circ_0012727	135.797	86.8041	0.64123	0.00077818	0.0097141	0.64123		novel_64	364.825	101.397	1.8237	4.8125e-27	7.0584e-26	ENSAPLT00000014340	ENSAPLG00000013771	CDKN1A	transcript	209.866	52.4255	2.12625	5.27564e-10	3.66824e-08
novel_circ_0012727	135.797	86.8041	0.64123	0.00077818	0.0097141	0.64123		novel_64	364.825	101.397	1.8237	4.8125e-27	7.0584e-26	ENSAPLT00000007808	ENSAPLG00000007508	-	transcript	38.628	3.32133	3.61628	0.000733092	0.00800177
novel_circ_0012727	135.797	86.8041	0.64123	0.00077818	0.0097141	0.64123		novel_64	364.825	101.397	1.8237	4.8125e-27	7.0584e-26	ENSAPLT00000011430	ENSAPLG00000010971	GUCY1A1	transcript	199.617	638.704	-1.56186	3.98384e-08	1.75435e-06
novel_circ_0012727	135.797	86.8041	0.64123	0.00077818	0.0097141	0.64123		novel_64	364.825	101.397	1.8237	4.8125e-27	7.0584e-26	ENSAPLT00000002359	ENSAPLG00000001882	COL6A1	transcript	77.9862	2.81022	4.90622	2.72103e-21	9.30787e-19
novel_circ_0007905	39.576	0	5.3843	2.2465e-12	4.7968e-10	5.3843		novel_64	364.825	101.397	1.8237	4.8125e-27	7.0584e-26	ENSAPLT00000002878	ENSAPLG00000002637	-	transcript	80.5529	16.4487	2.4225	3.25015e-08	1.45637e-06
novel_circ_0007905	39.576	0	5.3843	2.2465e-12	4.7968e-10	5.3843		novel_64	364.825	101.397	1.8237	4.8125e-27	7.0584e-26	ENSAPLT00000003850	ENSAPLG00000003767	SDC4	transcript	932.928	269.305	1.91258	3.56037e-11	3.14297e-09
novel_circ_0007905	39.576	0	5.3843	2.2465e-12	4.7968e-10	5.3843		novel_64	364.825	101.397	1.8237	4.8125e-27	7.0584e-26	ENSAPLT00000006375	ENSAPLG00000006103	ANXA2	transcript	1250.97	821.854	0.728284	0.0070523	0.048499
novel_circ_0007905	39.576	0	5.3843	2.2465e-12	4.7968e-10	5.3843		novel_64	364.825	101.397	1.8237	4.8125e-27	7.0584e-26	ENSAPLT00000017163	ENSAPLG00000016444	-	transcript	0.882092	0.00911853	6.19479	1.56612e-06	4.35107e-05
novel_circ_0007905	39.576	0	5.3843	2.2465e-12	4.7968e-10	5.3843		novel_64	364.825	101.397	1.8237	4.8125e-27	7.0584e-26	ENSAPLT00000007697	ENSAPLG00000007357	-	transcript	18.9737	61.4042	-1.57801	0.000429748	0.00520042
novel_circ_0007905	39.576	0	5.3843	2.2465e-12	4.7968e-10	5.3843		novel_64	364.825	101.397	1.8237	4.8125e-27	7.0584e-26	ENSAPLT00000011594	ENSAPLG00000011133	FDFT1	transcript	40.4305	133.645	-1.60236	0.000135664	0.00199523
novel_circ_0007905	39.576	0	5.3843	2.2465e-12	4.7968e-10	5.3843		novel_64	364.825	101.397	1.8237	4.8125e-27	7.0584e-26	ENSAPLT00000014340	ENSAPLG00000013771	CDKN1A	transcript	209.866	52.4255	2.12625	5.27564e-10	3.66824e-08
novel_circ_0007905	39.576	0	5.3843	2.2465e-12	4.7968e-10	5.3843		novel_64	364.825	101.397	1.8237	4.8125e-27	7.0584e-26	ENSAPLT00000007808	ENSAPLG00000007508	-	transcript	38.628	3.32133	3.61628	0.000733092	0.00800177
novel_circ_0007905	39.576	0	5.3843	2.2465e-12	4.7968e-10	5.3843		novel_64	364.825	101.397	1.8237	4.8125e-27	7.0584e-26	ENSAPLT00000011430	ENSAPLG00000010971	GUCY1A1	transcript	199.617	638.704	-1.56186	3.98384e-08	1.75435e-06
novel_circ_0007905	39.576	0	5.3843	2.2465e-12	4.7968e-10	5.3843		novel_64	364.825	101.397	1.8237	4.8125e-27	7.0584e-26	ENSAPLT00000002359	ENSAPLG00000001882	COL6A1	transcript	77.9862	2.81022	4.90622	2.72103e-21	9.30787e-19
novel_circ_0013873	36.539	63.8486	-0.79979	0.002558	0.022034	-0.79979		novel_64	364.825	101.397	1.8237	4.8125e-27	7.0584e-26	ENSAPLT00000002878	ENSAPLG00000002637	-	transcript	80.5529	16.4487	2.4225	3.25015e-08	1.45637e-06
novel_circ_0013873	36.539	63.8486	-0.79979	0.002558	0.022034	-0.79979		novel_64	364.825	101.397	1.8237	4.8125e-27	7.0584e-26	ENSAPLT00000003850	ENSAPLG00000003767	SDC4	transcript	932.928	269.305	1.91258	3.56037e-11	3.14297e-09
novel_circ_0013873	36.539	63.8486	-0.79979	0.002558	0.022034	-0.79979		novel_64	364.825	101.397	1.8237	4.8125e-27	7.0584e-26	ENSAPLT00000006375	ENSAPLG00000006103	ANXA2	transcript	1250.97	821.854	0.728284	0.0070523	0.048499
novel_circ_0013873	36.539	63.8486	-0.79979	0.002558	0.022034	-0.79979		novel_64	364.825	101.397	1.8237	4.8125e-27	7.0584e-26	ENSAPLT00000017163	ENSAPLG00000016444	-	transcript	0.882092	0.00911853	6.19479	1.56612e-06	4.35107e-05
novel_circ_0013873	36.539	63.8486	-0.79979	0.002558	0.022034	-0.79979		novel_64	364.825	101.397	1.8237	4.8125e-27	7.0584e-26	ENSAPLT00000007697	ENSAPLG00000007357	-	transcript	18.9737	61.4042	-1.57801	0.000429748	0.00520042
novel_circ_0013873	36.539	63.8486	-0.79979	0.002558	0.022034	-0.79979		novel_64	364.825	101.397	1.8237	4.8125e-27	7.0584e-26	ENSAPLT00000011594	ENSAPLG00000011133	FDFT1	transcript	40.4305	133.645	-1.60236	0.000135664	0.00199523
novel_circ_0013873	36.539	63.8486	-0.79979	0.002558	0.022034	-0.79979		novel_64	364.825	101.397	1.8237	4.8125e-27	7.0584e-26	ENSAPLT00000014340	ENSAPLG00000013771	CDKN1A	transcript	209.866	52.4255	2.12625	5.27564e-10	3.66824e-08
novel_circ_0013873	36.539	63.8486	-0.79979	0.002558	0.022034	-0.79979		novel_64	364.825	101.397	1.8237	4.8125e-27	7.0584e-26	ENSAPLT00000007808	ENSAPLG00000007508	-	transcript	38.628	3.32133	3.61628	0.000733092	0.00800177
novel_circ_0013873	36.539	63.8486	-0.79979	0.002558	0.022034	-0.79979		novel_64	364.825	101.397	1.8237	4.8125e-27	7.0584e-26	ENSAPLT00000011430	ENSAPLG00000010971	GUCY1A1	transcript	199.617	638.704	-1.56186	3.98384e-08	1.75435e-06
novel_circ_0013873	36.539	63.8486	-0.79979	0.002558	0.022034	-0.79979		novel_64	364.825	101.397	1.8237	4.8125e-27	7.0584e-26	ENSAPLT00000002359	ENSAPLG00000001882	COL6A1	transcript	77.9862	2.81022	4.90622	2.72103e-21	9.30787e-19
novel_circ_0002804	5.82774	0	2.731	0.0027127	0.022785	2.731		novel_64	364.825	101.397	1.8237	4.8125e-27	7.0584e-26	ENSAPLT00000002878	ENSAPLG00000002637	-	transcript	80.5529	16.4487	2.4225	3.25015e-08	1.45637e-06
novel_circ_0002804	5.82774	0	2.731	0.0027127	0.022785	2.731		novel_64	364.825	101.397	1.8237	4.8125e-27	7.0584e-26	ENSAPLT00000003850	ENSAPLG00000003767	SDC4	transcript	932.928	269.305	1.91258	3.56037e-11	3.14297e-09
novel_circ_0002804	5.82774	0	2.731	0.0027127	0.022785	2.731		novel_64	364.825	101.397	1.8237	4.8125e-27	7.0584e-26	ENSAPLT00000006375	ENSAPLG00000006103	ANXA2	transcript	1250.97	821.854	0.728284	0.0070523	0.048499
novel_circ_0002804	5.82774	0	2.731	0.0027127	0.022785	2.731		novel_64	364.825	101.397	1.8237	4.8125e-27	7.0584e-26	ENSAPLT00000017163	ENSAPLG00000016444	-	transcript	0.882092	0.00911853	6.19479	1.56612e-06	4.35107e-05
novel_circ_0002804	5.82774	0	2.731	0.0027127	0.022785	2.731		novel_64	364.825	101.397	1.8237	4.8125e-27	7.0584e-26	ENSAPLT00000007697	ENSAPLG00000007357	-	transcript	18.9737	61.4042	-1.57801	0.000429748	0.00520042
novel_circ_0002804	5.82774	0	2.731	0.0027127	0.022785	2.731		novel_64	364.825	101.397	1.8237	4.8125e-27	7.0584e-26	ENSAPLT00000011594	ENSAPLG00000011133	FDFT1	transcript	40.4305	133.645	-1.60236	0.000135664	0.00199523
novel_circ_0002804	5.82774	0	2.731	0.0027127	0.022785	2.731		novel_64	364.825	101.397	1.8237	4.8125e-27	7.0584e-26	ENSAPLT00000014340	ENSAPLG00000013771	CDKN1A	transcript	209.866	52.4255	2.12625	5.27564e-10	3.66824e-08
novel_circ_0002804	5.82774	0	2.731	0.0027127	0.022785	2.731		novel_64	364.825	101.397	1.8237	4.8125e-27	7.0584e-26	ENSAPLT00000007808	ENSAPLG00000007508	-	transcript	38.628	3.32133	3.61628	0.000733092	0.00800177
novel_circ_0002804	5.82774	0	2.731	0.0027127	0.022785	2.731		novel_64	364.825	101.397	1.8237	4.8125e-27	7.0584e-26	ENSAPLT00000011430	ENSAPLG00000010971	GUCY1A1	transcript	199.617	638.704	-1.56186	3.98384e-08	1.75435e-06
novel_circ_0002804	5.82774	0	2.731	0.0027127	0.022785	2.731		novel_64	364.825	101.397	1.8237	4.8125e-27	7.0584e-26	ENSAPLT00000002359	ENSAPLG00000001882	COL6A1	transcript	77.9862	2.81022	4.90622	2.72103e-21	9.30787e-19
novel_circ_0003691	11.5313	0.784377	2.8503	0.00029546	0.0045233	2.8503		gga-miR-146a-3p	93.908	21.6891	2.0553	5.81e-17	4.648e-16	ENSAPLT00000014584	ENSAPLG00000013976	PDGFB	transcript	19.979	3.15408	2.79236	1.27437e-05	0.000265635
novel_circ_0003691	11.5313	0.784377	2.8503	0.00029546	0.0045233	2.8503		gga-miR-146a-3p	93.908	21.6891	2.0553	5.81e-17	4.648e-16	ENSAPLT00000007119	ENSAPLG00000006844	GPD1	transcript	0.942239	0.118541	3.03076	0.00374546	0.0295101
novel_circ_0003691	11.5313	0.784377	2.8503	0.00029546	0.0045233	2.8503		gga-miR-146a-3p	93.908	21.6891	2.0553	5.81e-17	4.648e-16	ENSAPLT00000012479	ENSAPLG00000011986	ETV6	transcript	58.8475	23.4343	1.45633	0.000885747	0.00932017
novel_circ_0012725	31.95	8.08914	1.8208	7.7725e-05	0.0015688	1.8208		gga-miR-146a-3p	93.908	21.6891	2.0553	5.81e-17	4.648e-16	ENSAPLT00000014584	ENSAPLG00000013976	PDGFB	transcript	19.979	3.15408	2.79236	1.27437e-05	0.000265635
novel_circ_0012725	31.95	8.08914	1.8208	7.7725e-05	0.0015688	1.8208		gga-miR-146a-3p	93.908	21.6891	2.0553	5.81e-17	4.648e-16	ENSAPLT00000007119	ENSAPLG00000006844	GPD1	transcript	0.942239	0.118541	3.03076	0.00374546	0.0295101
novel_circ_0012725	31.95	8.08914	1.8208	7.7725e-05	0.0015688	1.8208		gga-miR-146a-3p	93.908	21.6891	2.0553	5.81e-17	4.648e-16	ENSAPLT00000012479	ENSAPLG00000011986	ETV6	transcript	58.8475	23.4343	1.45633	0.000885747	0.00932017
novel_circ_0003446	79.8877	132.172	-0.71591	5.4496e-05	0.0011636	-0.71591		gga-miR-146a-3p	93.908	21.6891	2.0553	5.81e-17	4.648e-16	ENSAPLT00000014584	ENSAPLG00000013976	PDGFB	transcript	19.979	3.15408	2.79236	1.27437e-05	0.000265635
novel_circ_0003446	79.8877	132.172	-0.71591	5.4496e-05	0.0011636	-0.71591		gga-miR-146a-3p	93.908	21.6891	2.0553	5.81e-17	4.648e-16	ENSAPLT00000007119	ENSAPLG00000006844	GPD1	transcript	0.942239	0.118541	3.03076	0.00374546	0.0295101
novel_circ_0003446	79.8877	132.172	-0.71591	5.4496e-05	0.0011636	-0.71591		gga-miR-146a-3p	93.908	21.6891	2.0553	5.81e-17	4.648e-16	ENSAPLT00000012479	ENSAPLG00000011986	ETV6	transcript	58.8475	23.4343	1.45633	0.000885747	0.00932017
novel_circ_0003766	19.2643	3.31925	2.2434	0.00014491	0.0026364	2.2434		gga-miR-146a-3p	93.908	21.6891	2.0553	5.81e-17	4.648e-16	ENSAPLT00000014584	ENSAPLG00000013976	PDGFB	transcript	19.979	3.15408	2.79236	1.27437e-05	0.000265635
novel_circ_0003766	19.2643	3.31925	2.2434	0.00014491	0.0026364	2.2434		gga-miR-146a-3p	93.908	21.6891	2.0553	5.81e-17	4.648e-16	ENSAPLT00000007119	ENSAPLG00000006844	GPD1	transcript	0.942239	0.118541	3.03076	0.00374546	0.0295101
novel_circ_0003766	19.2643	3.31925	2.2434	0.00014491	0.0026364	2.2434		gga-miR-146a-3p	93.908	21.6891	2.0553	5.81e-17	4.648e-16	ENSAPLT00000012479	ENSAPLG00000011986	ETV6	transcript	58.8475	23.4343	1.45633	0.000885747	0.00932017
novel_circ_0019622	3.14433	12.5337	-1.7194	0.0066045	0.043639	-1.7194		gga-miR-146a-3p	93.908	21.6891	2.0553	5.81e-17	4.648e-16	ENSAPLT00000014584	ENSAPLG00000013976	PDGFB	transcript	19.979	3.15408	2.79236	1.27437e-05	0.000265635
novel_circ_0019622	3.14433	12.5337	-1.7194	0.0066045	0.043639	-1.7194		gga-miR-146a-3p	93.908	21.6891	2.0553	5.81e-17	4.648e-16	ENSAPLT00000007119	ENSAPLG00000006844	GPD1	transcript	0.942239	0.118541	3.03076	0.00374546	0.0295101
novel_circ_0019622	3.14433	12.5337	-1.7194	0.0066045	0.043639	-1.7194		gga-miR-146a-3p	93.908	21.6891	2.0553	5.81e-17	4.648e-16	ENSAPLT00000012479	ENSAPLG00000011986	ETV6	transcript	58.8475	23.4343	1.45633	0.000885747	0.00932017
novel_circ_0010665	27.7166	52.2203	-0.89348	0.0014315	0.015007	-0.89348		gga-miR-146a-3p	93.908	21.6891	2.0553	5.81e-17	4.648e-16	ENSAPLT00000014584	ENSAPLG00000013976	PDGFB	transcript	19.979	3.15408	2.79236	1.27437e-05	0.000265635
novel_circ_0010665	27.7166	52.2203	-0.89348	0.0014315	0.015007	-0.89348		gga-miR-146a-3p	93.908	21.6891	2.0553	5.81e-17	4.648e-16	ENSAPLT00000007119	ENSAPLG00000006844	GPD1	transcript	0.942239	0.118541	3.03076	0.00374546	0.0295101
novel_circ_0010665	27.7166	52.2203	-0.89348	0.0014315	0.015007	-0.89348		gga-miR-146a-3p	93.908	21.6891	2.0553	5.81e-17	4.648e-16	ENSAPLT00000012479	ENSAPLG00000011986	ETV6	transcript	58.8475	23.4343	1.45633	0.000885747	0.00932017
novel_circ_0021339	259.648	0.679152	7.1067	2.1018e-34	4.2635e-31	7.1067		gga-miR-146a-3p	93.908	21.6891	2.0553	5.81e-17	4.648e-16	ENSAPLT00000014584	ENSAPLG00000013976	PDGFB	transcript	19.979	3.15408	2.79236	1.27437e-05	0.000265635
novel_circ_0021339	259.648	0.679152	7.1067	2.1018e-34	4.2635e-31	7.1067		gga-miR-146a-3p	93.908	21.6891	2.0553	5.81e-17	4.648e-16	ENSAPLT00000007119	ENSAPLG00000006844	GPD1	transcript	0.942239	0.118541	3.03076	0.00374546	0.0295101
novel_circ_0021339	259.648	0.679152	7.1067	2.1018e-34	4.2635e-31	7.1067		gga-miR-146a-3p	93.908	21.6891	2.0553	5.81e-17	4.648e-16	ENSAPLT00000012479	ENSAPLG00000011986	ETV6	transcript	58.8475	23.4343	1.45633	0.000885747	0.00932017
novel_circ_0001549	170.601	114.69	0.56905	0.00021817	0.0036127	0.56905		gga-miR-146a-3p	93.908	21.6891	2.0553	5.81e-17	4.648e-16	ENSAPLT00000014584	ENSAPLG00000013976	PDGFB	transcript	19.979	3.15408	2.79236	1.27437e-05	0.000265635
novel_circ_0001549	170.601	114.69	0.56905	0.00021817	0.0036127	0.56905		gga-miR-146a-3p	93.908	21.6891	2.0553	5.81e-17	4.648e-16	ENSAPLT00000007119	ENSAPLG00000006844	GPD1	transcript	0.942239	0.118541	3.03076	0.00374546	0.0295101
novel_circ_0001549	170.601	114.69	0.56905	0.00021817	0.0036127	0.56905		gga-miR-146a-3p	93.908	21.6891	2.0553	5.81e-17	4.648e-16	ENSAPLT00000012479	ENSAPLG00000011986	ETV6	transcript	58.8475	23.4343	1.45633	0.000885747	0.00932017
novel_circ_0021014	3.95485	0	2.4226	0.0082712	0.049909	2.4226		gga-miR-146a-3p	93.908	21.6891	2.0553	5.81e-17	4.648e-16	ENSAPLT00000014584	ENSAPLG00000013976	PDGFB	transcript	19.979	3.15408	2.79236	1.27437e-05	0.000265635
novel_circ_0021014	3.95485	0	2.4226	0.0082712	0.049909	2.4226		gga-miR-146a-3p	93.908	21.6891	2.0553	5.81e-17	4.648e-16	ENSAPLT00000007119	ENSAPLG00000006844	GPD1	transcript	0.942239	0.118541	3.03076	0.00374546	0.0295101
novel_circ_0021014	3.95485	0	2.4226	0.0082712	0.049909	2.4226		gga-miR-146a-3p	93.908	21.6891	2.0553	5.81e-17	4.648e-16	ENSAPLT00000012479	ENSAPLG00000011986	ETV6	transcript	58.8475	23.4343	1.45633	0.000885747	0.00932017
novel_circ_0012727	135.797	86.8041	0.64123	0.00077818	0.0097141	0.64123		gga-miR-146a-3p	93.908	21.6891	2.0553	5.81e-17	4.648e-16	ENSAPLT00000014584	ENSAPLG00000013976	PDGFB	transcript	19.979	3.15408	2.79236	1.27437e-05	0.000265635
novel_circ_0012727	135.797	86.8041	0.64123	0.00077818	0.0097141	0.64123		gga-miR-146a-3p	93.908	21.6891	2.0553	5.81e-17	4.648e-16	ENSAPLT00000007119	ENSAPLG00000006844	GPD1	transcript	0.942239	0.118541	3.03076	0.00374546	0.0295101
novel_circ_0012727	135.797	86.8041	0.64123	0.00077818	0.0097141	0.64123		gga-miR-146a-3p	93.908	21.6891	2.0553	5.81e-17	4.648e-16	ENSAPLT00000012479	ENSAPLG00000011986	ETV6	transcript	58.8475	23.4343	1.45633	0.000885747	0.00932017
novel_circ_0003061	14.9972	3.26803	1.8957	0.0022788	0.020408	1.8957		gga-miR-146a-3p	93.908	21.6891	2.0553	5.81e-17	4.648e-16	ENSAPLT00000014584	ENSAPLG00000013976	PDGFB	transcript	19.979	3.15408	2.79236	1.27437e-05	0.000265635
novel_circ_0003061	14.9972	3.26803	1.8957	0.0022788	0.020408	1.8957		gga-miR-146a-3p	93.908	21.6891	2.0553	5.81e-17	4.648e-16	ENSAPLT00000007119	ENSAPLG00000006844	GPD1	transcript	0.942239	0.118541	3.03076	0.00374546	0.0295101
novel_circ_0003061	14.9972	3.26803	1.8957	0.0022788	0.020408	1.8957		gga-miR-146a-3p	93.908	21.6891	2.0553	5.81e-17	4.648e-16	ENSAPLT00000012479	ENSAPLG00000011986	ETV6	transcript	58.8475	23.4343	1.45633	0.000885747	0.00932017
novel_circ_0005629	8.37658	1.01873	2.1552	0.0068972	0.044915	2.1552		gga-miR-146a-3p	93.908	21.6891	2.0553	5.81e-17	4.648e-16	ENSAPLT00000014584	ENSAPLG00000013976	PDGFB	transcript	19.979	3.15408	2.79236	1.27437e-05	0.000265635
novel_circ_0005629	8.37658	1.01873	2.1552	0.0068972	0.044915	2.1552		gga-miR-146a-3p	93.908	21.6891	2.0553	5.81e-17	4.648e-16	ENSAPLT00000007119	ENSAPLG00000006844	GPD1	transcript	0.942239	0.118541	3.03076	0.00374546	0.0295101
novel_circ_0005629	8.37658	1.01873	2.1552	0.0068972	0.044915	2.1552		gga-miR-146a-3p	93.908	21.6891	2.0553	5.81e-17	4.648e-16	ENSAPLT00000012479	ENSAPLG00000011986	ETV6	transcript	58.8475	23.4343	1.45633	0.000885747	0.00932017
novel_circ_0012556	1.39152	13.401	-2.6856	6.5649e-05	0.0013647	-2.6856		gga-miR-146a-3p	93.908	21.6891	2.0553	5.81e-17	4.648e-16	ENSAPLT00000014584	ENSAPLG00000013976	PDGFB	transcript	19.979	3.15408	2.79236	1.27437e-05	0.000265635
novel_circ_0012556	1.39152	13.401	-2.6856	6.5649e-05	0.0013647	-2.6856		gga-miR-146a-3p	93.908	21.6891	2.0553	5.81e-17	4.648e-16	ENSAPLT00000007119	ENSAPLG00000006844	GPD1	transcript	0.942239	0.118541	3.03076	0.00374546	0.0295101
novel_circ_0012556	1.39152	13.401	-2.6856	6.5649e-05	0.0013647	-2.6856		gga-miR-146a-3p	93.908	21.6891	2.0553	5.81e-17	4.648e-16	ENSAPLT00000012479	ENSAPLG00000011986	ETV6	transcript	58.8475	23.4343	1.45633	0.000885747	0.00932017
novel_circ_0003762	9.22312	1.56875	2.0439	0.0061376	0.041436	2.0439		gga-miR-146a-3p	93.908	21.6891	2.0553	5.81e-17	4.648e-16	ENSAPLT00000014584	ENSAPLG00000013976	PDGFB	transcript	19.979	3.15408	2.79236	1.27437e-05	0.000265635
novel_circ_0003762	9.22312	1.56875	2.0439	0.0061376	0.041436	2.0439		gga-miR-146a-3p	93.908	21.6891	2.0553	5.81e-17	4.648e-16	ENSAPLT00000007119	ENSAPLG00000006844	GPD1	transcript	0.942239	0.118541	3.03076	0.00374546	0.0295101
novel_circ_0003762	9.22312	1.56875	2.0439	0.0061376	0.041436	2.0439		gga-miR-146a-3p	93.908	21.6891	2.0553	5.81e-17	4.648e-16	ENSAPLT00000012479	ENSAPLG00000011986	ETV6	transcript	58.8475	23.4343	1.45633	0.000885747	0.00932017
novel_circ_0016980	12.396	0	3.9213	3.5156e-06	0.00011691	3.9213		gga-miR-146a-3p	93.908	21.6891	2.0553	5.81e-17	4.648e-16	ENSAPLT00000014584	ENSAPLG00000013976	PDGFB	transcript	19.979	3.15408	2.79236	1.27437e-05	0.000265635
novel_circ_0016980	12.396	0	3.9213	3.5156e-06	0.00011691	3.9213		gga-miR-146a-3p	93.908	21.6891	2.0553	5.81e-17	4.648e-16	ENSAPLT00000007119	ENSAPLG00000006844	GPD1	transcript	0.942239	0.118541	3.03076	0.00374546	0.0295101
novel_circ_0016980	12.396	0	3.9213	3.5156e-06	0.00011691	3.9213		gga-miR-146a-3p	93.908	21.6891	2.0553	5.81e-17	4.648e-16	ENSAPLT00000012479	ENSAPLG00000011986	ETV6	transcript	58.8475	23.4343	1.45633	0.000885747	0.00932017
novel_circ_0003445	42.5908	73.6049	-0.77437	0.00079605	0.0098463	-0.77437		gga-miR-146a-3p	93.908	21.6891	2.0553	5.81e-17	4.648e-16	ENSAPLT00000014584	ENSAPLG00000013976	PDGFB	transcript	19.979	3.15408	2.79236	1.27437e-05	0.000265635
novel_circ_0003445	42.5908	73.6049	-0.77437	0.00079605	0.0098463	-0.77437		gga-miR-146a-3p	93.908	21.6891	2.0553	5.81e-17	4.648e-16	ENSAPLT00000007119	ENSAPLG00000006844	GPD1	transcript	0.942239	0.118541	3.03076	0.00374546	0.0295101
novel_circ_0003445	42.5908	73.6049	-0.77437	0.00079605	0.0098463	-0.77437		gga-miR-146a-3p	93.908	21.6891	2.0553	5.81e-17	4.648e-16	ENSAPLT00000012479	ENSAPLG00000011986	ETV6	transcript	58.8475	23.4343	1.45633	0.000885747	0.00932017
novel_circ_0016440	2.97651	12.427	-1.8246	0.0026454	0.022397	-1.8246		gga-miR-146a-3p	93.908	21.6891	2.0553	5.81e-17	4.648e-16	ENSAPLT00000014584	ENSAPLG00000013976	PDGFB	transcript	19.979	3.15408	2.79236	1.27437e-05	0.000265635
novel_circ_0016440	2.97651	12.427	-1.8246	0.0026454	0.022397	-1.8246		gga-miR-146a-3p	93.908	21.6891	2.0553	5.81e-17	4.648e-16	ENSAPLT00000007119	ENSAPLG00000006844	GPD1	transcript	0.942239	0.118541	3.03076	0.00374546	0.0295101
novel_circ_0016440	2.97651	12.427	-1.8246	0.0026454	0.022397	-1.8246		gga-miR-146a-3p	93.908	21.6891	2.0553	5.81e-17	4.648e-16	ENSAPLT00000012479	ENSAPLG00000011986	ETV6	transcript	58.8475	23.4343	1.45633	0.000885747	0.00932017
novel_circ_0007399	7.90035	20.2513	-1.2481	0.0067142	0.04422	-1.2481		gga-miR-146a-3p	93.908	21.6891	2.0553	5.81e-17	4.648e-16	ENSAPLT00000014584	ENSAPLG00000013976	PDGFB	transcript	19.979	3.15408	2.79236	1.27437e-05	0.000265635
novel_circ_0007399	7.90035	20.2513	-1.2481	0.0067142	0.04422	-1.2481		gga-miR-146a-3p	93.908	21.6891	2.0553	5.81e-17	4.648e-16	ENSAPLT00000007119	ENSAPLG00000006844	GPD1	transcript	0.942239	0.118541	3.03076	0.00374546	0.0295101
novel_circ_0007399	7.90035	20.2513	-1.2481	0.0067142	0.04422	-1.2481		gga-miR-146a-3p	93.908	21.6891	2.0553	5.81e-17	4.648e-16	ENSAPLT00000012479	ENSAPLG00000011986	ETV6	transcript	58.8475	23.4343	1.45633	0.000885747	0.00932017
novel_circ_0020406	376.728	227.336	0.72386	3.4353e-09	3.1675e-07	0.72386		gga-miR-146a-3p	93.908	21.6891	2.0553	5.81e-17	4.648e-16	ENSAPLT00000014584	ENSAPLG00000013976	PDGFB	transcript	19.979	3.15408	2.79236	1.27437e-05	0.000265635
novel_circ_0020406	376.728	227.336	0.72386	3.4353e-09	3.1675e-07	0.72386		gga-miR-146a-3p	93.908	21.6891	2.0553	5.81e-17	4.648e-16	ENSAPLT00000007119	ENSAPLG00000006844	GPD1	transcript	0.942239	0.118541	3.03076	0.00374546	0.0295101
novel_circ_0020406	376.728	227.336	0.72386	3.4353e-09	3.1675e-07	0.72386		gga-miR-146a-3p	93.908	21.6891	2.0553	5.81e-17	4.648e-16	ENSAPLT00000012479	ENSAPLG00000011986	ETV6	transcript	58.8475	23.4343	1.45633	0.000885747	0.00932017
novel_circ_0005774	6.03626	0	2.9755	0.00091018	0.010766	2.9755		gga-miR-146a-3p	93.908	21.6891	2.0553	5.81e-17	4.648e-16	ENSAPLT00000014584	ENSAPLG00000013976	PDGFB	transcript	19.979	3.15408	2.79236	1.27437e-05	0.000265635
novel_circ_0005774	6.03626	0	2.9755	0.00091018	0.010766	2.9755		gga-miR-146a-3p	93.908	21.6891	2.0553	5.81e-17	4.648e-16	ENSAPLT00000007119	ENSAPLG00000006844	GPD1	transcript	0.942239	0.118541	3.03076	0.00374546	0.0295101
novel_circ_0005774	6.03626	0	2.9755	0.00091018	0.010766	2.9755		gga-miR-146a-3p	93.908	21.6891	2.0553	5.81e-17	4.648e-16	ENSAPLT00000012479	ENSAPLG00000011986	ETV6	transcript	58.8475	23.4343	1.45633	0.000885747	0.00932017
novel_circ_0002939	27.8559	54.6079	-0.94418	0.0007678	0.0096438	-0.94418		gga-miR-146a-3p	93.908	21.6891	2.0553	5.81e-17	4.648e-16	ENSAPLT00000014584	ENSAPLG00000013976	PDGFB	transcript	19.979	3.15408	2.79236	1.27437e-05	0.000265635
novel_circ_0002939	27.8559	54.6079	-0.94418	0.0007678	0.0096438	-0.94418		gga-miR-146a-3p	93.908	21.6891	2.0553	5.81e-17	4.648e-16	ENSAPLT00000007119	ENSAPLG00000006844	GPD1	transcript	0.942239	0.118541	3.03076	0.00374546	0.0295101
novel_circ_0002939	27.8559	54.6079	-0.94418	0.0007678	0.0096438	-0.94418		gga-miR-146a-3p	93.908	21.6891	2.0553	5.81e-17	4.648e-16	ENSAPLT00000012479	ENSAPLG00000011986	ETV6	transcript	58.8475	23.4343	1.45633	0.000885747	0.00932017
novel_circ_0007402	65.5363	102.785	-0.64896	0.0012652	0.013724	-0.64896		gga-miR-146a-3p	93.908	21.6891	2.0553	5.81e-17	4.648e-16	ENSAPLT00000014584	ENSAPLG00000013976	PDGFB	transcript	19.979	3.15408	2.79236	1.27437e-05	0.000265635
novel_circ_0007402	65.5363	102.785	-0.64896	0.0012652	0.013724	-0.64896		gga-miR-146a-3p	93.908	21.6891	2.0553	5.81e-17	4.648e-16	ENSAPLT00000007119	ENSAPLG00000006844	GPD1	transcript	0.942239	0.118541	3.03076	0.00374546	0.0295101
novel_circ_0007402	65.5363	102.785	-0.64896	0.0012652	0.013724	-0.64896		gga-miR-146a-3p	93.908	21.6891	2.0553	5.81e-17	4.648e-16	ENSAPLT00000012479	ENSAPLG00000011986	ETV6	transcript	58.8475	23.4343	1.45633	0.000885747	0.00932017
novel_circ_0017293	7.75874	23.0731	-1.4381	0.0018194	0.01745	-1.4381		gga-miR-18a-5p	194.168	344.109	-0.82704	1.3826e-12	7.7992e-12	ENSAPLT00000003638	ENSAPLG00000003558	CYR61	transcript	145.272	307.041	-0.957655	0.00132932	0.0129656
novel_circ_0011345	26.6589	9.22892	1.4127	0.002005	0.018571	1.4127		gga-miR-18a-5p	194.168	344.109	-0.82704	1.3826e-12	7.7992e-12	ENSAPLT00000003638	ENSAPLG00000003558	CYR61	transcript	145.272	307.041	-0.957655	0.00132932	0.0129656
novel_circ_0001118	46.361	75.2215	-0.69277	0.0031671	0.025853	-0.69277		gga-miR-18a-5p	194.168	344.109	-0.82704	1.3826e-12	7.7992e-12	ENSAPLT00000003638	ENSAPLG00000003558	CYR61	transcript	145.272	307.041	-0.957655	0.00132932	0.0129656
novel_circ_0003446	79.8877	132.172	-0.71591	5.4496e-05	0.0011636	-0.71591		gga-miR-18a-5p	194.168	344.109	-0.82704	1.3826e-12	7.7992e-12	ENSAPLT00000003638	ENSAPLG00000003558	CYR61	transcript	145.272	307.041	-0.957655	0.00132932	0.0129656
novel_circ_0003445	42.5908	73.6049	-0.77437	0.00079605	0.0098463	-0.77437		gga-miR-18a-5p	194.168	344.109	-0.82704	1.3826e-12	7.7992e-12	ENSAPLT00000003638	ENSAPLG00000003558	CYR61	transcript	145.272	307.041	-0.957655	0.00132932	0.0129656
novel_circ_0015031	14.6045	2.24791	2.3157	0.00030033	0.0045805	2.3157		gga-miR-18a-5p	194.168	344.109	-0.82704	1.3826e-12	7.7992e-12	ENSAPLT00000003638	ENSAPLG00000003558	CYR61	transcript	145.272	307.041	-0.957655	0.00132932	0.0129656
novel_circ_0000668	4.92566	0	2.7439	0.0024648	0.021691	2.7439		gga-miR-18a-5p	194.168	344.109	-0.82704	1.3826e-12	7.7992e-12	ENSAPLT00000003638	ENSAPLG00000003558	CYR61	transcript	145.272	307.041	-0.957655	0.00132932	0.0129656
novel_circ_0001121	65.9778	120.285	-0.85192	2.3151e-05	0.00057622	-0.85192		gga-miR-18a-5p	194.168	344.109	-0.82704	1.3826e-12	7.7992e-12	ENSAPLT00000003638	ENSAPLG00000003558	CYR61	transcript	145.272	307.041	-0.957655	0.00132932	0.0129656
novel_circ_0017503	17.0042	3.57734	1.9535	0.0010036	0.011458	1.9535		gga-miR-18a-5p	194.168	344.109	-0.82704	1.3826e-12	7.7992e-12	ENSAPLT00000003638	ENSAPLG00000003558	CYR61	transcript	145.272	307.041	-0.957655	0.00132932	0.0129656
novel_circ_0008178	5.27295	0	2.8216	0.0017851	0.017241	2.8216		gga-miR-18a-5p	194.168	344.109	-0.82704	1.3826e-12	7.7992e-12	ENSAPLT00000003638	ENSAPLG00000003558	CYR61	transcript	145.272	307.041	-0.957655	0.00132932	0.0129656
novel_circ_0007235	0	8.29307	-3.5977	3.6404e-05	0.00087392	-3.5977		gga-miR-18a-5p	194.168	344.109	-0.82704	1.3826e-12	7.7992e-12	ENSAPLT00000003638	ENSAPLG00000003558	CYR61	transcript	145.272	307.041	-0.957655	0.00132932	0.0129656
novel_circ_0019150	5.13134	0	2.8006	0.0019484	0.018244	2.8006		gga-miR-214b-3p	113.193	11.6907	3.1473	4.3954e-23	4.717e-22	ENSAPLT00000014242	ENSAPLG00000013651	FNTA	transcript	46.1227	8.61377	2.542	3.49109e-07	1.17428e-05
novel_circ_0019150	5.13134	0	2.8006	0.0019484	0.018244	2.8006		gga-miR-214b-3p	113.193	11.6907	3.1473	4.3954e-23	4.717e-22	ENSAPLT00000012359	ENSAPLG00000011878	DRD4	transcript	6.77085	0.0375137	7.49567	1.51992e-11	1.44137e-09
novel_circ_0019150	5.13134	0	2.8006	0.0019484	0.018244	2.8006		gga-miR-214b-3p	113.193	11.6907	3.1473	4.3954e-23	4.717e-22	ENSAPLT00000015763	ENSAPLG00000015119	MAP1LC3C	transcript	3.52048	22.4795	-2.56207	5.8715e-05	0.000981452
novel_circ_0019150	5.13134	0	2.8006	0.0019484	0.018244	2.8006		gga-miR-214b-3p	113.193	11.6907	3.1473	4.3954e-23	4.717e-22	ENSAPLT00000010307	ENSAPLG00000009861	PTPRE	transcript	24.3849	0.297511	6.46465	1.00966e-16	2.18543e-14
novel_circ_0019150	5.13134	0	2.8006	0.0019484	0.018244	2.8006		gga-miR-214b-3p	113.193	11.6907	3.1473	4.3954e-23	4.717e-22	ENSAPLT00000012806	ENSAPLG00000012304	ATF3	transcript	170.444	22.4711	3.03782	6.70474e-15	1.12171e-12
novel_circ_0012829	33.1667	9.77894	1.6657	2.946e-05	0.00071143	1.6657		gga-miR-214b-3p	113.193	11.6907	3.1473	4.3954e-23	4.717e-22	ENSAPLT00000014242	ENSAPLG00000013651	FNTA	transcript	46.1227	8.61377	2.542	3.49109e-07	1.17428e-05
novel_circ_0012829	33.1667	9.77894	1.6657	2.946e-05	0.00071143	1.6657		gga-miR-214b-3p	113.193	11.6907	3.1473	4.3954e-23	4.717e-22	ENSAPLT00000012359	ENSAPLG00000011878	DRD4	transcript	6.77085	0.0375137	7.49567	1.51992e-11	1.44137e-09
novel_circ_0012829	33.1667	9.77894	1.6657	2.946e-05	0.00071143	1.6657		gga-miR-214b-3p	113.193	11.6907	3.1473	4.3954e-23	4.717e-22	ENSAPLT00000015763	ENSAPLG00000015119	MAP1LC3C	transcript	3.52048	22.4795	-2.56207	5.8715e-05	0.000981452
novel_circ_0012829	33.1667	9.77894	1.6657	2.946e-05	0.00071143	1.6657		gga-miR-214b-3p	113.193	11.6907	3.1473	4.3954e-23	4.717e-22	ENSAPLT00000010307	ENSAPLG00000009861	PTPRE	transcript	24.3849	0.297511	6.46465	1.00966e-16	2.18543e-14
novel_circ_0012829	33.1667	9.77894	1.6657	2.946e-05	0.00071143	1.6657		gga-miR-214b-3p	113.193	11.6907	3.1473	4.3954e-23	4.717e-22	ENSAPLT00000012806	ENSAPLG00000012304	ATF3	transcript	170.444	22.4711	3.03782	6.70474e-15	1.12171e-12
novel_circ_0003446	79.8877	132.172	-0.71591	5.4496e-05	0.0011636	-0.71591		gga-miR-214b-3p	113.193	11.6907	3.1473	4.3954e-23	4.717e-22	ENSAPLT00000014242	ENSAPLG00000013651	FNTA	transcript	46.1227	8.61377	2.542	3.49109e-07	1.17428e-05
novel_circ_0003446	79.8877	132.172	-0.71591	5.4496e-05	0.0011636	-0.71591		gga-miR-214b-3p	113.193	11.6907	3.1473	4.3954e-23	4.717e-22	ENSAPLT00000012359	ENSAPLG00000011878	DRD4	transcript	6.77085	0.0375137	7.49567	1.51992e-11	1.44137e-09
novel_circ_0003446	79.8877	132.172	-0.71591	5.4496e-05	0.0011636	-0.71591		gga-miR-214b-3p	113.193	11.6907	3.1473	4.3954e-23	4.717e-22	ENSAPLT00000015763	ENSAPLG00000015119	MAP1LC3C	transcript	3.52048	22.4795	-2.56207	5.8715e-05	0.000981452
novel_circ_0003446	79.8877	132.172	-0.71591	5.4496e-05	0.0011636	-0.71591		gga-miR-214b-3p	113.193	11.6907	3.1473	4.3954e-23	4.717e-22	ENSAPLT00000010307	ENSAPLG00000009861	PTPRE	transcript	24.3849	0.297511	6.46465	1.00966e-16	2.18543e-14
novel_circ_0003446	79.8877	132.172	-0.71591	5.4496e-05	0.0011636	-0.71591		gga-miR-214b-3p	113.193	11.6907	3.1473	4.3954e-23	4.717e-22	ENSAPLT00000012806	ENSAPLG00000012304	ATF3	transcript	170.444	22.4711	3.03782	6.70474e-15	1.12171e-12
novel_circ_0007208	0	7.22825	-3.4151	0.00010612	0.0020501	-3.4151		gga-miR-214b-3p	113.193	11.6907	3.1473	4.3954e-23	4.717e-22	ENSAPLT00000014242	ENSAPLG00000013651	FNTA	transcript	46.1227	8.61377	2.542	3.49109e-07	1.17428e-05
novel_circ_0007208	0	7.22825	-3.4151	0.00010612	0.0020501	-3.4151		gga-miR-214b-3p	113.193	11.6907	3.1473	4.3954e-23	4.717e-22	ENSAPLT00000012359	ENSAPLG00000011878	DRD4	transcript	6.77085	0.0375137	7.49567	1.51992e-11	1.44137e-09
novel_circ_0007208	0	7.22825	-3.4151	0.00010612	0.0020501	-3.4151		gga-miR-214b-3p	113.193	11.6907	3.1473	4.3954e-23	4.717e-22	ENSAPLT00000015763	ENSAPLG00000015119	MAP1LC3C	transcript	3.52048	22.4795	-2.56207	5.8715e-05	0.000981452
novel_circ_0007208	0	7.22825	-3.4151	0.00010612	0.0020501	-3.4151		gga-miR-214b-3p	113.193	11.6907	3.1473	4.3954e-23	4.717e-22	ENSAPLT00000010307	ENSAPLG00000009861	PTPRE	transcript	24.3849	0.297511	6.46465	1.00966e-16	2.18543e-14
novel_circ_0007208	0	7.22825	-3.4151	0.00010612	0.0020501	-3.4151		gga-miR-214b-3p	113.193	11.6907	3.1473	4.3954e-23	4.717e-22	ENSAPLT00000012806	ENSAPLG00000012304	ATF3	transcript	170.444	22.4711	3.03782	6.70474e-15	1.12171e-12
novel_circ_0005183	33.0153	0.784377	4.3655	1.091e-10	1.6394e-08	4.3655		gga-miR-214b-3p	113.193	11.6907	3.1473	4.3954e-23	4.717e-22	ENSAPLT00000014242	ENSAPLG00000013651	FNTA	transcript	46.1227	8.61377	2.542	3.49109e-07	1.17428e-05
novel_circ_0005183	33.0153	0.784377	4.3655	1.091e-10	1.6394e-08	4.3655		gga-miR-214b-3p	113.193	11.6907	3.1473	4.3954e-23	4.717e-22	ENSAPLT00000012359	ENSAPLG00000011878	DRD4	transcript	6.77085	0.0375137	7.49567	1.51992e-11	1.44137e-09
novel_circ_0005183	33.0153	0.784377	4.3655	1.091e-10	1.6394e-08	4.3655		gga-miR-214b-3p	113.193	11.6907	3.1473	4.3954e-23	4.717e-22	ENSAPLT00000015763	ENSAPLG00000015119	MAP1LC3C	transcript	3.52048	22.4795	-2.56207	5.8715e-05	0.000981452
novel_circ_0005183	33.0153	0.784377	4.3655	1.091e-10	1.6394e-08	4.3655		gga-miR-214b-3p	113.193	11.6907	3.1473	4.3954e-23	4.717e-22	ENSAPLT00000010307	ENSAPLG00000009861	PTPRE	transcript	24.3849	0.297511	6.46465	1.00966e-16	2.18543e-14
novel_circ_0005183	33.0153	0.784377	4.3655	1.091e-10	1.6394e-08	4.3655		gga-miR-214b-3p	113.193	11.6907	3.1473	4.3954e-23	4.717e-22	ENSAPLT00000012806	ENSAPLG00000012304	ATF3	transcript	170.444	22.4711	3.03782	6.70474e-15	1.12171e-12
novel_circ_0005495	0	9.32607	-3.7179	1.7431e-05	0.00044477	-3.7179		gga-miR-214b-3p	113.193	11.6907	3.1473	4.3954e-23	4.717e-22	ENSAPLT00000014242	ENSAPLG00000013651	FNTA	transcript	46.1227	8.61377	2.542	3.49109e-07	1.17428e-05
novel_circ_0005495	0	9.32607	-3.7179	1.7431e-05	0.00044477	-3.7179		gga-miR-214b-3p	113.193	11.6907	3.1473	4.3954e-23	4.717e-22	ENSAPLT00000012359	ENSAPLG00000011878	DRD4	transcript	6.77085	0.0375137	7.49567	1.51992e-11	1.44137e-09
novel_circ_0005495	0	9.32607	-3.7179	1.7431e-05	0.00044477	-3.7179		gga-miR-214b-3p	113.193	11.6907	3.1473	4.3954e-23	4.717e-22	ENSAPLT00000015763	ENSAPLG00000015119	MAP1LC3C	transcript	3.52048	22.4795	-2.56207	5.8715e-05	0.000981452
novel_circ_0005495	0	9.32607	-3.7179	1.7431e-05	0.00044477	-3.7179		gga-miR-214b-3p	113.193	11.6907	3.1473	4.3954e-23	4.717e-22	ENSAPLT00000010307	ENSAPLG00000009861	PTPRE	transcript	24.3849	0.297511	6.46465	1.00966e-16	2.18543e-14
novel_circ_0005495	0	9.32607	-3.7179	1.7431e-05	0.00044477	-3.7179		gga-miR-214b-3p	113.193	11.6907	3.1473	4.3954e-23	4.717e-22	ENSAPLT00000012806	ENSAPLG00000012304	ATF3	transcript	170.444	22.4711	3.03782	6.70474e-15	1.12171e-12
novel_circ_0007758	0	4.69338	-2.8373	0.0017761	0.017197	-2.8373		gga-miR-214b-3p	113.193	11.6907	3.1473	4.3954e-23	4.717e-22	ENSAPLT00000014242	ENSAPLG00000013651	FNTA	transcript	46.1227	8.61377	2.542	3.49109e-07	1.17428e-05
novel_circ_0007758	0	4.69338	-2.8373	0.0017761	0.017197	-2.8373		gga-miR-214b-3p	113.193	11.6907	3.1473	4.3954e-23	4.717e-22	ENSAPLT00000012359	ENSAPLG00000011878	DRD4	transcript	6.77085	0.0375137	7.49567	1.51992e-11	1.44137e-09
novel_circ_0007758	0	4.69338	-2.8373	0.0017761	0.017197	-2.8373		gga-miR-214b-3p	113.193	11.6907	3.1473	4.3954e-23	4.717e-22	ENSAPLT00000015763	ENSAPLG00000015119	MAP1LC3C	transcript	3.52048	22.4795	-2.56207	5.8715e-05	0.000981452
novel_circ_0007758	0	4.69338	-2.8373	0.0017761	0.017197	-2.8373		gga-miR-214b-3p	113.193	11.6907	3.1473	4.3954e-23	4.717e-22	ENSAPLT00000010307	ENSAPLG00000009861	PTPRE	transcript	24.3849	0.297511	6.46465	1.00966e-16	2.18543e-14
novel_circ_0007758	0	4.69338	-2.8373	0.0017761	0.017197	-2.8373		gga-miR-214b-3p	113.193	11.6907	3.1473	4.3954e-23	4.717e-22	ENSAPLT00000012806	ENSAPLG00000012304	ATF3	transcript	170.444	22.4711	3.03782	6.70474e-15	1.12171e-12
novel_circ_0010871	22.1832	5.98308	1.7538	0.00039793	0.0056448	1.7538		gga-miR-214b-3p	113.193	11.6907	3.1473	4.3954e-23	4.717e-22	ENSAPLT00000014242	ENSAPLG00000013651	FNTA	transcript	46.1227	8.61377	2.542	3.49109e-07	1.17428e-05
novel_circ_0010871	22.1832	5.98308	1.7538	0.00039793	0.0056448	1.7538		gga-miR-214b-3p	113.193	11.6907	3.1473	4.3954e-23	4.717e-22	ENSAPLT00000012359	ENSAPLG00000011878	DRD4	transcript	6.77085	0.0375137	7.49567	1.51992e-11	1.44137e-09
novel_circ_0010871	22.1832	5.98308	1.7538	0.00039793	0.0056448	1.7538		gga-miR-214b-3p	113.193	11.6907	3.1473	4.3954e-23	4.717e-22	ENSAPLT00000015763	ENSAPLG00000015119	MAP1LC3C	transcript	3.52048	22.4795	-2.56207	5.8715e-05	0.000981452
novel_circ_0010871	22.1832	5.98308	1.7538	0.00039793	0.0056448	1.7538		gga-miR-214b-3p	113.193	11.6907	3.1473	4.3954e-23	4.717e-22	ENSAPLT00000010307	ENSAPLG00000009861	PTPRE	transcript	24.3849	0.297511	6.46465	1.00966e-16	2.18543e-14
novel_circ_0010871	22.1832	5.98308	1.7538	0.00039793	0.0056448	1.7538		gga-miR-214b-3p	113.193	11.6907	3.1473	4.3954e-23	4.717e-22	ENSAPLT00000012806	ENSAPLG00000012304	ATF3	transcript	170.444	22.4711	3.03782	6.70474e-15	1.12171e-12
novel_circ_0012129	5.86147	17.9126	-1.4562	0.0038753	0.030329	-1.4562		gga-miR-214b-3p	113.193	11.6907	3.1473	4.3954e-23	4.717e-22	ENSAPLT00000014242	ENSAPLG00000013651	FNTA	transcript	46.1227	8.61377	2.542	3.49109e-07	1.17428e-05
novel_circ_0012129	5.86147	17.9126	-1.4562	0.0038753	0.030329	-1.4562		gga-miR-214b-3p	113.193	11.6907	3.1473	4.3954e-23	4.717e-22	ENSAPLT00000012359	ENSAPLG00000011878	DRD4	transcript	6.77085	0.0375137	7.49567	1.51992e-11	1.44137e-09
novel_circ_0012129	5.86147	17.9126	-1.4562	0.0038753	0.030329	-1.4562		gga-miR-214b-3p	113.193	11.6907	3.1473	4.3954e-23	4.717e-22	ENSAPLT00000015763	ENSAPLG00000015119	MAP1LC3C	transcript	3.52048	22.4795	-2.56207	5.8715e-05	0.000981452
novel_circ_0012129	5.86147	17.9126	-1.4562	0.0038753	0.030329	-1.4562		gga-miR-214b-3p	113.193	11.6907	3.1473	4.3954e-23	4.717e-22	ENSAPLT00000010307	ENSAPLG00000009861	PTPRE	transcript	24.3849	0.297511	6.46465	1.00966e-16	2.18543e-14
novel_circ_0012129	5.86147	17.9126	-1.4562	0.0038753	0.030329	-1.4562		gga-miR-214b-3p	113.193	11.6907	3.1473	4.3954e-23	4.717e-22	ENSAPLT00000012806	ENSAPLG00000012304	ATF3	transcript	170.444	22.4711	3.03782	6.70474e-15	1.12171e-12
novel_circ_0009429	14.0591	0	4.096	9.2604e-07	4.0397e-05	4.096		gga-miR-214b-3p	113.193	11.6907	3.1473	4.3954e-23	4.717e-22	ENSAPLT00000014242	ENSAPLG00000013651	FNTA	transcript	46.1227	8.61377	2.542	3.49109e-07	1.17428e-05
novel_circ_0009429	14.0591	0	4.096	9.2604e-07	4.0397e-05	4.096		gga-miR-214b-3p	113.193	11.6907	3.1473	4.3954e-23	4.717e-22	ENSAPLT00000012359	ENSAPLG00000011878	DRD4	transcript	6.77085	0.0375137	7.49567	1.51992e-11	1.44137e-09
novel_circ_0009429	14.0591	0	4.096	9.2604e-07	4.0397e-05	4.096		gga-miR-214b-3p	113.193	11.6907	3.1473	4.3954e-23	4.717e-22	ENSAPLT00000015763	ENSAPLG00000015119	MAP1LC3C	transcript	3.52048	22.4795	-2.56207	5.8715e-05	0.000981452
novel_circ_0009429	14.0591	0	4.096	9.2604e-07	4.0397e-05	4.096		gga-miR-214b-3p	113.193	11.6907	3.1473	4.3954e-23	4.717e-22	ENSAPLT00000010307	ENSAPLG00000009861	PTPRE	transcript	24.3849	0.297511	6.46465	1.00966e-16	2.18543e-14
novel_circ_0009429	14.0591	0	4.096	9.2604e-07	4.0397e-05	4.096		gga-miR-214b-3p	113.193	11.6907	3.1473	4.3954e-23	4.717e-22	ENSAPLT00000012806	ENSAPLG00000012304	ATF3	transcript	170.444	22.4711	3.03782	6.70474e-15	1.12171e-12
novel_circ_0012875	57.229	32.6688	0.80351	0.0039323	0.030621	0.80351		gga-miR-214b-3p	113.193	11.6907	3.1473	4.3954e-23	4.717e-22	ENSAPLT00000014242	ENSAPLG00000013651	FNTA	transcript	46.1227	8.61377	2.542	3.49109e-07	1.17428e-05
novel_circ_0012875	57.229	32.6688	0.80351	0.0039323	0.030621	0.80351		gga-miR-214b-3p	113.193	11.6907	3.1473	4.3954e-23	4.717e-22	ENSAPLT00000012359	ENSAPLG00000011878	DRD4	transcript	6.77085	0.0375137	7.49567	1.51992e-11	1.44137e-09
novel_circ_0012875	57.229	32.6688	0.80351	0.0039323	0.030621	0.80351		gga-miR-214b-3p	113.193	11.6907	3.1473	4.3954e-23	4.717e-22	ENSAPLT00000015763	ENSAPLG00000015119	MAP1LC3C	transcript	3.52048	22.4795	-2.56207	5.8715e-05	0.000981452
novel_circ_0012875	57.229	32.6688	0.80351	0.0039323	0.030621	0.80351		gga-miR-214b-3p	113.193	11.6907	3.1473	4.3954e-23	4.717e-22	ENSAPLT00000010307	ENSAPLG00000009861	PTPRE	transcript	24.3849	0.297511	6.46465	1.00966e-16	2.18543e-14
novel_circ_0012875	57.229	32.6688	0.80351	0.0039323	0.030621	0.80351		gga-miR-214b-3p	113.193	11.6907	3.1473	4.3954e-23	4.717e-22	ENSAPLT00000012806	ENSAPLG00000012304	ATF3	transcript	170.444	22.4711	3.03782	6.70474e-15	1.12171e-12
novel_circ_0019930	333.455	173.798	0.93738	3.4051e-14	1.2558e-11	0.93738		gga-miR-214b-3p	113.193	11.6907	3.1473	4.3954e-23	4.717e-22	ENSAPLT00000014242	ENSAPLG00000013651	FNTA	transcript	46.1227	8.61377	2.542	3.49109e-07	1.17428e-05
novel_circ_0019930	333.455	173.798	0.93738	3.4051e-14	1.2558e-11	0.93738		gga-miR-214b-3p	113.193	11.6907	3.1473	4.3954e-23	4.717e-22	ENSAPLT00000012359	ENSAPLG00000011878	DRD4	transcript	6.77085	0.0375137	7.49567	1.51992e-11	1.44137e-09
novel_circ_0019930	333.455	173.798	0.93738	3.4051e-14	1.2558e-11	0.93738		gga-miR-214b-3p	113.193	11.6907	3.1473	4.3954e-23	4.717e-22	ENSAPLT00000015763	ENSAPLG00000015119	MAP1LC3C	transcript	3.52048	22.4795	-2.56207	5.8715e-05	0.000981452
novel_circ_0019930	333.455	173.798	0.93738	3.4051e-14	1.2558e-11	0.93738		gga-miR-214b-3p	113.193	11.6907	3.1473	4.3954e-23	4.717e-22	ENSAPLT00000010307	ENSAPLG00000009861	PTPRE	transcript	24.3849	0.297511	6.46465	1.00966e-16	2.18543e-14
novel_circ_0019930	333.455	173.798	0.93738	3.4051e-14	1.2558e-11	0.93738		gga-miR-214b-3p	113.193	11.6907	3.1473	4.3954e-23	4.717e-22	ENSAPLT00000012806	ENSAPLG00000012304	ATF3	transcript	170.444	22.4711	3.03782	6.70474e-15	1.12171e-12
novel_circ_0001944	48.9057	78.3653	-0.66414	0.0025171	0.021867	-0.66414		gga-miR-214b-3p	113.193	11.6907	3.1473	4.3954e-23	4.717e-22	ENSAPLT00000014242	ENSAPLG00000013651	FNTA	transcript	46.1227	8.61377	2.542	3.49109e-07	1.17428e-05
novel_circ_0001944	48.9057	78.3653	-0.66414	0.0025171	0.021867	-0.66414		gga-miR-214b-3p	113.193	11.6907	3.1473	4.3954e-23	4.717e-22	ENSAPLT00000012359	ENSAPLG00000011878	DRD4	transcript	6.77085	0.0375137	7.49567	1.51992e-11	1.44137e-09
novel_circ_0001944	48.9057	78.3653	-0.66414	0.0025171	0.021867	-0.66414		gga-miR-214b-3p	113.193	11.6907	3.1473	4.3954e-23	4.717e-22	ENSAPLT00000015763	ENSAPLG00000015119	MAP1LC3C	transcript	3.52048	22.4795	-2.56207	5.8715e-05	0.000981452
novel_circ_0001944	48.9057	78.3653	-0.66414	0.0025171	0.021867	-0.66414		gga-miR-214b-3p	113.193	11.6907	3.1473	4.3954e-23	4.717e-22	ENSAPLT00000010307	ENSAPLG00000009861	PTPRE	transcript	24.3849	0.297511	6.46465	1.00966e-16	2.18543e-14
novel_circ_0001944	48.9057	78.3653	-0.66414	0.0025171	0.021867	-0.66414		gga-miR-214b-3p	113.193	11.6907	3.1473	4.3954e-23	4.717e-22	ENSAPLT00000012806	ENSAPLG00000012304	ATF3	transcript	170.444	22.4711	3.03782	6.70474e-15	1.12171e-12
novel_circ_0015516	13.1331	32.1267	-1.2271	0.002491	0.021748	-1.2271		gga-miR-214b-3p	113.193	11.6907	3.1473	4.3954e-23	4.717e-22	ENSAPLT00000014242	ENSAPLG00000013651	FNTA	transcript	46.1227	8.61377	2.542	3.49109e-07	1.17428e-05
novel_circ_0015516	13.1331	32.1267	-1.2271	0.002491	0.021748	-1.2271		gga-miR-214b-3p	113.193	11.6907	3.1473	4.3954e-23	4.717e-22	ENSAPLT00000012359	ENSAPLG00000011878	DRD4	transcript	6.77085	0.0375137	7.49567	1.51992e-11	1.44137e-09
novel_circ_0015516	13.1331	32.1267	-1.2271	0.002491	0.021748	-1.2271		gga-miR-214b-3p	113.193	11.6907	3.1473	4.3954e-23	4.717e-22	ENSAPLT00000015763	ENSAPLG00000015119	MAP1LC3C	transcript	3.52048	22.4795	-2.56207	5.8715e-05	0.000981452
novel_circ_0015516	13.1331	32.1267	-1.2271	0.002491	0.021748	-1.2271		gga-miR-214b-3p	113.193	11.6907	3.1473	4.3954e-23	4.717e-22	ENSAPLT00000010307	ENSAPLG00000009861	PTPRE	transcript	24.3849	0.297511	6.46465	1.00966e-16	2.18543e-14
novel_circ_0015516	13.1331	32.1267	-1.2271	0.002491	0.021748	-1.2271		gga-miR-214b-3p	113.193	11.6907	3.1473	4.3954e-23	4.717e-22	ENSAPLT00000012806	ENSAPLG00000012304	ATF3	transcript	170.444	22.4711	3.03782	6.70474e-15	1.12171e-12
novel_circ_0001878	9.17592	48.9646	-2.3128	3.0789e-10	4.3073e-08	-2.3128		gga-miR-214b-3p	113.193	11.6907	3.1473	4.3954e-23	4.717e-22	ENSAPLT00000014242	ENSAPLG00000013651	FNTA	transcript	46.1227	8.61377	2.542	3.49109e-07	1.17428e-05
novel_circ_0001878	9.17592	48.9646	-2.3128	3.0789e-10	4.3073e-08	-2.3128		gga-miR-214b-3p	113.193	11.6907	3.1473	4.3954e-23	4.717e-22	ENSAPLT00000012359	ENSAPLG00000011878	DRD4	transcript	6.77085	0.0375137	7.49567	1.51992e-11	1.44137e-09
novel_circ_0001878	9.17592	48.9646	-2.3128	3.0789e-10	4.3073e-08	-2.3128		gga-miR-214b-3p	113.193	11.6907	3.1473	4.3954e-23	4.717e-22	ENSAPLT00000015763	ENSAPLG00000015119	MAP1LC3C	transcript	3.52048	22.4795	-2.56207	5.8715e-05	0.000981452
novel_circ_0001878	9.17592	48.9646	-2.3128	3.0789e-10	4.3073e-08	-2.3128		gga-miR-214b-3p	113.193	11.6907	3.1473	4.3954e-23	4.717e-22	ENSAPLT00000010307	ENSAPLG00000009861	PTPRE	transcript	24.3849	0.297511	6.46465	1.00966e-16	2.18543e-14
novel_circ_0001878	9.17592	48.9646	-2.3128	3.0789e-10	4.3073e-08	-2.3128		gga-miR-214b-3p	113.193	11.6907	3.1473	4.3954e-23	4.717e-22	ENSAPLT00000012806	ENSAPLG00000012304	ATF3	transcript	170.444	22.4711	3.03782	6.70474e-15	1.12171e-12
novel_circ_0009371	71.4858	109.61	-0.60888	0.0025959	0.022256	-0.60888		gga-miR-214b-3p	113.193	11.6907	3.1473	4.3954e-23	4.717e-22	ENSAPLT00000014242	ENSAPLG00000013651	FNTA	transcript	46.1227	8.61377	2.542	3.49109e-07	1.17428e-05
novel_circ_0009371	71.4858	109.61	-0.60888	0.0025959	0.022256	-0.60888		gga-miR-214b-3p	113.193	11.6907	3.1473	4.3954e-23	4.717e-22	ENSAPLT00000012359	ENSAPLG00000011878	DRD4	transcript	6.77085	0.0375137	7.49567	1.51992e-11	1.44137e-09
novel_circ_0009371	71.4858	109.61	-0.60888	0.0025959	0.022256	-0.60888		gga-miR-214b-3p	113.193	11.6907	3.1473	4.3954e-23	4.717e-22	ENSAPLT00000015763	ENSAPLG00000015119	MAP1LC3C	transcript	3.52048	22.4795	-2.56207	5.8715e-05	0.000981452
novel_circ_0009371	71.4858	109.61	-0.60888	0.0025959	0.022256	-0.60888		gga-miR-214b-3p	113.193	11.6907	3.1473	4.3954e-23	4.717e-22	ENSAPLT00000010307	ENSAPLG00000009861	PTPRE	transcript	24.3849	0.297511	6.46465	1.00966e-16	2.18543e-14
novel_circ_0009371	71.4858	109.61	-0.60888	0.0025959	0.022256	-0.60888		gga-miR-214b-3p	113.193	11.6907	3.1473	4.3954e-23	4.717e-22	ENSAPLT00000012806	ENSAPLG00000012304	ATF3	transcript	170.444	22.4711	3.03782	6.70474e-15	1.12171e-12
novel_circ_0017503	17.0042	3.57734	1.9535	0.0010036	0.011458	1.9535		gga-miR-214b-3p	113.193	11.6907	3.1473	4.3954e-23	4.717e-22	ENSAPLT00000014242	ENSAPLG00000013651	FNTA	transcript	46.1227	8.61377	2.542	3.49109e-07	1.17428e-05
novel_circ_0017503	17.0042	3.57734	1.9535	0.0010036	0.011458	1.9535		gga-miR-214b-3p	113.193	11.6907	3.1473	4.3954e-23	4.717e-22	ENSAPLT00000012359	ENSAPLG00000011878	DRD4	transcript	6.77085	0.0375137	7.49567	1.51992e-11	1.44137e-09
novel_circ_0017503	17.0042	3.57734	1.9535	0.0010036	0.011458	1.9535		gga-miR-214b-3p	113.193	11.6907	3.1473	4.3954e-23	4.717e-22	ENSAPLT00000015763	ENSAPLG00000015119	MAP1LC3C	transcript	3.52048	22.4795	-2.56207	5.8715e-05	0.000981452
novel_circ_0017503	17.0042	3.57734	1.9535	0.0010036	0.011458	1.9535		gga-miR-214b-3p	113.193	11.6907	3.1473	4.3954e-23	4.717e-22	ENSAPLT00000010307	ENSAPLG00000009861	PTPRE	transcript	24.3849	0.297511	6.46465	1.00966e-16	2.18543e-14
novel_circ_0017503	17.0042	3.57734	1.9535	0.0010036	0.011458	1.9535		gga-miR-214b-3p	113.193	11.6907	3.1473	4.3954e-23	4.717e-22	ENSAPLT00000012806	ENSAPLG00000012304	ATF3	transcript	170.444	22.4711	3.03782	6.70474e-15	1.12171e-12
novel_circ_0012626	37.3244	19.3156	0.91462	0.0054953	0.037916	0.91462		gga-miR-214b-3p	113.193	11.6907	3.1473	4.3954e-23	4.717e-22	ENSAPLT00000014242	ENSAPLG00000013651	FNTA	transcript	46.1227	8.61377	2.542	3.49109e-07	1.17428e-05
novel_circ_0012626	37.3244	19.3156	0.91462	0.0054953	0.037916	0.91462		gga-miR-214b-3p	113.193	11.6907	3.1473	4.3954e-23	4.717e-22	ENSAPLT00000012359	ENSAPLG00000011878	DRD4	transcript	6.77085	0.0375137	7.49567	1.51992e-11	1.44137e-09
novel_circ_0012626	37.3244	19.3156	0.91462	0.0054953	0.037916	0.91462		gga-miR-214b-3p	113.193	11.6907	3.1473	4.3954e-23	4.717e-22	ENSAPLT00000015763	ENSAPLG00000015119	MAP1LC3C	transcript	3.52048	22.4795	-2.56207	5.8715e-05	0.000981452
novel_circ_0012626	37.3244	19.3156	0.91462	0.0054953	0.037916	0.91462		gga-miR-214b-3p	113.193	11.6907	3.1473	4.3954e-23	4.717e-22	ENSAPLT00000010307	ENSAPLG00000009861	PTPRE	transcript	24.3849	0.297511	6.46465	1.00966e-16	2.18543e-14
novel_circ_0012626	37.3244	19.3156	0.91462	0.0054953	0.037916	0.91462		gga-miR-214b-3p	113.193	11.6907	3.1473	4.3954e-23	4.717e-22	ENSAPLT00000012806	ENSAPLG00000012304	ATF3	transcript	170.444	22.4711	3.03782	6.70474e-15	1.12171e-12
novel_circ_0003840	12.0173	0.739678	2.9819	9.5729e-05	0.00187	2.9819		gga-miR-214b-3p	113.193	11.6907	3.1473	4.3954e-23	4.717e-22	ENSAPLT00000014242	ENSAPLG00000013651	FNTA	transcript	46.1227	8.61377	2.542	3.49109e-07	1.17428e-05
novel_circ_0003840	12.0173	0.739678	2.9819	9.5729e-05	0.00187	2.9819		gga-miR-214b-3p	113.193	11.6907	3.1473	4.3954e-23	4.717e-22	ENSAPLT00000012359	ENSAPLG00000011878	DRD4	transcript	6.77085	0.0375137	7.49567	1.51992e-11	1.44137e-09
novel_circ_0003840	12.0173	0.739678	2.9819	9.5729e-05	0.00187	2.9819		gga-miR-214b-3p	113.193	11.6907	3.1473	4.3954e-23	4.717e-22	ENSAPLT00000015763	ENSAPLG00000015119	MAP1LC3C	transcript	3.52048	22.4795	-2.56207	5.8715e-05	0.000981452
novel_circ_0003840	12.0173	0.739678	2.9819	9.5729e-05	0.00187	2.9819		gga-miR-214b-3p	113.193	11.6907	3.1473	4.3954e-23	4.717e-22	ENSAPLT00000010307	ENSAPLG00000009861	PTPRE	transcript	24.3849	0.297511	6.46465	1.00966e-16	2.18543e-14
novel_circ_0003840	12.0173	0.739678	2.9819	9.5729e-05	0.00187	2.9819		gga-miR-214b-3p	113.193	11.6907	3.1473	4.3954e-23	4.717e-22	ENSAPLT00000012806	ENSAPLG00000012304	ATF3	transcript	170.444	22.4711	3.03782	6.70474e-15	1.12171e-12
novel_circ_0006335	1.03021	11.4241	-2.6482	0.00028133	0.004389	-2.6482		novel_539	21.2313	6.19899	1.6552	0.00011112	0.00033036	ENSAPLT00000002556	ENSAPLG00000002538	-	transcript	12.8521	1.97084	2.81771	8.65761e-05	0.00136892
novel_circ_0012300	0	3.74961	-2.4635	0.0073549	0.046321	-2.4635		novel_539	21.2313	6.19899	1.6552	0.00011112	0.00033036	ENSAPLT00000002556	ENSAPLG00000002538	-	transcript	12.8521	1.97084	2.81771	8.65761e-05	0.00136892
novel_circ_0001549	170.601	114.69	0.56905	0.00021817	0.0036127	0.56905		novel_539	21.2313	6.19899	1.6552	0.00011112	0.00033036	ENSAPLT00000002556	ENSAPLG00000002538	-	transcript	12.8521	1.97084	2.81771	8.65761e-05	0.00136892
novel_circ_0021210	1.21902	10.6319	-2.4517	0.0011658	0.012784	-2.4517		novel_539	21.2313	6.19899	1.6552	0.00011112	0.00033036	ENSAPLT00000002556	ENSAPLG00000002538	-	transcript	12.8521	1.97084	2.81771	8.65761e-05	0.00136892
novel_circ_0006871	0	4.08919	-2.6136	0.0043062	0.032839	-2.6136		novel_539	21.2313	6.19899	1.6552	0.00011112	0.00033036	ENSAPLT00000002556	ENSAPLG00000002538	-	transcript	12.8521	1.97084	2.81771	8.65761e-05	0.00136892
novel_circ_0010441	26.7382	4.50373	2.3675	3.7121e-06	0.00012145	2.3675		novel_539	21.2313	6.19899	1.6552	0.00011112	0.00033036	ENSAPLT00000002556	ENSAPLG00000002538	-	transcript	12.8521	1.97084	2.81771	8.65761e-05	0.00136892
novel_circ_0015314	0	6.30822	-3.2083	0.00032209	0.0047865	-3.2083		novel_539	21.2313	6.19899	1.6552	0.00011112	0.00033036	ENSAPLT00000002556	ENSAPLG00000002538	-	transcript	12.8521	1.97084	2.81771	8.65761e-05	0.00136892
novel_circ_0010877	53.705	21.8281	1.2567	2.4475e-05	0.00060545	1.2567		novel_539	21.2313	6.19899	1.6552	0.00011112	0.00033036	ENSAPLT00000002556	ENSAPLG00000002538	-	transcript	12.8521	1.97084	2.81771	8.65761e-05	0.00136892
novel_circ_0014136	106.105	59.6713	0.81756	5.3111e-05	0.0011461	0.81756		novel_539	21.2313	6.19899	1.6552	0.00011112	0.00033036	ENSAPLT00000002556	ENSAPLG00000002538	-	transcript	12.8521	1.97084	2.81771	8.65761e-05	0.00136892
novel_circ_0016778	110.859	159.688	-0.52091	0.00075031	0.0095125	-0.52091		novel_539	21.2313	6.19899	1.6552	0.00011112	0.00033036	ENSAPLT00000002556	ENSAPLG00000002538	-	transcript	12.8521	1.97084	2.81771	8.65761e-05	0.00136892
novel_circ_0003651	4.35868	0	2.5704	0.0048654	0.03513	2.5704		novel_539	21.2313	6.19899	1.6552	0.00011112	0.00033036	ENSAPLT00000002556	ENSAPLG00000002538	-	transcript	12.8521	1.97084	2.81771	8.65761e-05	0.00136892
novel_circ_0010883	43.8041	13.4455	1.6437	9.094e-06	0.000258	1.6437		novel_539	21.2313	6.19899	1.6552	0.00011112	0.00033036	ENSAPLT00000002556	ENSAPLG00000002538	-	transcript	12.8521	1.97084	2.81771	8.65761e-05	0.00136892
novel_circ_0001209	7.20111	0.784377	2.2542	0.0063577	0.042493	2.2542		novel_539	21.2313	6.19899	1.6552	0.00011112	0.00033036	ENSAPLT00000002556	ENSAPLG00000002538	-	transcript	12.8521	1.97084	2.81771	8.65761e-05	0.00136892
novel_circ_0019809	11.7958	29.3274	-1.2502	0.0011853	0.012962	-1.2502		novel_539	21.2313	6.19899	1.6552	0.00011112	0.00033036	ENSAPLT00000002556	ENSAPLG00000002538	-	transcript	12.8521	1.97084	2.81771	8.65761e-05	0.00136892
novel_circ_0011620	0.928286	7.15965	-2.1483	0.0080242	0.049175	-2.1483		novel_539	21.2313	6.19899	1.6552	0.00011112	0.00033036	ENSAPLT00000002556	ENSAPLG00000002538	-	transcript	12.8521	1.97084	2.81771	8.65761e-05	0.00136892
novel_circ_0012302	0	12.0874	-4.1161	9.7647e-07	4.2144e-05	-4.1161		novel_539	21.2313	6.19899	1.6552	0.00011112	0.00033036	ENSAPLT00000002556	ENSAPLG00000002538	-	transcript	12.8521	1.97084	2.81771	8.65761e-05	0.00136892
novel_circ_0011549	11.226	39.6976	-1.764	3.3586e-06	0.00011646	-1.764		novel_539	21.2313	6.19899	1.6552	0.00011112	0.00033036	ENSAPLT00000002556	ENSAPLG00000002538	-	transcript	12.8521	1.97084	2.81771	8.65761e-05	0.00136892
novel_circ_0009136	11.6692	1.01873	2.5908	0.00078694	0.0097933	2.5908		novel_539	21.2313	6.19899	1.6552	0.00011112	0.00033036	ENSAPLT00000002556	ENSAPLG00000002538	-	transcript	12.8521	1.97084	2.81771	8.65761e-05	0.00136892
novel_circ_0016045	4.29461	23.2259	-2.2246	5.8945e-05	0.001252	-2.2246		novel_539	21.2313	6.19899	1.6552	0.00011112	0.00033036	ENSAPLT00000002556	ENSAPLG00000002538	-	transcript	12.8521	1.97084	2.81771	8.65761e-05	0.00136892
novel_circ_0010874	19.7073	3.89317	2.0622	0.00023671	0.0038724	2.0622		novel_539	21.2313	6.19899	1.6552	0.00011112	0.00033036	ENSAPLT00000002556	ENSAPLG00000002538	-	transcript	12.8521	1.97084	2.81771	8.65761e-05	0.00136892
novel_circ_0018076	0.515106	6.26213	-2.3643	0.0045919	0.034058	-2.3643		novel_539	21.2313	6.19899	1.6552	0.00011112	0.00033036	ENSAPLT00000002556	ENSAPLG00000002538	-	transcript	12.8521	1.97084	2.81771	8.65761e-05	0.00136892
novel_circ_0010442	16.1329	4.7986	1.5799	0.003564	0.028476	1.5799		novel_539	21.2313	6.19899	1.6552	0.00011112	0.00033036	ENSAPLT00000002556	ENSAPLG00000002538	-	transcript	12.8521	1.97084	2.81771	8.65761e-05	0.00136892
novel_circ_0001631	6.51066	0	3.0842	0.0005392	0.0072196	3.0842		novel_539	21.2313	6.19899	1.6552	0.00011112	0.00033036	ENSAPLT00000002556	ENSAPLG00000002538	-	transcript	12.8521	1.97084	2.81771	8.65761e-05	0.00136892
novel_circ_0008217	4.56436	0	2.6379	0.0037674	0.029736	2.6379		novel_539	21.2313	6.19899	1.6552	0.00011112	0.00033036	ENSAPLT00000002556	ENSAPLG00000002538	-	transcript	12.8521	1.97084	2.81771	8.65761e-05	0.00136892
novel_circ_0016980	12.396	0	3.9213	3.5156e-06	0.00011691	3.9213		novel_539	21.2313	6.19899	1.6552	0.00011112	0.00033036	ENSAPLT00000002556	ENSAPLG00000002538	-	transcript	12.8521	1.97084	2.81771	8.65761e-05	0.00136892
novel_circ_0000930	15.2706	44.3831	-1.5013	1.4091e-05	0.00037602	-1.5013		gga-miR-1416-5p	30.2007	11.611	1.3164	0.00011215	0.00033117	ENSAPLT00000006319	ENSAPLG00000006085	STOM	transcript	111.594	53.5684	1.17938	0.00209577	0.018712
novel_circ_0017215	29.4783	12.902	1.14	0.0036776	0.029255	1.14		gga-miR-1416-5p	30.2007	11.611	1.3164	0.00011215	0.00033117	ENSAPLT00000006319	ENSAPLG00000006085	STOM	transcript	111.594	53.5684	1.17938	0.00209577	0.018712
novel_circ_0004215	4.05393	0	2.465	0.0071306	0.045701	2.465		gga-miR-1416-5p	30.2007	11.611	1.3164	0.00011215	0.00033117	ENSAPLT00000006319	ENSAPLG00000006085	STOM	transcript	111.594	53.5684	1.17938	0.00209577	0.018712
novel_circ_0000929	9.81062	40.4927	-1.9524	4.2922e-06	0.000137	-1.9524		gga-miR-1416-5p	30.2007	11.611	1.3164	0.00011215	0.00033117	ENSAPLT00000006319	ENSAPLG00000006085	STOM	transcript	111.594	53.5684	1.17938	0.00209577	0.018712
novel_circ_0001583	29.5213	12.9036	1.1194	0.0045757	0.034058	1.1194		gga-miR-1416-5p	30.2007	11.611	1.3164	0.00011215	0.00033117	ENSAPLT00000006319	ENSAPLG00000006085	STOM	transcript	111.594	53.5684	1.17938	0.00209577	0.018712
novel_circ_0018365	0	17.2271	-4.5668	2.1995e-08	1.6224e-06	-4.5668		gga-let-7c-5p	12217.1	14779.7	-0.27415	0.00043958	0.0012398	ENSAPLT00000016627	ENSAPLG00000015927	SNX8	transcript	83.9394	35.5873	1.36312	0.000680647	0.00752799
novel_circ_0018365	0	17.2271	-4.5668	2.1995e-08	1.6224e-06	-4.5668		gga-let-7c-5p	12217.1	14779.7	-0.27415	0.00043958	0.0012398	ENSAPLT00000016038	ENSAPLG00000015398	VSTM5	transcript	0	1.62041	-8.79259	3.82681e-09	2.1948e-07
novel_circ_0018365	0	17.2271	-4.5668	2.1995e-08	1.6224e-06	-4.5668		gga-let-7c-5p	12217.1	14779.7	-0.27415	0.00043958	0.0012398	ENSAPLT00000016044	ENSAPLG00000015398	VSTM5	transcript	0.541587	0.0278754	4.23778	0.000153441	0.00221557
novel_circ_0001077	7.1749	0	3.2288	0.00025798	0.0041205	3.2288		gga-let-7c-5p	12217.1	14779.7	-0.27415	0.00043958	0.0012398	ENSAPLT00000016627	ENSAPLG00000015927	SNX8	transcript	83.9394	35.5873	1.36312	0.000680647	0.00752799
novel_circ_0001077	7.1749	0	3.2288	0.00025798	0.0041205	3.2288		gga-let-7c-5p	12217.1	14779.7	-0.27415	0.00043958	0.0012398	ENSAPLT00000016038	ENSAPLG00000015398	VSTM5	transcript	0	1.62041	-8.79259	3.82681e-09	2.1948e-07
novel_circ_0001077	7.1749	0	3.2288	0.00025798	0.0041205	3.2288		gga-let-7c-5p	12217.1	14779.7	-0.27415	0.00043958	0.0012398	ENSAPLT00000016044	ENSAPLG00000015398	VSTM5	transcript	0.541587	0.0278754	4.23778	0.000153441	0.00221557
novel_circ_0011398	24.3095	8.40481	1.4335	0.0013188	0.014192	1.4335		gga-let-7c-5p	12217.1	14779.7	-0.27415	0.00043958	0.0012398	ENSAPLT00000016627	ENSAPLG00000015927	SNX8	transcript	83.9394	35.5873	1.36312	0.000680647	0.00752799
novel_circ_0011398	24.3095	8.40481	1.4335	0.0013188	0.014192	1.4335		gga-let-7c-5p	12217.1	14779.7	-0.27415	0.00043958	0.0012398	ENSAPLT00000016038	ENSAPLG00000015398	VSTM5	transcript	0	1.62041	-8.79259	3.82681e-09	2.1948e-07
novel_circ_0011398	24.3095	8.40481	1.4335	0.0013188	0.014192	1.4335		gga-let-7c-5p	12217.1	14779.7	-0.27415	0.00043958	0.0012398	ENSAPLT00000016044	ENSAPLG00000015398	VSTM5	transcript	0.541587	0.0278754	4.23778	0.000153441	0.00221557
novel_circ_0001549	170.601	114.69	0.56905	0.00021817	0.0036127	0.56905		gga-let-7c-5p	12217.1	14779.7	-0.27415	0.00043958	0.0012398	ENSAPLT00000016627	ENSAPLG00000015927	SNX8	transcript	83.9394	35.5873	1.36312	0.000680647	0.00752799
novel_circ_0001549	170.601	114.69	0.56905	0.00021817	0.0036127	0.56905		gga-let-7c-5p	12217.1	14779.7	-0.27415	0.00043958	0.0012398	ENSAPLT00000016038	ENSAPLG00000015398	VSTM5	transcript	0	1.62041	-8.79259	3.82681e-09	2.1948e-07
novel_circ_0001549	170.601	114.69	0.56905	0.00021817	0.0036127	0.56905		gga-let-7c-5p	12217.1	14779.7	-0.27415	0.00043958	0.0012398	ENSAPLT00000016044	ENSAPLG00000015398	VSTM5	transcript	0.541587	0.0278754	4.23778	0.000153441	0.00221557
novel_circ_0001186	6.47281	0	3.0686	0.00058428	0.0077974	3.0686		gga-let-7c-5p	12217.1	14779.7	-0.27415	0.00043958	0.0012398	ENSAPLT00000016627	ENSAPLG00000015927	SNX8	transcript	83.9394	35.5873	1.36312	0.000680647	0.00752799
novel_circ_0001186	6.47281	0	3.0686	0.00058428	0.0077974	3.0686		gga-let-7c-5p	12217.1	14779.7	-0.27415	0.00043958	0.0012398	ENSAPLT00000016038	ENSAPLG00000015398	VSTM5	transcript	0	1.62041	-8.79259	3.82681e-09	2.1948e-07
novel_circ_0001186	6.47281	0	3.0686	0.00058428	0.0077974	3.0686		gga-let-7c-5p	12217.1	14779.7	-0.27415	0.00043958	0.0012398	ENSAPLT00000016044	ENSAPLG00000015398	VSTM5	transcript	0.541587	0.0278754	4.23778	0.000153441	0.00221557
novel_circ_0015941	49.9639	9.25918	2.2947	1.9956e-09	1.9747e-07	2.2947		gga-let-7c-5p	12217.1	14779.7	-0.27415	0.00043958	0.0012398	ENSAPLT00000016627	ENSAPLG00000015927	SNX8	transcript	83.9394	35.5873	1.36312	0.000680647	0.00752799
novel_circ_0015941	49.9639	9.25918	2.2947	1.9956e-09	1.9747e-07	2.2947		gga-let-7c-5p	12217.1	14779.7	-0.27415	0.00043958	0.0012398	ENSAPLT00000016038	ENSAPLG00000015398	VSTM5	transcript	0	1.62041	-8.79259	3.82681e-09	2.1948e-07
novel_circ_0015941	49.9639	9.25918	2.2947	1.9956e-09	1.9747e-07	2.2947		gga-let-7c-5p	12217.1	14779.7	-0.27415	0.00043958	0.0012398	ENSAPLT00000016044	ENSAPLG00000015398	VSTM5	transcript	0.541587	0.0278754	4.23778	0.000153441	0.00221557
novel_circ_0008969	168.486	248.445	-0.55735	9.5873e-05	0.00187	-0.55735		gga-let-7c-5p	12217.1	14779.7	-0.27415	0.00043958	0.0012398	ENSAPLT00000016627	ENSAPLG00000015927	SNX8	transcript	83.9394	35.5873	1.36312	0.000680647	0.00752799
novel_circ_0008969	168.486	248.445	-0.55735	9.5873e-05	0.00187	-0.55735		gga-let-7c-5p	12217.1	14779.7	-0.27415	0.00043958	0.0012398	ENSAPLT00000016038	ENSAPLG00000015398	VSTM5	transcript	0	1.62041	-8.79259	3.82681e-09	2.1948e-07
novel_circ_0008969	168.486	248.445	-0.55735	9.5873e-05	0.00187	-0.55735		gga-let-7c-5p	12217.1	14779.7	-0.27415	0.00043958	0.0012398	ENSAPLT00000016044	ENSAPLG00000015398	VSTM5	transcript	0.541587	0.0278754	4.23778	0.000153441	0.00221557
novel_circ_0018050	3.84825	13.5748	-1.6352	0.0053022	0.037088	-1.6352		gga-let-7c-5p	12217.1	14779.7	-0.27415	0.00043958	0.0012398	ENSAPLT00000016627	ENSAPLG00000015927	SNX8	transcript	83.9394	35.5873	1.36312	0.000680647	0.00752799
novel_circ_0018050	3.84825	13.5748	-1.6352	0.0053022	0.037088	-1.6352		gga-let-7c-5p	12217.1	14779.7	-0.27415	0.00043958	0.0012398	ENSAPLT00000016038	ENSAPLG00000015398	VSTM5	transcript	0	1.62041	-8.79259	3.82681e-09	2.1948e-07
novel_circ_0018050	3.84825	13.5748	-1.6352	0.0053022	0.037088	-1.6352		gga-let-7c-5p	12217.1	14779.7	-0.27415	0.00043958	0.0012398	ENSAPLT00000016044	ENSAPLG00000015398	VSTM5	transcript	0.541587	0.0278754	4.23778	0.000153441	0.00221557
novel_circ_0010994	15.2402	0	4.2003	4.0044e-07	1.9574e-05	4.2003		gga-let-7c-5p	12217.1	14779.7	-0.27415	0.00043958	0.0012398	ENSAPLT00000016627	ENSAPLG00000015927	SNX8	transcript	83.9394	35.5873	1.36312	0.000680647	0.00752799
novel_circ_0010994	15.2402	0	4.2003	4.0044e-07	1.9574e-05	4.2003		gga-let-7c-5p	12217.1	14779.7	-0.27415	0.00043958	0.0012398	ENSAPLT00000016038	ENSAPLG00000015398	VSTM5	transcript	0	1.62041	-8.79259	3.82681e-09	2.1948e-07
novel_circ_0010994	15.2402	0	4.2003	4.0044e-07	1.9574e-05	4.2003		gga-let-7c-5p	12217.1	14779.7	-0.27415	0.00043958	0.0012398	ENSAPLT00000016044	ENSAPLG00000015398	VSTM5	transcript	0.541587	0.0278754	4.23778	0.000153441	0.00221557
novel_circ_0013534	65.5519	28.8889	1.1684	1.8568e-05	0.00047082	1.1684		gga-let-7c-5p	12217.1	14779.7	-0.27415	0.00043958	0.0012398	ENSAPLT00000016627	ENSAPLG00000015927	SNX8	transcript	83.9394	35.5873	1.36312	0.000680647	0.00752799
novel_circ_0013534	65.5519	28.8889	1.1684	1.8568e-05	0.00047082	1.1684		gga-let-7c-5p	12217.1	14779.7	-0.27415	0.00043958	0.0012398	ENSAPLT00000016038	ENSAPLG00000015398	VSTM5	transcript	0	1.62041	-8.79259	3.82681e-09	2.1948e-07
novel_circ_0013534	65.5519	28.8889	1.1684	1.8568e-05	0.00047082	1.1684		gga-let-7c-5p	12217.1	14779.7	-0.27415	0.00043958	0.0012398	ENSAPLT00000016044	ENSAPLG00000015398	VSTM5	transcript	0.541587	0.0278754	4.23778	0.000153441	0.00221557
[truncated: 7,914 more rows]

## Sheet: T_6h_vs_T_0h
ID	T_6h_readcount	T_0h_readcount	log2FoldChange	pval	padj	log2FoldChange		sRNA	T_6h_readcount	T_0h_readcount	log2FoldChange	pval	padj	transcript_id	gene_id	gene_name	feature_id	T_6h_FPKM	T_0h_FPKM	log2.foldchange.	pvalue	qvalue
[truncated: 15,634 more rows]

[truncated: 1 more sheets: T_6h_vs_T_3h]
