# Supplementary material for: Identification of Differentially Expressed Non-coding RNA Networks With Potential Immunoregulatory Roles During Salmonella Enteritidis Infection in Ducks
Source: Front Vet Sci. 2021 Jun 16;8:692501. doi: 10.3389/fvets.2021.692501 (PMC8242174; doi:10.3389/fvets.2021.692501)
Supplement: Supplementary Table 6 — Analysis of differentially expressed lncRNAs between 0, 3, and 6 hpi. [file Table_6.XLSX]

## Sheet: Sheet1
Table S2. Primers used for construction of the luciferase reporter vector
Primer	Sequence (5’→3’)
pMir-report-MAP3K8-3'UTR-WT	F: CGCCATATGCACCGTAACATTTTGTGTCGGC
	R: TGCTCTAGAGATGGCAATAGTTGCAAGCATA
pMir-report-LNC_012227-WT	F: CGCCATATGATCACTGGGCGATGTATTAAAT
	R: TGCTCTAGACTCAGCTGTTTGGACAAGAGGT
pMir-report-novel_circ_0004892-WT	F: CGCCATATGGGAACTTGAGGTCTTAACCGCT
	R: TGCTCTAGAACTTCAATTGTGTTATTCTTTG
