# Supplementary material for: Identification of Differentially Expressed Non-coding RNA Networks With Potential Immunoregulatory Roles During Salmonella Enteritidis Infection in Ducks
Source: Front Vet Sci. 2021 Jun 16;8:692501. doi: 10.3389/fvets.2021.692501 (PMC8242174; doi:10.3389/fvets.2021.692501)
Supplement: Supplementary Table 7 — Analysis of differentially expressed circRNAs between 0, 3, and 6 hpi. [file Table_7.XLSX]

## Sheet: Sheet1
Table S2. Summary of RNA sequencing for each sample
Summary of miRNA-seq for each sample
Sample	Reads	Bases	Error rate(%)	Q20(%)	Q30(%)	GC content(%)
T1	12603611	0.630G	0.01	0.9754	0.9459	0.4891
T2	11744517	0.587G	0.01	0.9761	0.9476	0.4898
T3	13111772	0.656G	0.01	0.976	0.9474	0.4936
T4	13465415	0.673G	0.01	0.9844	0.9643	0.4862
T5	14031956	0.702G	0.01	0.9837	0.9622	0.4924
T6	11791132	0.590G	0.01	0.9832	0.9609	0.4882
T7	15305854	0.765G	0.01	0.9835	0.9624	0.4902
T8	13313416	0.666G	0.01	0.9841	0.9631	0.4942
T9	12951572	0.648G	0.01	0.9831	0.9605	0.4927
Summary of lncRNA-seq for each sample
Sample	Raw reads	Clean reads	clean bases	Error rate(%)	Q20(%)	Q30(%)	GC content(%)
T1	92690702	88962480	13.34G	0.01	97.3	93.24	47.56
T2	104120846	100165722	15.02G	0.01	97.39	93.42	48.5
T3	99326356	94614640	14.19G	0.01	97.4	93.44	48.34
T4	97090662	93772428	14.07G	0.01	97.71	94.07	48.61
T5	106457836	103283766	15.49G	0.01	97.71	94.09	47.58
T6	92146654	89154334	13.37G	0.01	97.72	94.09	48.69
T7	109257228	105456628	15.82G	0.01	97.74	94.12	48.87
T8	88715984	85619440	12.84G	0.01	97.78	94.21	49.14
T9	101729156	98264576	14.74G	0.01	97.75	94.14	48.6
Summary of circRNA-seq for each sample
Sample	Raw reads	Clean reads	clean bases	Error rate(%)	Q20(%)	Q30(%)	GC content(%)
T1	55668562	55668562	8.36G	0.03	95.16	88.84	58.41
T2	62216496	62216496	9.34G	0.03	94.99	88.48	58.95
T3	59929272	59929272	8.98G	0.03	95.19	88.9	58.64
T4	59474048	59474048	8.92G	0.02	97.13	92.91	59.09
T5	67262322	67262322	10.08G	0.03	97.12	92.87	57.14
T6	71783076	71783076	10.76G	0.02	97.17	92.95	59.44
T7	59325284	59325284	8.90G	0.03	96.37	91.32	57.24
T8	60723968	60723968	9.10G	0.03	95.61	89.51	54.66
T9	65898686	65898686	9.88G	0.03	95.9	89.98	52.77
