# Supplementary material for: Identification of Differentially Expressed Non-coding RNA Networks With Potential Immunoregulatory Roles During Salmonella Enteritidis Infection in Ducks
Source: Front Vet Sci. 2021 Jun 16;8:692501. doi: 10.3389/fvets.2021.692501 (PMC8242174; doi:10.3389/fvets.2021.692501)
Supplement: Supplementary Table 8 — Gene ontology classification of differentially expressed mRNAs between 0, 3, and 6 hpi. [file Table_8.XLSX]

## Sheet: mRNA DE
Table S3. Analysis of differentially expressed mRNAs between 0, 3, and 6 hpi
Differentially expressed mRNAs between 0 and 3 hpi
transcript_id	Readcount_T_3h	Readcount_T_0h	log2FoldChange	pvalue	padj	significant	Gene_id	Gene_Description
ENSAPLT00000008502	714.151	0.101863	12.8325	1.20674e-118	4.62326e-114	TRUE	ENSAPLG00000008182	CC chemokine, conserved site||Chemokine interleukin-8-like domain
ENSAPLT00000010244	1039.02	0.253997	12.1174	1.04378e-114	1.99946e-110	TRUE	ENSAPLG00000009838	Chemokine interleukin-8-like domain||CC chemokine, conserved site
ENSAPLT00000013296	1362.08	1.00063	10.542	2.19774e-114	2.80666e-110	TRUE	ENSAPLG00000012773	C chemokine ligand 1||CC chemokine, conserved site||Chemokine interleukin-8-like domain
ENSAPLT00000013216	4145.43	10.2787	8.78311	2.0402e-96	1.9541e-92	TRUE	ENSAPLG00000012697	Chemokine interleukin-8-like domain||CXC chemokine, conserved site||CXC chemokine
ENSAPLT00000002527	3377.31	19.2585	7.56887	1.43431e-94	1.09902e-90	TRUE	ENSAPLG00000001050	von Willebrand factor, type C||VWC out||Fibrillar collagen, C-terminal||Collagen triple helix repeat||Asp/Glu racemase, active site
ENSAPLT00000012229	310.981	0.185489	10.8032	1.03771e-90	6.62613e-87	TRUE	ENSAPLG00000011754	Interleukin-6/GCSF/MGF, conserved site||Interleukin-6/Interleukin-23/GCSF/MGF||Interleukin-6/GCSF/MGF
ENSAPLT00000009771	266.443	0	16.2678	8.99754e-85	4.92448e-81	TRUE	ENSAPLG00000009391	CC chemokine, conserved site||Chemokine interleukin-8-like domain
ENSAPLT00000006544	821.875	5.48285	7.34741	8.44384e-84	4.04375e-80	TRUE	ENSAPLG00000006274	Aldehyde dehydrogenase, cysteine active site||Aldehyde dehydrogenase, glutamic acid active site||Aldehyde dehydrogenase domain
ENSAPLT00000014597	430.991	1.07958	8.76595	2.15137e-81	9.15812e-78	TRUE	ENSAPLG00000013984	Leucine-rich repeat, typical subtype||Small leucine-rich proteoglycan, class I, decorin/asporin/byglycan||Leucine-rich repeat||Leucine-rich repeat-containing N-terminal
ENSAPLT00000005769	285.959	0.436368	9.46972	1.36941e-80	5.24648e-77	TRUE	ENSAPLG00000005580	MmgE/PrpD
ENSAPLT00000006239	1781.25	25.1893	6.26941	1.96692e-69	6.85062e-66	TRUE	ENSAPLG00000005987	Peptidase M10A||Peptidase, metallopeptidase||Hemopexin-like repeats||Peptidase M10A, cysteine switch, zinc binding site||Hemopexin, conserved site||Peptidase M10, metallopeptidase||Peptidoglycan binding-like||Peptidase M12A, astacin||Peptidase M10A, stromelysin-type
ENSAPLT00000013206	255.839	0.7292	8.55675	8.30147e-63	2.65038e-59	TRUE	ENSAPLG00000012692	Chemokine interleukin-8-like domain||CXC chemokine, conserved site||CXC chemokine
ENSAPLT00000007080	2098.42	39.8567	5.84657	1.82225e-59	5.3703e-56	TRUE	ENSAPLG00000006797	Peptidase M10, metallopeptidase||Peptidase M10A, cysteine switch, zinc binding site||Peptidase M10A, stromelysin-type||Peptidase M12A, astacin||Peptidoglycan binding-like||Peptidase, metallopeptidase||Hemopexin-like repeats||Peptidase M10A
ENSAPLT00000002746	1.38224	257.072	-7.41617	2.67309e-59	7.3151e-56	TRUE	ENSAPLG00000002725	Integrase, catalytic core||Ribonuclease H domain
ENSAPLT00000016969	1230.05	26.5051	5.66254	1.45575e-58	3.71818e-55	TRUE	ENSAPLG00000016213	Flavodoxin/nitric oxide synthase||Nitric oxide synthase, N-terminal||Flavoprotein pyridine nucleotide cytochrome reductase||FAD-binding, type 1||Nitric-oxide synthase, eukaryote||Oxidoreductase FAD/NAD(P)-binding||Flavodoxin
ENSAPLT00000012731	333.936	2.69815	7.07433	1.85649e-51	4.18386e-48	TRUE	ENSAPLG00000012207	Link||CD44 antigen
ENSAPLT00000006645	199.333	1.97915	6.76905	2.67096e-49	5.68498e-46	TRUE	ENSAPLG00000006417	Major facilitator superfamily
ENSAPLT00000014138	144.363	0.296991	9.0294	7.00983e-48	1.41348e-44	TRUE	ENSAPLG00000013576	Peptidase, metallopeptidase||Peptidoglycan binding-like||Peptidase M10A||Fibronectin, type II, collagen-binding||Peptidase M10, metallopeptidase||Peptidase M10A, cysteine switch, zinc binding site
ENSAPLT00000007565	487.214	17.6612	4.91714	1.23157e-47	2.3592e-44	TRUE	ENSAPLG00000007281	Zinc finger, CCCH-type
ENSAPLT00000011330	556.271	27.0734	4.48331	2.87218e-44	5.00177e-41	TRUE	ENSAPLG00000010890	Proteinase inhibitor I2, Kunitz metazoa||Proteinase inhibitor I2, Kunitz, conserved site
ENSAPLT00000006347	174.473	1.27783	7.21152	1.47396e-43	2.45523e-40	TRUE	ENSAPLG00000006118	Cytosolic fatty-acid binding||Lipocalin/cytosolic fatty-acid binding domain
ENSAPLT00000006304	454.398	19.3178	4.67711	7.60436e-43	1.21391e-39	TRUE	ENSAPLG00000006075	-
ENSAPLT00000005088	105.364	0.138337	9.64982	5.04681e-42	7.38455e-39	TRUE	ENSAPLG00000004919	Toll/interleukin-1 receptor homology (TIR) domain||Interleukin-1 receptor type I/II||Immunoglobulin||Immunoglobulin subtype 2||Immunoglobulin subtype||Immunoglobulin-like domain
ENSAPLT00000012882	57.4763	0	14.0604	3.06275e-41	4.19071e-38	TRUE	ENSAPLG00000012383	Chemokine interleukin-8-like domain||CC chemokine, conserved site
ENSAPLT00000016167	229.257	1.61781	7.2596	6.48713e-41	8.57017e-38	TRUE	ENSAPLG00000015518	Immunoglobulin||Immunoglobulin subtype 2||Immunoglobulin-like domain||Immunoglobulin I-set||Immunoglobulin V-set domain||Immunoglobulin C2-set||Vascular cell adhesion molecule-1||Intercellular adhesion molecule/vascular cell adhesion molecule, N-terminal||Immunoglobulin subtype
ENSAPLT00000005100	921.275	56.3535	4.15575	2.37548e-40	3.03365e-37	TRUE	ENSAPLG00000004939	2Fe-2S ferredoxin-type domain||Adrenodoxin, iron-sulphur binding site||Adrenodoxin
ENSAPLT00000011019	360.695	13.8162	4.83307	2.13382e-39	2.4773e-36	TRUE	ENSAPLG00000010580	Fibronectin type III||Tissue factor
ENSAPLT00000012297	141.091	1.31302	6.85162	4.62153e-39	5.20765e-36	TRUE	ENSAPLG00000011792	Major intrinsic protein, conserved site||Major intrinsic protein
ENSAPLT00000010594	73.7532	0.0851855	9.8599	7.26561e-38	7.73222e-35	TRUE	ENSAPLG00000010178	CD59 antigen||Ly-6 antigen / uPA receptor -like
ENSAPLT00000002322	60.2748	0.0375137	10.6661	1.10407e-37	1.14322e-34	TRUE	ENSAPLG00000002251	Lipocalin/cytosolic fatty-acid binding domain
ENSAPLT00000004748	873.958	60.8837	3.9608	6.72266e-37	6.60407e-34	TRUE	ENSAPLG00000004626	Pentaxin||LamG-like jellyroll fold
ENSAPLT00000012212	541.313	25.2363	4.54122	1.21411e-36	1.16287e-33	TRUE	ENSAPLG00000011169	Collagen triple helix repeat||Fibrillar collagen, C-terminal||Annexin, type VII
ENSAPLT00000011350	118.548	1.42476	6.50111	2.52903e-36	2.36323e-33	TRUE	ENSAPLG00000010902	Immunoglobulin V-set domain||Immunoglobulin C1-set||CD80-like, immunoglobulin C2-set||Immunoglobulin-like domain||Immunoglobulin subtype||Immunoglobulin
ENSAPLT00000002496	345.226	17.3072	4.44656	4.76049e-36	4.34248e-33	TRUE	ENSAPLG00000002442	Tropomyosin
ENSAPLT00000016724	94.3231	0.0729482	10.3364	5.05878e-35	4.30693e-32	TRUE	ENSAPLG00000016019	Amine oxidase||Flavin amine oxidase
ENSAPLT00000000742	209.908	5.83059	5.29849	5.68989e-35	4.73894e-32	TRUE	ENSAPLG00000000766	CXC chemokine receptor 1/2||GPCR, rhodopsin-like, 7TM||G protein-coupled receptor, rhodopsin-like||Neuropeptide B/W receptor family||Bradykinin receptor family||Bradykinin receptor B2||CXC chemokine receptor 4||Angiotensin II receptor family
ENSAPLT00000002387	177.877	4.43426	5.44341	2.56707e-34	2.09254e-31	TRUE	ENSAPLG00000002302	Zinc finger, A20-type||Ovarian tumour, otubain
ENSAPLT00000003658	76.1281	0.511915	7.32493	5.31884e-34	4.15868e-31	TRUE	ENSAPLG00000003459	Alpha-2-macroglobulin, N-terminal||Alpha-2-macroglobulin||Alpha-2-macroglobulin, conserved site||Alpha-2-macroglobulin, N-terminal 2||Alpha-macroglobulin complement component||Alpha-macroglobulin, receptor-binding
ENSAPLT00000004828	15.6385	354.867	-4.38811	8.0393e-34	6.16004e-31	TRUE	ENSAPLG00000004420	Tropomyosin||Myosin tail||Keratin, type I||Myosin, N-terminal, SH3-like||IQ motif, EF-hand binding site||Myosin head, motor domain
ENSAPLT00000011470	798.496	62.9491	3.78684	2.90756e-33	2.10178e-30	TRUE	ENSAPLG00000010847	AMP-binding, conserved site||AMP-dependent synthetase/ligase||AMP-binding
ENSAPLT00000005990	83.225	0.665371	7.06377	3.88517e-32	2.65801e-29	TRUE	ENSAPLG00000005792	Peptidase M10A||Peptidase M12A, astacin||Peptidoglycan binding-like||Peptidase, metallopeptidase||Peptidase M10A, cysteine switch, zinc binding site||Peptidase M10, metallopeptidase
ENSAPLT00000001031	150.069	3.8958	5.38067	5.96724e-32	4.01082e-29	TRUE	ENSAPLG00000001018	von Willebrand factor, type A||Collagen triple helix repeat
ENSAPLT00000003873	92.2466	0.186529	9.06567	1.09334e-31	6.98132e-29	TRUE	ENSAPLG00000003788	Peptidase, metallopeptidase||Hemopexin-like repeats||Fibronectin, type II, collagen-binding||Peptidase M10A||Hemopexin, conserved site||Peptidase M10, metallopeptidase
ENSAPLT00000012644	239.282	12.7783	4.35022	9.37181e-31	5.69925e-28	TRUE	ENSAPLG00000012149	Selenoprotein P, N-terminal
ENSAPLT00000001898	0.497316	79.3568	-7.18353	1.06234e-30	6.35945e-28	TRUE	ENSAPLG00000001792	Amidohydrolase 1||Amidohydrolase 3||Hydantoinase/dihydropyrimidinase
ENSAPLT00000008374	37.0937	0	13.4274	5.25573e-30	3.09781e-27	TRUE	ENSAPLG00000008076	SRCR-like domain||SRCR domain
ENSAPLT00000002454	71.2063	0.863617	6.47983	1.66719e-29	9.6778e-27	TRUE	ENSAPLG00000002423	Ets domain
ENSAPLT00000009073	882.512	92.4632	3.37596	2.40683e-29	1.37628e-26	TRUE	ENSAPLG00000008717	Ubiquitin-associated/translation elongation factor EF1B, N-terminal, eukaryote||Zinc finger, ZZ-type||Zinc finger, B-box
ENSAPLT00000012063	114.897	2.75418	5.4997	3.47746e-29	1.95924e-26	TRUE	ENSAPLG00000011556	Cytochrome P450||Cytochrome P450, E-class, group IV||Cytochrome P450, E-class, group I
ENSAPLT00000002049	61.4442	0.215964	8.28526	4.6126e-29	2.53441e-26	TRUE	ENSAPLG00000002053	3-beta hydroxysteroid dehydrogenase/isomerase
ENSAPLT00000006473	601.674	59.58	3.46239	4.63063e-29	2.53441e-26	TRUE	ENSAPLG00000006248	G protein-coupled receptor, rhodopsin-like||Neuropeptide Y receptor family||Prolactin-releasing peptide receptor||Galanin receptor family||GPCR, rhodopsin-like, 7TM||Bombesin receptor||Neurokinin receptor
ENSAPLT00000011490	307.943	21.1017	3.98499	5.82405e-29	3.14269e-26	TRUE	ENSAPLG00000011028	Ankyrin repeat||Ankyrin repeat-containing domain
ENSAPLT00000009729	82.789	1.18352	6.25029	1.89481e-28	9.81001e-26	TRUE	ENSAPLG00000009354	Male sterility, NAD-binding||3-beta hydroxysteroid dehydrogenase/isomerase||NAD-dependent epimerase/dehydratase, N-terminal domain
ENSAPLT00000004802	506.607	41.6902	3.71628	2.0188e-28	1.03125e-25	TRUE	ENSAPLG00000004644	Peptidase M14, carboxypeptidase A
ENSAPLT00000013178	167.996	6.19897	4.89065	2.26212e-28	1.14035e-25	TRUE	ENSAPLG00000012637	Exocyst complex component Sec6
ENSAPLT00000004621	378.282	34.4126	3.57564	1.98583e-27	9.88069e-25	TRUE	ENSAPLG00000004478	Immunoglobulin I-set||Immunoglobulin-like domain||Immunoglobulin subtype 2||Immunoglobulin||Interleukin-1 receptor type 1||Toll/interleukin-1 receptor homology (TIR) domain||Interleukin-1 receptor type I/II||Interleukin-1 receptor type II||Immunoglobulin subtype
ENSAPLT00000012403	413.736	41.5841	3.43534	1.08264e-26	5.18477e-24	TRUE	ENSAPLG00000011904	Phox homologous domain
ENSAPLT00000015748	1294.38	163.244	3.10932	2.59998e-26	1.22976e-23	TRUE	ENSAPLG00000015106	MD-2-related lipid-recognition domain
ENSAPLT00000009705	44.5502	0.110462	8.70271	8.97633e-26	4.19392e-23	TRUE	ENSAPLG00000009319	Interferon regulatory factor, conserved site||Interferon regulatory factor DNA-binding domain
ENSAPLT00000015318	121.763	4.80812	4.77516	1.05098e-24	4.79349e-22	TRUE	ENSAPLG00000014672	Helicase superfamily 1/2, ATP-binding domain||AAA+ ATPase domain
ENSAPLT00000015534	63.4036	0.325906	7.735	2.50482e-24	1.129e-21	TRUE	ENSAPLG00000014857	Plexin-like fold||Integrin beta subunit||Integrin beta subunit, N-terminal||Integrin beta subunit, cytoplasmic domain||von Willebrand factor, type A||EGF-like domain, extracellular||Integrin beta subunit, tail||EGF-like, conserved site||Delta/Serrate/lag-2 (DSL) protein||EGF-like calcium-binding domain
ENSAPLT00000007127	86.5952	2.74143	5.10708	4.19669e-24	1.82709e-21	TRUE	ENSAPLG00000006833	Serine/threonine-protein kinase, active site||Serine/threonine/dual specificity protein kinase, catalytic domain||Serine-threonine/tyrosine-protein kinase catalytic domain||CARD domain||Tyrosine-protein kinase, catalytic domain||Protein kinase domain
ENSAPLT00000004620	42.7855	0.306109	7.22962	9.29712e-24	3.95768e-21	TRUE	ENSAPLG00000004485	Major intrinsic protein, conserved site||Major intrinsic protein
ENSAPLT00000004679	113.856	3.52113	5.13826	1.11625e-23	4.69955e-21	TRUE	ENSAPLG00000004536	Glutathione S-transferase, N-terminal||Glutathione S-transferase, C-terminal
ENSAPLT00000010196	57.8238	0.744556	6.41479	1.82278e-23	7.59068e-21	TRUE	ENSAPLG00000009798	Chemokine interleukin-8-like domain||C chemokine ligand 1
ENSAPLT00000006138	31.3309	0.0273556	10.0642	2.06611e-23	8.5115e-21	TRUE	ENSAPLG00000005910	EGF-like, conserved site||C-type lectin, conserved site||Sushi/SCR/CCP domain||Selectin superfamily||EGF-like calcium-binding domain||Epidermal growth factor-like domain||C-type lectin
ENSAPLT00000009870	355.578	39.9165	3.276	3.50246e-23	1.39777e-20	TRUE	ENSAPLG00000009484	BMP and activin membrane-bound inhibitor
ENSAPLT00000006041	467.29	62.1269	3.03105	5.57736e-23	2.20288e-20	TRUE	ENSAPLG00000005685	RIO kinase||Immunoglobulin subtype||Serine/threonine-protein kinase, active site||Immunoglobulin V-set domain||Interleukin-1 receptor type I/II||Tyrosine-protein kinase, catalytic domain||Immunoglobulin subtype 2||Immunoglobulin||Immunoglobulin I-set||Immunoglobulin-like domain||Protein kinase domain||Protein kinase, ATP binding site||Serine/threonine/dual specificity protein kinase, catalytic do…
ENSAPLT00000010886	75.0891	2.0779	5.29139	9.75988e-23	3.81551e-20	TRUE	ENSAPLG00000010442	Glutamine synthetase, beta-Grasp||Glutamine synthetase, glycine-rich site||Glutamine synthetase, N-terminal conserved site||Glutamine synthetase, catalytic domain
ENSAPLT00000004372	115.916	5.27681	4.56751	2.82222e-22	1.06005e-19	TRUE	ENSAPLG00000004118	Epidermal growth factor-like domain||EGF-like calcium-binding, conserved site||EGF-type aspartate/asparagine hydroxylation site||VWC out||von Willebrand factor, type C||EGF-like domain, extracellular||EGF-like, conserved site||EGF-like calcium-binding domain||Delta/Serrate/lag-2 (DSL) protein
ENSAPLT00000010511	57.1384	0.815663	6.25833	6.12767e-22	2.25734e-19	TRUE	ENSAPLG00000010071	Peptidase M14, carboxypeptidase A||Frizzled domain
ENSAPLT00000004010	510.215	73.8889	2.90702	1.09546e-21	3.92235e-19	TRUE	ENSAPLG00000003920	Zinc finger, C2H2-like||Zinc finger, U1-type||Zinc finger, C2H2||Zinc finger, LIM-type
ENSAPLT00000002359	77.9862	2.81022	4.90622	2.72103e-21	9.30787e-19	TRUE	ENSAPLG00000001882	von Willebrand factor, type A||Collagen triple helix repeat
ENSAPLT00000003814	175.014	13.251	3.84186	3.95084e-21	1.33943e-18	TRUE	ENSAPLG00000003673	Sulfatase, conserved site||Sulfatase
ENSAPLT00000010914	368.792	46.9599	3.09865	3.98556e-21	1.33943e-18	TRUE	ENSAPLG00000010484	Syndecan, conserved site||Neurexin/syndecan/glycophorin C||Syndecan/Neurexin domain
ENSAPLT00000007180	120.368	5.06156	4.69444	6.67162e-21	2.20348e-18	TRUE	ENSAPLG00000006901	Link||CUB domain
ENSAPLT00000010859	56.2368	1.5863	5.2589	1.43703e-20	4.66571e-18	TRUE	ENSAPLG00000010390	Sodium:dicarboxylate symporter, conserved site||Sodium:dicarboxylate symporter
ENSAPLT00000010385	324.918	42.4342	3.06189	3.14764e-20	1.01338e-17	TRUE	ENSAPLG00000009910	Extracellular sulfatase||Sulfatase, conserved site||Sulfatase
ENSAPLT00000012696	353.534	47.7485	3.01049	4.09037e-20	1.30592e-17	TRUE	ENSAPLG00000012175	Serpin domain||Serpin, conserved site
ENSAPLT00000016480	509.811	83.4015	2.73284	4.55421e-20	1.43017e-17	TRUE	ENSAPLG00000015785	Transferrin-like domain||Ribosomal protein S2, conserved site||Transferrin family, iron binding site||Small GTPase superfamily, ARF type||Elongation factor, GTP-binding domain||Small GTPase superfamily, SAR1-type
ENSAPLT00000016830	30.4544	0.0455926	9.34633	4.86412e-20	1.51507e-17	TRUE	ENSAPLG00000016126	Protein kinase domain||Tyrosine-protein kinase, catalytic domain||Serine/threonine/dual specificity protein kinase, catalytic domain||Serine-threonine/tyrosine-protein kinase catalytic domain
ENSAPLT00000004751	35.5698	0.122699	8.29725	5.20427e-20	1.60795e-17	TRUE	ENSAPLG00000004628	MHC class I alpha chain||MHC class I alpha chain, alpha1 alpha2 domains
ENSAPLT00000009538	25.6539	0.130778	7.71179	6.50564e-20	1.99395e-17	TRUE	ENSAPLG00000009140	Pleckstrin homology domain||DEP domain
ENSAPLT00000014534	391.226	58.7746	2.85498	8.4805e-20	2.53832e-17	TRUE	ENSAPLG00000013878	Death domain||Rel homology domain||Ankyrin repeat||NF-kappa-B/Dorsal||IPT domain||Ankyrin repeat-containing domain||Rel homology domain, conserved site
ENSAPLT00000004384	0.814341	47.6901	-5.73588	9.38137e-20	2.78619e-17	TRUE	ENSAPLG00000004280	Avidin-like, conserved site||Avidin/streptavidin||Avidin
ENSAPLT00000004301	154.761	12.3532	3.77081	1.13511e-19	3.34526e-17	TRUE	ENSAPLG00000004175	Ankyrin repeat||Ankyrin repeat-containing domain
ENSAPLT00000011741	35.2276	0.447046	6.42485	1.18419e-19	3.46327e-17	TRUE	ENSAPLG00000011274	Transcription factor, T-box||Transcription factor, T-box, conserved site||Transcription factor, Brachyury
ENSAPLT00000005975	251.486	31.8957	3.10081	1.54168e-19	4.47461e-17	TRUE	ENSAPLG00000005745	Perilipin
ENSAPLT00000006594	50.735	1.3083	5.40978	1.81569e-19	5.19126e-17	TRUE	ENSAPLG00000006340	ADAM-TS Spacer 1||Peptidase M12B, ADAM-TS8||ADAM, cysteine-rich||Plasmodium circumsporozoite protein||Peptidase M12B, ADAM-TS1||Thrombospondin, type 1 repeat||Peptidase M12B, ADAM-TS||Peptidase M12B, ADAM/reprolysin
ENSAPLT00000013106	53.4763	1.63969	5.15051	1.88526e-19	5.35021e-17	TRUE	ENSAPLG00000012455	Integrin alpha chain, C-terminal cytoplasmic region, conserved site||Integrin alpha beta-propellor||Integrin alpha chain||FG-GAP repeat||Integrin alpha-2
ENSAPLT00000004928	379.172	57.316	2.84769	3.86278e-19	1.0724e-16	TRUE	ENSAPLG00000004770	Protein kinase C-like, phorbol ester/diacylglycerol-binding domain||Rho GTPase-activating protein domain||Diacylglycerol/phorbol-ester binding||N-chimaerin||SH2 domain
ENSAPLT00000011642	208.35	21.4218	3.41074	7.48003e-19	2.01813e-16	TRUE	ENSAPLG00000011184	Fibrinogen, conserved site||Fibrinogen, alpha/beta/gamma chain, C-terminal globular domain
ENSAPLT00000007802	54.2006	0.969876	5.95476	1.14233e-18	3.02196e-16	TRUE	ENSAPLG00000007468	Peptidase M10A||Peptidase, metallopeptidase||Hemopexin-like repeats||Peptidoglycan binding-like||Peptidase M10A, stromelysin-type||Hemopexin, conserved site||Peptidase M10A, cysteine switch, zinc binding site||Peptidase M10, metallopeptidase
ENSAPLT00000011654	59.9876	1.95808	5.04291	1.14373e-18	3.02196e-16	TRUE	ENSAPLG00000011139	-
ENSAPLT00000010026	119.691	9.0089	3.86294	2.13304e-18	5.48464e-16	TRUE	ENSAPLG00000009629	Lipocalin/cytosolic fatty-acid binding domain||Cytidyltransferase-like domain||Cytosolic fatty-acid binding
ENSAPLT00000001007	49.0398	1.6634	4.99977	3.17297e-18	8.05052e-16	TRUE	ENSAPLG00000001018	von Willebrand factor, type A||Collagen triple helix repeat
ENSAPLT00000004861	2.7343	70.4002	-4.56542	3.46741e-18	8.6262e-16	TRUE	ENSAPLG00000004718	-
ENSAPLT00000012386	77.8156	4.44078	4.25415	4.14707e-18	1.02505e-15	TRUE	ENSAPLG00000011879	Major facilitator superfamily||Major facilitator superfamily domain
ENSAPLT00000009316	23.9579	0.166213	7.2487	7.49238e-18	1.81676e-15	TRUE	ENSAPLG00000008909	GPCR, family 2, secretin-like, conserved site||GPCR, family 2, secretin-like||GPS motif||GPCR, family 2-like||GPCR, family 2, orphan receptor, GPR56
ENSAPLT00000004510	8.66298	131.398	-3.80356	7.69784e-18	1.85484e-15	TRUE	ENSAPLG00000004320	Immunoglobulin subtype||Immunoglobulin V-set domain||Interleukin-1 receptor type I/II||Immunoglobulin I-set||Immunoglobulin-like domain||Immunoglobulin subtype 2||Immunoglobulin||Fibronectin type III
ENSAPLT00000005734	49.329	1.57898	5.10494	8.66721e-18	2.07536e-15	TRUE	ENSAPLG00000005523	Peptidase S33||Alpha/beta hydrolase fold-1
ENSAPLT00000011168	22.2257	0.0922249	7.95448	1.10715e-17	2.61835e-15	TRUE	ENSAPLG00000010730	Apoptosis regulator, Mcl-1||Bcl-2-related protein A1||Blc2 family||Apoptosis regulator, Bcl-2, BH2 motif, conserved site||Bcl2-like
ENSAPLT00000007979	35.3597	0.581462	6.06406	2.81581e-17	6.49876e-15	TRUE	ENSAPLG00000007523	EGF-like, conserved site||TB domain||EGF-type aspartate/asparagine hydroxylation site||Fibrillin||EGF-like calcium-binding domain||Epidermal growth factor-like domain||EGF-like calcium-binding, conserved site
ENSAPLT00000013139	23.1107	0.213885	6.85903	3.41632e-17	7.8375e-15	TRUE	ENSAPLG00000012625	Leucine-rich repeat||Cysteine-rich flanking region, C-terminal||Toll/interleukin-1 receptor homology (TIR) domain||Leucine-rich repeat, typical subtype
ENSAPLT00000003310	53.5677	1.36254	5.38997	4.08867e-17	9.32412e-15	TRUE	ENSAPLG00000003211	Carbonic anhydrase, alpha-class, conserved site||Alpha carbonic anhydrase
ENSAPLT00000002601	703.387	137.435	2.47947	4.61223e-17	1.04558e-14	TRUE	ENSAPLG00000002589	Apolipoprotein A/E
ENSAPLT00000001097	1.11681	46.9908	-5.27911	4.97176e-17	1.12046e-14	TRUE	ENSAPLG00000001055	Calponin homology domain||Growth-arrest-specific protein 2 domain
ENSAPLT00000009047	841.751	158.236	2.52853	8.76527e-17	1.91894e-14	TRUE	ENSAPLG00000008646	Serpin, conserved site||Serpin domain
ENSAPLT00000010614	32.2823	0.0729482	8.77847	9.54025e-17	2.07674e-14	TRUE	ENSAPLG00000010200	Ly-6 antigen / uPA receptor -like||CD59 antigen
ENSAPLT00000010307	24.3849	0.297511	6.46465	1.00966e-16	2.18543e-14	TRUE	ENSAPLG00000009861	Protein-tyrosine phosphatase, receptor/non-receptor type||Protein-tyrosine phosphatase, catalytic||Protein-tyrosine/Dual specificity phosphatase||Protein-tyrosine phosphatase, active site
ENSAPLT00000000720	11.345	0	11.7262	1.44622e-16	3.0954e-14	TRUE	ENSAPLG00000000744	GPCR, rhodopsin-like, 7TM||G protein-coupled receptor, rhodopsin-like
ENSAPLT00000000804	93.3876	6.79091	3.89242	2.13989e-16	4.47996e-14	TRUE	ENSAPLG00000000830	SOCS protein, C-terminal||SH2 domain
ENSAPLT00000012033	110.675	10.2685	3.55489	2.53244e-16	5.24447e-14	TRUE	ENSAPLG00000011570	-
ENSAPLT00000017076	41.9405	1.57586	4.85838	3.66368e-16	7.41244e-14	TRUE	ENSAPLG00000016361	Deoxyribonuclease II
ENSAPLT00000008590	1245.37	267.491	2.34356	5.25951e-16	1.03867e-13	TRUE	ENSAPLG00000008265	Haem oxygenase||Haem oxygenase-like||Haem oxygenase conserved site
ENSAPLT00000009444	207.159	30.5604	2.88293	5.86059e-16	1.15144e-13	TRUE	ENSAPLG00000009031	Nuclear hormone receptor, ligand-binding, core||Peroxisome proliferator-activated receptor, gamma||Peroxisome proliferator-activated receptor||Steroid hormone receptor||Vitamin D receptor||Peroxisome proliferator-activated receptor, beta||Zinc finger, nuclear hormone receptor-type
ENSAPLT00000001434	35.0332	0.534592	6.11105	7.10822e-16	1.37541e-13	TRUE	ENSAPLG00000001444	GPCR, rhodopsin-like, 7TM||Platelet-activating factor receptor||G protein-coupled receptor, rhodopsin-like||Chemokine receptor family||Angiotensin II receptor family
ENSAPLT00000005477	13.6591	0.0283952	8.88138	7.07256e-16	1.37541e-13	TRUE	ENSAPLG00000005304	Serum amyloid A protein
ENSAPLT00000003024	21.4389	0.215444	6.74414	7.59435e-16	1.45477e-13	TRUE	ENSAPLG00000002995	Complement C1q protein||Collagen triple helix repeat
ENSAPLT00000002169	227.711	32.747	2.91499	7.76348e-16	1.47977e-13	TRUE	ENSAPLG00000002172	-
ENSAPLT00000013358	18.1952	0.0750274	8.0003	8.1747e-16	1.55044e-13	TRUE	ENSAPLG00000012799	GPCR, rhodopsin-like, 7TM||G protein-coupled receptor 37 orphan||Bombesin receptor||Endothelin receptor A||Endothelin receptor family||G protein-coupled receptor, rhodopsin-like
ENSAPLT00000006993	14.5853	0.0375137	8.59169	8.53094e-16	1.60214e-13	TRUE	ENSAPLG00000006683	Alpha-2-macroglobulin, N-terminal||Alpha-2-macroglobulin||Alpha-2-macroglobulin, conserved site||Alpha-macroglobulin complement component||Alpha-2-macroglobulin, N-terminal 2
ENSAPLT00000006984	1.36897	43.9415	-4.87719	9.29545e-16	1.72877e-13	TRUE	ENSAPLG00000006728	Glycoprotein hormone subunit beta, cystine knot||Thrombospondin, type 1 repeat||VWC out||von Willebrand factor, type C||Cystine knot, C-terminal
ENSAPLT00000000726	333.769	63.2779	2.52133	1.00309e-15	1.85654e-13	TRUE	ENSAPLG00000000725	-
ENSAPLT00000013133	44.002	1.79886	4.73126	1.24076e-15	2.26363e-13	TRUE	ENSAPLG00000012571	Sodium:dicarboxylate symporter||Sodium:dicarboxylate symporter, conserved site
ENSAPLT00000008585	21.3027	0.188088	6.94198	1.45332e-15	2.63884e-13	TRUE	ENSAPLG00000008277	G protein-coupled receptor, rhodopsin-like||Adrenoceptor family||GPCR, rhodopsin-like, 7TM||Adenosine A2B receptor||Olfactory receptor||Adenosine receptor||Adenosine A3 receptor||Adenosine A1 receptor
ENSAPLT00000006924	29.2089	0.688286	5.52433	2.1194e-15	3.77667e-13	TRUE	ENSAPLG00000006682	Netrin module, non-TIMP type||Netrin domain
ENSAPLT00000015180	40.1969	1.64725	4.73672	2.24049e-15	3.97397e-13	TRUE	ENSAPLG00000014565	Calponin homology domain
ENSAPLT00000016771	21.4245	0.268596	6.41169	2.71887e-15	4.77823e-13	TRUE	ENSAPLG00000016065	-
ENSAPLT00000013406	55.0597	396.98	-2.71925	3.86186e-15	6.69482e-13	TRUE	ENSAPLG00000012861	Serine/threonine-specific protein phosphatase/bis(5-nucleosyl)-tetraphosphatase||Keratin, type II||Histone H5||Intermediate filament protein, conserved site||Intermediate filament head, DNA-binding domain||Keratin, type I||Intermediate filament protein
ENSAPLT00000007504	21.333	191.004	-3.0371	3.89987e-15	6.73026e-13	TRUE	ENSAPLG00000007198	Immunoglobulin subtype||Immunoglobulin V-set domain||Immunoglobulin subtype 2||Immunoglobulin||Neural cell adhesion||Immunoglobulin I-set||Immunoglobulin-like domain||Fibronectin type III
ENSAPLT00000010958	8.75436	0	11.3479	4.33642e-15	7.41683e-13	TRUE	ENSAPLG00000010533	-
ENSAPLT00000011959	38.3058	1.54878	4.73628	6.22402e-15	1.05511e-12	TRUE	ENSAPLG00000011440	Serpin, conserved site||Homeobox, conserved site||Serpin domain
ENSAPLT00000003515	16.3532	0.0659089	8.02194	6.50631e-15	1.0981e-12	TRUE	ENSAPLG00000003422	SH2 domain||SH3 domain
ENSAPLT00000010962	54.2592	3.08533	4.25009	6.63997e-15	1.11575e-12	TRUE	ENSAPLG00000010537	Small GTP-binding protein domain||Small GTPase superfamily, Rho type||Small GTPase superfamily, Ras type||Ran GTPase||Small GTPase superfamily||Mitochondrial Rho-like||Small GTPase superfamily, Rab type||Small GTPase superfamily, ARF type
ENSAPLT00000012806	170.444	22.4711	3.03782	6.70474e-15	1.12171e-12	TRUE	ENSAPLG00000012304	cAMP response element binding (CREB) protein||Basic-leucine zipper domain||AP-1 transcription factor
ENSAPLT00000005384	30.0903	0.702602	5.54923	8.94656e-15	1.47742e-12	TRUE	ENSAPLG00000005214	CXC chemokine
ENSAPLT00000012182	32.3582	0.761754	5.5095	1.04508e-14	1.7038e-12	TRUE	ENSAPLG00000011710	Muscarinic acetylcholine receptor family||Histamine H1 receptor||Octopamine receptor||GPCR, rhodopsin-like, 7TM||G protein-coupled receptor, rhodopsin-like
ENSAPLT00000005255	21.0251	0.325386	6.12917	1.14013e-14	1.85087e-12	TRUE	ENSAPLG00000005084	Neutrophil cytosol factor P40||Spectrin alpha chain, SH3 domain||Variant SH3 domain||Lipocalin family conserved site||Phox homologous domain||Neutrophil cytosol factor 1||SH3 domain||NADPH oxidase subunit p47Phox, C-terminal
ENSAPLT00000010608	8.68831	0	11.3486	1.2757e-14	2.03038e-12	TRUE	ENSAPLG00000010189	S100/CaBP-9k-type, calcium binding, subdomain||S100/Calbindin-D9k, conserved site||EF-hand domain
ENSAPLT00000011272	25.0527	0.556468	5.6009	1.2772e-14	2.03038e-12	TRUE	ENSAPLG00000010810	Protein kinase, ATP binding site||Protein kinase domain||Tyrosine-protein kinase, catalytic domain||Serine/threonine/dual specificity protein kinase, catalytic domain||Serine-threonine/tyrosine-protein kinase catalytic domain||Serine/threonine-protein kinase, active site
ENSAPLT00000006134	63.6858	3.69543	4.22051	1.34196e-14	2.12452e-12	TRUE	ENSAPLG00000005931	Peptidase M10A||Hemopexin-like repeats||Peptidase, metallopeptidase||Peptidoglycan binding-like||Peptidase M10A, stromelysin-type||Peptidase M10A, cysteine switch, zinc binding site||Hemopexin, conserved site||Peptidase M10, metallopeptidase
ENSAPLT00000015360	33.4957	1.10694	5.03646	1.48245e-14	2.33727e-12	TRUE	ENSAPLG00000014741	-
ENSAPLT00000004154	15.5303	0.0567903	8.15222	1.72012e-14	2.70087e-12	TRUE	ENSAPLG00000004064	DNA/RNA non-specific endonuclease||Extracellular Endonuclease, subunit A
ENSAPLT00000012982	87.2088	476.973	-2.33587	1.79661e-14	2.7867e-12	TRUE	ENSAPLG00000012266	Spectrin repeat||Spectrin/alpha-actinin||Calponin homology domain||Actinin-type actin-binding domain, conserved site||KASH domain
ENSAPLT00000015186	31.6067	0.973039	5.12722	1.81363e-14	2.80176e-12	TRUE	ENSAPLG00000014565	Calponin homology domain
ENSAPLT00000008578	77.366	414.23	-2.30273	2.50169e-14	3.81057e-12	TRUE	ENSAPLG00000008200	Multicopper oxidase, copper-binding site||LamG-like jellyroll fold||Na-Ca exchanger/integrin-beta4||Laminin G domain||EAR||GPS motif
ENSAPLT00000006403	71.6432	5.43041	3.85468	2.71815e-14	4.11612e-12	TRUE	ENSAPLG00000006152	Thrombospondin, type 1 repeat||Plexin-like fold||Sema domain||Plasmodium circumsporozoite protein||Plexin
ENSAPLT00000001885	90.5287	8.3123	3.5618	2.83374e-14	4.2575e-12	TRUE	ENSAPLG00000001892	-
ENSAPLT00000014557	124.206	14.7575	3.18739	3.0314e-14	4.51903e-12	TRUE	ENSAPLG00000013979	Leucine-rich repeat, typical subtype||Leucine-rich repeat, ribonuclease inhibitor subtype||Leucine-rich repeat||Leucine-rich repeat-containing N-terminal
ENSAPLT00000009627	154.886	773.017	-2.19852	4.71913e-14	6.90073e-12	TRUE	ENSAPLG00000009248	VWC out||von Willebrand factor, type C||Cystine knot, C-terminal||Glycoprotein hormone subunit beta, cystine knot||Thrombospondin, type 1 repeat
ENSAPLT00000008658	2728.28	674.662	2.13351	4.80207e-14	6.99532e-12	TRUE	ENSAPLG00000007858	Fibrillar collagen, C-terminal||Collagen triple helix repeat||VWC out||von Willebrand factor, type C
ENSAPLT00000016019	193.189	30.9632	2.76651	5.87207e-14	8.48947e-12	TRUE	ENSAPLG00000015363	Aminotransferase class V domain||Aminotransferase, class-II, pyridoxal-phosphate binding site||Aminotransferase, class I/classII||2-amino-3-ketobutyrate coenzyme A ligase||Serine hydroxymethyltransferase
ENSAPLT00000015243	705.905	172.46	2.15904	6.26162e-14	9.01862e-12	TRUE	ENSAPLG00000014515	Epidermal growth factor-like domain||Fibrinogen, alpha/beta/gamma chain, C-terminal globular domain||EGF-like domain, extracellular||Fibronectin type III||EGF-like, conserved site
ENSAPLT00000001266	120.911	14.886	3.14661	6.68315e-14	9.52912e-12	TRUE	ENSAPLG00000000904	Actinin-type actin-binding domain, conserved site||Calponin homology domain||EF-hand domain
ENSAPLT00000013690	42.358	2.25271	4.34655	6.70996e-14	9.52912e-12	TRUE	ENSAPLG00000013050	EGF-like, conserved site||ADAM, cysteine-rich||Blood coagulation inhibitor, Disintegrin||Disintegrin, conserved site||Peptidase M12B, propeptide||Peptidase M12B, ADAM/reprolysin
ENSAPLT00000006118	6.41755	0	10.8972	7.96519e-14	1.11373e-11	TRUE	ENSAPLG00000005913	Immunoglobulin subtype||Immunoglobulin-like domain||Immunoglobulin||Immunoglobulin V-set domain||CD80-like, immunoglobulin C2-set
ENSAPLT00000006850	114.813	14.0924	3.14735	8.59417e-14	1.19297e-11	TRUE	ENSAPLG00000006580	Tetraspanin||Tetraspanin/Peripherin||Peripherin/rom-1||Tetraspanin, conserved site
ENSAPLT00000012446	150.13	21.415	2.93168	1.01636e-13	1.39566e-11	TRUE	ENSAPLG00000011933	MATH||Zinc finger, TRAF-type||TNF receptor-associated factor TRAF||Zinc finger, RING-type||Zinc finger, C3HC4 RING-type||Zinc finger, RING-type, conserved site
ENSAPLT00000016843	9.79293	0.0182371	8.91493	1.1121e-13	1.51625e-11	TRUE	ENSAPLG00000016113	Pleckstrin homology domain||Sec7 domain
ENSAPLT00000002084	6.29598	0	10.8717	1.13286e-13	1.53908e-11	TRUE	ENSAPLG00000002077	Fibronectin type III||Short hematopoietin receptor, family 1, conserved site
ENSAPLT00000016427	637.677	159.353	2.12428	1.18766e-13	1.60783e-11	TRUE	ENSAPLG00000015749	Galectin, carbohydrate recognition domain
ENSAPLT00000015925	16.0254	0.169331	6.68602	1.26622e-13	1.70815e-11	TRUE	ENSAPLG00000015290	-
ENSAPLT00000015658	51.0393	3.45395	3.99728	1.85745e-13	2.42876e-11	TRUE	ENSAPLG00000015017	Spondin, N-terminal||Thrombospondin, type 1 repeat
ENSAPLT00000010344	12.6174	143	-3.37561	1.93745e-13	2.52475e-11	TRUE	ENSAPLG00000009924	HR1 rho-binding repeat||Tropomyosin
ENSAPLT00000001101	44.7611	2.73151	4.16235	2.3362e-13	3.03405e-11	TRUE	ENSAPLG00000001105	Noggin
ENSAPLT00000008854	84.4552	9.16136	3.33191	2.55143e-13	3.29126e-11	TRUE	ENSAPLG00000008525	Dual specificity phosphatase, subgroup, catalytic domain||Mitogen-activated protein (MAP) kinase phosphatase||Protein-tyrosine/Dual specificity phosphatase||Protein-tyrosine phosphatase, catalytic||Dual specificity phosphatase, catalytic domain
ENSAPLT00000002436	14.5732	0.195128	6.31775	3.07926e-13	3.95881e-11	TRUE	ENSAPLG00000002416	Alpha carbonic anhydrase||Carbonic anhydrase, alpha-class, conserved site
ENSAPLT00000002412	29.5271	0.402775	6.26279	3.20159e-13	4.10232e-11	TRUE	ENSAPLG00000002281	SH3 domain||Neutrophil cytosol factor P40||Variant SH3 domain||Phox homologous domain||Spectrin alpha chain, SH3 domain||Phox/Bem1p
ENSAPLT00000010395	17.5833	0.223523	6.413	3.44465e-13	4.38443e-11	TRUE	ENSAPLG00000009988	Leucine-rich repeat||Leucine-rich repeat, ribonuclease inhibitor subtype||Leucine-rich repeat, typical subtype
ENSAPLT00000005020	11.7978	0.12114	6.69144	4.15067e-13	5.26558e-11	TRUE	ENSAPLG00000004865	Interleukin-15/Interleukin-21 family
ENSAPLT00000005425	78.9878	8.37793	3.36798	4.66677e-13	5.86207e-11	TRUE	ENSAPLG00000005250	Serine/threonine-protein kinase, active site||Serine/threonine/dual specificity protein kinase, catalytic domain||Serine-threonine/tyrosine-protein kinase catalytic domain||Tyrosine-protein kinase, catalytic domain||Protein kinase domain
ENSAPLT00000007600	0.0187569	8.01063	-8.36172	5.6355e-13	7.03282e-11	TRUE	ENSAPLG00000007329	Avidin/streptavidin||Avidin
ENSAPLT00000002214	12.8383	0.0638297	7.642	5.65905e-13	7.03927e-11	TRUE	ENSAPLG00000002216	Protease-activated receptor||G2A lysophosphatidylcholine receptor||G protein-coupled receptor, rhodopsin-like||Bradykinin receptor B1||Angiotensin II receptor family||Bradykinin receptor family||GPCR, rhodopsin-like, 7TM
ENSAPLT00000011361	18.6596	0.363939	5.80146	5.88478e-13	7.29636e-11	TRUE	ENSAPLG00000010911	Cytochrome P450||Cytochrome P450, mitochondrial
ENSAPLT00000003988	5.11893	0	10.5712	6.52918e-13	8.06922e-11	TRUE	ENSAPLG00000003895	Osteocalcin/matrix Gla protein||Gamma-carboxyglutamic acid-rich (GLA) domain
ENSAPLT00000001244	454.203	111.016	2.15192	6.91791e-13	8.49484e-11	TRUE	ENSAPLG00000000589	Intermediate filament protein||Keratin, type I||Intermediate filament protein, conserved site||Tropomyosin||Keratin, type II
ENSAPLT00000004400	9.32074	0.0364741	7.94425	8.63887e-13	1.04738e-10	TRUE	ENSAPLG00000004287	-
ENSAPLT00000014030	112.991	14.9099	3.05401	8.61796e-13	1.04738e-10	TRUE	ENSAPLG00000013409	NF-kappa-B/Dorsal||Ankyrin repeat||Death domain||Rel homology domain||IPT domain||Rel homology domain, conserved site||Ankyrin repeat-containing domain
ENSAPLT00000015223	476.448	109.331	2.24506	8.70472e-13	1.05204e-10	TRUE	ENSAPLG00000014605	Zinc finger, CCHC-type||Sulfotransferase domain
ENSAPLT00000016074	23.369	0.529112	5.56294	9.39906e-13	1.13238e-10	TRUE	ENSAPLG00000015418	-
ENSAPLT00000007510	3667.28	993.612	2.00858	1.03819e-12	1.2391e-10	TRUE	ENSAPLG00000007205	Ferritin/DPS protein domain||Ferritin- like diiron domain||Ferritin, conserved site
ENSAPLT00000007157	4.91624	0	10.5207	1.06169e-12	1.26321e-10	TRUE	ENSAPLG00000006885	Sugar transporter, conserved site||General substrate transporter||Sugar/inositol transporter||Major facilitator superfamily domain
ENSAPLT00000013239	177.391	812.929	-2.06892	1.16508e-12	1.37767e-10	TRUE	ENSAPLG00000012717	Keratin, type II||Intermediate filament protein||Intermediate filament protein, conserved site||Intermediate filament head, DNA-binding domain||Keratin, type I
ENSAPLT00000011217	10.75	0.0273556	8.50439	1.18392e-12	1.39564e-10	TRUE	ENSAPLG00000010715	Sodium:neurotransmitter symporter
ENSAPLT00000010261	448.536	2062.24	-2.08336	1.22396e-12	1.43841e-10	TRUE	ENSAPLG00000009852	Epidermal growth factor-like domain||Peptidase S1A, chymotrypsin-type||Peptidase S1||EGF-like domain, extracellular||Kringle||Kringle, conserved site||Peptidase S1, trypsin family, active site||EGF-like, conserved site
ENSAPLT00000005241	176.415	31.3462	2.61048	1.25557e-12	1.47106e-10	TRUE	ENSAPLG00000005046	Protein kinase domain||Tyrosine-protein kinase, catalytic domain||Serine/threonine/dual specificity protein kinase, catalytic domain||CARD domain||Serine-threonine/tyrosine-protein kinase catalytic domain
ENSAPLT00000013529	155.276	25.0279	2.75616	1.49203e-12	1.73747e-10	TRUE	ENSAPLG00000012941	Glucosamine-fructose-6-phosphate aminotransferase, isomerising||Class II glutamine amidotransferase domain||Sugar isomerase (SIS)
ENSAPLT00000004201	4.62898	0	10.4262	1.53602e-12	1.77253e-10	TRUE	ENSAPLG00000004102	-
ENSAPLT00000013312	61.8051	5.8655	3.52433	1.53543e-12	1.77253e-10	TRUE	ENSAPLG00000012768	Cysteine peptidase, histidine active site||Peptidase C1A, papain C-terminal||Proteinase inhibitor I29, cathepsin propeptide||Cysteine peptidase, cysteine active site||Cysteine peptidase, asparagine active site
ENSAPLT00000015110	55.6837	4.72993	3.67624	1.6201e-12	1.85837e-10	TRUE	ENSAPLG00000014490	Small GTPase superfamily, GEM/REM/Rad||Small GTP-binding protein domain||Small GTPase superfamily, Rab type||Small GTPase superfamily, Rho type||Small GTPase superfamily||Mitochondrial Rho-like||Small GTPase superfamily, Ras type
ENSAPLT00000010792	18.3211	144.984	-2.86194	1.63976e-12	1.8753e-10	TRUE	ENSAPLG00000010333	ADAM, cysteine-rich||Peptidase M12B, ADAM/reprolysin||Peptidase M12B, ADAM-TS||PLAC||ADAM-TS Spacer 1||Peptidase M12B, propeptide||Thrombospondin, type 1 repeat
ENSAPLT00000016723	42.5755	243.328	-2.39582	1.9051e-12	2.15941e-10	TRUE	ENSAPLG00000016031	-
ENSAPLT00000014395	140.279	627.163	-2.03918	2.55118e-12	2.8006e-10	TRUE	ENSAPLG00000013821	-
ENSAPLT00000006283	26.7275	0.872973	5.07338	2.69654e-12	2.95171e-10	TRUE	ENSAPLG00000005973	ADAM, cysteine-rich||ADAM-TS Spacer 1||Peptidase M12B, propeptide||Thrombospondin, type 1 repeat||Peptidase M12B, ADAM/reprolysin||Peptidase M12B, ADAM-TS
ENSAPLT00000016672	51.6645	4.67498	3.58381	2.88587e-12	3.14996e-10	TRUE	ENSAPLG00000015881	C2 domain||Ferlin B-domain||Peroxin/Ferlin domain||Ferlin A-domain||FerIin domain
ENSAPLT00000010135	291.916	64.6782	2.2959	3.12332e-12	3.39946e-10	TRUE	ENSAPLG00000009712	Glycoside hydrolase, family 47
ENSAPLT00000016007	28.2209	1.23979	4.63333	3.48262e-12	3.75848e-10	TRUE	ENSAPLG00000015357	Tumour necrosis factor||Lymphotoxin-beta||Tumour necrosis factor domain
ENSAPLT00000007544	4.04827	0	10.2374	3.86209e-12	4.12157e-10	TRUE	ENSAPLG00000007276	Sushi/SCR/CCP domain
ENSAPLT00000014740	133.874	19.7931	2.88	4.7192e-12	4.99453e-10	TRUE	ENSAPLG00000014156	Peptidase M10A||Fibronectin, type II, collagen-binding||Peptidoglycan binding-like||Hemopexin-like repeats||Peptidase, metallopeptidase||Peptidase M10A, cysteine switch, zinc binding site||Peptidase M10, metallopeptidase
ENSAPLT00000014659	48.8549	3.87076	3.76974	4.8991e-12	5.17064e-10	TRUE	ENSAPLG00000014027	EGF-like calcium-binding, conserved site||Epidermal growth factor-like domain||Anaphylatoxin/fibulin||EGF-like calcium-binding domain||EGF-like, conserved site||EGF-type aspartate/asparagine hydroxylation site
ENSAPLT00000007133	124.709	17.7633	2.93863	5.06176e-12	5.31304e-10	TRUE	ENSAPLG00000006689	Immunoglobulin subtype 2||Immunoglobulin||Immunoglobulin-like domain||Immunoglobulin I-set||Protein kinase, ATP binding site||Tyrosine-protein kinase, active site||Protein kinase domain||Serine/threonine/dual specificity protein kinase, catalytic domain||Vascular endothelial growth factor receptor 1 (VEGFR1)||Tyrosine-protein kinase, receptor class III, conserved site||Immunoglobulin subtype||Ser…
ENSAPLT00000010333	62.5001	5.95517	3.51649	5.2379e-12	5.46797e-10	TRUE	ENSAPLG00000009900	Sterile alpha motif, type 2||Sterile alpha motif domain||Rho GTPase-activating protein domain||START domain
ENSAPLT00000004850	9.75154	0.0547112	7.47539	5.30447e-12	5.52242e-10	TRUE	ENSAPLG00000004686	Zinc finger, GATA-type||Transcription factor, GATA-2/3
ENSAPLT00000005609	744.355	184.121	2.12959	5.56965e-12	5.78278e-10	TRUE	ENSAPLG00000005387	Zinc finger, C3HC4 RING-type||CARD domain||Zinc finger, RING-type||Baculoviral inhibition of apoptosis protein repeat
ENSAPLT00000013153	10.031	0.103423	6.70362	6.94562e-12	7.13406e-10	TRUE	ENSAPLG00000012454	Cysteine peptidase, cysteine active site||Peptidase C2, calpain, catalytic domain||EF-Hand 1, calcium-binding site||EF-hand domain||Peptidase C2, calpain, domain III||Peptidase C2, calpain family||Peptidase C2, calpain, large subunit, domain III
ENSAPLT00000015559	118.959	16.1675	3.01486	7.50922e-12	7.65141e-10	TRUE	ENSAPLG00000014942	Epidermal growth factor-like domain||EGF-like calcium-binding, conserved site||EGF-like, conserved site||EGF-type aspartate/asparagine hydroxylation site||EGF-like calcium-binding domain
ENSAPLT00000006495	2.64151	44.7768	-3.9597	7.958e-12	8.06579e-10	TRUE	ENSAPLG00000006265	Fibronectin type III
ENSAPLT00000003792	12.7638	0.176371	6.25355	8.37832e-12	8.44711e-10	TRUE	ENSAPLG00000003677	Ets domain||Pointed domain
ENSAPLT00000016944	3.81723	0	10.1539	8.50903e-12	8.5563e-10	TRUE	ENSAPLG00000016244	Cadherin
ENSAPLT00000000609	33.4792	2.00807	4.17794	8.65558e-12	8.65829e-10	TRUE	ENSAPLG00000000637	Macrophage scavenger receptor
ENSAPLT00000007867	16.1719	0.319386	5.80363	8.89724e-12	8.86396e-10	TRUE	ENSAPLG00000007447	Cytochrome P450, conserved site||Cytochrome P450, E-class, group I||Cytochrome P450, B-class||Cytochrome P450||Cytochrome P450, E-class, group IV||Cytochrome P450, E-class, CYP3A||Cytochrome P450, E-class, group II
ENSAPLT00000012814	36.9882	2.36417	4.09922	8.93059e-12	8.86396e-10	TRUE	ENSAPLG00000012318	Chemokine interleukin-8-like domain
ENSAPLT00000005329	68.627	7.80407	3.25746	1.04783e-11	1.03017e-09	TRUE	ENSAPLG00000005165	Multi-copper polyphenol oxidoreductase, laccase
ENSAPLT00000009130	293.985	66.9096	2.25922	1.04867e-11	1.03017e-09	TRUE	ENSAPLG00000008777	-
ENSAPLT00000016909	4.67726	0	10.4257	1.06046e-11	1.03908e-09	TRUE	ENSAPLG00000016190	Collagen triple helix repeat||von Willebrand factor, type A
ENSAPLT00000005269	20.2895	0.595541	5.2011	1.12565e-11	1.09457e-09	TRUE	ENSAPLG00000005113	Immunoglobulin V-set domain||Immunoglobulin subtype||Immunoglobulin-like domain
ENSAPLT00000008278	199.123	41.6195	2.37641	1.19299e-11	1.15145e-09	TRUE	ENSAPLG00000007896	Protein kinase, ATP binding site||Protein kinase domain||Serine/threonine/dual specificity protein kinase, catalytic domain||Protein kinase, C-terminal||Tyrosine-protein kinase, catalytic domain||Serine-threonine/tyrosine-protein kinase catalytic domain||Serine/threonine-protein kinase, active site||AGC-kinase, C-terminal
ENSAPLT00000002582	188.347	38.2117	2.41955	1.21493e-11	1.16658e-09	TRUE	ENSAPLG00000002525	Cadherin conserved site||Cadherin
ENSAPLT00000005761	50.1575	4.79428	3.50797	1.30109e-11	1.24618e-09	TRUE	ENSAPLG00000005556	-
ENSAPLT00000012084	34.0374	2.07398	4.1552	1.33485e-11	1.27533e-09	TRUE	ENSAPLG00000011220	Cysteine peptidase, histidine active site||Myosin, N-terminal, SH3-like||IQ motif, EF-hand binding site||Myosin head, motor domain||Tropomyosin||Basic-leucine zipper domain||Myosin tail
ENSAPLT00000012359	6.77085	0.0375137	7.49567	1.51992e-11	1.44137e-09	TRUE	ENSAPLG00000011878	G protein-coupled receptor, rhodopsin-like||Dopamine receptor family||Melanocortin/ACTH receptor||5-hydroxytryptamine receptor family||GPCR, rhodopsin-like, 7TM||Dopamine D4 receptor
ENSAPLT00000012928	7.32704	0.028915	7.99735	1.52784e-11	1.4453e-09	TRUE	ENSAPLG00000012345	C-type lectin, conserved site||Ricin B lectin domain||Fibronectin, type II, collagen-binding||C-type lectin||Type-2 ice-structuring protein
ENSAPLT00000012355	5.61081	0.0192766	8.10687	1.71609e-11	1.60358e-09	TRUE	ENSAPLG00000011863	Lipase, GDXG, active site||Alpha/beta hydrolase fold-3||Arylacetamide deacetylase
ENSAPLT00000013846	72.3781	9.04414	3.11975	1.7492e-11	1.63055e-09	TRUE	ENSAPLG00000013205	Tyrosine-protein kinase, catalytic domain||Serine/threonine/dual specificity protein kinase, catalytic domain||Serine-threonine/tyrosine-protein kinase catalytic domain||Serine/threonine-protein kinase, active site||Protein kinase domain||Citron-like
ENSAPLT00000002406	60.5708	6.52204	3.34434	1.77813e-11	1.65141e-09	TRUE	ENSAPLG00000002397	RGS domain
ENSAPLT00000003869	7.44213	0.0273556	7.98769	1.96594e-11	1.81055e-09	TRUE	ENSAPLG00000003700	Guanylate kinase/L-type calcium channel beta subunit||PDZ domain||CARD domain
ENSAPLT00000004867	0	3.72462	-10.0052	2.25099e-11	2.04846e-09	TRUE	ENSAPLG00000004709	Cysteine peptidase, histidine active site||Kinesin motor domain
ENSAPLT00000007532	168.435	32.7311	2.48396	2.84378e-11	2.56355e-09	TRUE	ENSAPLG00000007240	3'5'-cyclic nucleotide phosphodiesterase, catalytic domain||3'5'-cyclic nucleotide phosphodiesterase||3'5'-cyclic nucleotide phosphodiesterase, conserved site||HD/PDEase domain
ENSAPLT00000014229	236.874	54.7292	2.23602	3.20502e-11	2.88241e-09	TRUE	ENSAPLG00000013621	Frizzled protein||Phosphate transporter
ENSAPLT00000012937	25.5659	163.29	-2.55546	3.3203e-11	2.97214e-09	TRUE	ENSAPLG00000012355	Bacterial Ig-like, group 2
ENSAPLT00000014161	9.75391	0.0729482	7.07886	3.31438e-11	2.97214e-09	TRUE	ENSAPLG00000013593	Zinc finger, C2H2-like||Aminoacyl-tRNA synthetase, class I, conserved site||Zinc finger, BED-type||SET domain||PR domain zinc finger protein 1||Zinc finger, C2H2
ENSAPLT00000008605	64.4556	7.63129	3.20776	3.3417e-11	2.98432e-09	TRUE	ENSAPLG00000008248	Histone H2A||Ankyrin repeat-containing domain||BTB/POZ||BTB/POZ-like||Ankyrin repeat
ENSAPLT00000004726	5.13721	0.0192766	7.98683	3.42176e-11	3.03459e-09	TRUE	ENSAPLG00000004607	Pointed domain||Ets domain||AT hook, DNA-binding motif
ENSAPLT00000016259	77.6157	10.4895	3.00274	3.55746e-11	3.14297e-09	TRUE	ENSAPLG00000015602	Arginase||Ureohydrolase, manganese-binding site||Ureohydrolase
ENSAPLT00000009770	114.544	0.0182371	12.4479	4.17166e-11	3.63238e-09	TRUE	ENSAPLG00000009391	CC chemokine, conserved site||Chemokine interleukin-8-like domain
ENSAPLT00000005108	8.9844	0.0755472	6.9948	4.6511e-11	4.01336e-09	TRUE	ENSAPLG00000004945	MD-2-related lipid-recognition domain
ENSAPLT00000015506	53.8915	5.78552	3.35208	4.85256e-11	4.16841e-09	TRUE	ENSAPLG00000014834	Peptidase M14, carboxypeptidase A||Proteinase inhibitor, carboxypeptidase propeptide
ENSAPLT00000012124	5.67152	0.0375137	7.25165	5.02105e-11	4.2939e-09	TRUE	ENSAPLG00000011574	VWC out||von Willebrand factor, type C
ENSAPLT00000015651	72.2446	9.56225	3.03982	5.97911e-11	5.06796e-09	TRUE	ENSAPLG00000014928	Protein of unknown function DUF326||Furin-like cysteine-rich domain||Peptidase S8, subtilisin, Asp-active site||Furin-like repeat||Peptidase S8, subtilisin-related||Peptidase S8/S53 domain||Proprotein convertase, P||Epidermal growth factor-like domain||Peptidase S8, subtilisin, Ser-active site||Peptidase S8, subtilisin, His-active site
ENSAPLT00000001145	4.96452	0.0182371	7.93086	6.24935e-11	5.27368e-09	TRUE	ENSAPLG00000001160	Angiotensin II receptor family||Chemokine receptor family||Cysteinyl leukotriene receptor||Cysteinyl leukotriene receptor 2||G protein-coupled receptor, rhodopsin-like||Protease-activated receptor||Opioid receptor||GPCR, rhodopsin-like, 7TM||Platelet-activating factor receptor
ENSAPLT00000016940	7.77432	0.0364741	7.70678	7.83568e-11	6.5546e-09	TRUE	ENSAPLG00000016241	Collagen triple helix repeat||Complement C1q protein
ENSAPLT00000005376	60.9184	7.40573	3.16089	7.9579e-11	6.64233e-09	TRUE	ENSAPLG00000005153	TMPIT-like
ENSAPLT00000012360	6.98025	0.0932645	6.2938	8.33894e-11	6.94525e-09	TRUE	ENSAPLG00000011852	Sterile alpha motif, type 2||SH2 domain||Sterile alpha motif domain
ENSAPLT00000003127	16.4383	0.577824	4.95334	1.02467e-10	8.42431e-09	TRUE	ENSAPLG00000002991	ABC transporter, conserved site||AAA+ ATPase domain||ABC transporter-like||ABC transporter type 1, transmembrane domain
ENSAPLT00000005539	10.8563	0.076067	7.2562	1.02784e-10	8.43224e-09	TRUE	ENSAPLG00000005354	Glutathione S-transferase, C-terminal||Glutathione S-transferase, N-terminal||Glutathione S-transferase, alpha class
ENSAPLT00000006613	2.4803	0	9.52753	1.19671e-10	9.75493e-09	TRUE	ENSAPLG00000006388	SPRY-associated||Proteinase inhibitor I2, Kunitz, conserved site||Butyrophylin-like||SPRY domain||B30.2/SPRY domain
ENSAPLT00000009548	10.841	0.234201	5.65079	1.21861e-10	9.91237e-09	TRUE	ENSAPLG00000009157	Lysosomal-associated transmembrane protein 4/5
ENSAPLT00000006911	34.1311	2.58849	3.84439	1.28314e-10	1.03931e-08	TRUE	ENSAPLG00000006651	Lecithin:cholesterol/phospholipid:diacylglycerol acyltransferase
ENSAPLT00000001602	205.326	0.130258	10.6388	1.31903e-10	1.06613e-08	TRUE	ENSAPLG00000001610	Tetratricopeptide repeat||Tetratricopeptide TPR2||Tetratricopeptide TPR1||Tetratricopeptide repeat-containing domain
ENSAPLT00000013157	5.93043	0.0466322	6.99959	1.37573e-10	1.10729e-08	TRUE	ENSAPLG00000012605	Transglutaminase-like||Transglutaminase, conserved site||Transglutaminase, N-terminal||Transglutaminase, C-terminal
ENSAPLT00000000656	24.5667	1.171	4.52718	1.43291e-10	1.1509e-08	TRUE	ENSAPLG00000000588	Collagen triple helix repeat||SRCR domain||SRCR-like domain
ENSAPLT00000005838	129.35	21.8915	2.6795	1.46794e-10	1.17411e-08	TRUE	ENSAPLG00000005511	Fibronectin type III||Collagen triple helix repeat||Phospholipase A2, active site||Proteinase inhibitor I2, Kunitz, conserved site||von Willebrand factor, type A||Proteinase inhibitor I2, Kunitz metazoa
ENSAPLT00000007612	46.2277	4.85055	3.3819	1.47787e-10	1.17958e-08	TRUE	ENSAPLG00000007323	Phosphatidic acid phosphatase type 2/haloperoxidase
ENSAPLT00000000998	12.3342	92.7364	-2.78795	1.52217e-10	1.21242e-08	TRUE	ENSAPLG00000000993	BPS (Between PH and SH2) domain||SH2 domain||Ras-association||Pleckstrin homology domain
ENSAPLT00000000652	84.4957	13.4661	2.77357	1.633e-10	1.29137e-08	TRUE	ENSAPLG00000000582	Collagen triple helix repeat
ENSAPLT00000004402	46.3627	232.164	-2.20001	1.63478e-10	1.29137e-08	TRUE	ENSAPLG00000004271	Mad3/BUB1 homology region 1||Protein kinase domain||Serine/threonine/dual specificity protein kinase, catalytic domain
ENSAPLT00000007093	23.6364	0.982396	4.71341	1.64237e-10	1.2947e-08	TRUE	ENSAPLG00000006699	FAS1 domain||Granulin||Epidermal growth factor-like domain||Cysteine-rich repeat||EGF-like, laminin||EGF-like, conserved site||EGF-like calcium-binding domain||Follistatin-like, N-terminal||Link
ENSAPLT00000009094	9.47444	0.166732	5.92422	1.87897e-10	1.45428e-08	TRUE	ENSAPLG00000008745	Biotinidase, eukaryotic||Carbon-nitrogen hydrolase
ENSAPLT00000005554	30.1509	1.93512	4.08076	1.99431e-10	1.53734e-08	TRUE	ENSAPLG00000005356	GTP cyclohydrolase I||GTP cyclohydrolase I domain||GTP cyclohydrolase I, conserved site
ENSAPLT00000009099	7.18719	0.055231	7.05101	2.25186e-10	1.72546e-08	TRUE	ENSAPLG00000008754	Potassium channel, voltage dependent, Kv||Potassium channel, voltage dependent, Kv2||Ion transport domain||Potassium channel, voltage dependent, Kv9||Macrophage scavenger receptor||Potassium channel||Two pore domain potassium channel domain
ENSAPLT00000008463	14.3049	0.438447	5.15645	2.29259e-10	1.74968e-08	TRUE	ENSAPLG00000008153	ADAM, cysteine-rich||Peptidase M12B, ADAM-TS||PLAC||Peptidase M12B, ADAM/reprolysin||Peptidase M12B, propeptide||ADAM-TS Spacer 1||Thrombospondin, type 1 repeat
ENSAPLT00000009438	10.5679	0.0820668	7.01519	2.62379e-10	1.9827e-08	TRUE	ENSAPLG00000009080	Dendritic cell-specific transmembrane protein-like
ENSAPLT00000006837	2.26382	0	9.396	2.7528e-10	2.06794e-08	TRUE	ENSAPLG00000006563	SH2 domain
ENSAPLT00000006765	40.2305	211.067	-2.27175	3.00297e-10	2.24269e-08	TRUE	ENSAPLG00000006431	Peptidase M13, N-terminal domain||Peptidase M13, C-terminal domain
ENSAPLT00000005289	29.908	1.74127	4.23301	3.25328e-10	2.39692e-08	TRUE	ENSAPLG00000005088	FAD-dependent pyridine nucleotide-disulphide oxidoreductase
ENSAPLT00000001030	3.4283	43.0815	-3.53701	3.68753e-10	2.6757e-08	TRUE	ENSAPLG00000001046	GPCR, rhodopsin-like, 7TM||G protein-coupled receptor, rhodopsin-like
ENSAPLT00000011343	12.9501	0.306109	5.52209	3.94353e-10	2.85065e-08	TRUE	ENSAPLG00000010874	Low-density lipoprotein (LDL) receptor class A repeat||Low-density lipoprotein (LDL) receptor class A, conserved site||Peptidase S1A, chymotrypsin-type||Peptidase S1||SRCR-like domain||Peptidase S1, trypsin family, active site||SRCR domain||Frizzled domain
ENSAPLT00000002081	4.78191	0.0557508	6.44943	4.15656e-10	2.98214e-08	TRUE	ENSAPLG00000002077	Fibronectin type III||Short hematopoietin receptor, family 1, conserved site
ENSAPLT00000015348	56.0741	7.2142	3.08302	4.16549e-10	2.98296e-08	TRUE	ENSAPLG00000014692	Zinc finger, CCCH-type
ENSAPLT00000013512	76.1478	11.7282	2.82413	4.52457e-10	3.19825e-08	TRUE	ENSAPLG00000012943	EGF-like calcium-binding domain||EGF-like, conserved site||EGF-like domain, extracellular||Wnt inhibitory factor (WIF)-1||WIF domain||Epidermal growth factor-like domain
ENSAPLT00000013816	12.9273	0.127659	6.67987	4.83764e-10	3.38829e-08	TRUE	ENSAPLG00000013270	Glycoside hydrolase, family 22, lysozyme||Lactalbumin||Glycoside hydrolase, family 22||Glycoside hydrolase, family 22, conserved site
ENSAPLT00000006126	3.6445	0.0182371	7.46189	4.88062e-10	3.40594e-08	TRUE	ENSAPLG00000005915	Ferric reductase transmembrane component-like domain||Pyrroline-5-carboxylate reductase, catalytic, N-terminal
ENSAPLT00000014340	209.866	52.4255	2.12625	5.27564e-10	3.66824e-08	TRUE	ENSAPLG00000013771	Cyclin-dependent kinase inhibitor
ENSAPLT00000002251	56.3524	0.480921	6.93673	5.37495e-10	3.73053e-08	TRUE	ENSAPLG00000002252	Sterile alpha motif, type 1||Sterile alpha motif, type 2||Sterile alpha motif domain
ENSAPLT00000010390	3.55044	0.0192766	7.4515	5.45777e-10	3.78116e-08	TRUE	ENSAPLG00000009972	Organic cation transport protein||Sugar transporter, conserved site||Major facilitator superfamily||General substrate transporter||Zeta tubulin||Major facilitator superfamily domain
ENSAPLT00000014780	171.092	37.1629	2.32643	6.11488e-10	4.19093e-08	TRUE	ENSAPLG00000014144	Tropomyosin
ENSAPLT00000010574	171.779	38.6726	2.26661	6.33553e-10	4.32668e-08	TRUE	ENSAPLG00000010087	EGF-type aspartate/asparagine hydroxylation site||EGF-like, conserved site||EGF-like calcium-binding domain||Anaphylatoxin/fibulin||Fibulin-1||Epidermal growth factor-like domain||EGF-like calcium-binding, conserved site
ENSAPLT00000015685	10.6633	0.271195	5.41974	6.76791e-10	4.60554e-08	TRUE	ENSAPLG00000015000	Tetratricopeptide repeat||Tetratricopeptide repeat-containing domain||Tetratricopeptide TPR1||Phox/Bem1p||Tetratricopeptide TPR2||SH3 domain||Variant SH3 domain||Spectrin alpha chain, SH3 domain||Amphiphysin
ENSAPLT00000010761	5.918	0.0567903	6.75443	6.78263e-10	4.60738e-08	TRUE	ENSAPLG00000010273	Sodium:dicarboxylate symporter||Sodium:neurotransmitter symporter
ENSAPLT00000007338	9.23547	74.2929	-2.89083	6.84732e-10	4.63489e-08	TRUE	ENSAPLG00000007042	Fructose-bisphosphate aldolase class-I active site||Fructose-bisphosphate aldolase, class-I
ENSAPLT00000002310	2.01086	0	9.23278	6.88163e-10	4.64989e-08	TRUE	ENSAPLG00000002300	GPCR, rhodopsin-like, 7TM||Olfactory receptor||Adenosine A1 receptor||Adenosine receptor||G protein-coupled receptor, rhodopsin-like||Adenosine A3 receptor
ENSAPLT00000013225	16.8192	112.076	-2.61961	6.91018e-10	4.66096e-08	TRUE	ENSAPLG00000012710	Endothelin-like toxin, conserved site||Endothelin-like toxin
ENSAPLT00000005196	21.0705	128.702	-2.48853	7.58729e-10	5.09079e-08	TRUE	ENSAPLG00000005040	CD34/Podocalyxin
ENSAPLT00000016684	44.1269	4.96938	3.27135	7.9689e-10	5.32818e-08	TRUE	ENSAPLG00000015941	von Willebrand factor, type A||C2 domain||Copine
ENSAPLT00000002626	40.9211	4.06645	3.44196	8.49036e-10	5.65709e-08	TRUE	ENSAPLG00000002582	von Willebrand factor, type C||VWC out||Cystine knot, C-terminal||Insulin-like growth factor-binding protein, IGFBP||IGFBP-related, CNN||Glycoprotein hormone subunit beta, cystine knot||Thrombospondin, type 1 repeat
ENSAPLT00000005264	28.6519	157.932	-2.34452	8.68876e-10	5.76922e-08	TRUE	ENSAPLG00000004987	Spectrin repeat||Spectrin/alpha-actinin||KASH domain||Granulocyte-macrophage colony-stimulating factor
ENSAPLT00000001295	12.3479	0.383736	5.13697	8.97177e-10	5.91696e-08	TRUE	ENSAPLG00000001306	Transforming growth factor-beta, C-terminal||Transforming growth factor beta, conserved site
ENSAPLT00000002828	252.439	62.5735	2.13292	9.32153e-10	6.11518e-08	TRUE	ENSAPLG00000002789	Catechol O-methyltransferase, eukaryotic||O-methyltransferase, family 3
ENSAPLT00000008384	0	2.0453	-9.11507	1.02447e-09	6.65246e-08	TRUE	ENSAPLG00000008076	SRCR-like domain||SRCR domain
ENSAPLT00000015527	2.44727	0	9.49326	1.05622e-09	6.82394e-08	TRUE	ENSAPLG00000014897	Type-2 ice-structuring protein||C-type lectin||C-type lectin, conserved site
ENSAPLT00000012058	6.93243	0.0638297	6.74233	1.06641e-09	6.87819e-08	TRUE	ENSAPLG00000011592	-
ENSAPLT00000007219	1.7665	0	9.03817	1.10128e-09	7.06739e-08	TRUE	ENSAPLG00000006965	TonB box, conserved site
ENSAPLT00000010521	218.061	58.7445	2.01432	1.13485e-09	7.25848e-08	TRUE	ENSAPLG00000010034	PDZ domain||Pleckstrin homology domain||DEP domain||Dbl homology (DH) domain
ENSAPLT00000013883	323.806	62.9878	2.47241	1.17791e-09	7.51518e-08	TRUE	ENSAPLG00000013226	STAT transcription factor, DNA-binding||STAT transcription factor, protein interaction||STAT transcription factor, all-alpha
ENSAPLT00000009439	44.802	207.812	-2.09312	1.25793e-09	7.99237e-08	TRUE	ENSAPLG00000009070	Alcohol dehydrogenase GroES-like||Alcohol dehydrogenase, C-terminal||Quinone oxidoreductase/zeta-crystallin, conserved site
ENSAPLT00000015248	2.09165	0	9.26783	1.27455e-09	8.08453e-08	TRUE	ENSAPLG00000014631	-
ENSAPLT00000009013	0.365499	13.4451	-5.06737	1.34999e-09	8.52071e-08	TRUE	ENSAPLG00000008661	Neurokinin receptor||Neurokinin NK1 receptor||GPCR, rhodopsin-like, 7TM||Neuropeptide Y receptor family||Neurokinin NK3 receptor||G protein-coupled receptor, rhodopsin-like
ENSAPLT00000000880	136.546	28.9594	2.35584	1.43565e-09	9.0465e-08	TRUE	ENSAPLG00000000900	Myc-type, basic helix-loop-helix (bHLH) domain
ENSAPLT00000004994	1.91632	0	9.14156	1.64343e-09	1.02379e-07	TRUE	ENSAPLG00000004796	Aldehyde dehydrogenase, cysteine active site||Aldehyde dehydrogenase domain||Aldehyde dehydrogenase, glutamic acid active site
ENSAPLT00000004398	2.16616	0	9.3345	1.72801e-09	1.06953e-07	TRUE	ENSAPLG00000004289	Gonadotropin, beta subunit||Glycoprotein hormone subunit beta, cystine knot||Gonadotropin, beta subunit, conserved site||Cystine knot, C-terminal
ENSAPLT00000009478	1.69927	0	8.98793	1.7997e-09	1.10853e-07	TRUE	ENSAPLG00000009077	Collagen triple helix repeat||Tropoelastin
ENSAPLT00000005260	6.15948	0.139377	5.5419	1.81248e-09	1.1146e-07	TRUE	ENSAPLG00000005092	Inositol polyphosphate kinase
ENSAPLT00000013740	1.82097	0	9.0756	1.82094e-09	1.11801e-07	TRUE	ENSAPLG00000013195	Transforming growth factor-beta, N-terminal||Left- Right determination factor||Transforming growth factor-beta, C-terminal||Transforming growth factor beta, conserved site
ENSAPLT00000003478	12.031	0.456164	4.84538	1.82412e-09	1.11817e-07	TRUE	ENSAPLG00000003398	Kazal domain||Major facilitator superfamily||Major facilitator superfamily domain||Organic anion transporter polypeptide OATP||Dopamine D4 receptor
ENSAPLT00000009967	19.3941	119.869	-2.51168	1.86717e-09	1.14091e-07	TRUE	ENSAPLG00000009568	Protein kinase, ATP binding site||Protein kinase domain||Serine/threonine-protein kinase, active site||Serine/threonine/dual specificity protein kinase, catalytic domain||Serine-threonine/tyrosine-protein kinase catalytic domain||Tyrosine-protein kinase, catalytic domain
ENSAPLT00000001414	78.8469	12.7357	2.75788	1.90882e-09	1.16206e-07	TRUE	ENSAPLG00000001420	CITED
ENSAPLT00000015278	5.73479	0.0922249	5.99405	1.90755e-09	1.16206e-07	TRUE	ENSAPLG00000014656	Short hematopoietin receptor, family 1, conserved site||Fibronectin type III
ENSAPLT00000009183	1.63832	0	8.92671	1.93825e-09	1.17497e-07	TRUE	ENSAPLG00000008725	Intermediate filament protein||Intermediate filament protein, conserved site||Keratin, type I
ENSAPLT00000007469	7.11618	0.147976	5.65352	2.0906e-09	1.25738e-07	TRUE	ENSAPLG00000007201	Membrane attack complex component/perforin (MACPF) domain||Heat shock protein Hsp90, N-terminal
ENSAPLT00000013547	108.839	21.923	2.4331	2.31459e-09	1.38774e-07	TRUE	ENSAPLG00000012650	Laminin G domain||Collagen triple helix repeat||Fibrillar collagen, C-terminal
ENSAPLT00000013227	6.57616	0.0481916	7.19054	2.32913e-09	1.39428e-07	TRUE	ENSAPLG00000012707	Myozenin
ENSAPLT00000016707	170.896	0.0364741	12.0954	2.67285e-09	1.58518e-07	TRUE	ENSAPLG00000015976	Dynamin, GTPase domain||Dynamin central domain||Dynamin superfamily||Dynamin, GTPase region, conserved site||Dynamin GTPase effector
ENSAPLT00000011853	5.16017	0.101343	5.71504	2.69682e-09	1.59692e-07	TRUE	ENSAPLG00000011397	Leucine-rich repeat, typical subtype||Toll/interleukin-1 receptor homology (TIR) domain||Leucine-rich repeat||Cysteine-rich flanking region, C-terminal||Toll-like receptor||EF-Hand 1, calcium-binding site
ENSAPLT00000001656	141.064	30.995	2.3083	2.94681e-09	1.73689e-07	TRUE	ENSAPLG00000001367	Band 4.1 domain||FERM conserved site||Pleckstrin homology domain||FERM central domain
ENSAPLT00000015161	7.83863	0.0831063	6.5825	3.09069e-09	1.8189e-07	TRUE	ENSAPLG00000014546	-
ENSAPLT00000003111	4.66484	0.0455926	6.63852	3.10064e-09	1.82196e-07	TRUE	ENSAPLG00000003080	EGF-type aspartate/asparagine hydroxylation site||EGF-like calcium-binding domain||Epidermal growth factor-like domain
ENSAPLT00000005874	8.49705	0.250878	5.17901	3.32189e-09	1.94006e-07	TRUE	ENSAPLG00000005672	Zinc finger, LIM-type
ENSAPLT00000015752	1.49167	0	8.79383	3.44685e-09	2.00693e-07	TRUE	ENSAPLG00000015066	ABC transporter type 1, transmembrane domain||ABC transporter-like||AAA+ ATPase domain||ABC transporter, conserved site
ENSAPLT00000014882	167.962	42.1471	2.1165	3.46535e-09	2.01463e-07	TRUE	ENSAPLG00000014247	Zona pellucida domain||Zona pellucida domain, conserved site
ENSAPLT00000013228	41.9105	192.125	-2.07852	3.47189e-09	2.01538e-07	TRUE	ENSAPLG00000012664	Microtubule-associated protein 7||GPCR, family 2, parathyroid hormone receptor
ENSAPLT00000016303	1.53126	0	8.84079	3.55317e-09	2.05633e-07	TRUE	ENSAPLG00000015637	Tetraspanin, conserved site||Tetraspanin/Peripherin||Tetraspanin
ENSAPLT00000011843	7.56167	0.195128	5.38292	3.78401e-09	2.17351e-07	TRUE	ENSAPLG00000011388	PTB/PI domain
ENSAPLT00000016038	0	1.62041	-8.79259	3.82681e-09	2.1948e-07	TRUE	ENSAPLG00000015398	Immunoglobulin subtype||Immunoglobulin V-set domain
ENSAPLT00000003763	1.60553	0	8.89192	3.89711e-09	2.23178e-07	TRUE	ENSAPLG00000003687	-
ENSAPLT00000007838	14.0955	0.635654	4.59575	4.12499e-09	2.35173e-07	TRUE	ENSAPLG00000007554	Major facilitator superfamily||Major facilitator superfamily domain
ENSAPLT00000004223	5.41393	0.12166	5.56496	4.33039e-09	2.44888e-07	TRUE	ENSAPLG00000004125	-
ENSAPLT00000007340	41.9248	200.318	-2.13199	4.33232e-09	2.44888e-07	TRUE	ENSAPLG00000007025	Calponin homology domain||IQ motif, EF-hand binding site||Ribosomal protein L23/L25, conserved site
ENSAPLT00000013404	1.60657	0	8.90269	4.33374e-09	2.44888e-07	TRUE	ENSAPLG00000012876	Interferon gamma
ENSAPLT00000003585	88.7469	14.7564	2.70689	4.35934e-09	2.45972e-07	TRUE	ENSAPLG00000003468	Kringle, conserved site||Apple-like||Kringle||Prothrombin/thrombin||Peptidase S1||PAN-1 domain
ENSAPLT00000007306	1.54818	0	8.86132	4.40752e-09	2.48325e-07	TRUE	ENSAPLG00000007047	T-cell surface antigen CD2
ENSAPLT00000016270	6.59548	0.17793	5.32002	4.76978e-09	2.66385e-07	TRUE	ENSAPLG00000015587	Epidermal growth factor-like domain||LDLR class B repeat||Thyroglobulin type-1||G2 nidogen/fibulin G2F||Nidogen, extracellular domain
ENSAPLT00000016548	0.200326	8.63976	-5.28163	5.00564e-09	2.7834e-07	TRUE	ENSAPLG00000015860	Serpin, conserved site||Angiotensinogen||Serpin domain
ENSAPLT00000014278	3.97736	0.0648693	5.98148	5.69258e-09	3.14257e-07	TRUE	ENSAPLG00000013702	MHC class I alpha chain||Immunoglobulin C1-set||Immunoglobulin||MHC class I alpha chain, alpha1 alpha2 domains||Immunoglobulin-like domain||Immunoglobulin/major histocompatibility complex, conserved site
ENSAPLT00000010639	5.79706	0.150055	5.37353	5.77485e-09	3.1834e-07	TRUE	ENSAPLG00000010225	Cytochrome P450||Cytochrome P450, E-class, group I||Cytochrome P450, B-class
ENSAPLT00000013941	2.06793	0.00963832	7.43773	5.79888e-09	3.19205e-07	TRUE	ENSAPLG00000013393	-
ENSAPLT00000012711	3.51037	0.0273556	6.91953	6.15156e-09	3.36684e-07	TRUE	ENSAPLG00000012212	C-type lectin, conserved site||Ricin B lectin domain||Fibronectin, type II, collagen-binding||Type-2 ice-structuring protein||C-type lectin||Eosinophil major basic protein
ENSAPLT00000010279	188.092	50.8464	2.01189	6.3036e-09	3.44513e-07	TRUE	ENSAPLG00000009878	WD40 repeat, conserved site||SPRY domain||B30.2/SPRY domain||SOCS protein, C-terminal
ENSAPLT00000014165	38.4373	179.361	-2.10687	6.4515e-09	3.51593e-07	TRUE	ENSAPLG00000013554	Plexin-like fold||Formate/nitrite transporter, conserved site||Sema domain
ENSAPLT00000010937	67.453	11.5928	2.66162	7.02751e-09	3.8028e-07	TRUE	ENSAPLG00000010507	Zinc finger, C2H2||Zinc finger, C2H2-like||Zinc finger, U1-type
ENSAPLT00000010509	1.38669	0	8.69696	8.01596e-09	4.28921e-07	TRUE	ENSAPLG00000009789	Sodium ion transport-associated||Voltage gated sodium channel, alpha-5 subunit||Voltage-dependent calcium channel, alpha-1 subunit||Voltage gated sodium channel, alpha subunit||Potassium channel||Polycystic kidney disease type 2 protein||Ion transport domain||IQ motif, EF-hand binding site
ENSAPLT00000002417	19.1657	0.97696	4.39248	8.6562e-09	4.59625e-07	TRUE	ENSAPLG00000002409	Fibronectin type III||EGF-like calcium-binding domain||EMI domain||Whey acidic protein-type 4-disulphide core||EGF-type aspartate/asparagine hydroxylation site||SEA domain||Epidermal growth factor-like domain||Zona pellucida domain||EGF-like calcium-binding, conserved site
ENSAPLT00000007333	39.6847	181.235	-2.06786	8.66177e-09	4.59625e-07	TRUE	ENSAPLG00000006972	Immunoglobulin subtype||Immunoglobulin V-set domain||Immunoglobulin C1-set||Immunoglobulin I-set||Immunoglobulin-like domain||Immunoglobulin subtype 2||Neural cell adhesion||Immunoglobulin||Fibronectin type III
ENSAPLT00000010015	2.83848	0.0375137	6.25418	8.71768e-09	4.61953e-07	TRUE	ENSAPLG00000009625	Short-chain dehydrogenase/reductase SDR||Acyl transferase||Polyketide synthase, ketoreductase domain||Beta-ketoacyl synthase, C-terminal
ENSAPLT00000006683	118.309	25.6648	2.32731	9.18208e-09	4.83884e-07	TRUE	ENSAPLG00000006425	Peptidase S28
ENSAPLT00000014124	35.9683	3.57513	3.44513	9.28184e-09	4.88469e-07	TRUE	ENSAPLG00000013558	TNFR/NGFR cysteine-rich region||Fas receptor
ENSAPLT00000002077	2.37192	0.0182371	6.84306	9.39563e-09	4.92429e-07	TRUE	ENSAPLG00000002011	RGS domain
ENSAPLT00000006302	124.891	27.5057	2.29969	9.38639e-09	4.92429e-07	TRUE	ENSAPLG00000006071	Histone H5
ENSAPLT00000010191	9.21587	0.127659	6.22936	9.61037e-09	5.02309e-07	TRUE	ENSAPLG00000009793	Pro-FMRFamide-related neuropeptide FF||C chemokine ligand 1||Chemokine interleukin-8-like domain
ENSAPLT00000010562	1.39061	0	8.69329	1.02569e-08	5.33193e-07	TRUE	ENSAPLG00000010134	Extracellular ligand-binding receptor||GPCR, family 3||GPCR, family 3, metabotropic glutamate receptor 3||GPCR, family 3, metabotropic glutamate receptor||GPCR, family 3, conserved site||GPCR, family 3, C-terminal||GPCR, family 3, nine cysteines domain||GPCR, family 3, metabotropic glutamate receptor 2
ENSAPLT00000004600	12.9631	0.670049	4.38731	1.09999e-08	5.68731e-07	TRUE	ENSAPLG00000004482	Immunoglobulin V-set domain||Immunoglobulin subtype||Immunoglobulin-like domain
ENSAPLT00000012795	1.28846	0	8.57854	1.11575e-08	5.76098e-07	TRUE	ENSAPLG00000012298	Chemokine interleukin-8-like domain||CC chemokine, conserved site
ENSAPLT00000007416	32.2789	0.0182371	10.5553	1.23351e-08	6.29272e-07	TRUE	ENSAPLG00000007120	Aldehyde dehydrogenase, glutamic acid active site||Helicase superfamily 1/2, ATP-binding domain||Helicase, C-terminal||DEAD/DEAH box helicase domain
ENSAPLT00000005735	1.28926	0	8.58641	1.26174e-08	6.41963e-07	TRUE	ENSAPLG00000005553	SRCR domain||SRCR-like domain||Blue (type 1) copper protein, binding site
ENSAPLT00000016056	5.40884	0.148495	5.26798	1.27116e-08	6.45897e-07	TRUE	ENSAPLG00000015411	Leucine-rich repeat, ribonuclease inhibitor subtype||Leucine-rich repeat||Leucine-rich repeat, typical subtype
ENSAPLT00000004101	0.0547112	6.84822	-6.76417	1.31784e-08	6.66961e-07	TRUE	ENSAPLG00000003879	Sodium:neurotransmitter symporter, noradrenaline||Sodium:neurotransmitter symporter
ENSAPLT00000005757	49.8401	2.06278	4.68762	1.37846e-08	6.92159e-07	TRUE	ENSAPLG00000005501	EGF-like calcium-binding, conserved site||Epidermal growth factor-like domain||Peptidase S1||Peptidase S1A, chymotrypsin-type||Sushi/SCR/CCP domain||EGF-type aspartate/asparagine hydroxylation site||Peptidase S1, trypsin family, active site||EGF-like calcium-binding domain||CUB domain
ENSAPLT00000016054	29.3861	0.156574	7.58682	1.37793e-08	6.92159e-07	TRUE	ENSAPLG00000015414	Ubiquitin-like||Ubiquitin
ENSAPLT00000007294	5.00719	0.0739878	6.13781	1.40159e-08	7.0285e-07	TRUE	ENSAPLG00000007000	Immunoglobulin subtype||Immunoglobulin V-set domain||T-cell surface antigen CD2||Immunoglobulin subtype 2||Immunoglobulin||Immunoglobulin I-set||Immunoglobulin-like domain||Signal recognition particle, SRP54 subunit, GTPase domain||Fibronectin type III
ENSAPLT00000002654	26.0044	135.648	-2.25685	1.41942e-08	7.09006e-07	TRUE	ENSAPLG00000002563	RNA recognition motif domain||Domain of unknown function DUF1866||Endonuclease/exonuclease/phosphatase||SAC domain||Inositol polyphosphate-related phosphatase
ENSAPLT00000006872	14.0573	0.658049	4.55784	1.52994e-08	7.59741e-07	TRUE	ENSAPLG00000006597	Lipocalin/cytosolic fatty-acid binding domain||Cytosolic fatty-acid binding
ENSAPLT00000011129	41.9906	184.769	-2.01995	1.53975e-08	7.62154e-07	TRUE	ENSAPLG00000010594	AAA+ ATPase domain||ATPase, AAA-type, core||Replication factor C subunit 1||DNA replication factor RFC1, C-terminal||BRCT domain
ENSAPLT00000015286	5.38709	0.0455926	6.824	1.54196e-08	7.62264e-07	TRUE	ENSAPLG00000014646	Interferon regulatory factor, conserved site||Interferon regulatory factor DNA-binding domain
ENSAPLT00000014314	0	1.31482	-8.48079	1.58386e-08	7.80963e-07	TRUE	ENSAPLG00000013743	-
ENSAPLT00000006366	27.7464	139.755	-2.21308	1.63259e-08	8.03956e-07	TRUE	ENSAPLG00000006130	ADP-ribosyl cyclase (CD38/157)
ENSAPLT00000006499	11.3009	77.156	-2.64846	1.67293e-08	8.22762e-07	TRUE	ENSAPLG00000006266	Neuroendocrine 7B2 precursor
ENSAPLT00000015164	30.7983	3.03894	3.46232	1.7767e-08	8.69333e-07	TRUE	ENSAPLG00000014554	Alpha/beta hydrolase fold-3
ENSAPLT00000016039	11.9293	0.523632	4.63493	1.82163e-08	8.88363e-07	TRUE	ENSAPLG00000015381	-
ENSAPLT00000002472	83.6186	17.2441	2.40061	1.9021e-08	9.25964e-07	TRUE	ENSAPLG00000002395	HAD-like domain||P-type ATPase, phosphorylation site||P-type ATPase||P-type ATPase, subfamily IV
ENSAPLT00000004761	1.15848	0	8.4308	2.0394e-08	9.82811e-07	TRUE	ENSAPLG00000004614	Sarcoglycan complex subunit protein
ENSAPLT00000006271	11.3881	0.344143	5.17528	2.09552e-08	1.0048e-06	TRUE	ENSAPLG00000006037	Zinc finger, C6HC-type||Zinc finger, RING-type, conserved site||Zinc finger, RING-type||Zinc finger, C3HC4 RING-type
ENSAPLT00000014311	0.133897	5.91166	-5.29977	2.235e-08	1.06634e-06	TRUE	ENSAPLG00000013731	G protein-coupled receptor, rhodopsin-like||Bombesin receptor||GPCR, rhodopsin-like, 7TM||Neuropeptide Y receptor family||Angiotensin II receptor family||Orexin receptor family||Neuromedin B receptor||Galanin receptor family||Gastrin-releasing peptide receptor
ENSAPLT00000005699	78.9349	15.8369	2.44278	2.24173e-08	1.0669e-06	TRUE	ENSAPLG00000005505	Alcohol dehydrogenase, insect-type||Short-chain dehydrogenase/reductase, conserved site||Glucose/ribitol dehydrogenase||Short-chain dehydrogenase/reductase SDR
ENSAPLT00000010158	11.9958	0.412933	4.93944	2.26359e-08	1.0733e-06	TRUE	ENSAPLG00000009748	Glycerol-3-phosphate dehydrogenase, NAD-dependent, C-terminal||Glycerol-3-phosphate dehydrogenase, NAD-dependent, N-terminal||Glycerol-3-phosphate dehydrogenase, NAD-dependent
ENSAPLT00000006866	5.75378	0.166732	5.20945	2.33872e-08	1.10482e-06	TRUE	ENSAPLG00000006625	Proteinase inhibitor I25A, stefin A||Proteinase inhibitor I25, cystatin
ENSAPLT00000016877	0.752873	15.7006	-4.24913	2.34366e-08	1.10579e-06	TRUE	ENSAPLG00000016171	FERM domain||FERM central domain||Band 4.1 domain
ENSAPLT00000014535	3.48901	0.0739878	5.59197	2.3566e-08	1.11053e-06	TRUE	ENSAPLG00000013888	Epidermal growth factor-like domain||ADAM, cysteine-rich||Blood coagulation inhibitor, Disintegrin||Peptidase M12B, propeptide||EGF-like domain, extracellular||Peptidase M12B, ADAM/reprolysin||EGF-like, conserved site||Disintegrin, conserved site
ENSAPLT00000012142	7.70397	0.308189	4.76509	2.43915e-08	1.13962e-06	TRUE	ENSAPLG00000011672	5-hydroxytryptamine receptor family||GPCR, rhodopsin-like, 7TM||G protein-coupled receptor, rhodopsin-like||5-Hydroxytryptamine 2A receptor
ENSAPLT00000017047	2.85875	0.0375137	6.2538	2.44441e-08	1.14068e-06	TRUE	ENSAPLG00000016336	Epoxide hydrolase-like||Epoxide hydrolase||Peptidase S33||Alpha/beta hydrolase fold-1||Epoxide hydrolase, N-terminal
ENSAPLT00000017035	0	68.316	-14.2424	2.45597e-08	1.14468e-06	TRUE	ENSAPLG00000016322	PDZ domain
ENSAPLT00000003989	1.41796	22.535	-3.87202	2.47328e-08	1.15135e-06	TRUE	ENSAPLG00000003833	Anoctamin
ENSAPLT00000011024	19.8479	1.51099	3.84382	2.54397e-08	1.17996e-06	TRUE	ENSAPLG00000010549	ATPase, V1 complex, subunit C
ENSAPLT00000007658	51.2332	7.93777	2.80682	2.72828e-08	1.25935e-06	TRUE	ENSAPLG00000007382	CIDE-N domain
ENSAPLT00000004841	5.17132	0.0937843	5.85556	2.81764e-08	1.29747e-06	TRUE	ENSAPLG00000004700	Wnt||Wnt protein, conserved site||Wnt-9a protein
ENSAPLT00000010672	123.002	29.6596	2.17378	2.94711e-08	1.34776e-06	TRUE	ENSAPLG00000010250	-
ENSAPLT00000011085	11.978	0.330866	5.24027	2.96571e-08	1.35264e-06	TRUE	ENSAPLG00000010639	EGF-like, conserved site||TNFR/NGFR cysteine-rich region
ENSAPLT00000015704	1.2012	19.755	-3.90861	2.97851e-08	1.35687e-06	TRUE	ENSAPLG00000015050	Immunoglobulin V-set domain||Immunoglobulin-like domain||Immunoglobulin subtype||Immunoglobulin subtype 2
ENSAPLT00000011686	267.77	69.9658	2.04956	2.99216e-08	1.36147e-06	TRUE	ENSAPLG00000011206	Zinc finger, RING-type||AAA+ ATPase domain||Zinc finger, NF-X1-type||Helicase superfamily 1/2, ATP-binding domain
ENSAPLT00000004216	1.11497	0	8.38448	3.00679e-08	1.36606e-06	TRUE	ENSAPLG00000004103	Sushi/SCR/CCP domain
ENSAPLT00000015817	2.10904	0.0182371	6.70433	3.10282e-08	1.40183e-06	TRUE	ENSAPLG00000015179	5-hydroxytryptamine receptor family||GPCR, rhodopsin-like, 7TM||5-Hydroxytryptamine 2B receptor||G protein-coupled receptor, rhodopsin-like||Heavy-metal-associated, conserved site
ENSAPLT00000004431	25.0686	125.55	-2.20612	3.21508e-08	1.44743e-06	TRUE	ENSAPLG00000004307	Membrane dipeptidase, active site||Renal dipeptidase family
ENSAPLT00000005063	11.2807	72.9501	-2.56423	3.21395e-08	1.44743e-06	TRUE	ENSAPLG00000004878	G-protein beta WD-40 repeat||Domain of unknown function DUF1899||WD40 repeat||WD40 repeat, conserved site||Domain of unknown function DUF1900||WD40-repeat-containing domain
ENSAPLT00000007124	48.9208	7.59335	2.80207	3.22378e-08	1.44964e-06	TRUE	ENSAPLG00000006849	Plasmodium circumsporozoite protein||Thrombospondin, type 1 repeat||Spondin, N-terminal
ENSAPLT00000013172	1.09413	0	8.35402	3.22897e-08	1.45027e-06	TRUE	ENSAPLG00000012642	Somatomedin B domain||Hemopexin-like repeats||Hemopexin, conserved site||Somatomedin B, chordata
ENSAPLT00000002878	80.5529	16.4487	2.4225	3.25015e-08	1.45637e-06	TRUE	ENSAPLG00000002637	Collagen triple helix repeat||Fibrillar collagen, C-terminal||Laminin G domain
ENSAPLT00000013158	3.57353	0.0182371	7.43699	3.41412e-08	1.5245e-06	TRUE	ENSAPLG00000012641	AAA+ ATPase domain
ENSAPLT00000012559	35.2871	4.58248	3.07293	3.44484e-08	1.53464e-06	TRUE	ENSAPLG00000012070	C-type lectin, conserved site||C-type lectin
ENSAPLT00000007063	0	59.5463	-13.9383	3.79506e-08	1.67894e-06	TRUE	ENSAPLG00000006796	Tetratricopeptide repeat-containing domain||Arginine/Asparagine/Proline hydroxylase||Aspartyl beta-hydroxylase/Triadin domain||Tetratricopeptide repeat
ENSAPLT00000001078	7.99609	0.316267	4.75077	4.05826e-08	1.78507e-06	TRUE	ENSAPLG00000001097	-
ENSAPLT00000004068	111.998	25.7454	2.24499	4.17312e-08	1.8293e-06	TRUE	ENSAPLG00000003968	Cysteine peptidase, histidine active site||Proteinase inhibitor I29, cathepsin propeptide||Peptidase C1A, papain C-terminal||Cysteine peptidase, cysteine active site||Cysteine peptidase, asparagine active site
ENSAPLT00000013210	1.05322	0	8.30156	4.16954e-08	1.8293e-06	TRUE	ENSAPLG00000012676	EGF-like, laminin||EGF-like, conserved site||Tyrosinase copper-binding domain
ENSAPLT00000009211	20.9792	1.77698	3.68677	4.2216e-08	1.84422e-06	TRUE	ENSAPLG00000008789	Protein-tyrosine phosphatase, catalytic||Protein-tyrosine/Dual specificity phosphatase||Protein-tyrosine phosphatase, active site||Fibronectin type III||Protein-tyrosine phosphatase, receptor/non-receptor type
ENSAPLT00000014051	8.74132	0.350143	4.72623	4.27399e-08	1.86074e-06	TRUE	ENSAPLG00000013490	MHCK/EF2 kinase
ENSAPLT00000014201	1.02119	0	8.24371	4.73692e-08	2.0437e-06	TRUE	ENSAPLG00000013611	Glycosyltransferase 2-like||Ricin B lectin domain
ENSAPLT00000011331	1.15277	0	8.41267	4.78418e-08	2.05945e-06	TRUE	ENSAPLG00000010891	MHC class I alpha chain, alpha1 alpha2 domains
ENSAPLT00000005903	6.29929	0.110982	5.91714	4.79945e-08	2.06371e-06	TRUE	ENSAPLG00000005668	Fibrinogen, conserved site||Fibrinogen, alpha/beta/gamma chain, C-terminal globular domain
ENSAPLT00000006245	3.18522	0.0364741	6.37415	5.16666e-08	2.20184e-06	TRUE	ENSAPLG00000006014	AAA+ ATPase domain||Extracellular ligand-binding receptor||GPCR, family 3, vomeronasal receptor, type 2||GPCR, family 3||GPCR, family 3, conserved site||GPCR, family 3, C-terminal||GPCR, family 3, nine cysteines domain
ENSAPLT00000006241	72.339	0.347781	7.79471	5.48351e-08	2.32909e-06	TRUE	ENSAPLG00000006016	Radical SAM||Elongator protein 3/MiaB/NifB
ENSAPLT00000005602	4.76963	0.137818	5.16747	6.02729e-08	2.53199e-06	TRUE	ENSAPLG00000005431	-
ENSAPLT00000016036	1.01963	0	8.25684	6.0866e-08	2.54297e-06	TRUE	ENSAPLG00000015387	Interleukin-10||Interleukin-10, conserved site||Interleukin-10/19/20/24/26 family
ENSAPLT00000003635	31.207	148.634	-2.12915	6.23277e-08	2.59272e-06	TRUE	ENSAPLG00000003520	PTR2 family proton/oligopeptide symporter, conserved site||Proton-dependent oligopeptide transporter family
ENSAPLT00000016899	12.2889	0.692726	4.24719	6.23078e-08	2.59272e-06	TRUE	ENSAPLG00000016184	Pleckstrin homology domain||Rho GTPase-activating protein domain||Pleckstrin homology domain, spectrin-type
ENSAPLT00000013464	5.61676	0.12166	5.64585	6.62981e-08	2.74893e-06	TRUE	ENSAPLG00000012925	Epidermal growth factor-like domain||Peptidase S1A, chymotrypsin-type||Peptidase S1||Sushi/SCR/CCP domain||EGF-like domain, extracellular||EGF-like calcium-binding domain||EGF-like, conserved site||CUB domain
ENSAPLT00000013632	143.344	37.1587	2.07004	6.81486e-08	2.81956e-06	TRUE	ENSAPLG00000013035	Small GTPase superfamily, Rab type||AAA+ ATPase domain
ENSAPLT00000009124	2.49022	0.0273556	6.42281	6.86712e-08	2.83811e-06	TRUE	ENSAPLG00000008759	Carbon-nitrogen hydrolase||Proteinase inhibitor I3, Kunitz legume||Biotinidase, eukaryotic
ENSAPLT00000007707	0.946679	0	8.14352	6.96275e-08	2.87453e-06	TRUE	ENSAPLG00000007432	Alpha 1A adrenoceptor||Dopamine receptor family||Neuropeptide Y receptor family||Octopamine receptor||Sodium:dicarboxylate symporter||Adrenoceptor family||G protein-coupled receptor, rhodopsin-like||GPCR, rhodopsin-like, 7TM
ENSAPLT00000009851	7.99836	55.0583	-2.65889	7.37959e-08	3.0303e-06	TRUE	ENSAPLG00000009444	EF-hand domain||EF-Hand 1, calcium-binding site
ENSAPLT00000008665	9.59322	0.492118	4.39542	7.52425e-08	3.08309e-06	TRUE	ENSAPLG00000008338	Nuclear hormone receptor, ligand-binding, core||Steroid hormone receptor||Vitamin D receptor||Retinoid X receptor/HNF4||Retinoic acid receptor||Thyroid hormone receptor||Ecdysteroid receptor||Zinc finger, nuclear hormone receptor-type
ENSAPLT00000014057	1.1892	0	8.45554	7.82091e-08	3.1876e-06	TRUE	ENSAPLG00000013490	MHCK/EF2 kinase
ENSAPLT00000003660	74.4934	15.9067	2.34407	7.84164e-08	3.19266e-06	TRUE	ENSAPLG00000003497	Tyrosine-protein kinase, receptor class III, conserved site||Immunoglobulin subtype||Serine-threonine/tyrosine-protein kinase catalytic domain||Tyrosine-protein kinase, catalytic domain||Immunoglobulin subtype 2||Immunoglobulin||Immunoglobulin/major histocompatibility complex, conserved site||Immunoglobulin-like domain||Immunoglobulin I-set||Tyrosine-protein kinase, active site||Protein kinase, A…
ENSAPLT00000003167	0	39.5653	-13.4564	8.14065e-08	3.28992e-06	TRUE	ENSAPLG00000003125	Vinculin/alpha-catenin||Alpha-catenin||Vinculin, conserved site
ENSAPLT00000005923	2.45814	0.0455926	5.728	8.18025e-08	3.30244e-06	TRUE	ENSAPLG00000005535	Serine/threonine/dual specificity protein kinase, catalytic domain||Vascular endothelial growth factor receptor 3 (VEGFR3)||Immunoglobulin subtype 2||Immunoglobulin||Immunoglobulin-like domain||Immunoglobulin I-set||Protein kinase, ATP binding site||Tyrosine-protein kinase, active site||Protein kinase domain||Serine-threonine/tyrosine-protein kinase catalytic domain||Immunoglobulin V-set domain||…
ENSAPLT00000017164	48.6223	8.2677	2.68408	8.4262e-08	3.38755e-06	TRUE	ENSAPLG00000016445	AAA+ ATPase domain||ABC transporter, conserved site||Sulphonylurea receptor||Sodium:dicarboxylate symporter||ATP-binding cassette subfamily C member 9||ABC transporter type 1, transmembrane domain||ABC transporter-like
ENSAPLT00000002788	33.9102	150.895	-2.03596	8.79867e-08	3.52609e-06	TRUE	ENSAPLG00000002740	Rab-GTPase-TBC domain
ENSAPLT00000009649	2.08353	24.9063	-3.45856	9.08654e-08	3.63007e-06	TRUE	ENSAPLG00000009270	Legume lectin, beta chain, Mn/Ca-binding site
ENSAPLT00000015890	2.66915	0.0927447	4.91408	9.17855e-08	3.66132e-06	TRUE	ENSAPLG00000015253	Receptor activity modifying protein
ENSAPLT00000003603	2.27421	0.0273556	6.27088	9.35835e-08	3.727e-06	TRUE	ENSAPLG00000003485	Zinc finger, SWIM-type||Kazal domain||Major facilitator superfamily||Organic anion transporter polypeptide OATP
ENSAPLT00000012473	59.1671	11.4755	2.4896	9.38563e-08	3.73026e-06	TRUE	ENSAPLG00000011940	LCCL domain||CAP domain||Cysteine-rich secretory protein, allergen V5/Tpx-1-related||Allergen V5/Tpx-1-related, conserved site||Ves allergen
ENSAPLT00000015273	9.23047	59.791	-2.57259	9.52323e-08	3.78087e-06	TRUE	ENSAPLG00000014596	Transcription regulator Wos2-domain||C-myb, C-terminal||SANT/Myb domain||Myb-like domain
ENSAPLT00000001749	0.396493	9.00214	-4.3682	1.02252e-07	4.02619e-06	TRUE	ENSAPLG00000001754	Cystine knot, C-terminal||DAN
ENSAPLT00000017139	2.77729	0.0364741	6.2156	1.09232e-07	4.27029e-06	TRUE	ENSAPLG00000016421	-
ENSAPLT00000012581	6.24018	46.3775	-2.7776	1.11472e-07	4.34458e-06	TRUE	ENSAPLG00000012076	-
ENSAPLT00000006042	1.62948	0.0182371	6.32618	1.13951e-07	4.43218e-06	TRUE	ENSAPLG00000005814	Gram-negative bacterial TonB protein||EF-hand domain
ENSAPLT00000002820	2.43235	0.0273556	6.35308	1.14163e-07	4.43591e-06	TRUE	ENSAPLG00000002757	Flavin monooxygenase-like||Flavin monooxygenase (FMO) 2||Potassium uptake protein TrkA||Dimethylaniline monooxygenase, N-oxide-forming||Flavin monooxygenase FMO||Flavin monooxygenase (FMO) 3||Lipocalin family conserved site||Flavin monooxygenase (FMO) 5||Flavin monooxygenase (FMO) 1||FAD-dependent pyridine nucleotide-disulphide oxidoreductase
ENSAPLT00000001779	0.0851855	4.55384	-5.5908	1.14704e-07	4.45244e-06	TRUE	ENSAPLG00000001784	Opioid receptor||GPCR, rhodopsin-like, 7TM||Somatostatin receptor 5||Melanin-concentrating hormone 1 receptor||Neuropeptide B/W receptor family||G protein-coupled receptor, rhodopsin-like||Somatostatin receptor family||Neuropeptide Y receptor family||CXC chemokine receptor 4
ENSAPLT00000002647	1.18348	0	8.44076	1.15007e-07	4.45966e-06	TRUE	ENSAPLG00000002607	Arsenical pump membrane protein, ArsB||Citrate transporter-like domain
ENSAPLT00000000982	0.993593	0	8.20469	1.17719e-07	4.54644e-06	TRUE	ENSAPLG00000001001	GPCR, rhodopsin-like, 7TM||G protein-coupled receptor 40-related receptor||Platelet-activating factor receptor||G protein-coupled receptor, rhodopsin-like||OGR1 sphingosylphosphorylcholine receptor||Neuropeptide B/W receptor family||Bradykinin receptor family||Angiotensin II receptor family||Psychosine receptor
ENSAPLT00000006467	5.6488	0.204246	4.90791	1.19022e-07	4.5875e-06	TRUE	ENSAPLG00000006233	G protein-coupled receptor 40-related receptor||Cytochrome c-type biogenesis protein CcmF||GPCR, rhodopsin-like, 7TM||G protein-coupled receptor, rhodopsin-like||5-Hydroxytryptamine 2A receptor
ENSAPLT00000013170	0.571022	12.1166	-4.27905	1.21521e-07	4.66971e-06	TRUE	ENSAPLG00000012646	GDNF/GAS1||Glial cell line-derived neurotrophic factor receptor
ENSAPLT00000011567	3.86859	0.0455926	6.39412	1.22444e-07	4.70049e-06	TRUE	ENSAPLG00000011117	Immunoglobulin V-set domain||Insulin-like growth factor-binding protein, IGFBP||Immunoglobulin subtype||Kazal domain||Immunoglobulin||Immunoglobulin subtype 2||Immunoglobulin-like domain||Immunoglobulin I-set
ENSAPLT00000013055	132.231	35.4181	2.02159	1.40462e-07	5.31758e-06	TRUE	ENSAPLG00000012527	ADAM, cysteine-rich||ADAM-TS Spacer 1||Peptidase M12B, ADAM-TS2||Thrombospondin, type 1 repeat||PLAC||Peptidase M12B, ADAM/reprolysin||Peptidase M12B, ADAM-TS
ENSAPLT00000007863	2.96802	0.0739878	5.35031	1.42803e-07	5.39022e-06	TRUE	ENSAPLG00000007514	Alpha-2-macroglobulin||Alpha-macroglobulin, receptor-binding||Netrin domain||Anaphylatoxin/fibulin||Netrin module, non-TIMP type||Alpha-2-macroglobulin, N-terminal 2||Alpha-macroglobulin complement component||Anaphylatoxin, complement system domain||Alpha-2-macroglobulin, N-terminal
ENSAPLT00000007159	0.0385533	2.33969	-5.67407	1.43658e-07	5.41183e-06	TRUE	ENSAPLG00000006908	Sulfotransferase domain
ENSAPLT00000002918	2.26798	0.0273556	6.27687	1.44084e-07	5.42254e-06	TRUE	ENSAPLG00000002860	Short-chain dehydrogenase/reductase SDR||NAD-dependent epimerase/dehydratase, N-terminal domain||Short-chain dehydrogenase/reductase, conserved site||Glucose/ribitol dehydrogenase||2,3-dihydro-2,3-dihydroxybenzoate dehydrogenase||Polyketide synthase, ketoreductase domain||Alcohol dehydrogenase, insect-type
ENSAPLT00000006920	78.7251	17.7782	2.2767	1.49349e-07	5.58229e-06	TRUE	ENSAPLG00000006664	Epithelial membrane protein EMP-2||PMP-22/EMP/MP20||PMP-22/EMP/MP20/Claudin superfamily||Peripheral myelin protein PMP22
ENSAPLT00000011214	6.16799	0.24176	4.75804	1.49818e-07	5.59438e-06	TRUE	ENSAPLG00000010764	-
ENSAPLT00000006314	2.95338	0.101343	4.91711	1.51551e-07	5.64806e-06	TRUE	ENSAPLG00000006051	Peptidase M12B, ADAM-TS8||ADAM-TS Spacer 1||Peptidase M12B, ADAM-TS1||Plasmodium circumsporozoite protein||Peptidase M12B, ADAM-TS||Peptidase M12B, ADAM/reprolysin||Zinc finger, C2H2||Thrombospondin, type 1 repeat
ENSAPLT00000016643	17.3768	1.1744	4.02817	1.54668e-07	5.75306e-06	TRUE	ENSAPLG00000015926	MHC class II-associated invariant chain/CLIP, MHC II-interacting||MHC class II-associated invariant chain, trimerisation||MHC class II-associated invariant chain||Thyroglobulin type-1
ENSAPLT00000014691	91.8616	22.3214	2.16125	1.58534e-07	5.87972e-06	TRUE	ENSAPLG00000014089	L-type amino acid transporter||Amino acid permease/ SLC12A domain||Amino acid/polyamine transporter I
ENSAPLT00000012453	0.131818	4.03985	-4.77587	1.60973e-07	5.96441e-06	TRUE	ENSAPLG00000011974	-
ENSAPLT00000002079	2.31333	0.0745076	5.0144	1.63104e-07	6.03752e-06	TRUE	ENSAPLG00000002080	Arylamine N-acetyltransferase
ENSAPLT00000005302	2.05905	0.0273556	6.12798	1.64061e-07	6.06708e-06	TRUE	ENSAPLG00000005130	C2 domain
ENSAPLT00000012491	63.7051	12.6017	2.46102	1.68429e-07	6.21474e-06	TRUE	ENSAPLG00000012008	Two pore domain potassium channel, TREK
ENSAPLT00000006337	0.88025	0	8.04871	1.74422e-07	6.40696e-06	TRUE	ENSAPLG00000006104	Folate receptor-like
ENSAPLT00000016917	2.14707	0.0273556	6.19106	1.83399e-07	6.69818e-06	TRUE	ENSAPLG00000016204	Small GTPase superfamily, Rho type||Small GTP-binding protein domain||Ran GTPase||Mitochondrial Rho-like||Small GTPase superfamily||Small GTPase superfamily, Ras type||Small GTPase superfamily, Rab type||Potassium uptake protein TrkA
ENSAPLT00000014339	1.17436	17.0032	-3.72945	1.84908e-07	6.74687e-06	TRUE	ENSAPLG00000013574	Ion transport domain||Voltage-dependent calcium channel, L-type, alpha-1D subunit||Voltage-dependent calcium channel, alpha-1 subunit, IQ domain||Voltage-dependent calcium channel, L-type, alpha-1 subunit||Voltage-dependent calcium channel, L-type, alpha-1C subunit||Potassium channel||Voltage-dependent calcium channel, alpha-1 subunit
ENSAPLT00000002321	32.0669	4.17866	3.06397	1.86691e-07	6.79249e-06	TRUE	ENSAPLG00000002313	RGS domain
ENSAPLT00000004594	71.3284	15.8558	2.28884	1.8982e-07	6.89325e-06	TRUE	ENSAPLG00000004476	Short hematopoietin receptor, family 2, conserved site
ENSAPLT00000009823	21.1167	2.12581	3.44246	1.90108e-07	6.89719e-06	TRUE	ENSAPLG00000009403	Zinc finger, C3HC4 RING-type||Zinc finger, RING-type||SPRY domain||Butyrophylin-like||Zinc finger, RING-type, conserved site||SPRY-associated||U box domain||B30.2/SPRY domain
ENSAPLT00000003076	2.72598	0.0557508	5.62353	1.90427e-07	6.90221e-06	TRUE	ENSAPLG00000003006	Zinc finger, BED-type||Zinc finger, C2H2||Zinc finger, C2H2-like
ENSAPLT00000009356	10.4729	0.625496	4.18791	1.96722e-07	7.11692e-06	TRUE	ENSAPLG00000008961	NADH:cytochrome b5 reductase (CBR)||Ferric reductase, NAD binding||FAD-binding 8||Cytochrome b245, heavy chain||Ferric reductase transmembrane component-like domain||Oxidoreductase, FAD-binding domain
ENSAPLT00000010733	8.14857	0.412131	4.43409	1.98142e-07	7.1593e-06	TRUE	ENSAPLG00000010313	-
ENSAPLT00000011535	0.821901	0	7.93534	1.98454e-07	7.1593e-06	TRUE	ENSAPLG00000011087	Nidogen, extracellular domain
ENSAPLT00000007057	8.27159	0.383736	4.54686	2.06103e-07	7.40732e-06	TRUE	ENSAPLG00000006798	Kinesin motor domain
ENSAPLT00000015800	2.81504	0.112021	4.73957	2.06371e-07	7.41e-06	TRUE	ENSAPLG00000015166	Beta-lactamase-related
ENSAPLT00000004556	0.0755472	2.49055	-4.86191	2.12712e-07	7.61627e-06	TRUE	ENSAPLG00000004441	Phox homologous domain
ENSAPLT00000012849	2.4889	0.0364741	6.06075	2.1798e-07	7.76862e-06	TRUE	ENSAPLG00000012333	Peptidase, metallopeptidase||ShKT domain||Peptidase M10A||Peptidase M10, metallopeptidase||Immunoglobulin subtype 2||Immunoglobulin-like domain||Immunoglobulin subtype
ENSAPLT00000011887	0.814341	0	7.93079	2.19808e-07	7.80744e-06	TRUE	ENSAPLG00000011424	CXC chemokine receptor 4||G protein-coupled receptor, rhodopsin-like||Protease-activated receptor||GPCR, rhodopsin-like, 7TM||G protein-coupled receptor 40-related receptor||Platelet-activating factor receptor
ENSAPLT00000012844	2.63607	27.5297	-3.25529	2.19885e-07	7.80744e-06	TRUE	ENSAPLG00000012295	Insulin, conserved site||TNFR/NGFR cysteine-rich region
ENSAPLT00000016416	39.059	5.99661	2.82245	2.1981e-07	7.80744e-06	TRUE	ENSAPLG00000015755	-
ENSAPLT00000003201	4.34947	0.0547112	6.26757	2.43533e-07	8.58349e-06	TRUE	ENSAPLG00000003128	ATPase, V0 complex, subunit d||ATPase, V0 complex, c/d subunit
ENSAPLT00000006610	0.624694	11.2991	-4.0449	2.44808e-07	8.6205e-06	TRUE	ENSAPLG00000006348	Lamin Tail Domain||Intermediate filament protein, conserved site||Keratin, type I||Intermediate filament protein
ENSAPLT00000016750	21.955	1.87077	3.66794	2.54776e-07	8.93043e-06	TRUE	ENSAPLG00000016050	-
ENSAPLT00000015959	0.884409	0	8.03618	2.63734e-07	9.21915e-06	TRUE	ENSAPLG00000015159	Netrin domain||Alpha-macroglobulin, receptor-binding||Alpha-2-macroglobulin, conserved site||Alpha-2-macroglobulin||Anaphylatoxin/fibulin||Netrin module, non-TIMP type||Anaphylatoxin, complement system domain||Alpha-macroglobulin complement component||Alpha-2-macroglobulin, N-terminal 2||Alpha-2-macroglobulin, N-terminal
ENSAPLT00000009477	15.7832	1.23252	3.77938	2.66364e-07	9.30259e-06	TRUE	ENSAPLG00000009092	Interleukin-12 beta||Immunoglobulin subtype 2||Immunoglobulin-like domain
ENSAPLT00000002380	64.7236	13.2851	2.40477	2.7514e-07	9.53953e-06	TRUE	ENSAPLG00000002378	Immunoglobulin/major histocompatibility complex, conserved site||Immunoglobulin-like domain||Immunoglobulin||Immunoglobulin C1-set
ENSAPLT00000011742	11.7212	0.703122	4.18246	2.83765e-07	9.82465e-06	TRUE	ENSAPLG00000011263	Orphan nuclear receptor, NURR type||Zinc finger, nuclear hormone receptor-type||Orphan nuclear receptor||Vitamin D receptor||Steroid hormone receptor||Nuclear hormone receptor, ligand-binding, core||Orphan nuclear receptor, NOR1 type
ENSAPLT00000010434	2.43102	0.0745076	5.08776	2.87065e-07	9.91707e-06	TRUE	ENSAPLG00000010031	EF-hand domain||EF-Hand 1, calcium-binding site||S100/CaBP-9k-type, calcium binding, subdomain||S100/Calbindin-D9k, conserved site
ENSAPLT00000015998	3.02028	0.12062	4.72853	2.89947e-07	9.9896e-06	TRUE	ENSAPLG00000015359	CXC chemokine receptor 4||Neuropeptide Y receptor family||Galanin receptor family||Somatostatin receptor family||Prolactin-releasing peptide receptor||G protein-coupled receptor, rhodopsin-like||Prostanoid receptor||Platelet-activating factor receptor||GPCR, rhodopsin-like, 7TM||Bombesin receptor||Immunoglobulin/major histocompatibility complex, conserved site
ENSAPLT00000012786	1.74387	22.3102	-3.55636	3.05101e-07	1.04761e-05	TRUE	ENSAPLG00000012170	Protein-tyrosine phosphatase, catalytic||Protein-tyrosine/Dual specificity phosphatase||Fibronectin type III||Protein-tyrosine phosphatase, receptor/non-receptor type
ENSAPLT00000003067	6.70145	0.160213	5.49267	3.07702e-07	1.05445e-05	TRUE	ENSAPLG00000002919	SH3 domain||Myosin tail 2||Variant SH3 domain||IQ motif, EF-hand binding site||Myosin head, motor domain
ENSAPLT00000011550	0.940159	0	8.11584	3.09867e-07	1.06091e-05	TRUE	ENSAPLG00000011079	Septin||Septin-type guanine nucleotide-binding (G) domain
ENSAPLT00000014422	1.6438	0.0283952	5.85489	3.11219e-07	1.06459e-05	TRUE	ENSAPLG00000013836	SH2 domain
ENSAPLT00000013958	1.38721	0.0182371	6.06378	3.13891e-07	1.07182e-05	TRUE	ENSAPLG00000013408	Phosphopantetheine attachment site
ENSAPLT00000004311	10.2637	0.554627	4.35461	3.20065e-07	1.09193e-05	TRUE	ENSAPLG00000004200	Immunoglobulin subtype 2||Immunoglobulin||Interleukin-1 receptor type II||Immunoglobulin-like domain||Immunoglobulin subtype||Interleukin-1 receptor type I/II
ENSAPLT00000015088	81.1209	19.2146	2.20086	3.22718e-07	1.09804e-05	TRUE	ENSAPLG00000014219	AAA+ ATPase domain||ABC transporter, conserved site||ABC transporter-like
ENSAPLT00000005561	13.9626	0.0846657	7.43698	3.2899e-07	1.11542e-05	TRUE	ENSAPLG00000005382	-
ENSAPLT00000012647	1.39084	0.0182371	6.08192	3.41541e-07	1.15491e-05	TRUE	ENSAPLG00000012143	Myc-type, basic helix-loop-helix (bHLH) domain
ENSAPLT00000014242	46.1227	8.61377	2.542	3.49109e-07	1.17428e-05	TRUE	ENSAPLG00000013651	Protein prenyltransferase, alpha subunit
ENSAPLT00000001313	3.98028	0.160213	4.75557	3.49421e-07	1.1743e-05	TRUE	ENSAPLG00000001322	G protein-coupled receptor, rhodopsin-like||GPCR, rhodopsin-like, 7TM
ENSAPLT00000011595	29.556	0	13.0588	3.68294e-07	1.23232e-05	TRUE	ENSAPLG00000011142	Interferon alpha-inducible protein 6/27
ENSAPLT00000003378	21.099	2.1498	3.41164	3.73817e-07	1.24862e-05	TRUE	ENSAPLG00000003263	SH2 domain||Tyrosine-protein kinase, catalytic domain||Serine-threonine/tyrosine-protein kinase catalytic domain||Protein kinase domain||Tyrosine-protein kinase, active site||Protein kinase, ATP binding site||SH3 domain||Variant SH3 domain||Serine/threonine/dual specificity protein kinase, catalytic domain
ENSAPLT00000006618	0.340742	6.89169	-4.19352	3.74515e-07	1.24986e-05	TRUE	ENSAPLG00000006385	Sterile alpha motif, type 1||Sterile alpha motif, type 2||Sterile alpha motif domain||Ankyrin repeat||Variant SH3 domain||PDZ domain||Ankyrin repeat-containing domain||SH3 domain
ENSAPLT00000002545	1.34733	0.0192766	6.06612	3.75646e-07	1.25254e-05	TRUE	ENSAPLG00000002536	-
ENSAPLT00000009300	13.713	74.7392	-2.33268	3.79062e-07	1.26284e-05	TRUE	ENSAPLG00000008901	Pleckstrin homology domain
ENSAPLT00000014688	28.9716	3.90435	3.02508	3.90469e-07	1.29521e-05	TRUE	ENSAPLG00000014103	Fibronectin type III
ENSAPLT00000010612	2.46358	0.0385533	6.07417	3.95125e-07	1.30839e-05	TRUE	ENSAPLG00000010168	Major intrinsic protein||Major intrinsic protein, conserved site
ENSAPLT00000010591	18.9945	1.70375	3.60831	3.99946e-07	1.32093e-05	TRUE	ENSAPLG00000010148	Selenium-binding protein
ENSAPLT00000001492	0.759111	0	7.83287	4.22464e-07	1.38931e-05	TRUE	ENSAPLG00000001503	G protein-coupled receptor, rhodopsin-like||GPCR, rhodopsin-like, 7TM
ENSAPLT00000006026	8.98242	56.5307	-2.53167	4.25031e-07	1.39655e-05	TRUE	ENSAPLG00000005756	Variant SH3 domain||Nebulin||Nebulin repeat||SH3 domain
ENSAPLT00000013803	0.229241	5.96197	-4.55253	4.28441e-07	1.40535e-05	TRUE	ENSAPLG00000013246	Phosphotyrosine interaction domain, Shc-like||PTB/PI domain||SH2 domain
ENSAPLT00000012485	0.65545	12.0489	-4.08686	4.35114e-07	1.42236e-05	TRUE	ENSAPLG00000011993	Sulphate transporter||STAS domain
ENSAPLT00000001249	0.915967	0	8.08941	4.61313e-07	1.50032e-05	TRUE	ENSAPLG00000001211	Tissue factor
ENSAPLT00000004392	0.776308	0	7.84616	4.62516e-07	1.50296e-05	TRUE	ENSAPLG00000004286	IL-1 family/FGF family||Fibroblast growth factor family
ENSAPLT00000014042	1.16472	16.1098	-3.66032	4.64673e-07	1.50869e-05	TRUE	ENSAPLG00000013485	Cysteine dioxygenase type I
ENSAPLT00000013560	11.6076	0.894091	3.82354	4.77859e-07	1.54365e-05	TRUE	ENSAPLG00000013023	Immunoglobulin I-set||Immunoglobulin-like domain||Protein kinase, ATP binding site||Protein kinase domain||Immunoglobulin subtype 2||Immunoglobulin||Tyrosine-protein kinase, catalytic domain||Serine-threonine/tyrosine-protein kinase catalytic domain||Immunoglobulin subtype||Tyrosine-protein kinase, receptor class III, conserved site
ENSAPLT00000009781	1.70735	0.028915	5.90539	4.79527e-07	1.54774e-05	TRUE	ENSAPLG00000009399	Immunoglobulin-like domain
ENSAPLT00000007081	0.806782	12.6491	-3.84205	4.98357e-07	1.60177e-05	TRUE	ENSAPLG00000006803	Sodium:neurotransmitter symporter, GABA, GAT-3||Sodium:neurotransmitter symporter
ENSAPLT00000004349	0.903166	0	8.05772	5.06348e-07	1.62609e-05	TRUE	ENSAPLG00000004227	Major intrinsic protein, conserved site||Major intrinsic protein
ENSAPLT00000008875	24.8255	2.64372	3.34863	5.17968e-07	1.65923e-05	TRUE	ENSAPLG00000008536	A-kinase anchor 110kDa, C-terminal
ENSAPLT00000013085	14.797	1.29762	3.64654	5.25125e-07	1.68075e-05	TRUE	ENSAPLG00000012574	Sulfotransferase
ENSAPLT00000004248	4.1095	0.169331	4.7137	5.85279e-07	1.85776e-05	TRUE	ENSAPLG00000004147	Peptidase M12B, GON-ADAMTSs||Thrombospondin, type 1 repeat
ENSAPLT00000012624	78.2528	19.7164	2.11023	6.04367e-07	1.90729e-05	TRUE	ENSAPLG00000012129	Fibrinogen, conserved site||Fibrinogen, alpha/beta/gamma chain, C-terminal globular domain
ENSAPLT00000015395	0.745834	0	7.80889	6.21899e-07	1.95617e-05	TRUE	ENSAPLG00000014765	Transforming growth factor beta, conserved site||Transforming growth factor-beta, C-terminal||Transforming growth factor-beta, N-terminal
ENSAPLT00000012399	88.4012	22.4615	2.10564	6.25987e-07	1.9658e-05	TRUE	ENSAPLG00000011898	Zinc finger, C3HC4 RING-type||Zinc finger, RING-CH-type||Adaptor protein Cbl, N-terminal helical||Zinc finger, RING-type||Adaptor protein Cbl, EF hand-like||Ubiquitin-associated domain/translation elongation factor EF-Ts, N-terminal||Zinc finger, RING-type, conserved site||Ubiquitin-associated/translation elongation factor EF1B, N-terminal, eukaryote||T-cell surface glycoprotein CD5||Adaptor prot…
ENSAPLT00000001231	3.51557	0.159693	4.57113	6.35984e-07	1.99556e-05	TRUE	ENSAPLG00000001241	Potassium channel tetramerisation-type BTB domain||Potassium channel||BTB/POZ-like
ENSAPLT00000012651	8.22364	0.549948	4.02987	6.85659e-07	2.13569e-05	TRUE	ENSAPLG00000012015	Extracellular ligand-binding receptor||Solute-binding protein family 3/N-terminal domain of MltF||Ionotropic glutamate receptor, metazoa||Ionotropic glutamate receptor
ENSAPLT00000013884	85.8671	22.1351	2.08563	6.95188e-07	2.1601e-05	TRUE	ENSAPLG00000013276	Tyrosine-protein kinase, active site||LPXTG cell wall anchor domain||Protein kinase domain||Protein kinase, ATP binding site||Ephrin receptor ligand binding domain||Fibronectin type III||EGF-like, conserved site||Serine/threonine/dual specificity protein kinase, catalytic domain||Ephrin receptor type-A /type-B||Tyrosine-protein kinase, catalytic domain||Sterile alpha motif, type 1||EGF-like, lami…
ENSAPLT00000006130	21.6225	2.53898	3.22694	7.524e-07	2.32093e-05	TRUE	ENSAPLG00000005830	Tyrosine-protein kinase, receptor class V, conserved site||Protein kinase, ATP binding site||Tyrosine-protein kinase, active site||Protein kinase domain||Fibronectin type III||EGF-like, conserved site||Ephrin receptor ligand binding domain||Serine/threonine/dual specificity protein kinase, catalytic domain||Ephrin receptor type-A /type-B||Sterile alpha motif, type 2||Tyrosine-protein kinase, cata…
ENSAPLT00000010585	54.2369	7.22204	3.01538	7.63464e-07	2.35316e-05	TRUE	ENSAPLG00000010171	CD59 antigen||Ly-6 antigen / uPA receptor -like
ENSAPLT00000008978	0.0369939	1.76839	-5.33602	7.6529e-07	2.3569e-05	TRUE	ENSAPLG00000008633	GPCR, family 3, conserved site||GPCR, family 3, C-terminal||GPCR, family 3, gamma-aminobutyric acid receptor, type B1||GPCR, family 3, gamma-aminobutyric acid receptor, type B2
ENSAPLT00000003016	9.78343	0.607259	4.15081	7.68596e-07	2.36518e-05	TRUE	ENSAPLG00000002945	Epidermal growth factor-like domain||Peptidase S1A, coagulation factor VII/IX/X/C/Z||EGF-like calcium-binding, conserved site||EGF-type aspartate/asparagine hydroxylation site||Peptidase S1A, chymotrypsin-type||Peptidase S1||Peptidase S1, trypsin family, active site||Gamma-carboxyglutamic acid-rich (GLA) domain||EGF-like, conserved site||EGF-like calcium-binding domain||Prothrombin/thrombin
ENSAPLT00000013565	86.035	22.4643	2.06486	7.90085e-07	2.42741e-05	TRUE	ENSAPLG00000013015	Dual specificity phosphatase, subgroup, catalytic domain||Mitogen-activated protein (MAP) kinase phosphatase||Protein-tyrosine/Dual specificity phosphatase||M-phase inducer phosphatase||Protein-tyrosine phosphatase, catalytic||Dual specificity phosphatase, catalytic domain||Protein-tyrosine phosphatase, active site||Rhodanese-like domain
ENSAPLT00000006798	22.4738	99.9427	-2.03456	8.30487e-07	2.53123e-05	TRUE	ENSAPLG00000006549	Methyl-accepting chemotaxis protein (MCP) signalling domain||Basic-leucine zipper domain||Tropomyosin
ENSAPLT00000016078	6.27481	0.353781	4.26922	8.44621e-07	2.56336e-05	TRUE	ENSAPLG00000015429	Sodium/solute symporter
ENSAPLT00000008213	0.754432	0	7.79849	8.51491e-07	2.5768e-05	TRUE	ENSAPLG00000007921	Small GTPase superfamily, Rho type||Small GTPase superfamily, Rab type||Small GTP-binding protein domain||Mitochondrial Rho-like||Ran GTPase||Small GTPase superfamily||Small GTPase superfamily, Ras type
ENSAPLT00000004725	6.7247	0.435848	4.04675	8.90626e-07	2.66931e-05	TRUE	ENSAPLG00000004563	Lysosome membrane protein II||Adhesion molecule CD36||CD36 antigen
ENSAPLT00000003735	10.0824	0.569507	4.23048	8.95527e-07	2.68042e-05	TRUE	ENSAPLG00000003661	-
ENSAPLT00000005106	2.56624	0.1201	4.47143	8.98733e-07	2.68582e-05	TRUE	ENSAPLG00000004897	Intermediate filament protein||Intermediate filament protein, conserved site||Keratin, type I||Prion protein||Keratin, type II
ENSAPLT00000000810	3.62702	0.17741	4.44458	9.07445e-07	2.70975e-05	TRUE	ENSAPLG00000000837	Gamma interferon inducible lysosomal thiol reductase GILT
ENSAPLT00000008669	9.48063	0.65597	3.99618	9.35619e-07	2.78519e-05	TRUE	ENSAPLG00000008309	Sulfotransferase domain
ENSAPLT00000013159	25.3718	3.28589	3.06973	9.51068e-07	2.82898e-05	TRUE	ENSAPLG00000012624	Cysteine peptidase, histidine active site||Peptidase C1A, papain C-terminal||Proteinase inhibitor I29, cathepsin propeptide||Cysteine peptidase, cysteine active site
ENSAPLT00000001522	2.49878	0.113061	4.57204	9.6388e-07	2.86043e-05	TRUE	ENSAPLG00000001533	Leucine-rich repeat, typical subtype||Immunoglobulin||Leucine-rich repeat-containing N-terminal||Cysteine-rich flanking region, C-terminal||Immunoglobulin subtype 2||Immunoglobulin I-set||Immunoglobulin-like domain||Immunoglobulin V-set domain||Leucine-rich repeat||Immunoglobulin subtype
ENSAPLT00000013473	7.29799	0.475441	4.06349	9.67539e-07	2.86907e-05	TRUE	ENSAPLG00000012948	Alpha crystallin/Heat shock protein||Alpha crystallin/Hsp20 domain
ENSAPLT00000007295	0.987831	0.00963832	6.40781	1.02762e-06	3.02386e-05	TRUE	ENSAPLG00000007035	Intracellular chloride channel
ENSAPLT00000008562	4.91548	0.279793	4.255	1.02763e-06	3.02386e-05	TRUE	ENSAPLG00000008242	Membrane-associated, eicosanoid/glutathione metabolism (MAPEG) protein
ENSAPLT00000011071	18.4142	1.99427	3.33084	1.05212e-06	3.09353e-05	TRUE	ENSAPLG00000010629	Vitamin D receptor||Retinoid X receptor/HNF4||Zinc finger, nuclear hormone receptor-type||Transcription factor COUP||Thyroid hormone receptor||Nuclear hormone receptor, ligand-binding, core||Steroid hormone receptor
ENSAPLT00000014531	1.91108	0.0547112	5.12515	1.07433e-06	3.14197e-05	TRUE	ENSAPLG00000013929	PDGF/VEGF domain||CXCXC repeat||Platelet-derived growth factor, conserved site
ENSAPLT00000010833	118.97	11.8608	3.42682	1.07673e-06	3.14658e-05	TRUE	ENSAPLG00000010386	Helicase superfamily 1/2, ATP-binding domain||Zinc finger, C2H2||AAA+ ATPase domain||Zinc finger, U1-type
ENSAPLT00000013431	11.5892	0.991796	3.65621	1.10526e-06	3.21837e-05	TRUE	ENSAPLG00000012906	Zinc finger, LIM-type
ENSAPLT00000012412	2.64335	0.0578299	5.6299	1.11142e-06	3.23316e-05	TRUE	ENSAPLG00000011930	-
ENSAPLT00000002109	4.93008	0.110462	5.49942	1.16074e-06	3.35624e-05	TRUE	ENSAPLG00000002111	Small GTPase superfamily||Mitochondrial Rho-like||Small GTPase superfamily, Ras type||Small GTPase superfamily, Rab type||Small GTPase superfamily, Rho type||Small GTP-binding protein domain
ENSAPLT00000016271	15.4991	75.7779	-2.16857	1.16179e-06	3.35674e-05	TRUE	ENSAPLG00000015615	B-box, C-terminal||Zinc finger, B-box||Filamin/ABP280 repeat||Filamin/ABP280 repeat-like
ENSAPLT00000017021	41.5819	7.91897	2.518	1.18616e-06	3.41686e-05	TRUE	ENSAPLG00000016313	Orange
ENSAPLT00000010280	6.37748	0.426729	4.01215	1.1904e-06	3.42648e-05	TRUE	ENSAPLG00000009847	FERM domain||Band 4.1 domain||Ezrin/radixin/moesin like||Ezrin/radixin/moesin, C-terminal||Tropomyosin||FERM conserved site||Ezrin/radixin/moesin||FERM central domain
ENSAPLT00000011882	5.81912	40.5444	-2.66921	1.21527e-06	3.48761e-05	TRUE	ENSAPLG00000011372	Kinesin motor domain||START domain||Forkhead-associated (FHA) domain||Kinesin motor domain, conserved site
ENSAPLT00000003754	5.48051	0.353781	4.0625	1.22762e-06	3.51514e-05	TRUE	ENSAPLG00000003674	Myoglobin||Leghaemoglobin||Globin, lamprey/hagfish type||Globin
ENSAPLT00000008621	9.33242	51.8356	-2.35564	1.25876e-06	3.59893e-05	TRUE	ENSAPLG00000008302	-
ENSAPLT00000013084	12.6926	1.16921	3.55837	1.26066e-06	3.60169e-05	TRUE	ENSAPLG00000012568	Perilipin
ENSAPLT00000016130	2.81552	0.140416	4.44154	1.28244e-06	3.65572e-05	TRUE	ENSAPLG00000015476	Transcription factor COE, conserved site||Myc-type, basic helix-loop-helix (bHLH) domain||IPT domain
ENSAPLT00000013894	0.655688	0	7.6174	1.31476e-06	3.74228e-05	TRUE	ENSAPLG00000013271	Immunoglobulin subtype||Leucine-rich repeat||Tyrosine-protein kinase, catalytic domain||Serine-threonine/tyrosine-protein kinase catalytic domain||Protein kinase, ATP binding site||Tyrosine-protein kinase, active site||Protein kinase domain||Immunoglobulin I-set||Immunoglobulin-like domain||Tyrosine-protein kinase, receptor class II, conserved site||Leucine-rich repeat-containing N-terminal||Immu…
ENSAPLT00000004988	3.80476	0.109422	5.14623	1.33753e-06	3.79863e-05	TRUE	ENSAPLG00000004845	MD-2-related lipid-recognition domain
ENSAPLT00000001933	1.61333	0.0466322	5.15203	1.35931e-06	3.85191e-05	TRUE	ENSAPLG00000001936	GPCR, rhodopsin-like, 7TM||Angiotensin II receptor type 1||CC chemokine receptor 1||G protein-coupled receptor, rhodopsin-like||CC chemokine receptor 2||CC chemokine receptor 5||Bradykinin receptor family||Neuropeptide Y receptor family||Angiotensin II receptor family||Chemokine receptor family||CXC chemokine receptor 4
ENSAPLT00000014576	1.66955	0.028915	5.87929	1.38186e-06	3.91293e-05	TRUE	ENSAPLG00000013995	Immunoglobulin-like domain||Immunoglobulin/major histocompatibility complex, conserved site||Sodium:dicarboxylate symporter||Immunoglobulin||Immunoglobulin C1-set
ENSAPLT00000003219	5.73219	0.343623	4.15252	1.39317e-06	3.9419e-05	TRUE	ENSAPLG00000003162	Netrin module, non-TIMP type||Netrin domain||Frizzled domain
ENSAPLT00000007465	3.13386	0.103942	5.01281	1.42305e-06	4.02063e-05	TRUE	ENSAPLG00000007168	BTB-kelch protein||BTB/POZ-like||Kelch repeat type 2||Kelch repeat type 1||BTB/Kelch-associated||BTB/POZ
ENSAPLT00000001114	8.52616	49.1434	-2.40833	1.44675e-06	4.06958e-05	TRUE	ENSAPLG00000001132	Basic-leucine zipper domain||Basic leucine zipper domain, Maf-type
ENSAPLT00000017079	2.51961	0.11958	4.45717	1.46634e-06	4.11563e-05	TRUE	ENSAPLG00000016333	Immunoglobulin subtype||Serine-threonine/tyrosine-protein kinase catalytic domain||Immunoglobulin V-set domain||Fibroblast growth factor receptor family||Tyrosine-protein kinase, catalytic domain||Immunoglobulin subtype 2||Immunoglobulin||Immunoglobulin-like domain||Immunoglobulin I-set||Protein kinase, ATP binding site||Tyrosine-protein kinase, active site||Protein kinase domain||Serine/threonin…
ENSAPLT00000015881	2.5884	0.131298	4.39734	1.49536e-06	4.18788e-05	TRUE	ENSAPLG00000015226	Variant SH3 domain||Spectrin alpha chain, SH3 domain||FCH domain||Amphiphysin||SH3 domain
ENSAPLT00000009159	0.672885	0	7.66755	1.50059e-06	4.1964e-05	TRUE	ENSAPLG00000008781	Na+/H+ exchanger, isoform 2 (NHE2)||Cation/H+ exchanger||Na+/H+ exchanger, isoform 1 (NHE1)||Na+/H+ exchanger
ENSAPLT00000007582	2.28545	0.0664287	5.18428	1.53811e-06	4.29191e-05	TRUE	ENSAPLG00000007308	Short hematopoietin receptor, family 1, conserved site
ENSAPLT00000006827	2.05485	0.0557508	5.22159	1.55421e-06	4.33053e-05	TRUE	ENSAPLG00000006576	Glycosyl transferase, family 29||Sialyltransferase
ENSAPLT00000017163	0.882092	0.00911853	6.19479	1.56612e-06	4.35107e-05	TRUE	ENSAPLG00000016444	Amino acid/polyamine transporter I||Amino acid permease/ SLC12A domain
ENSAPLT00000002399	36.1722	6.65097	2.56979	1.56823e-06	4.35377e-05	TRUE	ENSAPLG00000002355	Glutathione peroxidase||Glutathione peroxidase conserved site
ENSAPLT00000005267	3.31543	0.187049	4.26961	1.73157e-06	4.77608e-05	TRUE	ENSAPLG00000005111	-
ENSAPLT00000009191	0.784907	0	7.84948	1.74977e-06	4.81934e-05	TRUE	ENSAPLG00000008807	Amino acid transporter, transmembrane
ENSAPLT00000004873	1.20091	0.0182371	5.86176	1.78259e-06	4.90271e-05	TRUE	ENSAPLG00000004709	Cysteine peptidase, histidine active site||Kinesin motor domain
ENSAPLT00000011444	1.98946	0.0364741	5.70327	1.78768e-06	4.91317e-05	TRUE	ENSAPLG00000010923	FerIin domain||Ferlin B-domain||C2 domain
ENSAPLT00000006664	0	11.6626	-11.6882	1.79724e-06	4.93237e-05	TRUE	ENSAPLG00000006436	WD40 repeat
ENSAPLT00000003097	42.3652	8.43183	2.45792	1.81021e-06	4.96442e-05	TRUE	ENSAPLG00000003018	Epidermal growth factor-like domain||Fibrinogen, alpha/beta/gamma chain, C-terminal globular domain||Fibrinogen, conserved site||EGF-like domain, extracellular||EGF-like, conserved site||Fibronectin type III
ENSAPLT00000009170	11.3887	0.905051	3.76494	1.81634e-06	4.97765e-05	TRUE	ENSAPLG00000008620	Multi drug resistance-associated protein||AAA+ ATPase domain||ABC transporter, conserved site||ABC transporter type 1, transmembrane domain||ABC transporter-like
ENSAPLT00000002333	1.37965	0.0273556	5.54493	1.83114e-06	5.01104e-05	TRUE	ENSAPLG00000002326	Tubulin-tyrosine ligase/Tubulin polyglutamylase
ENSAPLT00000007881	12.5803	1.21688	3.49523	1.92615e-06	5.24109e-05	TRUE	ENSAPLG00000007587	CARD domain
ENSAPLT00000014872	53.2161	11.9721	2.27061	2.00468e-06	5.43165e-05	TRUE	ENSAPLG00000014278	Immunoglobulin subtype 2||Intercellular adhesion molecule/vascular cell adhesion molecule, N-terminal||Intercellular adhesion molecule, N-terminal||Immunoglobulin I-set||Immunoglobulin-like domain||Immunoglobulin subtype
ENSAPLT00000009675	8.90952	51.1499	-2.38728	2.11271e-06	5.69615e-05	TRUE	ENSAPLG00000009291	Actin family||Actin, conserved site||Actin/actin-like conserved site
ENSAPLT00000005671	0.0573101	12.1122	-7.52158	2.11646e-06	5.69823e-05	TRUE	ENSAPLG00000005496	-
ENSAPLT00000007273	55.2224	13.0035	2.20912	2.20821e-06	5.90788e-05	TRUE	ENSAPLG00000006992	Zinc finger, SWIM-type
ENSAPLT00000012598	52.9643	11.932	2.25978	2.26375e-06	6.03961e-05	TRUE	ENSAPLG00000012089	Protein of unknown function DUF716 (TMEM45)
ENSAPLT00000006555	16.434	76.2831	-2.093	2.26808e-06	6.04694e-05	TRUE	ENSAPLG00000006300	SAPAP family
ENSAPLT00000008029	1.78261	0.0466322	5.28635	2.3031e-06	6.12327e-05	TRUE	ENSAPLG00000007675	FERM central domain||IQ motif, EF-hand binding site||Myosin head, motor domain||MyTH4 domain||FERM domain||SH3 domain||Band 4.1 domain
ENSAPLT00000011846	79.3369	19.4033	2.14701	2.38286e-06	6.29167e-05	TRUE	ENSAPLG00000011355	Ferroporti-1
ENSAPLT00000004418	2.36124	0.0841459	4.88981	2.41415e-06	6.36989e-05	TRUE	ENSAPLG00000004303	Immunoglobulin subtype||SPRY-associated||Immunoglobulin-like domain||Butyrophylin-like||Immunoglobulin subtype 2||Immunoglobulin V-set domain||B30.2/SPRY domain
ENSAPLT00000017039	9.04331	0.722681	3.75112	2.47824e-06	6.51209e-05	TRUE	ENSAPLG00000016329	Ankyrin repeat||Ankyrin repeat-containing domain
ENSAPLT00000003450	0.5937	0	7.47441	2.53704e-06	6.63024e-05	TRUE	ENSAPLG00000003375	Cadherin||Cadherin conserved site
ENSAPLT00000008411	13.0813	64.0288	-2.16652	2.54975e-06	6.65435e-05	TRUE	ENSAPLG00000008078	CRAL-TRIO domain
ENSAPLT00000008674	0.653609	0	7.59377	2.56738e-06	6.69126e-05	TRUE	ENSAPLG00000008353	Short-chain dehydrogenase/reductase SDR||2,3-dihydro-2,3-dihydroxybenzoate dehydrogenase||Polyketide synthase, ketoreductase domain||Glucose/ribitol dehydrogenase
ENSAPLT00000007025	1.27282	0.0375137	5.10081	2.59066e-06	6.74276e-05	TRUE	ENSAPLG00000006772	Amino acid/polyamine transporter I||Amino acid permease/ SLC12A domain
ENSAPLT00000001392	1.91552	0.102383	4.30432	2.61868e-06	6.79721e-05	TRUE	ENSAPLG00000001296	EF-hand domain||EF-Hand 1, calcium-binding site
ENSAPLT00000002059	1.10325	0.0375137	4.88333	2.66675e-06	6.90327e-05	TRUE	ENSAPLG00000002062	Death effector domain
ENSAPLT00000007900	10.2352	0.720602	3.93456	2.68206e-06	6.93822e-05	TRUE	ENSAPLG00000007614	Short-chain dehydrogenase/reductase SDR||Glucose/ribitol dehydrogenase||Short-chain dehydrogenase/reductase, conserved site
ENSAPLT00000011695	1.09569	0.0369939	4.87151	2.69844e-06	6.96647e-05	TRUE	ENSAPLG00000011242	Inhibin, alpha subunit||Transforming growth factor beta, conserved site||Transforming growth factor-beta, C-terminal
ENSAPLT00000007076	1.03319	0.0192766	5.67333	2.71461e-06	7.00351e-05	TRUE	ENSAPLG00000006818	-
ENSAPLT00000005175	1.75346	0.0836261	4.44451	2.7699e-06	7.12695e-05	TRUE	ENSAPLG00000005009	Immunoglobulin C1-set||MHC class II, beta chain, N-terminal||Immunoglobulin/major histocompatibility complex, conserved site||Immunoglobulin-like domain||Immunoglobulin
ENSAPLT00000005614	6.09121	0.435328	3.88962	2.84533e-06	7.28756e-05	TRUE	ENSAPLG00000005412	Phytanoyl-CoA dioxygenase
ENSAPLT00000012183	45.9851	10.2662	2.28176	2.88449e-06	7.3723e-05	TRUE	ENSAPLG00000011547	FG-GAP repeat||Integrin alpha-2||Integrin alpha chain, C-terminal cytoplasmic region, conserved site||Integrin alpha beta-propellor||Integrin alpha chain
ENSAPLT00000015067	13.1965	0.823222	4.11428	2.94553e-06	7.4994e-05	TRUE	ENSAPLG00000014412	AAA+ ATPase domain||Leucine-rich repeat, cysteine-containing subtype||Leucine-rich repeat, typical subtype||Leucine-rich repeat||Leucine-rich repeat, ribonuclease inhibitor subtype||NACHT nucleoside triphosphatase
ENSAPLT00000015458	75.5663	19.9851	2.03736	3.06289e-06	7.76607e-05	TRUE	ENSAPLG00000014830	Peptidase M28
ENSAPLT00000008922	0.988113	0.0182371	5.5966	3.13725e-06	7.91793e-05	TRUE	ENSAPLG00000008560	Serpin domain||Serpin, conserved site
ENSAPLT00000008343	2.87731	0.165693	4.19337	3.14559e-06	7.93376e-05	TRUE	ENSAPLG00000008021	Pleckstrin homology domain, spectrin-type||Rho GTPase-activating protein domain||Pleckstrin homology domain
ENSAPLT00000011476	5.90256	0.405893	3.96484	3.16844e-06	7.98087e-05	TRUE	ENSAPLG00000011032	-
ENSAPLT00000011064	8.72464	47.2417	-2.31711	3.21092e-06	8.07196e-05	TRUE	ENSAPLG00000010606	-
ENSAPLT00000013802	41.0441	6.40534	2.78415	3.28043e-06	8.23051e-05	TRUE	ENSAPLG00000013262	SH2 domain
ENSAPLT00000008500	0.874251	0.00963832	6.2376	3.35622e-06	8.39319e-05	TRUE	ENSAPLG00000008187	Pleckstrin homology domain
ENSAPLT00000008646	0.579621	0	7.43995	3.37713e-06	8.43996e-05	TRUE	ENSAPLG00000008334	Basic-leucine zipper domain
ENSAPLT00000010463	0.986272	0.0182371	5.57264	3.37941e-06	8.44015e-05	TRUE	ENSAPLG00000010052	Sema domain
ENSAPLT00000011509	2.04001	0.0481916	5.50034	3.3819e-06	8.44088e-05	TRUE	ENSAPLG00000011013	PDZ domain
ENSAPLT00000009593	10.6747	57.9504	-2.30805	3.49849e-06	8.69786e-05	TRUE	ENSAPLG00000009226	-
ENSAPLT00000012069	5.21899	0.382176	3.88418	3.51971e-06	8.74494e-05	TRUE	ENSAPLG00000011605	Domain of unknown function DUF1693
ENSAPLT00000005499	20.8131	2.80993	3.01431	3.5443e-06	8.80033e-05	TRUE	ENSAPLG00000005323	Phosphorylase kinase, gamma catalytic subunit||Protein kinase domain||Serine-threonine/tyrosine-protein kinase catalytic domain||Serine/threonine/dual specificity protein kinase, catalytic domain||Serine/threonine-protein kinase, active site||Tyrosine-protein kinase, catalytic domain
ENSAPLT00000009686	0.572582	9.01419	-3.83844	3.599e-06	8.9246e-05	TRUE	ENSAPLG00000009297	Intermediate filament protein, conserved site
ENSAPLT00000007820	5.0627	0.310788	4.17262	3.63472e-06	8.98996e-05	TRUE	ENSAPLG00000007492	High mobility group box domain||CTNNB1 binding, N-teminal
ENSAPLT00000005936	2.60947	0.102383	4.77037	3.73981e-06	9.19638e-05	TRUE	ENSAPLG00000005749	Immunoglobulin||Immunoglobulin-like domain||Immunoglobulin subtype||Immunoglobulin V-set domain
ENSAPLT00000013317	1.69903	0.0932645	4.27621	3.77094e-06	9.25511e-05	TRUE	ENSAPLG00000012724	Dedicator of cytokinesis C-terminal
ENSAPLT00000010620	1.14285	0.0375137	4.92969	3.90114e-06	9.5441e-05	TRUE	ENSAPLG00000010099	Peptidase S1, trypsin family, active site||Kringle, conserved site||Kringle||Prothrombin/thrombin||PAN-1 domain||Apple-like||Peptidase S1A, plasmin||Peptidase S1||Peptidase S1A, chymotrypsin-type
ENSAPLT00000015175	2.3636	0.104462	4.62142	3.94933e-06	9.63738e-05	TRUE	ENSAPLG00000014565	Calponin homology domain
ENSAPLT00000015738	70.2948	18.9763	2.01091	3.98576e-06	9.70772e-05	TRUE	ENSAPLG00000015094	Dual specificity phosphatase, catalytic domain||Protein-tyrosine phosphatase, catalytic||Protein-tyrosine/Dual specificity phosphatase||Protein-tyrosine phosphatase, active site||Dual specificity phosphatase, subgroup, catalytic domain||Mitogen-activated protein (MAP) kinase phosphatase
ENSAPLT00000009714	3.84218	0.0729482	5.70007	3.99688e-06	9.72244e-05	TRUE	ENSAPLG00000009302	Steroid hormone receptor||HTH domain AraC-type, conserved site||Nuclear hormone receptor, ligand-binding, core||Nuclear hormone receptor family 5||Zinc finger, nuclear hormone receptor-type||Vitamin D receptor
ENSAPLT00000015838	9.13021	0.809945	3.62213	4.03748e-06	9.81496e-05	TRUE	ENSAPLG00000015140	Epidermal growth factor-like domain||EGF-like calcium-binding, conserved site||EGF-like domain, extracellular||EGF-type aspartate/asparagine hydroxylation site||TB domain||EGF-like, conserved site||EGF-like calcium-binding domain
ENSAPLT00000013521	5.85653	0.455125	3.78575	4.15234e-06	0.000100623	TRUE	ENSAPLG00000012958	Serpin domain
ENSAPLT00000012126	0.948758	11.493	-3.46762	4.47039e-06	0.000107379	TRUE	ENSAPLG00000011657	-
ENSAPLT00000006928	8.08671	0.656252	3.73021	4.59436e-06	0.000110012	TRUE	ENSAPLG00000006656	Cytochrome P450||Cytochrome P450, E-class, group IV||Cytochrome P450, E-class, group II||Cytochrome P450, E-class, CYP3A||Cytochrome P450, B-class||Cytochrome P450, E-class, group I||Cytochrome P450, conserved site
ENSAPLT00000016651	0.0932645	2.68336	-4.70364	4.62994e-06	0.000110726	TRUE	ENSAPLG00000015946	Cystine knot, C-terminal||von Willebrand factor, type C||VWC out||von Willebrand factor, type D domain||Uncharacterised domain, cysteine-rich
ENSAPLT00000004965	8.01136	43.7271	-2.32688	4.76898e-06	0.000113767	TRUE	ENSAPLG00000004794	Alpha-D-phosphohexomutase, alpha/beta/alpha domain I||Alpha-D-phosphohexomutase, alpha/beta/alpha domain II||Alpha-D-phosphohexomutase superfamily
ENSAPLT00000005179	3.13386	0.223523	3.9234	4.91059e-06	0.000116999	TRUE	ENSAPLG00000005003	Pleckstrin homology domain||Eight-Twenty-One
ENSAPLT00000015715	42.5415	8.52543	2.43236	5.13404e-06	0.000121492	TRUE	ENSAPLG00000015082	Immunoglobulin/major histocompatibility complex, conserved site||Immunoglobulin-like domain||MHC class I alpha chain, alpha1 alpha2 domains||Immunoglobulin||Immunoglobulin C1-set||MHC class I alpha chain
ENSAPLT00000009010	4.70585	0.164134	4.87522	5.17551e-06	0.000122171	TRUE	ENSAPLG00000008658	-
ENSAPLT00000002097	2.54697	0.0638297	5.3459	5.26955e-06	0.000123933	TRUE	ENSAPLG00000002101	Protease-activated receptor||G protein-coupled receptor, rhodopsin-like||Duffy antigen/chemokine receptor||Platelet-activating factor receptor||GPCR, rhodopsin-like, 7TM||Angiotensin II receptor family||Cysteinyl leukotriene receptor||Bradykinin receptor family
ENSAPLT00000003544	5.44592	0.317827	4.19852	5.31622e-06	0.000124877	TRUE	ENSAPLG00000003442	Collagen triple helix repeat||Laminin G domain||von Willebrand factor, type A
ENSAPLT00000016460	0.683563	0.00963832	5.86043	5.73922e-06	0.000133829	TRUE	ENSAPLG00000015783	BAR domain||Rho GTPase-activating protein domain
ENSAPLT00000012154	0.0273556	1.23356	-5.19353	5.81575e-06	0.000135366	TRUE	ENSAPLG00000011658	WD40 repeat, conserved site||WD40-repeat-containing domain||WD40 repeat||Domain of unknown function DUF1899
ENSAPLT00000002673	14.076	64.1566	-2.06452	5.95219e-06	0.000138123	TRUE	ENSAPLG00000002646	CUB domain||Netrin domain||Netrin module, non-TIMP type
ENSAPLT00000000939	24.1321	3.87208	2.75883	6.26946e-06	0.000144348	TRUE	ENSAPLG00000000936	Iodothyronine deiodinase
ENSAPLT00000015940	46.2717	11.2345	2.16486	6.29363e-06	0.000144731	TRUE	ENSAPLG00000015277	SEFIR
ENSAPLT00000009748	16.4871	73.9161	-2.04219	6.32584e-06	0.000145203	TRUE	ENSAPLG00000009290	Kinesin motor domain||Kinesin motor domain, conserved site
ENSAPLT00000011858	1.13373	0.0364741	4.89802	6.59109e-06	0.000150577	TRUE	ENSAPLG00000011399	EF-Hand 1, calcium-binding site||Toll-like receptor||Leucine-rich repeat||Cysteine-rich flanking region, C-terminal||Toll/interleukin-1 receptor homology (TIR) domain||Leucine-rich repeat, typical subtype
ENSAPLT00000004964	17.2553	2.22219	3.09589	6.61988e-06	0.000150985	TRUE	ENSAPLG00000004815	Thrombospondin, type 1 repeat||Plexin-like fold||Sema domain||Plexin
ENSAPLT00000014907	0.426967	5.8809	-3.65269	6.7881e-06	0.000154159	TRUE	ENSAPLG00000014312	FERM conserved site||Ezrin/radixin/moesin like||Band 4.1 domain||FERM central domain||FERM domain||FERM adjacent (FA)
ENSAPLT00000004145	10.9015	55.9609	-2.22943	7.09547e-06	0.000160379	TRUE	ENSAPLG00000004007	Vinculin, conserved site||Microtubule-associated protein, MAP65/Ase1/PRC1
ENSAPLT00000010416	2.2479	0.158654	3.92407	7.2055e-06	0.000162674	TRUE	ENSAPLG00000009997	Immunoglobulin/major histocompatibility complex, conserved site||Immunoglobulin-like domain||Immunoglobulin subtype 2||Immunoglobulin||Immunoglobulin subtype||Immunoglobulin V-set domain||Immunoglobulin C1-set||CD80-like, immunoglobulin C2-set
ENSAPLT00000004658	0.0364741	1.49563	-5.10302	7.22082e-06	0.000162883	TRUE	ENSAPLG00000004543	GPCR, family 3||Extracellular ligand-binding receptor||GPCR, family 3, gamma-aminobutyric acid receptor, type B1
ENSAPLT00000014519	4.10511	0.230042	4.24822	7.22326e-06	0.000162883	TRUE	ENSAPLG00000013935	Netrin module, non-TIMP type||Laminin, N-terminal||EGF-like, conserved site||Netrin domain||EGF-like, laminin||EGF-like calcium-binding domain
ENSAPLT00000016960	27.1867	4.76509	2.64609	7.32813e-06	0.000164763	TRUE	ENSAPLG00000016249	PDGF/VEGF domain||Platelet-derived growth factor, conserved site
ENSAPLT00000004013	0	0.572626	-7.31375	7.49255e-06	0.000167966	TRUE	ENSAPLG00000003925	Immunoglobulin subtype||Immunoglobulin-like domain||Immunoglobulin||Immunoglobulin subtype 2||Toll/interleukin-1 receptor homology (TIR) domain||Interleukin-1 receptor type 1
ENSAPLT00000007316	1.30202	0.0562706	4.57237	7.62602e-06	0.000170659	TRUE	ENSAPLG00000006948	ABC transporter, conserved site||AAA+ ATPase domain||ABC transporter-like
ENSAPLT00000009860	0.838578	0.0182371	5.37174	7.8371e-06	0.000174872	TRUE	ENSAPLG00000009438	Two pore domain potassium channel, TWIK family||Two pore domain potassium channel, TRAAK||Two pore domain potassium channel domain||Two pore domain potassium channel, TASK family||Two pore domain potassium channel, TREK||Two pore domain potassium channel
ENSAPLT00000007042	37.4442	8.16673	2.31556	7.87086e-06	0.000175523	TRUE	ENSAPLG00000006795	Rel homology domain, conserved site||IPT domain||NF-kappa-B/Dorsal||Rel homology domain
ENSAPLT00000006212	25.2327	0.71928	5.21751	7.8956e-06	0.00017587	TRUE	ENSAPLG00000005996	Thymidylate kinase, conserved site
ENSAPLT00000008049	1.22151	0.0455926	4.71928	7.97206e-06	0.000177367	TRUE	ENSAPLG00000007743	Cadherin, cytoplasmic domain||Cadherin conserved site||Dystroglycan-type cadherin-like||Cadherin
ENSAPLT00000010214	2.45658	20.4413	-2.94547	8.02267e-06	0.000178182	TRUE	ENSAPLG00000009768	Histone deacetylase class II, eukaryotic||Histidine phosphatase superfamily, clade-2||Histone deacetylase superfamily||Histone deacetylase domain
ENSAPLT00000016217	0.611135	0	7.50578	8.1804e-06	0.000180951	TRUE	ENSAPLG00000015548	Octamer-binding transcription factor||Homeobox, conserved site||Homeobox domain||POU domain||POU-specific
ENSAPLT00000010018	1.69563	0.0481916	5.22976	8.28312e-06	0.000182801	TRUE	ENSAPLG00000009628	Immunoglobulin subtype 2||Immunoglobulin||Immunoglobulin-like domain||Immunoglobulin I-set||Immunoglobulin subtype||Immunoglobulin V-set domain
ENSAPLT00000009589	30.2494	5.77852	2.50825	8.42389e-06	0.000185694	TRUE	ENSAPLG00000009205	Tyrosine-protein kinase, catalytic domain||Serine/threonine-protein kinase, active site||Serine/threonine/dual specificity protein kinase, catalytic domain||Protein kinase domain
ENSAPLT00000003946	0.750794	9.50187	-3.54463	8.44041e-06	0.000185951	TRUE	ENSAPLG00000003864	Potassium channel, inwardly rectifying, Kir||Potassium channel, inwardly rectifying, Kir3.1||Potassium channel, inwardly rectifying, Kir3.2||Potassium channel, inwardly rectifying, Kir3.4||Potassium channel, inwardly rectifying, Kir3.3||Potassium channel, inwardly rectifying, Kir1.1
ENSAPLT00000013918	2.6853	0.160733	4.18548	8.52103e-06	0.000187512	TRUE	ENSAPLG00000013352	Myosin tail 2||Myosin head, motor domain||IQ motif, EF-hand binding site
ENSAPLT00000012643	0.841697	0.0182371	5.38646	8.73802e-06	0.000191407	TRUE	ENSAPLG00000012138	Short-chain dehydrogenase/reductase, conserved site
ENSAPLT00000007973	26.5829	4.04061	2.8262	8.78621e-06	0.000192133	TRUE	ENSAPLG00000007540	LDLR class B repeat||EGF-like, conserved site||EGF-like calcium-binding domain||Epidermal growth factor-like domain||EGF-like calcium-binding, conserved site||Low-density lipoprotein (LDL) receptor class A repeat||Low-density lipoprotein (LDL) receptor class A, conserved site||EGF-type aspartate/asparagine hydroxylation site
ENSAPLT00000014817	6.86345	0.525474	3.78882	9.08576e-06	0.000197668	TRUE	ENSAPLG00000014229	Oxidoreductase, molybdopterin binding site
ENSAPLT00000010863	0.220642	4.64999	-4.25087	9.22575e-06	0.000200145	TRUE	ENSAPLG00000010419	Variant SH3 domain||SH3-like domain, bacterial-type||Dbl homology (DH) domain||SH3 domain||BAR domain
ENSAPLT00000002040	0.88233	0.0273556	4.92987	9.41848e-06	0.00020398	TRUE	ENSAPLG00000002046	-
ENSAPLT00000015024	3.42405	0.230042	3.9723	9.61702e-06	0.000207693	TRUE	ENSAPLG00000014428	Glycosyl transferase family 54
ENSAPLT00000009890	6.86983	0.556988	3.71918	9.97424e-06	0.000214682	TRUE	ENSAPLG00000009485	CUB domain||PDGF/VEGF domain
ENSAPLT00000015120	0.514232	0	7.27764	1.02818e-05	0.000220805	TRUE	ENSAPLG00000014512	GPCR, rhodopsin-like, 7TM||Prostanoid EP2 receptor||Prostanoid receptor||Prostacyclin (prostanoid IP) receptor||Thromboxane receptor||G protein-coupled receptor, rhodopsin-like
ENSAPLT00000006247	1.36949	0.0927447	3.94767	1.04122e-05	0.000223057	TRUE	ENSAPLG00000006021	Armadillo||Tyrosine-protein kinase, catalytic domain||Serine-threonine/tyrosine-protein kinase catalytic domain||Serine/threonine/dual specificity protein kinase, catalytic domain||Tyrosine-protein kinase, active site||Protein kinase domain||Protein kinase, ATP binding site
ENSAPLT00000014384	0.851855	0.0283952	4.88155	1.05614e-05	0.000225797	TRUE	ENSAPLG00000013811	C-type lectin||Type-2 ice-structuring protein||C-type lectin, conserved site
ENSAPLT00000016358	12.3233	55.83	-2.06105	1.06724e-05	0.000227916	TRUE	ENSAPLG00000015698	Zinc finger, C2H2||Zinc finger, C2H2-like
ENSAPLT00000006958	2.76009	0.17845	4.0832	1.07104e-05	0.000228472	TRUE	ENSAPLG00000006704	Zinc finger, RING-type||NEUZ domain
ENSAPLT00000002001	5.10449	0.0273556	7.43921	1.07381e-05	0.000228682	TRUE	ENSAPLG00000002006	-
ENSAPLT00000005076	0.513712	0	7.28078	1.0962e-05	0.000232933	TRUE	ENSAPLG00000004929	-
ENSAPLT00000003720	12.6505	1.37293	3.3043	1.12881e-05	0.00023867	TRUE	ENSAPLG00000003647	MHC class I alpha chain, alpha1 alpha2 domains
ENSAPLT00000001265	2.2401	0.102383	4.55728	1.13627e-05	0.000239982	TRUE	ENSAPLG00000001279	Leucine-rich repeat, typical subtype||Toll/interleukin-1 receptor homology (TIR) domain||Leucine-rich repeat||Cysteine-rich flanking region, C-terminal
ENSAPLT00000013832	11.4041	53.5301	-2.10903	1.14319e-05	0.000241179	TRUE	ENSAPLG00000013291	-
ENSAPLT00000000717	9.89763	0.868577	3.59779	1.19035e-05	0.000249752	TRUE	ENSAPLG00000000742	GPCR, rhodopsin-like, 7TM||G protein-coupled receptor, rhodopsin-like
ENSAPLT00000002226	1.65448	0.0729482	4.52306	1.22388e-05	0.000256085	TRUE	ENSAPLG00000002229	Myelin and lymphocyte (MAL) protein||Marvel domain
ENSAPLT00000014584	19.979	3.15408	2.79236	1.27437e-05	0.000265635	TRUE	ENSAPLG00000013976	Platelet-derived growth factor, N-terminal||PDGF/VEGF domain
ENSAPLT00000005297	6.08917	0.525994	3.628	1.2973e-05	0.000269682	TRUE	ENSAPLG00000005118	Leucine-rich repeat, typical subtype||VWC out||von Willebrand factor, type C||Leucine-rich repeat
ENSAPLT00000003694	0.436368	9.44451	-4.29958	1.29996e-05	0.000269948	TRUE	ENSAPLG00000003607	-||PWWP domain||Zinc finger, RING-type
ENSAPLT00000004526	4.13138	0.363939	3.61797	1.3137e-05	0.000272498	TRUE	ENSAPLG00000004415	EGF-like calcium-binding domain||EGF-like, conserved site||Zona pellucida domain||EGF-like domain, extracellular||Epidermal growth factor-like domain
ENSAPLT00000004787	0.198766	2.81201	-3.68058	1.33667e-05	0.000276814	TRUE	ENSAPLG00000004665	AT hook-like||Orphan nuclear receptor, HMR type||WH2 domain||5-Hydroxytryptamine 6 receptor||Paxillin
ENSAPLT00000005662	3.94197	0.285273	3.86418	1.34221e-05	0.000277512	TRUE	ENSAPLG00000005490	Tyrosine-protein kinase, active site||Protein kinase domain||Tyrosine-protein kinase, catalytic domain||Serine-threonine/tyrosine-protein kinase catalytic domain||Serine/threonine/dual specificity protein kinase, catalytic domain
ENSAPLT00000008381	4.29051	0.312629	3.86343	1.35445e-05	0.000279589	TRUE	ENSAPLG00000008029	EYA domain||HAD-like domain
ENSAPLT00000004972	44.0563	10.6903	2.15903	1.35553e-05	0.000279662	TRUE	ENSAPLG00000004772	Rho GTPase-activating protein domain||SH3 domain||PI3 kinase, P85 regulatory subunit||Pistil-specific extensin-like protein||SH2 domain||Variant SH3 domain
ENSAPLT00000007485	9.66816	1.05015	3.31331	1.35842e-05	0.000280107	TRUE	ENSAPLG00000007192	Transient receptor potential channel, vanilloid 4||Heavy-metal-associated, conserved site||Transient receptor potential channel||Transient receptor potential channel, vanilloid 1-4||Ankyrin repeat||Ankyrin repeat-containing domain||Ion transport domain
ENSAPLT00000016882	7.796	40.9049	-2.27524	1.36086e-05	0.000280458	TRUE	ENSAPLG00000016158	Phosphatidylinositol transfer protein||DDHD||LNS2, Lipin/Ned1/Smp2
ENSAPLT00000009053	10.7818	1.232	3.23821	1.39456e-05	0.000286634	TRUE	ENSAPLG00000008707	Small GTPase superfamily, Rho type||Small GTPase superfamily, Rab type||Small GTP-binding protein domain||Small GTPase superfamily, Ras type||Ran GTPase||Mitochondrial Rho-like||Small GTPase superfamily
ENSAPLT00000001418	0.463961	0	7.11928	1.42917e-05	0.00029296	TRUE	ENSAPLG00000001425	Opioid receptor||GPCR, rhodopsin-like, 7TM||Somatostatin receptor 5||Prolactin-releasing peptide receptor||Somatostatin receptor 3||G protein-coupled receptor, rhodopsin-like||Neuropeptide B/W receptor family||Somatostatin receptor family||CXC chemokine receptor 4||Neuropeptide Y receptor family
ENSAPLT00000012017	44.6152	11.227	2.11981	1.4494e-05	0.000296354	TRUE	ENSAPLG00000011554	Zinc finger, C2H2||Homeobox domain||Zinc finger, C2H2-like
ENSAPLT00000012474	0	0.777348	-7.679	1.4962e-05	0.00030523	TRUE	ENSAPLG00000011987	LDLR class B repeat||EGF-like, conserved site||EGF-like calcium-binding domain||Epidermal growth factor-like domain||EGF-like calcium-binding, conserved site||Low-density lipoprotein (LDL) receptor class A repeat||EGF-type aspartate/asparagine hydroxylation site||Low-density lipoprotein (LDL) receptor class A, conserved site
ENSAPLT00000016903	4.8507	0.455125	3.52095	1.5194e-05	0.000308978	TRUE	ENSAPLG00000016206	-
ENSAPLT00000011863	0.745314	0.0182371	5.20264	1.59868e-05	0.000323811	TRUE	ENSAPLG00000011376	HEAT||HEAT, type 2
ENSAPLT00000005395	6.4072	0.60414	3.53852	1.6153e-05	0.000326572	TRUE	ENSAPLG00000005182	Ferric reductase, NAD binding||Haem peroxidase, animal||Oxidoreductase FAD/NAD(P)-binding||EF-hand domain||EF-Hand 1, calcium-binding site||Ferric reductase transmembrane component-like domain||FAD-binding 8
ENSAPLT00000009467	0.452763	0	7.08087	1.63988e-05	0.000330843	TRUE	ENSAPLG00000009077	Collagen triple helix repeat||Tropoelastin
ENSAPLT00000008443	0.490277	0	7.20836	1.64175e-05	0.000331045	TRUE	ENSAPLG00000008141	G protein-coupled receptor, rhodopsin-like||Reduced folate carrier
ENSAPLT00000009957	0.0385533	1.12725	-4.61999	1.67797e-05	0.000337994	TRUE	ENSAPLG00000009552	High mobility group box domain
ENSAPLT00000004801	7.79297	0.745076	3.49995	1.70349e-05	0.000342234	TRUE	ENSAPLG00000004669	Immunoglobulin V-set domain||Immunoglobulin C1-set||Immunoglobulin subtype 2||Immunoglobulin-like domain||Immunoglobulin subtype
ENSAPLT00000016920	0.990712	0.0557508	4.18224	1.72813e-05	0.000346639	TRUE	ENSAPLG00000016222	Epidermal growth factor-like domain||EGF-like calcium-binding domain||Laminin G domain||EGF-type aspartate/asparagine hydroxylation site
ENSAPLT00000015475	0	3.98074	-10.1401	1.73268e-05	0.000347371	TRUE	ENSAPLG00000014840	Ankyrin repeat-containing domain||Ankyrin repeat||Patatin/Phospholipase A2-related
ENSAPLT00000004259	11.8689	1.51439	3.09333	1.7611e-05	0.00035233	TRUE	ENSAPLG00000004149	5-lipoxygenase-activating protein||Membrane-associated, eicosanoid/glutathione metabolism (MAPEG) protein
ENSAPLT00000004122	1.13869	0.0648693	4.18046	1.82983e-05	0.000363989	TRUE	ENSAPLG00000004022	NEUZ domain
ENSAPLT00000013021	7.05348	0.745076	3.37663	1.84354e-05	0.000365957	TRUE	ENSAPLG00000012508	Norrie disease protein||Cystine knot, C-terminal
ENSAPLT00000014425	23.9068	4.29853	2.5991	1.84648e-05	0.000366161	TRUE	ENSAPLG00000013839	Lipid-binding serum glycoprotein, N-terminal||Lipid-binding serum glycoprotein, C-terminal
ENSAPLT00000006166	0.0567903	1.53367	-4.53761	1.87701e-05	0.000371254	TRUE	ENSAPLG00000005955	Immunoglobulin||Immunoglobulin subtype 2||Vascular endothelial growth factor receptor 3 (VEGFR3)||Immunoglobulin-like domain||Immunoglobulin I-set||Vascular endothelial growth factor receptor 1 (VEGFR1)||Immunoglobulin subtype||Vascular endothelial growth factor receptor 2 (VEGFR2)||Immunoglobulin V-set domain
ENSAPLT00000010595	0.452763	0	7.07341	1.92711e-05	0.0003794	TRUE	ENSAPLG00000010180	Forkhead-associated (FHA) domain
ENSAPLT00000003148	0.485317	0	7.20245	1.95896e-05	0.00038488	TRUE	ENSAPLG00000003045	Laminin G domain||Tropoelastin||Collagen triple helix repeat
ENSAPLT00000003509	0.237319	3.13428	-3.58886	1.95895e-05	0.00038488	TRUE	ENSAPLG00000003450	-
ENSAPLT00000002632	0.454843	0	7.10137	1.98225e-05	0.000388659	TRUE	ENSAPLG00000002617	-
ENSAPLT00000002796	29.3356	6.04452	2.40021	1.98196e-05	0.000388659	TRUE	ENSAPLG00000002771	Zinc finger, C3HC4 RING-type||Zinc finger, RING-type||SPRY domain||Zinc finger, B-box||Zinc finger, B-box, chordata||U box domain||B30.2/SPRY domain||Zinc finger, RING-type, conserved site||Butyrophylin-like||SPRY-associated
ENSAPLT00000015709	2.02206	0.1141	4.27955	1.98072e-05	0.000388659	TRUE	ENSAPLG00000015081	-
ENSAPLT00000010799	39.5013	8.75571	2.30844	1.98923e-05	0.00038943	TRUE	ENSAPLG00000010348	Interferon regulatory factor DNA-binding domain
ENSAPLT00000005217	2.50841	0.165173	3.97179	1.99182e-05	0.000389539	TRUE	ENSAPLG00000005008	Transglutaminase, N-terminal||Transglutaminase, C-terminal||Transglutaminase, conserved site||Transglutaminase-like
ENSAPLT00000005578	0.60362	0	7.47937	1.99406e-05	0.000389778	TRUE	ENSAPLG00000005400	Chemokine interleukin-8-like domain
ENSAPLT00000009806	21.118	3.54253	2.69352	2.03825e-05	0.0003972	TRUE	ENSAPLG00000009296	Epidermal growth factor-like domain||EGF-like calcium-binding, conserved site||EGF-type aspartate/asparagine hydroxylation site||von Willebrand factor, type C||VWC out||EGF-like domain, extracellular||Notch ligand, N-terminal||EGF-like, conserved site||EGF-like calcium-binding domain||Delta/Serrate/lag-2 (DSL) protein
ENSAPLT00000017052	29.3762	6.06512	2.3959	2.19561e-05	0.000424411	TRUE	ENSAPLG00000016343	Wnt-16 protein||Wnt protein, conserved site||Wnt
ENSAPLT00000008910	0.463961	0	7.13385	2.20041e-05	0.000424911	TRUE	ENSAPLG00000008573	Ankyrin repeat||Ankyrin repeat-containing domain
ENSAPLT00000014995	8.37246	0.89669	3.342	2.24359e-05	0.000432376	TRUE	ENSAPLG00000014374	Laminin G domain||Collagen triple helix repeat||LamG-like jellyroll fold
ENSAPLT00000010016	4.70316	0.453045	3.48386	2.28948e-05	0.000440776	TRUE	ENSAPLG00000009623	RGS domain
ENSAPLT00000012858	8.6437	0.95948	3.28149	2.33092e-05	0.000447631	TRUE	ENSAPLG00000012335	SARAH domain||Ras-association
ENSAPLT00000006350	4.93296	0.502796	3.40168	2.34251e-05	0.000449405	TRUE	ENSAPLG00000006115	-
ENSAPLT00000016744	0.767709	0.0273556	4.74019	2.45366e-05	0.000467918	TRUE	ENSAPLG00000016047	Fringe-like
ENSAPLT00000013739	23.3621	2.92247	3.10573	2.47853e-05	0.000471956	TRUE	ENSAPLG00000013187	Helicase superfamily 1/2, ATP-binding domain||Helicase, C-terminal||Helicase/UvrB domain
ENSAPLT00000011915	1.02275	11.1318	-3.28932	2.55206e-05	0.000484271	TRUE	ENSAPLG00000011445	MOFRL domain||Thyroid hormone receptor
ENSAPLT00000009043	0.451204	0	7.08147	2.59987e-05	0.000491397	TRUE	ENSAPLG00000008690	Vacuolar (H+)-ATPase G subunit
ENSAPLT00000014810	1.59277	0.0455926	5.06913	2.6037e-05	0.000491879	TRUE	ENSAPLG00000014194	Epidermal growth factor-like domain||EGF-like calcium-binding, conserved site||EGF-type aspartate/asparagine hydroxylation site||EGF-like domain, extracellular||Notch ligand, N-terminal||EGF-like, conserved site||EGF-like calcium-binding domain||Delta/Serrate/lag-2 (DSL) protein
ENSAPLT00000014625	1.96295	0.139897	3.88427	2.64811e-05	0.000500021	TRUE	ENSAPLG00000013937	Laminin domain II||EGF-like, conserved site||EGF-like calcium-binding domain||Epidermal growth factor-like domain||Methyl-accepting chemotaxis protein (MCP) signalling domain||EGF-like, laminin||Laminin I||Laminin G domain
ENSAPLT00000004342	19.7128	3.37108	2.67397	2.72528e-05	0.000513077	TRUE	ENSAPLG00000004242	Immunoglobulin-like domain||Immunoglobulin I-set||Immunoglobulin subtype||Immunoglobulin subtype 2||Immunoglobulin
ENSAPLT00000005611	1.96243	0.138337	3.8809	2.78363e-05	0.000523032	TRUE	ENSAPLG00000005433	Glutaredoxin subgroup||Glutaredoxin
ENSAPLT00000015858	3.88485	0.269635	3.94735	2.78734e-05	0.000523474	TRUE	ENSAPLG00000015214	Aldo/keto reductase, conserved site||Spectrin/alpha-actinin||Spectrin repeat
ENSAPLT00000005719	0.682004	0.0192766	5.07737	2.79407e-05	0.000524481	TRUE	ENSAPLG00000005506	Protein-tyrosine phosphatase, receptor/non-receptor type||Protein-tyrosine/Dual specificity phosphatase||Protein-tyrosine phosphatase, active site||Protein-tyrosine phosphatase, catalytic
ENSAPLT00000015699	0.962555	0.0273556	5.042	2.89067e-05	0.000539704	TRUE	ENSAPLG00000015072	L6 membrane
ENSAPLT00000009385	0.0375137	0.974079	-4.4388	2.93254e-05	0.000545925	TRUE	ENSAPLG00000009026	-
ENSAPLT00000003114	4.35958	0.436368	3.44206	2.95102e-05	0.000548832	TRUE	ENSAPLG00000003017	Annexin, type VIII||Annexin repeat, conserved site||Annexin, type V||Annexin, type IV||Annexin repeat||Annexin, type III||Annexin
ENSAPLT00000006077	26.8813	5.39582	2.43937	3.0042e-05	0.000558181	TRUE	ENSAPLG00000005773	Cytochrome P450, conserved site||Cytochrome P450, E-class, group IV||Cytochrome P450||Cytochrome P450, E-class, group II||Cytochrome P450, E-class, CYP3A||Cytochrome P450, B-class||Cytochrome P450, E-class, group I
ENSAPLT00000010140	14.6605	2.0693	2.93464	3.01927e-05	0.000560709	TRUE	ENSAPLG00000009742	Glycoside hydrolase, family 1
ENSAPLT00000015945	1.62972	0.094304	4.19814	3.04697e-05	0.000565032	TRUE	ENSAPLG00000015291	Nucleoside phosphatase GDA1/CD39||Equilibrative nucleoside transporter
ENSAPLT00000004021	6.32948	34.1585	-2.30671	3.07196e-05	0.000568966	TRUE	ENSAPLG00000003915	Tyrosine-protein kinase, catalytic domain||Serine/threonine/dual specificity protein kinase, catalytic domain||Serine/threonine-protein kinase, active site||Serine-threonine/tyrosine-protein kinase catalytic domain||Protein kinase, ATP binding site||Protein kinase domain
ENSAPLT00000007197	0.563225	0	7.36804	3.07264e-05	0.000568966	TRUE	ENSAPLG00000006940	-
ENSAPLT00000005530	37.2207	9.27442	2.12953	3.15175e-05	0.000581086	TRUE	ENSAPLG00000005225	Pleckstrin homology domain||SH2 domain||Dbl homology (DH) domain||Calponin homology domain||Spectrin alpha chain, SH3 domain||Guanine-nucleotide dissociation stimulator, CDC24, conserved site||Variant SH3 domain||SH3 domain||Protein kinase C-like, phorbol ester/diacylglycerol-binding domain
ENSAPLT00000000697	1.00711	0.047152	4.48542	3.16422e-05	0.000582265	TRUE	ENSAPLG00000000719	Syntaxin, N-terminal domain||Target SNARE coiled-coil domain
ENSAPLT00000009217	10.2502	47.1435	-2.08667	3.16354e-05	0.000582265	TRUE	ENSAPLG00000008830	Vinculin/alpha-catenin||Alpha-catenin
ENSAPLT00000007848	7.19394	0.835742	3.21718	3.18647e-05	0.000585235	TRUE	ENSAPLG00000007558	Fibrinogen, alpha/beta/gamma chain, C-terminal globular domain||Fibrinogen, conserved site||Collagen triple helix repeat
ENSAPLT00000012829	3.26256	22.8085	-2.68801	3.23599e-05	0.000593516	TRUE	ENSAPLG00000012331	Ras-association
ENSAPLT00000015889	45.1438	10.96	2.15814	3.23621e-05	0.000593516	TRUE	ENSAPLG00000015208	Guanylate-binding protein, N-terminal||Guanylate-binding protein, C-terminal
ENSAPLT00000008190	1.68235	0.128699	3.77473	3.27174e-05	0.000599459	TRUE	ENSAPLG00000007889	C2 domain
ENSAPLT00000012567	1.68651	0.0948238	4.26435	3.30101e-05	0.000602804	TRUE	ENSAPLG00000012082	-
ENSAPLT00000005856	0.920883	0.0375137	4.60386	3.39623e-05	0.00061813	TRUE	ENSAPLG00000005644	SH2 domain||Tyrosine-protein kinase, catalytic domain||Serine-threonine/tyrosine-protein kinase catalytic domain||FCH domain||Tyrosine-protein kinase, active site||Protein kinase domain||Protein kinase, ATP binding site||Serine/threonine/dual specificity protein kinase, catalytic domain||Tyrosine-protein kinase, Fes/Fps type
ENSAPLT00000014410	17.5202	2.33865	3.03976	3.65519e-05	0.000660867	TRUE	ENSAPLG00000013751	NADP-dependent oxidoreductase domain||Aldo/keto reductase subgroup||Aldo/keto reductase, conserved site
ENSAPLT00000016029	0.477238	0	7.18397	3.66027e-05	0.000661063	TRUE	ENSAPLG00000015338	Bicarbonate transporter, C-terminal||Sodium bicarbonate cotransporter||Band 3 cytoplasmic domain||Bicarbonate transporter, eukaryotic
ENSAPLT00000002215	27.7643	4.78776	2.65158	3.66774e-05	0.000661886	TRUE	ENSAPLG00000002170	Cyclic nucleotide phosphodiesterase||AAA+ ATPase domain
ENSAPLT00000006106	8.14341	38.8913	-2.13336	3.7061e-05	0.000667865	TRUE	ENSAPLG00000005832	Kinesin motor domain, conserved site||Tropomyosin||Kinesin motor domain
ENSAPLT00000003531	3.78284	0.346742	3.59251	3.73782e-05	0.000671779	TRUE	ENSAPLG00000003451	Epithelial sodium channel||Na+ channel, amiloride-sensitive||Vacuolating cytotoxin
ENSAPLT00000012771	0.253997	3.06265	-3.4655	3.75606e-05	0.000674015	TRUE	ENSAPLG00000012276	C-type lectin, conserved site||Type-2 ice-structuring protein||C-type lectin
ENSAPLT00000001037	1.75842	0.102383	4.20363	3.7754e-05	0.000675903	TRUE	ENSAPLG00000001051	Immunoglobulin V-set domain||Immunoglobulin subtype||Immunoglobulin-like domain||Immunoglobulin||Immunoglobulin subtype 2
ENSAPLT00000002286	7.41029	0.790149	3.33804	3.78038e-05	0.000676448	TRUE	ENSAPLG00000002159	Tyrosine-protein kinase, catalytic domain||Serine-threonine/tyrosine-protein kinase catalytic domain||Fibronectin type III||Serine/threonine/dual specificity protein kinase, catalytic domain||LDLR class B repeat||Tyrosine-protein kinase, active site||Protein kinase domain||Protein kinase, ATP binding site||Tyrosine-protein kinase, receptor class II, conserved site
ENSAPLT00000006693	0	2.32429	-9.26229	3.84614e-05	0.000687283	TRUE	ENSAPLG00000006464	-
ENSAPLT00000003496	9.11065	42.7462	-2.10503	3.86942e-05	0.000690674	TRUE	ENSAPLG00000003435	-
ENSAPLT00000016999	1.13397	0.0385533	4.94321	3.96157e-05	0.000704622	TRUE	ENSAPLG00000016285	Immunoglobulin V-set domain||Link||Immunoglobulin-like domain||Immunoglobulin subtype||Immunoglobulin subtype 2||Immunoglobulin
ENSAPLT00000009485	0.658851	0	7.61534	4.00484e-05	0.00071034	TRUE	ENSAPLG00000009077	Collagen triple helix repeat||Tropoelastin
ENSAPLT00000016530	31.7134	3.29633	3.39261	4.01509e-05	0.00071117	TRUE	ENSAPLG00000015849	Beta 1 adrenoceptor||Treacle-like, Treacher Collins Syndrome
ENSAPLT00000004854	1.56173	0.0836261	4.26348	4.06007e-05	0.000718142	TRUE	ENSAPLG00000004717	Immunoglobulin-like domain||Immunoglobulin I-set||Immunoglobulin||Immunoglobulin subtype 2||Immunoglobulin subtype||Interleukin-1 receptor type II||Interleukin-1 receptor type I/II||Toll/interleukin-1 receptor homology (TIR) domain||Interleukin-1 receptor type 1
ENSAPLT00000002973	1.32286	11.5774	-3.00543	4.15194e-05	0.0007318	TRUE	ENSAPLG00000002916	Leucine-rich repeat, ribonuclease inhibitor subtype||Peroxidases heam-ligand binding site||Tropomodulin
ENSAPLT00000003186	29.9292	6.65485	2.30122	4.22293e-05	0.00074181	TRUE	ENSAPLG00000003135	FAD dependent oxidoreductase||Amine oxidase
ENSAPLT00000008139	1.58077	0.0857053	4.33157	4.24113e-05	0.000744666	TRUE	ENSAPLG00000007770	Organic cation transport protein||Sugar transporter, conserved site||Major facilitator superfamily||General substrate transporter||Major facilitator superfamily domain
ENSAPLT00000002343	0.406131	0	6.91808	4.31505e-05	0.000755567	TRUE	ENSAPLG00000002340	-
ENSAPLT00000000995	4.75263	0.512955	3.33958	4.33405e-05	0.000757856	TRUE	ENSAPLG00000001014	EF-hand domain
ENSAPLT00000008292	0.343861	4.25893	-3.49465	4.45014e-05	0.000775678	TRUE	ENSAPLG00000007910	Transient receptor potential channel, canonical||Polycystic kidney disease type 2 protein||Ion transport domain
ENSAPLT00000001308	0.861731	10.3317	-3.45843	4.46375e-05	0.000777341	TRUE	ENSAPLG00000001317	GPCR, rhodopsin-like, 7TM||Angiotensin II receptor type 1||Platelet-activating factor receptor||Cysteinyl leukotriene receptor||G protein-coupled receptor, rhodopsin-like||Angiotensin II receptor family||Protease-activated receptor
ENSAPLT00000016749	0.634852	0.0182371	4.94858	4.50784e-05	0.000781822	TRUE	ENSAPLG00000016055	Sodium:neurotransmitter symporter||Sodium:neurotransmitter symporter, GABA, GAT-2
ENSAPLT00000005862	0.632253	0.0182371	4.96092	4.5317e-05	0.000785248	TRUE	ENSAPLG00000005661	Ocular albinism protein, type 1
ENSAPLT00000007201	1.96239	0.109422	4.20453	4.5666e-05	0.000790224	TRUE	ENSAPLG00000006932	Orn/DAP/Arg decarboxylase 2, conserved site||Ornithine decarboxylase||Ornithine/DAP/Arg decarboxylase||Orn/DAP/Arg decarboxylase 2, N-terminal||Orn/DAP/Arg decarboxylase 2, pyridoxal-phosphate binding site
ENSAPLT00000007688	10.0424	1.24083	3.1557	4.6992e-05	0.000808785	TRUE	ENSAPLG00000007417	Immunoglobulin-like domain||Immunoglobulin subtype||Immunoglobulin V-set domain||CD80-like, immunoglobulin C2-set
ENSAPLT00000002742	0.448843	0	7.08978	4.83486e-05	0.000829527	TRUE	ENSAPLG00000002682	Immunoglobulin V-set domain||Immunoglobulin subtype||Immunoglobulin-like domain||Immunoglobulin||Immunoglobulin subtype 2
ENSAPLT00000009063	0.491836	0.00911853	5.36929	4.85839e-05	0.000832816	TRUE	ENSAPLG00000008723	Bacterioferritin||Keratin, type I||Target SNARE coiled-coil domain||Intermediate filament protein||Tropomyosin||Keratin, type II
ENSAPLT00000013256	0.331104	3.77305	-3.3607	5.06901e-05	0.000863896	TRUE	ENSAPLG00000012732	SS18 family
ENSAPLT00000002915	0.573101	0.00911853	5.60231	5.07272e-05	0.000864144	TRUE	ENSAPLG00000002883	Zinc finger, C2H2||Zinc finger, C2H2-like||Zinc finger, U1-type
ENSAPLT00000006015	6.39652	0.758353	3.21201	5.11613e-05	0.000870378	TRUE	ENSAPLG00000005823	Small GTP-binding protein domain||Small GTPase superfamily, Rho type||Small GTPase superfamily, Rab type||Small GTPase superfamily||Mitochondrial Rho-like||Small GTPase superfamily, Ras type
ENSAPLT00000016655	1.1746	0.0385533	5.01366	5.11951e-05	0.000870567	TRUE	ENSAPLG00000015945	-
ENSAPLT00000015933	1.05246	0.0385533	4.83638	5.12277e-05	0.000870735	TRUE	ENSAPLG00000015297	Tumour necrosis factor domain||Tumour necrosis factor, conserved site
ENSAPLT00000017040	13.8583	2.12633	2.84046	5.25149e-05	0.000891427	TRUE	ENSAPLG00000016330	-
ENSAPLT00000001747	0.655688	0.0182371	5.00327	5.33772e-05	0.000903263	TRUE	ENSAPLG00000001753	Noggin
ENSAPLT00000017143	0.894849	0.0455926	4.27636	5.34848e-05	0.000904285	TRUE	ENSAPLG00000016425	Lipocalin||Lipocalin/cytosolic fatty-acid binding domain||Prostaglandin D synthase||von Ebner's gland protein/ Bos/Can allergen
ENSAPLT00000009095	11.1545	1.54798	2.97023	5.35209e-05	0.000904391	TRUE	ENSAPLG00000008749	Leucine-rich repeat, ribonuclease inhibitor subtype||Leucine-rich repeat||Leucine-rich repeat, typical subtype
ENSAPLT00000003316	0.310788	8.57892	-4.61186	5.40384e-05	0.000910113	TRUE	ENSAPLG00000003254	-
ENSAPLT00000005800	1.86865	0.112541	4.12702	5.44992e-05	0.000917387	TRUE	ENSAPLG00000005609	Phospholipase C, phosphatidylinositol-specific , X domain||Carbamoyl-phosphate synthetase large subunit-like, ATP-binding domain
ENSAPLT00000004896	6.3787	0.651812	3.39815	5.5833e-05	0.000936957	TRUE	ENSAPLG00000004756	Link
ENSAPLT00000012459	18.3778	0.652851	4.90226	5.61664e-05	0.00094214	TRUE	ENSAPLG00000011972	Uncharacterised protein family Cys-rich
ENSAPLT00000003172	0.22976	3.09705	-3.61089	5.77217e-05	0.000966114	TRUE	ENSAPLG00000003109	Phosphatidate cytidylyltransferase, eukaryota||Phosphatidate cytidylyltransferase
ENSAPLT00000012966	0.389453	0	6.87263	5.83879e-05	0.000976412	TRUE	ENSAPLG00000012457	Insulin receptor substrate-1, PTB
ENSAPLT00000015763	3.52048	22.4795	-2.56207	5.8715e-05	0.000981452	TRUE	ENSAPLG00000015119	Autophagy protein Atg8 ubiquitin like
ENSAPLT00000005927	0.541587	5.42162	-3.18791	5.9569e-05	0.000993993	TRUE	ENSAPLG00000005722	MHCK/EF2 kinase||Immunoglobulin I-set||Immunoglobulin-like domain||Immunoglobulin subtype||Immunoglobulin subtype 2
ENSAPLT00000003876	0.403532	0	6.91828	5.96884e-05	0.000995552	TRUE	ENSAPLG00000003792	Preproghrelin peptide||Motilin/ghrelin-associated peptide
ENSAPLT00000010304	0.998271	0.0547112	4.17977	5.97718e-05	0.000996076	TRUE	ENSAPLG00000009807	Type I phosphodiesterase/nucleotide pyrophosphatase/phosphate transferase||Somatomedin B domain||Extracellular Endonuclease, subunit A||Somatomedin B, chordata
ENSAPLT00000006893	0.386855	0	6.86437	6.01096e-05	0.0010004	TRUE	ENSAPLG00000006628	CD80-like, immunoglobulin C2-set||Neurexin/syndecan/glycophorin C||Immunoglobulin C1-set||Immunoglobulin V-set domain||Immunoglobulin subtype||Immunoglobulin||Immunoglobulin subtype 2||Immunoglobulin-like domain
ENSAPLT00000012005	3.6145	0.320946	3.64565	6.00924e-05	0.0010004	TRUE	ENSAPLG00000011539	Forkhead-associated (FHA) domain
ENSAPLT00000003411	2.67227	0.138857	4.32179	6.06267e-05	0.00100769	TRUE	ENSAPLG00000003342	Adenine nucleotide translocator 1||Mitochondrial carrier protein||Mitochondrial substrate/solute carrier
ENSAPLT00000005128	3.15843	0.219884	3.88112	6.21791e-05	0.00103037	TRUE	ENSAPLG00000004914	BNR repeat||PKD domain||VPS10||PKD/Chitinase domain
ENSAPLT00000013882	9.7901	42.8517	-2.01226	6.31149e-05	0.00104407	TRUE	ENSAPLG00000013314	Phospholipase C, phosphatidylinositol-specific, Y domain||Phosphoinositide phospholipase C family||C2 domain||Ras guanine-nucleotide exchange factors catalytic domain||Ras-association||Phospholipase C, phosphatidylinositol-specific , X domain
ENSAPLT00000001068	0.396493	0	6.87877	6.48531e-05	0.00106913	TRUE	ENSAPLG00000001084	Immunoglobulin V-set domain||Immunoglobulin-like domain||Immunoglobulin subtype
ENSAPLT00000010246	14.935	2.31942	2.79312	6.52137e-05	0.00107369	TRUE	ENSAPLG00000009848	Spondin, N-terminal||Reeler domain
ENSAPLT00000015185	3.3272	0.360821	3.29593	6.55929e-05	0.00107854	TRUE	ENSAPLG00000014563	Lipase, GDXG, active site||Alpha/beta hydrolase fold-3
ENSAPLT00000013659	2.55013	0.252438	3.44596	6.63815e-05	0.0010887	TRUE	ENSAPLG00000013115	Dienelactone hydrolase
ENSAPLT00000015239	0.378776	0	6.81995	6.72593e-05	0.00110121	TRUE	ENSAPLG00000014443	Alpha-2-macroglobulin, N-terminal||Alpha-2-macroglobulin||Alpha-2-macroglobulin, N-terminal 2||Alpha-macroglobulin complement component||Alpha-macroglobulin, receptor-binding
ENSAPLT00000002297	8.73324	39.1346	-2.04546	6.73144e-05	0.00110164	TRUE	ENSAPLG00000002131	-
ENSAPLT00000012280	10.4687	0.906848	3.64384	6.97991e-05	0.0011389	TRUE	ENSAPLG00000011810	Regulator of chromosome condensation, RCC1
ENSAPLT00000011454	1.91056	14.6553	-2.80393	7.05391e-05	0.00114804	TRUE	ENSAPLG00000011003	Phosphatidic acid phosphatase type 2/haloperoxidase
ENSAPLT00000006703	2.44671	0.224043	3.5416	7.21043e-05	0.00116694	TRUE	ENSAPLG00000006429	Ras-like guanine nucleotide exchange factor, N-terminal||Diacylglycerol/phorbol-ester binding||Protein kinase C-like, phorbol ester/diacylglycerol-binding domain||EF-Hand 1, calcium-binding site||Ras guanine-nucleotide exchange factors catalytic domain||EF-hand domain
ENSAPLT00000010253	0.813822	7.39038	-3.06424	7.30167e-05	0.00118034	TRUE	ENSAPLG00000009845	Two pore domain potassium channel, TRAAK||Two pore domain potassium channel domain||Two pore domain potassium channel, TREK||Two pore domain potassium channel||Potassium channel, voltage-dependent, EAG/ELK/ERG||Two pore domain potassium channel, TASK family
ENSAPLT00000015770	23.1022	4.59736	2.43778	7.35572e-05	0.00118808	TRUE	ENSAPLG00000015111	Ras guanine-nucleotide exchange factors catalytic domain||Ras-like guanine nucleotide exchange factor, N-terminal||Ras guanine-nucleotide exchange factor, conserved site
ENSAPLT00000014196	0.553305	5.96325	-3.28232	7.51043e-05	0.00120899	TRUE	ENSAPLG00000013568	Flavin monooxygenase FMO||Class II aldolase/adducin N-terminal
ENSAPLT00000002817	12.3897	1.92628	2.79941	7.53e-05	0.00121112	TRUE	ENSAPLG00000002748	Carboxylesterase, type B||Sushi/SCR/CCP domain||Tyrosine-protein kinase ephrin type A/B receptor-like||Carboxylesterase type B, conserved site||Thyroglobulin type-1
ENSAPLT00000014544	0.0192766	0.659371	-4.7428	7.58131e-05	0.00121835	TRUE	ENSAPLG00000013946	Zinc finger, RING-type, conserved site||B-box, C-terminal||Zinc finger, C3HC4 RING-type||Zinc finger, B-box||Zinc finger, RING-type
ENSAPLT00000010533	0.00963832	0.523632	-5.2284	7.73861e-05	0.00124051	TRUE	ENSAPLG00000010043	Diacylglycerol kinase, accessory domain||Diacylglycerol kinase, catalytic domain||Diacylglycerol/phorbol-ester binding||EF-hand domain||EF-Hand 1, calcium-binding site||Protein kinase C-like, phorbol ester/diacylglycerol-binding domain||Zinc finger, PHD-type
ENSAPLT00000016325	12.2436	1.87025	2.82654	7.79442e-05	0.00124789	TRUE	ENSAPLG00000015648	CP2 transcription factor
ENSAPLT00000008399	0.376696	0	6.81018	7.80234e-05	0.00124863	TRUE	ENSAPLG00000008097	Prostanoid receptor||Cysteinyl leukotriene receptor||GPCR, rhodopsin-like, 7TM||G protein-coupled receptor, rhodopsin-like
ENSAPLT00000012089	3.26889	0.36186	3.27937	7.88581e-05	0.00125936	TRUE	ENSAPLG00000011541	GPCR, family 2-like||GPCR, family 2, pituitary adenylate cyclase activating polypeptide type 1 receptor||GPCR, family 2, vasoactive intestinal peptide receptor 1||GPCR, family 2, secretin-like, conserved site||GPCR, family 2, secretin-like||GPCR, family 2, growth hormone-releasing hormone receptor
ENSAPLT00000009591	13.3851	2.1946	2.72715	7.96864e-05	0.00127153	TRUE	ENSAPLG00000009120	GPCR, family 2, extracellular hormone receptor domain||GPCR, family 2, secretin-like, conserved site||GPCR, family 2, secretin-like||GPCR, family 2, pituitary adenylate cyclase activating polypeptide type 1 receptor||GPCR, family 2-like
ENSAPLT00000010842	0.897968	0.0739878	3.64596	8.17629e-05	0.00130195	TRUE	ENSAPLG00000010377	GPCR, family 2-like||GPCR, family 2, calcitonin receptor||GPCR, family 2, calcitonin receptor family||GPCR, family 2, extracellular hormone receptor domain||GPCR, family 2, secretin-like, conserved site||GPCR, family 2, secretin-like
ENSAPLT00000014081	0.973515	0.0648693	3.97023	8.33783e-05	0.00132437	TRUE	ENSAPLG00000013524	-
ENSAPLT00000009692	1.74122	0.159693	3.55721	8.35344e-05	0.0013263	TRUE	ENSAPLG00000009312	-
ENSAPLT00000005669	9.75986	42.6306	-2.00046	8.39491e-05	0.0013314	TRUE	ENSAPLG00000005470	Platelet-derived growth factor, conserved site||Glycoprotein hormone alpha chain||CXCXC repeat||PDGF/VEGF domain
ENSAPLT00000013003	0.574943	0.0192766	4.8301	8.53795e-05	0.00135168	TRUE	ENSAPLG00000012493	Sprouty
ENSAPLT00000009016	1.17124	0.0755472	4.03283	8.6346e-05	0.00136641	TRUE	ENSAPLG00000008671	-
ENSAPLT00000002556	12.8521	1.97084	2.81771	8.65761e-05	0.00136892	TRUE	ENSAPLG00000002538	Progesterone receptor
ENSAPLT00000008497	1.26191	0.101343	3.6971	8.76309e-05	0.00138503	TRUE	ENSAPLG00000008156	Aminotransferase class-III
ENSAPLT00000013272	0.207365	2.59997	-3.52819	8.77527e-05	0.00138638	TRUE	ENSAPLG00000012744	-
ENSAPLT00000014948	26.3644	5.99581	2.25924	8.86117e-05	0.00139707	TRUE	ENSAPLG00000014355	-
ENSAPLT00000006016	2.14112	15.0649	-2.6957	9.08237e-05	0.00142667	TRUE	ENSAPLG00000005796	Histidine phosphatase superfamily, clade-2
ENSAPLT00000012893	0.589259	0.0182371	4.84571	9.19738e-05	0.00144106	TRUE	ENSAPLG00000012390	EF-hand domain
ENSAPLT00000002181	0.901606	0.0364741	4.60347	9.28643e-05	0.00145269	TRUE	ENSAPLG00000002179	Zinc finger, C2H2-like||SET domain||Zinc finger, C2H2
ENSAPLT00000012981	4.3765	0.542389	3.14629	9.28266e-05	0.00145269	TRUE	ENSAPLG00000012356	Variant SH3 domain||SH3 domain
ENSAPLT00000004836	0	1.82574	-9.03148	9.38255e-05	0.00146338	TRUE	ENSAPLG00000004668	-
ENSAPLT00000000933	0.245918	2.43012	-3.17219	9.78962e-05	0.00151723	TRUE	ENSAPLG00000000952	Cannabinoid receptor type 1||Prostanoid receptor||GPCR, rhodopsin-like, 7TM||Cannabinoid receptor family||G protein-coupled receptor, rhodopsin-like
ENSAPLT00000000770	0.500435	4.69138	-3.10064	9.88323e-05	0.00152988	TRUE	ENSAPLG00000000795	-
ENSAPLT00000011069	0	1.40425	-8.6551	9.93366e-05	0.00153583	TRUE	ENSAPLG00000010606	-
ENSAPLT00000003032	3.05572	0.36238	3.17872	0.000100903	0.00155815	TRUE	ENSAPLG00000002959	Serine/threonine/dual specificity protein kinase, catalytic domain||Serine-threonine/tyrosine-protein kinase catalytic domain||Extracellular ligand-binding receptor||Tyrosine-protein kinase, catalytic domain||Adenylyl cyclase class-3/4/guanylyl cyclase||Adenylyl cyclase class-3/4/guanylyl cyclase, conserved site||Protein kinase domain
ENSAPLT00000004672	0.361058	0	6.75542	0.000101411	0.00156366	TRUE	ENSAPLG00000004546	Immunoglobulin subtype||Immunoglobulin-like domain||Immunoglobulin V-set domain
ENSAPLT00000006407	29.1146	7.04859	2.16287	0.000105854	0.00162284	TRUE	ENSAPLG00000006127	Protein kinase, ATP binding site||Tyrosine-protein kinase, active site||Protein kinase domain||SH3 domain||Variant SH3 domain||Serine/threonine/dual specificity protein kinase, catalytic domain||Tyrosine-protein kinase, catalytic domain||SH2 domain||Serine-threonine/tyrosine-protein kinase catalytic domain
ENSAPLT00000005967	0.348301	0	6.70363	0.000106826	0.00163448	TRUE	ENSAPLG00000005737	Peptidase S8, subtilisin, Asp-active site||Peptidase S8, subtilisin, His-active site||Peptidase S8, subtilisin, Ser-active site||Proprotein convertase, P||Peptidase S8/S53 domain||Peptidase S8, subtilisin-related
ENSAPLT00000011745	1.11913	0.0729482	3.95671	0.000108307	0.00165449	TRUE	ENSAPLG00000011264	Troponin
ENSAPLT00000011243	1.15924	0.0481916	4.70286	0.000108511	0.00165629	TRUE	ENSAPLG00000010767	Armadillo||HEAT||Importin-alpha, importin-beta-binding domain
ENSAPLT00000014049	28.671	7.02823	2.15255	0.00010927	0.00166474	TRUE	ENSAPLG00000013415	Copine||von Willebrand factor, type A||C2 domain
ENSAPLT00000009402	5.28614	0.441046	3.73619	0.000109719	0.00167007	TRUE	ENSAPLG00000008997	Intermediate filament protein, conserved site||Keratin, type I||Intermediate filament protein||Legume lectin, beta chain, Mn/Ca-binding site
ENSAPLT00000016658	6.16875	0.818544	3.04828	0.000110382	0.00167682	TRUE	ENSAPLG00000015972	-
ENSAPLT00000016733	4.72324	0.620817	3.0339	0.000110428	0.00167686	TRUE	ENSAPLG00000016022	PDZ domain
ENSAPLT00000002777	0.806545	0.0273556	4.75797	0.000111987	0.0016965	TRUE	ENSAPLG00000002751	WWE domain, subgroup||Poly(ADP-ribose) polymerase, catalytic domain||WWE domain
ENSAPLT00000003709	0.548107	0.0192766	4.76925	0.000118235	0.00177534	TRUE	ENSAPLG00000003619	Formin homology family, Cappuccino subfamily||Formin, GTPase-binding domain||Formin, FH2 domain||Formin, FH3 domain
ENSAPLT00000003725	0.836217	0.0557508	3.97128	0.000121917	0.00182172	TRUE	ENSAPLG00000003585	EGF-like calcium-binding domain||GPCR, family 2-like||GPS motif||EGF-like, conserved site||GPCR, family 2, secretin-like, conserved site||GPCR, family 2, EMR1 hormone receptor||EGF-type aspartate/asparagine hydroxylation site||GPCR, family 2, secretin-like||EGF-like calcium-binding, conserved site||GPCR, family 2, CD97 antigen||Epidermal growth factor-like domain
ENSAPLT00000009320	0.370177	0	6.78136	0.000122433	0.00182871	TRUE	ENSAPLG00000008967	-
ENSAPLT00000002464	0.339183	0	6.66966	0.000125129	0.00186535	TRUE	ENSAPLG00000002452	Pleckstrin homology domain
ENSAPLT00000002108	0.878171	0.0745076	3.60823	0.000125706	0.00187032	TRUE	ENSAPLG00000002112	FGF binding 1
ENSAPLT00000005380	1.71935	12.8005	-2.75969	0.000129576	0.00191821	TRUE	ENSAPLG00000005201	BTB/POZ-like||BTB/POZ||Ribosomal protein L33, conserved site
ENSAPLT00000006153	26.5703	6.37326	2.1877	0.000136386	0.00200354	TRUE	ENSAPLG00000005951	-
ENSAPLT00000010713	0	0.404854	-6.82267	0.000137061	0.00201114	TRUE	ENSAPLG00000010246	Protein-tyrosine phosphatase, catalytic||Protein-tyrosine/Dual specificity phosphatase||Protein-tyrosine phosphatase, active site||Myotubularin-like phosphatase domain
ENSAPLT00000013103	4.75371	0.628896	3.02446	0.00013703	0.00201114	TRUE	ENSAPLG00000012592	Lipid-binding serum glycoprotein, C-terminal
ENSAPLT00000012585	10.4231	1.65296	2.78777	0.00014128	0.00206514	TRUE	ENSAPLG00000012051	Pleckstrin homology domain||Tropomyosin
ENSAPLT00000004026	4.57219	24.709	-2.32187	0.000141724	0.00207083	TRUE	ENSAPLG00000003926	Calcyon neuron-specific vesicular protein
ENSAPLT00000003631	19.3863	4.04453	2.3837	0.000142384	0.00207969	TRUE	ENSAPLG00000003526	Transforming protein C-ets||Ets domain||Pointed domain
ENSAPLT00000013498	24.3925	5.62171	2.23732	0.000142802	0.0020842	TRUE	ENSAPLG00000012971	Zinc finger, C2H2-like||Leukotriene B4 type 1 receptor||Zinc finger, C2H2
ENSAPLT00000016067	1.05926	0.0562706	4.287	0.000143005	0.00208637	TRUE	ENSAPLG00000015423	-
ENSAPLT00000007243	8.02664	0.598942	3.82193	0.000143129	0.00208738	TRUE	ENSAPLG00000006987	SPRY-associated||Butyrophylin-like||B30.2/SPRY domain||SPRY domain
ENSAPLT00000005984	0.547587	0.0192766	4.77251	0.000144269	0.00210321	TRUE	ENSAPLG00000005793	Zinc finger, C2H2||Zinc finger, U1-type||Zinc finger, C2H2-like
ENSAPLT00000001597	0.611135	0.0182371	4.90029	0.000145398	0.00211404	TRUE	ENSAPLG00000001605	GPCR, rhodopsin-like, 7TM||G protein-coupled receptor, rhodopsin-like||P2Y6 purinoceptor||Neuropeptide B/W receptor family||Protease-activated receptor||P2Y3 purinoceptor||Cysteinyl leukotriene receptor||CXC chemokine receptor 4||Angiotensin II receptor family
ENSAPLT00000004989	8.79839	1.32786	2.83748	0.000146756	0.00213136	TRUE	ENSAPLG00000004787	Multicopper oxidase, type 2||Multicopper oxidase, copper-binding site||Multicopper oxidase, type 3||Coagulation factor 5/8 C-terminal type domain||Multicopper oxidase, type 1
ENSAPLT00000011101	1.14545	0.110462	3.42155	0.00014994	0.00217101	TRUE	ENSAPLG00000010647	-
ENSAPLT00000006489	0.131818	1.4662	-3.32607	0.000150653	0.00217969	TRUE	ENSAPLG00000006206	Ras-like guanine nucleotide exchange factor, N-terminal||Guanine-nucleotide dissociation stimulator, CDC24, conserved site||IQ motif, EF-hand binding site||Ras guanine-nucleotide exchange factor, conserved site||Pleckstrin homology domain||Dbl homology (DH) domain||Ras guanine-nucleotide exchange factors catalytic domain
ENSAPLT00000016044	0.541587	0.0278754	4.23778	0.000153441	0.00221557	TRUE	ENSAPLG00000015398	Immunoglobulin subtype||Immunoglobulin V-set domain
ENSAPLT00000003499	0.330064	0	6.63486	0.000154352	0.00222481	TRUE	ENSAPLG00000003439	Transforming growth factor-beta, N-terminal
ENSAPLT00000009598	0.975594	7.87649	-2.89903	0.00015916	0.0022855	TRUE	ENSAPLG00000009228	-
ENSAPLT00000002309	4.08683	0.556988	2.98706	0.000160347	0.00229838	TRUE	ENSAPLG00000002306	GPCR, rhodopsin-like, 7TM||G protein-coupled receptor, rhodopsin-like||CXC chemokine receptor 7||G10D orphan receptor||XC chemokine receptor 1||Chemokine receptor family||Angiotensin II receptor family||Neuropeptide Y receptor family
ENSAPLT00000008711	18.6787	3.69287	2.43933	0.000160693	0.00230234	TRUE	ENSAPLG00000008357	-
ENSAPLT00000003896	13.2064	2.36837	2.60142	0.00016423	0.00234863	TRUE	ENSAPLG00000003810	Derlin
ENSAPLT00000006363	1.18584	0.0820668	3.86999	0.000165129	0.00236061	TRUE	ENSAPLG00000006144	Dickkopf, N-terminal cysteine-rich
ENSAPLT00000001534	0.649168	0.0283952	4.52592	0.000165781	0.00236816	TRUE	ENSAPLG00000001544	G protein-coupled receptor, rhodopsin-like||Protease-activated receptor 4||Protease-activated receptor||Protease-activated receptor 2||GPCR, rhodopsin-like, 7TM||Cysteinyl leukotriene receptor
ENSAPLT00000008721	0.518672	0.0182371	4.68042	0.000169009	0.00240978	TRUE	ENSAPLG00000008400	Alpha-2-macroglobulin, N-terminal||Alpha-2-macroglobulin||Alpha-2-macroglobulin, conserved site||Alpha-2-macroglobulin, N-terminal 2||Alpha-macroglobulin complement component||Alpha-macroglobulin, receptor-binding
ENSAPLT00000016393	1.86184	0.232122	3.11308	0.000169796	0.0024192	TRUE	ENSAPLG00000015728	Sulfatase||Sulfatase, conserved site
ENSAPLT00000015647	0.150575	1.55658	-3.21526	0.000171557	0.00244066	TRUE	ENSAPLG00000015021	-
ENSAPLT00000005301	0.402211	0	6.91105	0.00017192	0.00244401	TRUE	ENSAPLG00000005128	Zinc finger, C2H2||Zinc finger, C2H2-like
ENSAPLT00000010136	0.186529	2.16176	-3.40333	0.000172153	0.00244641	TRUE	ENSAPLG00000009693	Immunoglobulin subtype||Immunoglobulin V-set domain||Interleukin-1 receptor type I/II||Immunoglobulin subtype 2||Immunoglobulin||Immunoglobulin I-set||Immunoglobulin-like domain||Fibronectin type III
ENSAPLT00000004753	0.682004	0.0273556	4.52809	0.000172364	0.00244851	TRUE	ENSAPLG00000004623	Major intrinsic protein
ENSAPLT00000001874	0.028915	0.740398	-4.4377	0.000174152	0.00247115	TRUE	ENSAPLG00000001880	Sulfotransferase domain
ENSAPLT00000013510	0.373578	0	6.79038	0.000174467	0.00247379	TRUE	ENSAPLG00000012975	-
ENSAPLT00000009523	5.85049	28.3709	-2.16187	0.000175258	0.00248317	TRUE	ENSAPLG00000009135	MAD homology 1, Dwarfin-type||SMAD domain, Dwarfin-type||MAD homology, MH1
ENSAPLT00000016978	8.46662	0.543429	4.05587	0.000176317	0.00249541	TRUE	ENSAPLG00000016274	Kinesin motor domain, conserved site||Kinesin motor domain
ENSAPLT00000009163	0.494435	4.59339	-3.07573	0.000180257	0.00254084	TRUE	ENSAPLG00000008792	L6 membrane
ENSAPLT00000002403	1.27187	0.0364741	5.04917	0.000180697	0.0025461	TRUE	ENSAPLG00000002317	P2X purinoreceptor||P2X2 purinoceptor||P2X7 purinoceptor
ENSAPLT00000008372	2.76529	0.373578	3.00705	0.000183336	0.0025745	TRUE	ENSAPLG00000008050	Adenylyl cyclase class-3/4/guanylyl cyclase, conserved site||Haem NO binding associated||Adenylyl cyclase class-3/4/guanylyl cyclase||Heme-NO binding
ENSAPLT00000014218	0.35194	0	6.71009	0.00018776	0.00262727	TRUE	ENSAPLG00000013649	Homeodomain, metazoa||Homeobox protein, antennapedia type, conserved site||Homeobox, conserved site||Homeobox protein, antennapedia type||Helix-turn-helix motif||Homeobox domain
ENSAPLT00000006231	19.2392	4.07921	2.35957	0.000192537	0.00268627	TRUE	ENSAPLG00000005859	Plexin||Sema domain||Plexin, cytoplasmic RasGAP domain||IPT domain||Plexin-like fold
ENSAPLT00000002486	6.94122	31.4151	-2.06747	0.000194309	0.00270508	TRUE	ENSAPLG00000002458	-
ENSAPLT00000009077	4.05791	0.554909	2.96493	0.000195385	0.00271807	TRUE	ENSAPLG00000008721	Sodium/solute symporter
ENSAPLT00000004548	9.16295	1.40861	2.82661	0.000195761	0.00272232	TRUE	ENSAPLG00000004434	Cysteine-rich flanking region, C-terminal||Leucine-rich repeat||Leucine-rich repeat-containing N-terminal||Leucine-rich repeat, typical subtype
ENSAPLT00000006671	0.150055	1.54878	-3.225	0.000196195	0.00272668	TRUE	ENSAPLG00000006438	Dual specificity phosphatase, catalytic domain||Protein-tyrosine phosphatase, catalytic||Protein-tyrosine/Dual specificity phosphatase||Asp/Glu racemase, active site||Dual specificity phosphatase, subgroup, catalytic domain
ENSAPLT00000015899	30.3602	7.92176	2.07967	0.000198144	0.00274748	TRUE	ENSAPLG00000015260	Lysyl oxidase||Lysyl oxidase, conserved site
ENSAPLT00000011360	0.52987	0.0182371	4.69628	0.000199899	0.00276781	TRUE	ENSAPLG00000010895	Immunoglobulin V-set domain||Immunoglobulin C1-set||CD80-like, immunoglobulin C2-set||Immunoglobulin-like domain||Immunoglobulin subtype||Immunoglobulin subtype 2||Immunoglobulin
ENSAPLT00000015140	0.329544	0	6.63626	0.000201854	0.00278582	TRUE	ENSAPLG00000014531	-
ENSAPLT00000010753	0.740354	0.0562706	3.79678	0.000202189	0.00278844	TRUE	ENSAPLG00000010325	Immunoglobulin subtype||Immunoglobulin I-set||Immunoglobulin-like domain||Immunoglobulin||Neural cell adhesion||Immunoglobulin subtype 2
ENSAPLT00000013554	0.509554	0.0182371	4.63175	0.000202495	0.00279064	TRUE	ENSAPLG00000013007	Lipocalin/cytosolic fatty-acid binding domain||Cytosolic fatty-acid binding
ENSAPLT00000007260	25.2439	6.00705	2.17832	0.000205506	0.00282502	TRUE	ENSAPLG00000006995	Alcohol dehydrogenase, insect-type||Short-chain dehydrogenase/reductase SDR||Glucose/ribitol dehydrogenase
ENSAPLT00000013420	0.394933	0	6.90507	0.000206769	0.00284036	TRUE	ENSAPLG00000012893	BTB/Kelch-associated||BTB/POZ||Kelch repeat type 1||Methylated-DNA-[protein]-cysteine S-methyltransferase, active site||BTB/POZ-like||Kelch repeat type 2||BTB-kelch protein
ENSAPLT00000014404	0.866172	0.0755472	3.61852	0.000207177	0.00284392	TRUE	ENSAPLG00000013809	Amino acid permease/ SLC12A domain||K/Cl co-transporter
ENSAPLT00000005899	24.3424	5.86527	2.18391	0.000207297	0.00284454	TRUE	ENSAPLG00000005712	Protein-tyrosine phosphatase, receptor/non-receptor type||Dual specificity phosphatase, subgroup, catalytic domain||Protein-tyrosine/Dual specificity phosphatase||Protein-tyrosine phosphatase, catalytic||Dual specificity phosphatase, catalytic domain
ENSAPLT00000005218	2.71814	0.36342	3.01893	0.000208128	0.00285284	TRUE	ENSAPLG00000005065	LRAT-like domain
ENSAPLT00000016748	0.0831063	1.33646	-3.82887	0.000209571	0.00286856	TRUE	ENSAPLG00000016061	Amino acid transporter, transmembrane||Aromatic amino acid permease
ENSAPLT00000006423	0.540028	0.0283952	4.23041	0.000213344	0.00290773	TRUE	ENSAPLG00000006145	Ankyrin repeat||Variant SH3 domain||Pleckstrin homology domain||Arf GTPase activating protein||SH3 domain||Ankyrin repeat-containing domain
ENSAPLT00000013815	2.32061	0.249319	3.30043	0.000215668	0.00293336	TRUE	ENSAPLG00000013229	Epidermal growth factor-like domain||Coagulation factor 5/8 C-terminal type domain||EGF-like calcium-binding domain||Laminin G domain
ENSAPLT00000006875	1.95327	0.145896	3.78683	0.000216089	0.00293783	TRUE	ENSAPLG00000006635	Na+ channel, amiloride-sensitive
ENSAPLT00000015967	12.4406	2.24931	2.59542	0.000218252	0.00296513	TRUE	ENSAPLG00000015329	Immunoglobulin V-set domain||Immunoglobulin subtype 2||Immunoglobulin subtype||Immunoglobulin-like domain||Myelin P0 protein related
ENSAPLT00000004980	0.327985	3.11708	-3.13265	0.000218578	0.0029664	TRUE	ENSAPLG00000004829	MORN motif
ENSAPLT00000007692	0.333703	0	6.65166	0.000218511	0.0029664	TRUE	ENSAPLG00000007416	-
ENSAPLT00000014510	0.777867	0.0385533	4.39866	0.000220484	0.00299015	TRUE	ENSAPLG00000013931	PDZ domain
ENSAPLT00000009118	0.563745	0.0182371	4.78119	0.00022236	0.0030124	TRUE	ENSAPLG00000008735	PDZ domain
ENSAPLT00000005591	3.99044	0.547349	2.98288	0.000223805	0.00302896	TRUE	ENSAPLG00000005413	Tumour necrosis factor||Tumour necrosis factor domain
ENSAPLT00000016957	0.181049	1.88329	-3.24936	0.000225625	0.00304801	TRUE	ENSAPLG00000016253	Protein kinase domain||Ankyrin repeat-containing domain||Tyrosine-protein kinase, catalytic domain||Serine/threonine/dual specificity protein kinase, catalytic domain||Serine/threonine-protein kinase, active site||Ankyrin repeat||Serine-threonine/tyrosine-protein kinase catalytic domain
ENSAPLT00000001491	0.728398	0.0466322	3.98698	0.000228358	0.00308167	TRUE	ENSAPLG00000001502	Immunoglobulin V-set domain
ENSAPLT00000007303	0.532469	0.0182371	4.70839	0.000229741	0.00309706	TRUE	ENSAPLG00000007041	Immunoglobulin subtype 2||Immunoglobulin-like domain||Immunoglobulin/major histocompatibility complex, conserved site
ENSAPLT00000010258	4.69756	0.137818	5.10208	0.000230106	0.0030998	TRUE	ENSAPLG00000009860	Serine/threonine/dual specificity protein kinase, catalytic domain||Serine/threonine-protein kinase, active site||Serine-threonine/tyrosine-protein kinase catalytic domain||Tyrosine-protein kinase, catalytic domain||Protein kinase domain
ENSAPLT00000014561	14.7702	2.90188	2.47707	0.000230665	0.00310515	TRUE	ENSAPLG00000013928	Nucleoside phosphatase GDA1/CD39
ENSAPLT00000008546	6.07161	0.888893	2.88752	0.000234631	0.00314968	TRUE	ENSAPLG00000008227	POU domain||Homeodomain, metazoa||OAR domain||Homeobox domain||Helix-turn-helix motif||Homeobox, conserved site
ENSAPLT00000007539	2.64519	0.204766	3.82124	0.000234936	0.00315188	TRUE	ENSAPLG00000007251	Tektin
ENSAPLT00000014293	25.1396	6.26284	2.131	0.000235362	0.00315617	TRUE	ENSAPLG00000013705	Plexin-like fold||Nidogen, extracellular domain||Plexin
ENSAPLT00000009244	2.22111	0.290471	3.05513	0.000236488	0.00317016	TRUE	ENSAPLG00000008870	Sulfotransferase domain
ENSAPLT00000007490	10.7801	1.90984	2.61512	0.000236894	0.00317227	TRUE	ENSAPLG00000007195	Peptidase S1, trypsin family, active site||Kringle||SRCR domain||SRCR-like domain||Peptidase S1||Peptidase S1A, chymotrypsin-type
ENSAPLT00000009001	1.86468	13.3799	-2.69881	0.000237696	0.00317969	TRUE	ENSAPLG00000008650	Sterile alpha motif domain||PDZ domain||Sterile alpha motif, type 2||Sterile alpha motif, type 1
ENSAPLT00000014554	4.98583	24.7489	-2.18937	0.000237903	0.00318024	TRUE	ENSAPLG00000013974	HnRNP R/Q splicing factor||RNA recognition motif domain, eukaryote||RNA recognition motif domain
ENSAPLT00000016885	25.7625	6.15814	2.17493	0.000237834	0.00318024	TRUE	ENSAPLG00000016188	Ninjurin
ENSAPLT00000014500	0.374617	0	6.78757	0.000243908	0.00324804	TRUE	ENSAPLG00000013913	-
ENSAPLT00000009915	2.12	0.158134	3.85611	0.000245032	0.00326042	TRUE	ENSAPLG00000009501	Protein kinase domain||Tyrosine-protein kinase, active site||Band 4.1 domain||Serine-threonine/tyrosine-protein kinase catalytic domain||Serine/threonine/dual specificity protein kinase, catalytic domain||Focal adhesion kinase, targeting (FAT) domain||Tyrosine-protein kinase, catalytic domain
ENSAPLT00000014209	0.375657	0	6.83038	0.000245093	0.00326042	TRUE	ENSAPLG00000013643	Homeodomain, metazoa||Homeobox domain||Helix-turn-helix motif||Homeobox protein, antennapedia type||Homeobox protein, antennapedia type, conserved site||Homeobox, conserved site
ENSAPLT00000013171	2.46716	0.122699	4.41814	0.00024716	0.00328221	TRUE	ENSAPLG00000012659	-
ENSAPLT00000013463	0.12114	1.72983	-3.70296	0.000247418	0.0032845	TRUE	ENSAPLG00000012916	-
ENSAPLT00000009664	1.09125	15.1173	-3.65379	0.000249398	0.00330736	TRUE	ENSAPLG00000009222	I/LWEQ domain
ENSAPLT00000013789	13.912	2.62629	2.5165	0.000253852	0.00335596	TRUE	ENSAPLG00000013114	Peptidase M13, N-terminal domain||Peptidase M13, C-terminal domain
ENSAPLT00000006378	26.7761	5.84991	2.30466	0.000255092	0.00337004	TRUE	ENSAPLG00000006077	Peptidase S1, trypsin family, active site||EGF-like, conserved site||CUB domain||EGF-like calcium-binding domain||Epidermal growth factor-like domain||EGF-like calcium-binding, conserved site||EGF-type aspartate/asparagine hydroxylation site||Sushi/SCR/CCP domain||Peptidase S1A, chymotrypsin-type||Peptidase S1
ENSAPLT00000010928	4.2726	0.617417	2.91391	0.000258788	0.00341297	TRUE	ENSAPLG00000010505	-
ENSAPLT00000010186	5.45443	0.821663	2.86019	0.0002612	0.00344123	TRUE	ENSAPLG00000009676	ATPase, dynein-related, AAA domain||Cysteine peptidase, histidine active site||Dynein heavy chain, domain-2||Dynein heavy chain domain||Dynein heavy chain, domain-1
ENSAPLT00000014213	1.44192	0.151094	3.37698	0.000265024	0.00348562	TRUE	ENSAPLG00000013630	Cysteine peptidase, histidine active site||Peptidase C1A, papain C-terminal||Proteinase inhibitor I29, cathepsin propeptide||Cysteine peptidase, cysteine active site||Cysteine peptidase, asparagine active site
ENSAPLT00000008960	3.84327	0.555948	2.89092	0.000266214	0.00349766	TRUE	ENSAPLG00000008616	EGF-like, conserved site||EGF-like calcium-binding domain||EGF-like domain, extracellular||EGF-type aspartate/asparagine hydroxylation site||Laminin G domain||VWC out||von Willebrand factor, type C||Epidermal growth factor-like domain||EGF-like calcium-binding, conserved site
ENSAPLT00000009058	0.303228	0	6.51997	0.000269228	0.00353201	TRUE	ENSAPLG00000008693	Tumour necrosis factor domain
ENSAPLT00000003840	0.29307	0	6.46231	0.000277027	0.00362481	TRUE	ENSAPLG00000003764	-
ENSAPLT00000002795	9.01331	1.48132	2.70867	0.000277315	0.00362734	TRUE	ENSAPLG00000002771	Zinc finger, C3HC4 RING-type||Zinc finger, RING-type||SPRY domain||Zinc finger, B-box||Zinc finger, B-box, chordata||U box domain||B30.2/SPRY domain||Zinc finger, RING-type, conserved site||Butyrophylin-like||SPRY-associated
ENSAPLT00000016239	11.0541	2.01719	2.56906	0.0002779	0.00363127	TRUE	ENSAPLG00000015584	SOUL haem-binding protein
ENSAPLT00000005285	2.28409	0.219884	3.44113	0.000284011	0.003696	TRUE	ENSAPLG00000005101	Immunoglobulin C1-set||Immunoglobulin/major histocompatibility complex, conserved site||Immunoglobulin-like domain||Immunoglobulin||MHC class II, alpha chain, N-terminal
ENSAPLT00000015213	5.91744	27.8493	-2.11839	0.000284897	0.00370379	TRUE	ENSAPLG00000014603	-
ENSAPLT00000001996	0.304268	0	6.51346	0.000289895	0.0037649	TRUE	ENSAPLG00000002000	PV-1
ENSAPLT00000008616	6.79561	30.3168	-2.03697	0.000290123	0.0037653	TRUE	ENSAPLG00000008283	Pleckstrin homology domain||Ankyrin repeat||Ankyrin repeat-containing domain||Protein kinase C-like, phorbol ester/diacylglycerol-binding domain||Dbl homology (DH) domain
ENSAPLT00000002968	0.309748	0	6.53702	0.000290411	0.00376778	TRUE	ENSAPLG00000002935	ELO family
ENSAPLT00000002330	1.10817	0.0739878	3.97323	0.000293983	0.00381024	TRUE	ENSAPLG00000002116	Zinc finger, MYND-type||SET domain
ENSAPLT00000013759	1.07406	8.52987	-2.88329	0.000295221	0.00382241	TRUE	ENSAPLG00000013219	Zinc finger, C2H2-like||Zinc finger, C2H2
ENSAPLT00000008348	6.41452	0.214404	5.03044	0.000297983	0.00385166	TRUE	ENSAPLG00000008054	-
ENSAPLT00000002523	0.301149	0	6.49376	0.000298264	0.00385326	TRUE	ENSAPLG00000002510	-
ENSAPLT00000008360	5.15337	0.804985	2.81431	0.000302169	0.00389289	TRUE	ENSAPLG00000008061	Butyrophylin-like||SPRY-associated||SPRY domain||B30.2/SPRY domain
ENSAPLT00000014236	0.322505	0	6.61882	0.000303479	0.00390557	TRUE	ENSAPLG00000013669	Helix-turn-helix motif||Homeobox domain||Homeobox, conserved site||Homeobox protein, antennapedia type, conserved site||Homeobox protein, antennapedia type||POU domain||Homeodomain, metazoa
ENSAPLT00000008286	0.890408	6.46917	-2.73426	0.00030782	0.00394818	TRUE	ENSAPLG00000007989	Sugar/inositol transporter||Major facilitator superfamily domain||Sugar transporter, conserved site||Major facilitator superfamily||General substrate transporter
ENSAPLT00000002772	1.69119	0.223003	3.03085	0.000318805	0.00406685	TRUE	ENSAPLG00000002709	PLAC||Peptidase M12B, ADAM-TS||Peptidase M12B, ADAM/reprolysin||Peptidase M12B, propeptide||ADAM-TS Spacer 1||Thrombospondin, type 1 repeat||ADAM, cysteine-rich
ENSAPLT00000004610	0.113581	1.88773	-3.89083	0.000319981	0.00407686	TRUE	ENSAPLG00000004492	Peptidase S26A, signal peptidase I, serine active site||Major facilitator superfamily||Sugar transporter, conserved site||Major facilitator superfamily domain||Synaptic vesicle protein SV2
ENSAPLT00000008226	0.483758	3.92419	-2.88083	0.00032619	0.00414768	TRUE	ENSAPLG00000007926	GPCR, family 3, C-terminal
ENSAPLT00000015862	0.504594	0.0182371	4.6594	0.000327516	0.00416317	TRUE	ENSAPLG00000015200	Sodium:neurotransmitter symporter, orphan||Sodium:dicarboxylate symporter||Sodium:neurotransmitter symporter
ENSAPLT00000013710	0.29255	0	6.45282	0.000334287	0.00423787	TRUE	ENSAPLG00000013173	Blue (type 1) copper protein, binding site||Dienelactone hydrolase
ENSAPLT00000001568	5.77494	0.949842	2.73355	0.000335549	0.00425118	TRUE	ENSAPLG00000001578	Protease-activated receptor||G protein-coupled receptor, rhodopsin-like||OGR1 sphingosylphosphorylcholine receptor||G protein-coupled receptor 40-related receptor||Platelet-activating factor receptor||GPCR, rhodopsin-like, 7TM||Psychosine receptor||Angiotensin II receptor family||CXC chemokine receptor 4
ENSAPLT00000008797	0.769788	0.0385533	4.3769	0.000337549	0.00426946	TRUE	ENSAPLG00000008432	EF-Hand 1, calcium-binding site||EF-hand domain
ENSAPLT00000002975	11.7981	1.86217	2.76063	0.000340277	0.00429404	TRUE	ENSAPLG00000002939	Multicopper oxidase, copper-binding site||EF-Hand 1, calcium-binding site||Immunoglobulin subtype||Immunoglobulin V-set domain||Immunoglobulin||Immunoglobulin subtype 2||Immunoglobulin-like domain||EF-hand domain||Immunoglobulin I-set
ENSAPLT00000009324	0.301149	0	6.50452	0.000342101	0.00430872	TRUE	ENSAPLG00000008813	Cadherin||Dystroglycan-type cadherin-like||Cadherin conserved site
ENSAPLT00000016399	6.7099	29.3819	-2.01288	0.00034227	0.00430925	TRUE	ENSAPLG00000015696	Tyrosine-protein kinase, catalytic domain||Doublecortin domain||Serine/threonine/dual specificity protein kinase, catalytic domain||Serine-threonine/tyrosine-protein kinase catalytic domain||Serine/threonine-protein kinase, active site||Protein kinase domain||Protein kinase, ATP binding site
ENSAPLT00000008531	28.1619	7.59542	2.01327	0.000345654	0.00434599	TRUE	ENSAPLG00000008190	Tyrosine-protein kinase, catalytic domain||Serine/threonine/dual specificity protein kinase, catalytic domain||Serine/threonine-protein kinase, active site||Serine-threonine/tyrosine-protein kinase catalytic domain||Protein kinase domain||Protein kinase, ATP binding site||POLO box duplicated domain
ENSAPLT00000005981	0.575463	0.028915	4.3385	0.000350322	0.00439474	TRUE	ENSAPLG00000005790	Histamine H3 receptor
ENSAPLT00000004073	6.16548	0.969638	2.79832	0.000350844	0.00439985	TRUE	ENSAPLG00000003959	Wnt||Wnt protein, conserved site||Wnt-4 protein
ENSAPLT00000005006	0	0.3629	-6.66278	0.000352718	0.00442045	TRUE	ENSAPLG00000004863	Complement C1q protein
ENSAPLT00000009471	0.102383	1.42424	-3.63955	0.00035402	0.00443097	TRUE	ENSAPLG00000009093	-
ENSAPLT00000004735	0.304788	0	6.53349	0.000367557	0.00456906	TRUE	ENSAPLG00000004616	GPCR, rhodopsin-like, 7TM||Cysteinyl leukotriene receptor||G protein-coupled receptor, rhodopsin-like||Angiotensin II receptor family||Neuropeptide B/W receptor family||Protease-activated receptor||Prolactin-releasing peptide receptor
ENSAPLT00000004185	0.0278754	1.46912	-5.53113	0.000372635	0.00462318	TRUE	ENSAPLG00000004055	-
ENSAPLT00000003918	0.699721	5.10171	-2.73445	0.000374332	0.00464273	TRUE	ENSAPLG00000003819	Biliverdin reductase A||Oxidoreductase, N-terminal||Biliverdin reductase, catalytic
ENSAPLT00000014357	0.734636	0.0547112	3.74169	0.000386875	0.00477973	TRUE	ENSAPLG00000013788	Beta/gamma crystallin
ENSAPLT00000000655	0.277952	3.06133	-3.34366	0.00038789	0.00479073	TRUE	ENSAPLG00000000603	Neurexin/syndecan/glycophorin C||Laminin G domain
ENSAPLT00000000735	2.1036	0.285793	2.97292	0.00038998	0.0048088	TRUE	ENSAPLG00000000757	Neuropeptide B/W receptor family||G protein-coupled receptor, rhodopsin-like||GPCR, rhodopsin-like, 7TM||Angiotensin II receptor family||Bradykinin receptor B1||Chemokine receptor family||Anaphylatoxin chemotactic receptor family||Bradykinin receptor B2||Bradykinin receptor family
ENSAPLT00000011367	0.606457	0.0273556	4.38335	0.000394282	0.00484569	TRUE	ENSAPLG00000010845	Uncharacterised domain, cysteine-rich||von Willebrand factor, type D domain||VWC out||von Willebrand factor, type C||Fibronectin, type I||Cystine knot, C-terminal||Trypsin Inhibitor-like, cysteine rich domain
ENSAPLT00000005630	0.284991	0	6.43017	0.000398761	0.00488718	TRUE	ENSAPLG00000005438	Na+/H+ exchanger||Cation/H+ exchanger||Sodium:dicarboxylate symporter||Na+/H+ exchanger, isoform 2 (NHE2)
ENSAPLT00000013332	0.0659089	0.748195	-3.29938	0.000400408	0.0049011	TRUE	ENSAPLG00000012811	Exonuclease||Exonuclease, RNase T/DNA polymerase III
ENSAPLT00000009027	6.39615	1.04519	2.75477	0.00040316	0.00492848	TRUE	ENSAPLG00000008655	Lipid-binding serum glycoprotein, N-terminal||Lipid-binding serum glycoprotein, C-terminal
ENSAPLT00000011130	0.383454	0	6.83251	0.000411985	0.00502354	TRUE	ENSAPLG00000010676	Insulin||Insulin, conserved site||Insulin family||Insulin-like
ENSAPLT00000001653	3.43865	0.469723	2.95753	0.000412696	0.00503061	TRUE	ENSAPLG00000001660	Homeodomain, metazoa||POU domain||Homeobox, conserved site||Helix-turn-helix motif||Homeobox domain
ENSAPLT00000007017	1.09021	0.103423	3.52019	0.000420023	0.00510206	TRUE	ENSAPLG00000006747	C2 domain||Synaptotagmin
ENSAPLT00000009682	0.682004	0.0567903	3.66008	0.000421212	0.00511489	TRUE	ENSAPLG00000009277	Tyrosine-protein kinase, catalytic domain||Serine-threonine/tyrosine-protein kinase catalytic domain||Serine/threonine/dual specificity protein kinase, catalytic domain||Protein kinase, ATP binding site||Tyrosine-protein kinase, active site||Protein kinase domain||Tyrosine-protein kinase, receptor class III, conserved site
ENSAPLT00000016674	0.292031	0	6.44314	0.000423568	0.00514023	TRUE	ENSAPLG00000015983	Sulfotransferase domain
ENSAPLT00000010670	1.46483	0.203726	2.94338	0.000426302	0.0051685	TRUE	ENSAPLG00000010249	Transforming growth factor-beta, C-terminal
ENSAPLT00000003461	3.77864	0.571304	2.85211	0.000437155	0.00528004	TRUE	ENSAPLG00000003338	PLAT/LH2 domain||Lipoxygenase, conserved site||Lipoxygenase, C-terminal||Lipoxygenase, iron binding site||Lipoxygenase, mammalian
ENSAPLT00000010331	2.47794	0.391295	2.77844	0.000441428	0.00532493	TRUE	ENSAPLG00000009930	-
ENSAPLT00000009938	1.64824	0.213365	3.05276	0.000444102	0.00535214	TRUE	ENSAPLG00000009550	Prostanoid receptor||Platelet-activating factor receptor||GPCR, rhodopsin-like, 7TM||Growth hormone secretagogue receptor type 1||Neuropeptide B/W receptor family||G protein-coupled receptor, rhodopsin-like
ENSAPLT00000007428	0.506153	0.0182371	4.65008	0.000446075	0.00536747	TRUE	ENSAPLG00000007145	Myc-type, basic helix-loop-helix (bHLH) domain||Flagellar hook-length control protein FliK
ENSAPLT00000016172	0	10.5593	-11.6029	0.000450882	0.00541172	TRUE	ENSAPLG00000015519	Zinc finger, C2H2||DZF domain||Zinc finger, C2H2-like||Zinc finger, U1-type
ENSAPLT00000004595	1.71727	0.168812	3.47311	0.00046227	0.00552245	TRUE	ENSAPLG00000004482	Immunoglobulin V-set domain||Immunoglobulin subtype||Immunoglobulin-like domain
ENSAPLT00000011779	0.320946	2.85709	-2.99048	0.000465439	0.0055526	TRUE	ENSAPLG00000011318	Immunoglobulin V-set domain||Immunoglobulin subtype||Immunoglobulin-like domain||Myelin P0 protein related||Immunoglobulin subtype 2
ENSAPLT00000007083	11.4198	2.28474	2.44375	0.000465673	0.00555272	TRUE	ENSAPLG00000006826	Rho GTPase-activating protein domain
ENSAPLT00000016412	0	0.313149	-6.46071	0.000469189	0.00558942	TRUE	ENSAPLG00000015748	Neuropeptide B/W receptor family||G protein-coupled receptor, rhodopsin-like||GPCR, rhodopsin-like, 7TM||Mu opioid receptor||Opioid receptor||Neuropeptide Y receptor family||Chemokine receptor family||Somatostatin receptor family||Galanin receptor family
ENSAPLT00000010386	0.274313	0	6.36259	0.000485876	0.00575244	TRUE	ENSAPLG00000009982	Zinc finger, C3HC4 RING-type||Zinc finger, RING-CH-type
ENSAPLT00000011621	24.594	6.62782	2.00904	0.000497248	0.00586568	TRUE	ENSAPLG00000011129	Protein kinase C-like, phorbol ester/diacylglycerol-binding domain||C1-like||Diacylglycerol/phorbol-ester binding||Zinc finger, RING-type||Sterile alpha motif domain||Diacylglycerol kinase, catalytic domain||Diacylglycerol kinase, accessory domain||Sterile alpha motif, type 2||Sterile alpha motif, type 1||Pleckstrin homology domain
ENSAPLT00000001192	3.3382	0.435328	3.02151	0.000498278	0.00587386	TRUE	ENSAPLG00000001174	Tissue factor
ENSAPLT00000008291	0.305827	0	6.53791	0.000503445	0.00592383	TRUE	ENSAPLG00000007972	Fibronectin type III
ENSAPLT00000009914	2.54357	0.400933	2.79963	0.000508879	0.00597492	TRUE	ENSAPLG00000009524	-
ENSAPLT00000007126	0.283432	0	6.40071	0.000513375	0.00602217	TRUE	ENSAPLG00000006873	Leucine-rich repeat-containing N-terminal||Cysteine-rich flanking region, C-terminal||Leucine-rich repeat||Leucine-rich repeat, typical subtype
ENSAPLT00000013577	3.71197	0.53639	2.94929	0.000519052	0.00608133	TRUE	ENSAPLG00000013017	Rel homology domain||Angiotensin II receptor type 2||IPT domain||Nuclear factor of activated T cells (NFAT)
ENSAPLT00000007030	0.275873	0	6.38506	0.00052074	0.00609551	TRUE	ENSAPLG00000006780	Immunoglobulin||MHC class I alpha chain, alpha1 alpha2 domains||Immunoglobulin/major histocompatibility complex, conserved site||Immunoglobulin-like domain||Immunoglobulin C1-set
ENSAPLT00000010284	2.79629	0.360821	3.03036	0.000526997	0.00616122	TRUE	ENSAPLG00000009788	Polycystic kidney disease type 2 protein||Ion transport domain
ENSAPLT00000001415	2.07493	0.251398	3.12721	0.000531096	0.00619969	TRUE	ENSAPLG00000001419	-
ENSAPLT00000002688	2.50426	0.408492	2.73309	0.000534475	0.00622774	TRUE	ENSAPLG00000002626	Plexin||Plexin-like fold||Sema domain
ENSAPLT00000008209	0.275353	0	6.3867	0.000537218	0.006254	TRUE	ENSAPLG00000007850	Leucine-rich repeat, ribonuclease inhibitor subtype
ENSAPLT00000014736	6.19242	0.959198	2.84256	0.0005393	0.00627251	TRUE	ENSAPLG00000014113	Dynein heavy chain, domain-1||AAA+ ATPase domain||Dynein heavy chain domain||Dynein heavy chain, domain-2||ATPase, dynein-related, AAA domain
ENSAPLT00000004677	0.244879	1.97735	-2.88781	0.000544406	0.00631898	TRUE	ENSAPLG00000004508	Vinculin-binding site-containing domain||I/LWEQ domain
ENSAPLT00000012039	5.22911	0.826623	2.757	0.000544176	0.00631898	TRUE	ENSAPLG00000011459	Type-2 ice-structuring protein||C-type lectin||Eosinophil major basic protein||C-type lectin, conserved site||Ricin B lectin domain||Fibronectin, type II, collagen-binding
ENSAPLT00000014064	0.53091	0.0375137	3.84392	0.000545568	0.00633004	TRUE	ENSAPLG00000013505	-
ENSAPLT00000001028	0.375657	0	6.78435	0.000546285	0.00633644	TRUE	ENSAPLG00000001039	Immunoglobulin C1-set||Immunoglobulin V-set domain||Immunoglobulin||Immunoglobulin subtype 2||Immunoglobulin subtype||Immunoglobulin-like domain
ENSAPLT00000009232	0.273274	0	6.36585	0.0005485	0.00635444	TRUE	ENSAPLG00000008874	Transthyretin/hydroxyisourate hydrolase, superfamily||Transthyretin, thyroxine binding site||Transthyretin, conserved site||Transthyretin/hydroxyisourate hydrolase
ENSAPLT00000001939	10.4234	2.03126	2.4741	0.000575804	0.00660278	TRUE	ENSAPLG00000001944	Connexin, conserved site||Gap junction alpha-6 protein (Cx45)||Connexin||Connexin, N-terminal
ENSAPLT00000010122	1.07042	0.139377	3.01926	0.000577994	0.00662402	TRUE	ENSAPLG00000009724	EF-hand domain||EF-Hand 1, calcium-binding site||Spectrin repeat||Spectrin/alpha-actinin||Growth-arrest-specific protein 2 domain
ENSAPLT00000002633	0.265195	0	6.31927	0.000578766	0.0066289	TRUE	ENSAPLG00000002611	Leucine-rich repeat, typical subtype||AAA+ ATPase domain||Leucine-rich repeat||Leucine-rich repeat, ribonuclease inhibitor subtype||NACHT nucleoside triphosphatase||MHC class II transactivator
ENSAPLT00000014482	0.0375137	0.566106	-3.69509	0.000581863	0.00665443	TRUE	ENSAPLG00000013868	RNA recognition motif domain||Exonuclease
ENSAPLT00000016126	5.49283	0.950362	2.65101	0.000583159	0.00666726	TRUE	ENSAPLG00000015482	Protein of unknown function DUF1669
ENSAPLT00000005187	0.747913	0.0562706	3.79491	0.000589831	0.00673349	TRUE	ENSAPLG00000005019	Interleukin-1 receptor type I/II||Toll/interleukin-1 receptor homology (TIR) domain||Immunoglobulin subtype||Immunoglobulin-like domain||GPCR fungal pheromone mating factor, STE2||Immunoglobulin subtype 2
ENSAPLT00000002514	0.0369939	3.19524	-6.0821	0.000593081	0.00675889	TRUE	ENSAPLG00000002497	C2 domain||Synaptotagmin
ENSAPLT00000016396	0.499915	0.0192766	4.65514	0.00060978	0.00690567	TRUE	ENSAPLG00000015707	Arf GTPase activating protein||Pleckstrin homology domain
ENSAPLT00000012090	1.11705	0.159173	2.92173	0.000612491	0.00692818	TRUE	ENSAPLG00000011622	-
ENSAPLT00000010129	0.792986	0.0455926	4.11468	0.000613594	0.00693861	TRUE	ENSAPLG00000009731	Alpha-hydroxy acid dehydrogenase, FMN-dependent||FMN-dependent alpha-hydroxy acid dehydrogenase, active site||FMN-dependent dehydrogenase
ENSAPLT00000003223	0.796906	0.0638297	3.64144	0.000616976	0.00696647	TRUE	ENSAPLG00000003182	Proteinase inhibitor I1, Kazal metazoa||Follistatin-like, N-terminal||Factor I / membrane attack complex||Kazal domain
ENSAPLT00000004793	0.047152	0.683326	-3.64384	0.000617148	0.00696647	TRUE	ENSAPLG00000004665	AT hook-like||Orphan nuclear receptor, HMR type||WH2 domain||5-Hydroxytryptamine 6 receptor||Paxillin
ENSAPLT00000013196	1.35385	8.99383	-2.58996	0.000621009	0.00699973	TRUE	ENSAPLG00000012684	-
ENSAPLT00000001136	2.99109	0.410052	2.99026	0.000629115	0.00708277	TRUE	ENSAPLG00000001153	Galanin receptor family||Bradykinin receptor family||Angiotensin II receptor family||Anaphylatoxin chemotactic receptor family||GPCR, rhodopsin-like, 7TM||C5a1/C5a2 anaphylatoxin chemotactic receptor||G protein-coupled receptor, rhodopsin-like||Neuropeptide B/W receptor family||Protease-activated receptor
ENSAPLT00000000653	2.37348	0.399894	2.67955	0.000629749	0.00708573	TRUE	ENSAPLG00000000582	Collagen triple helix repeat
ENSAPLT00000003698	0.272234	0	6.34541	0.00063673	0.00715588	TRUE	ENSAPLG00000003625	Peptidase M14, carboxypeptidase A
ENSAPLT00000006462	0.337623	2.644	-2.83822	0.000643744	0.00721318	TRUE	ENSAPLG00000006226	G protein-coupled receptor, rhodopsin-like||Leucine-rich repeat, typical subtype||Leucine-rich repeat-containing N-terminal||GPCR, rhodopsin-like, 7TM||Glycoprotein hormone receptor family||Relaxin receptor||Low-density lipoprotein (LDL) receptor class A, conserved site||Leucine-rich repeat||Low-density lipoprotein (LDL) receptor class A repeat
ENSAPLT00000011401	1.11341	0.0638297	4.09685	0.000648422	0.00725112	TRUE	ENSAPLG00000010956	Fibronectin type III
ENSAPLT00000001705	0.0771066	0.984757	-3.50417	0.000651705	0.00728358	TRUE	ENSAPLG00000001712	-
ENSAPLT00000012593	0.521271	0.028915	4.20062	0.000654953	0.00730496	TRUE	ENSAPLG00000012071	Orphan nuclear receptor||Orphan nuclear receptor, NURR type||Ecdysteroid receptor||Steroid hormone receptor||Nuclear hormone receptor, ligand-binding, core||Alpha-catenin
ENSAPLT00000011372	10.1868	2.0297	2.44076	0.000659841	0.00734878	TRUE	ENSAPLG00000010855	GPCR, family 2, corticotropin releasing factor receptor||GPCR, family 2, secretin-like||GPCR, family 2, growth hormone-releasing hormone receptor||GPCR, family 2, extracellular hormone receptor domain||GPCR, family 2, vasoactive intestinal peptide receptor 2||GPCR, family 2, vasoactive intestinal peptide receptor 1||GPCR, family 2, secretin-like, conserved site||GPCR, family 2, vasoactive intesti…
ENSAPLT00000000747	0.192766	2.69895	-3.62806	0.000671456	0.00744224	TRUE	ENSAPLG00000000770	Glycosyl transferase, family 31
ENSAPLT00000010219	0	0.647416	-7.52655	0.000673919	0.0074624	TRUE	ENSAPLG00000009822	Oxysterol-binding protein
ENSAPLT00000014976	0.444684	0.0182371	4.42029	0.000673938	0.0074624	TRUE	ENSAPLG00000014377	Leucine-rich repeat||Cysteine-rich flanking region, C-terminal||Leucine-rich repeat, typical subtype
ENSAPLT00000001173	1.52966	0.175331	3.19333	0.000681368	0.00753227	TRUE	ENSAPLG00000001088	Tropomyosin||Plectin repeat||Spectrin/alpha-actinin||Spectrin repeat
ENSAPLT00000012517	1.58205	0.24072	2.80295	0.000687748	0.00759245	TRUE	ENSAPLG00000012037	Small GTPase superfamily, Rho type||Small GTPase superfamily, Rab type||Small GTP-binding protein domain||Ran GTPase||Small GTPase superfamily||Mitochondrial Rho-like||Small GTPase superfamily, Ras type
ENSAPLT00000004306	5.79255	0.823504	2.88987	0.000709599	0.00779419	TRUE	ENSAPLG00000004204	-
ENSAPLT00000006023	4.39161	20.5848	-2.10717	0.000714218	0.00783463	TRUE	ENSAPLG00000005775	Zinc finger, U1-type||Zinc finger, C2H2-like||Wilm's tumour protein, N-terminal||Zinc finger, BED-type||Zinc finger, C2H2
ENSAPLT00000005844	3.36415	17.335	-2.23146	0.000723095	0.00791521	TRUE	ENSAPLG00000005646	Peptidase C19, ubiquitin carboxyl-terminal hydrolase||Ubiquitin specific protease, conserved site||Ubiquitin specific protease domain
ENSAPLT00000005070	0.0283952	0.48248	-3.83617	0.000726997	0.0079443	TRUE	ENSAPLG00000004907	-
ENSAPLT00000007808	38.628	3.32133	3.61628	0.000733092	0.00800177	TRUE	ENSAPLG00000007508	Peptidase C19, ubiquitin carboxyl-terminal hydrolase||Ubiquitin specific protease, conserved site||Ubiquitin specific protease domain
ENSAPLT00000008338	0	0.784193	-7.76843	0.000734647	0.00801418	TRUE	ENSAPLG00000008039	-
ENSAPLT00000007631	2.58396	0.400413	2.80144	0.000755597	0.00819373	TRUE	ENSAPLG00000007324	Homeobox domain||Helix-turn-helix motif
ENSAPLT00000009856	18.2329	4.58508	2.1267	0.000759851	0.0082352	TRUE	ENSAPLG00000009466	Zinc finger, C2H2||Zinc finger, U1-type
ENSAPLT00000016709	0.993311	0.130778	3.02203	0.000766648	0.00828308	TRUE	ENSAPLG00000016021	CARD domain||Orn/DAP/Arg decarboxylase 2, pyridoxal-phosphate binding site
ENSAPLT00000006962	0.276912	0	6.37806	0.000785291	0.00846065	TRUE	ENSAPLG00000006707	Olfactomedin-like
ENSAPLT00000002491	0.64553	0.0547112	3.56359	0.000800234	0.0086026	TRUE	ENSAPLG00000002481	TNFR/NGFR cysteine-rich region||EGF-like, conserved site
ENSAPLT00000013657	0.537429	0.0375137	3.84747	0.000800263	0.0086026	TRUE	ENSAPLG00000013118	-
ENSAPLT00000000723	0.266234	0	6.34435	0.000803324	0.00862825	TRUE	ENSAPLG00000000745	Melanocortin/ACTH receptor||G protein-coupled receptor, rhodopsin-like||Olfactory receptor||GPCR, rhodopsin-like, 7TM
ENSAPLT00000005304	0.542627	3.85096	-2.69165	0.000812069	0.00871484	TRUE	ENSAPLG00000005140	POU domain||POU-specific||Homeobox domain
ENSAPLT00000003761	0.217003	1.60949	-2.75905	0.000817728	0.0087682	TRUE	ENSAPLG00000003686	Dynactin subunit p22
ENSAPLT00000011431	0.265715	0	6.30946	0.000824659	0.00882658	TRUE	ENSAPLG00000010941	Cytochrome P450, E-class, group I, CYP1||Cytochrome P450, conserved site||Cytochrome P450, E-class, group I||Cytochrome P450, E-class, group IV||Cytochrome P450
ENSAPLT00000005865	3.25269	0.570265	2.64647	0.000826226	0.00883805	TRUE	ENSAPLG00000005677	EF-Hand 1, calcium-binding site||EF-hand domain
ENSAPLT00000006865	1.87068	0.219884	3.14391	0.000826318	0.00883805	TRUE	ENSAPLG00000006621	Bradykinin receptor family||Cysteinyl leukotriene receptor 2||Cysteinyl leukotriene receptor||Angiotensin II receptor family||GPCR, rhodopsin-like, 7TM||Prostanoid receptor||Platelet-activating factor receptor||G protein-coupled receptor, rhodopsin-like||Cysteinyl leukotriene receptor 1
ENSAPLT00000001341	0.255557	0	6.28062	0.000834081	0.0089012	TRUE	ENSAPLG00000001352	Lipid-binding serum glycoprotein, C-terminal
ENSAPLT00000002593	4.1337	19.49	-2.11622	0.000840559	0.00895533	TRUE	ENSAPLG00000002568	EGF-like, laminin||Laminin B, subgroup||EGF-like, conserved site||Epidermal growth factor-like domain||Laminin B type IV
ENSAPLT00000005263	6.56269	1.19084	2.5622	0.000852208	0.00904928	TRUE	ENSAPLG00000005087	Vitamin D receptor||Zinc finger, nuclear hormone receptor-type||Nuclear hormone receptor, ligand-binding, core||Steroid hormone receptor||Peroxisome proliferator-activated receptor
ENSAPLT00000003851	3.21857	0.557508	2.63663	0.000854633	0.00906754	TRUE	ENSAPLG00000003773	-
ENSAPLT00000015037	1.50494	0.220924	2.84069	0.000856488	0.00908466	TRUE	ENSAPLG00000014431	Olfactomedin-like||GPCR, family 2, latrophilin
ENSAPLT00000003965	0.490797	3.34297	-2.63583	0.000857698	0.00909497	TRUE	ENSAPLG00000003881	-
ENSAPLT00000012238	0.432209	0	6.99047	0.00085979	0.00911211	TRUE	ENSAPLG00000011748	-
ENSAPLT00000015344	0	0.260517	-6.16844	0.000872825	0.0092171	TRUE	ENSAPLG00000014630	Tropomyosin||Sterile alpha motif domain||Sterile alpha motif, type 2||Sterile alpha motif, type 1
ENSAPLT00000009796	2.65167	14.1482	-2.29538	0.000876793	0.00924634	TRUE	ENSAPLG00000009415	Immunoglobulin-like domain||Immunoglobulin I-set||Immunoglobulin subtype||Immunoglobulin subtype 2||Immunoglobulin
ENSAPLT00000016950	0.273274	0	6.34181	0.000887077	0.0093316	TRUE	ENSAPLG00000016243	Fibronectin type III||Short hematopoietin receptor, family 1, conserved site
ENSAPLT00000007185	0.279793	0	6.38841	0.000894788	0.00940498	TRUE	ENSAPLG00000006904	Short-chain dehydrogenase/reductase SDR||Glucose/ribitol dehydrogenase
ENSAPLT00000011298	0.52935	4.44962	-2.91623	0.000898676	0.00944066	TRUE	ENSAPLG00000010854	IL-1 family/FGF family||Fibroblast growth factor family
ENSAPLT00000007291	0.40873	0.0192766	4.355	0.000910972	0.00954626	TRUE	ENSAPLG00000007003	B-box, C-terminal||B30.2/SPRY domain||Fibronectin type III||SPRY domain
ENSAPLT00000005360	3.66062	0.659371	2.58177	0.000912687	0.00955639	TRUE	ENSAPLG00000005192	EGF-like domain, extracellular||Laminin, N-terminal||Epidermal growth factor-like domain||EGF-like calcium-binding domain||EGF-like, laminin||EGF-like, conserved site
ENSAPLT00000013595	0.751551	0.094304	3.10464	0.000916714	0.00959332	TRUE	ENSAPLG00000013062	Phox homologous domain
ENSAPLT00000012561	6.50689	1.23512	2.52805	0.000919849	0.00962087	TRUE	ENSAPLG00000012074	Homeodomain, metazoa||ATPase, alpha/beta subunit, nucleotide-binding domain, active site||POU domain||Homeobox protein Pitx/unc30||OAR domain||Homeobox, conserved site||Homeobox domain
ENSAPLT00000012779	0.758071	0.076067	3.43174	0.000921323	0.00963103	TRUE	ENSAPLG00000012263	C-type lectin, conserved site||Fibronectin, type II, collagen-binding||C-type lectin||Type-2 ice-structuring protein||Eosinophil major basic protein
ENSAPLT00000012523	2.94318	0.529632	2.59141	0.000939468	0.00979665	TRUE	ENSAPLG00000012033	Fibronectin type III
ENSAPLT00000010967	1.31714	0.127659	3.41241	0.00094582	0.00985216	TRUE	ENSAPLG00000010538	Sulfotransferase domain
ENSAPLT00000011847	0.711958	4.72686	-2.62569	0.000952153	0.00991005	TRUE	ENSAPLG00000011379	-
ENSAPLT00000015875	0.513192	0.0273556	4.18199	0.000957647	0.00995101	TRUE	ENSAPLG00000015240	Cytochrome c oxidase, subunit 8
ENSAPLT00000010632	0.667925	0.0455926	3.83764	0.000959672	0.00996665	TRUE	ENSAPLG00000010199	Exocyst complex component Sec6
ENSAPLT00000003597	0.0659089	0.644772	-3.09006	0.000974859	0.0101079	TRUE	ENSAPLG00000003458	ATPase, dynein-related, AAA domain||Dynein heavy chain, domain-1||AAA+ ATPase domain||Dynein heavy chain domain||Cysteine peptidase, histidine active site||Dynein heavy chain, domain-2
ENSAPLT00000003328	16.5584	4.1326	2.12968	0.000975924	0.0101162	TRUE	ENSAPLG00000003264	SH3-binding, glutamic acid-rich protein
ENSAPLT00000005488	1.41064	0.0963832	4.02585	0.000987117	0.0102074	TRUE	ENSAPLG00000005321	Major facilitator superfamily||Sodium:dicarboxylate symporter
ENSAPLT00000007236	0	3.94832	-10.1844	0.00100632	0.010364	TRUE	ENSAPLG00000006970	YhhN-like||Heavy-metal-associated, conserved site
ENSAPLT00000007656	10.2572	2.22039	2.32875	0.00101103	0.0104014	TRUE	ENSAPLG00000007378	Fibrinogen, alpha/beta/gamma chain, C-terminal globular domain||Fibrinogen, conserved site
ENSAPLT00000005786	3.16278	0.513994	2.72952	0.00103481	0.0106033	TRUE	ENSAPLG00000005551	Peptidase M14, carboxypeptidase A||Proteinase inhibitor, carboxypeptidase propeptide
ENSAPLT00000007118	0.23628	0	6.15524	0.00104608	0.0107015	TRUE	ENSAPLG00000006857	Epsilon tubulin||Tubulin, conserved site||Tubulin/FtsZ, 2-layer sandwich domain||Alpha tubulin||Tubulin/FtsZ, GTPase domain||Gamma tubulin||Cell division protein FtsZ||Tubulin||Delta tubulin
ENSAPLT00000013907	14.1224	3.36276	2.20094	0.00105348	0.01076	TRUE	ENSAPLG00000013272	Integrin alpha-2||FG-GAP repeat||Integrin alpha beta-propellor||von Willebrand factor, type A||Integrin alpha chain
ENSAPLT00000011573	13.3225	3.03006	2.27694	0.00107591	0.0109424	TRUE	ENSAPLG00000011037	Epidermal growth factor-like domain||Peptidase M12B, propeptide||Peptidase M12B, ADAM/reprolysin||EGF-like domain, extracellular||ADAM, cysteine-rich||Blood coagulation inhibitor, Disintegrin||Disintegrin, conserved site
ENSAPLT00000017017	0.477238	0.0182371	4.59815	0.00107878	0.0109571	TRUE	ENSAPLG00000016302	Zona pellucida domain
ENSAPLT00000004909	1.74982	0.288392	2.72482	0.00109475	0.011084	TRUE	ENSAPLG00000004744	HAD-superfamily hydrolase, subfamily IG, 5'-nucleotidase
ENSAPLT00000012484	0.781788	0.0831063	3.28842	0.00111083	0.0112143	TRUE	ENSAPLG00000011996	Doublecortin domain
ENSAPLT00000007613	0.140936	1.30598	-3.05863	0.0011132	0.0112264	TRUE	ENSAPLG00000007344	-
ENSAPLT00000010079	7.62195	1.5605	2.4138	0.00116545	0.0116703	TRUE	ENSAPLG00000009593	SH3 domain||Protein kinase domain||Tyrosine-protein kinase, active site||Protein kinase, ATP binding site||Spectrin alpha chain, SH3 domain||Serine/threonine/dual specificity protein kinase, catalytic domain||Zinc finger, Btk motif||Variant SH3 domain||Serine-threonine/tyrosine-protein kinase catalytic domain||Pleckstrin homology domain||SH2 domain||Tyrosine-protein kinase, catalytic domain
ENSAPLT00000007537	6.28813	1.24083	2.45973	0.00117223	0.0117229	TRUE	ENSAPLG00000007262	5-lipoxygenase-activating protein||Membrane-associated, eicosanoid/glutathione metabolism (MAPEG) protein
ENSAPLT00000004449	5.3125	1.02123	2.50213	0.00118509	0.0118175	TRUE	ENSAPLG00000004328	IL-1 family/FGF family||Fibroblast growth factor family
ENSAPLT00000009449	0	3.40121	-9.86182	0.00118619	0.0118255	TRUE	ENSAPLG00000009089	EF-Hand 1, calcium-binding site||Rho GTPase-activating protein domain
ENSAPLT00000012469	3.30376	0.564027	2.64365	0.00119686	0.0119163	TRUE	ENSAPLG00000011989	GPCR, rhodopsin-like, 7TM||5-Hydroxytryptamine 6 receptor||G protein-coupled receptor, rhodopsin-like||Neuropeptide B/W receptor family
ENSAPLT00000012951	1.16628	0.111502	3.42913	0.00121776	0.0120993	TRUE	ENSAPLG00000012439	Histone H5||Serpin domain
ENSAPLT00000011828	0	0.272234	-6.21409	0.00124266	0.0122925	TRUE	ENSAPLG00000011369	Glycoside hydrolase, family 1, active site||Glycoside hydrolase, family 1
ENSAPLT00000017123	0.675766	4.28969	-2.55451	0.00124467	0.012306	TRUE	ENSAPLG00000016406	Haemoglobin, alpha||Haemoglobin, beta||Haemoglobin, pi||Globin||Haemoglobin, zeta
ENSAPLT00000015625	0.261037	0	6.2833	0.00125005	0.0123529	TRUE	ENSAPLG00000014998	CD225/Dispanin family
ENSAPLT00000008974	12.5661	2.99282	2.193	0.00125232	0.0123625	TRUE	ENSAPLG00000008590	Immunoglobulin subtype 2||Immunoglobulin||Immunoglobulin-like domain||Immunoglobulin subtype
ENSAPLT00000010765	2.46854	0.414492	2.67095	0.00126954	0.0124881	TRUE	ENSAPLG00000010331	Doublecortin domain||Neuronal migration protein doublecortin, chordata
ENSAPLT00000001070	1.01467	0.156574	2.77073	0.00128254	0.012596	TRUE	ENSAPLG00000001086	GPCR, rhodopsin-like, 7TM||G protein-coupled receptor, rhodopsin-like
ENSAPLT00000004404	1.75398	0.315228	2.58799	0.00128795	0.0126328	TRUE	ENSAPLG00000004256	VIT domain||Inter-alpha-trypsin inhibitor heavy chain, C-terminal||von Willebrand factor, type A
ENSAPLT00000001660	0.180009	1.29191	-2.68672	0.00129404	0.0126722	TRUE	ENSAPLG00000001667	-
ENSAPLT00000008767	0.265715	0	6.35062	0.00131392	0.012835	TRUE	ENSAPLG00000008448	Leucine-rich repeat, typical subtype||Leucine-rich repeat
ENSAPLT00000002924	8.88332	1.60529	2.5811	0.00136167	0.0132172	TRUE	ENSAPLG00000002894	Serine/threonine/dual specificity protein kinase, catalytic domain||Serine/threonine-protein kinase, active site||Serine-threonine/tyrosine-protein kinase catalytic domain||Tyrosine-protein kinase, catalytic domain||Protein kinase domain
ENSAPLT00000008231	4.42809	19.4062	-2.01465	0.00136863	0.0132586	TRUE	ENSAPLG00000007898	Amidase||Amidase, conserved site
ENSAPLT00000011903	0.237839	0	6.15863	0.00137377	0.0132842	TRUE	ENSAPLG00000011432	Prokineticin domain
ENSAPLT00000015499	2.4873	0.475961	2.51771	0.0013734	0.0132842	TRUE	ENSAPLG00000014879	GPCR, rhodopsin-like, 7TM||G protein-coupled receptor, rhodopsin-like||5-Hydroxytryptamine 6 receptor
ENSAPLT00000010372	1.21712	0.168292	2.97099	0.00137697	0.0133118	TRUE	ENSAPLG00000009943	Phosphatidylinositol 3-kinase, C2 domain||Phosphatidylinositol 3-/4-kinase, catalytic domain||Phox homologous domain||Phosphatidylinositol 3/4-kinase, conserved site||Phosphoinositide 3-kinase, accessory (PIK) domain||C2 domain||Phosphatidylinositol 3-kinase Ras-binding (PI3K RBD) domain
ENSAPLT00000002366	0.407691	0.00963832	5.08895	0.00139144	0.0134245	TRUE	ENSAPLG00000002363	G protein-coupled receptor, rhodopsin-like||GPCR, rhodopsin-like, 7TM||Angiotensin II receptor type 1||Angiotensin II receptor type 2||Neuropeptide Y receptor family||Bradykinin receptor B1||Angiotensin II receptor family||Chemokine receptor family||CXC chemokine receptor 4||Bradykinin receptor family
ENSAPLT00000007280	0.227681	0	6.09848	0.0014073	0.01354	TRUE	ENSAPLG00000006897	Extracellular Endonuclease, subunit A||Somatomedin B, chordata||Type I phosphodiesterase/nucleotide pyrophosphatase/phosphate transferase||DNA/RNA non-specific endonuclease||Somatomedin B domain
ENSAPLT00000008678	0.398052	2.77346	-2.68651	0.0014089	0.0135487	TRUE	ENSAPLG00000008350	SH3 domain||FCH domain||Variant SH3 domain
ENSAPLT00000014413	0.7018	0.102383	2.84735	0.0014184	0.013616	TRUE	ENSAPLG00000013832	-
ENSAPLT00000006791	0.752071	0.0729482	3.39531	0.00142452	0.013668	TRUE	ENSAPLG00000006492	Peptidase M14, carboxypeptidase A||Proteinase inhibitor, carboxypeptidase propeptide
ENSAPLT00000001845	0.00963832	0.326426	-4.53215	0.00143041	0.0137071	TRUE	ENSAPLG00000001851	Natriuretic peptide, brain type
ENSAPLT00000008556	1.2012	0.193568	2.70641	0.00143059	0.0137071	TRUE	ENSAPLG00000008214	G-protein beta WD-40 repeat||Protein phosphatase 2A, regulatory subunit PR55||WD40-repeat-containing domain||WD40 repeat, conserved site||G-protein, beta subunit||WD40 repeat
ENSAPLT00000013624	2.21015	0.36786	2.67255	0.00143047	0.0137071	TRUE	ENSAPLG00000013083	Peptidyl-prolyl cis-trans isomerase, FKBP-type, domain
ENSAPLT00000011184	0.234721	0	6.14734	0.00143114	0.0137075	TRUE	ENSAPLG00000010742	C2 domain||Synaptotagmin
ENSAPLT00000001222	2.72494	0.47804	2.64839	0.00145316	0.0138906	TRUE	ENSAPLG00000001232	-
ENSAPLT00000002832	2.95518	14.1362	-2.13832	0.00146132	0.0139477	TRUE	ENSAPLG00000002776	Serine/threonine/dual specificity protein kinase, catalytic domain||Serine/threonine-protein kinase, active site||Serine-threonine/tyrosine-protein kinase catalytic domain||Tyrosine-protein kinase, catalytic domain||Phosphorylase kinase, gamma catalytic subunit||Protein kinase, ATP binding site||Protein kinase domain
ENSAPLT00000001802	1.58781	0.254517	2.77009	0.00152135	0.0144238	TRUE	ENSAPLG00000001808	Potassium channel, voltage-dependent, beta subunit, KCNE
ENSAPLT00000004954	0.452763	0.0364741	3.58579	0.00154404	0.0145935	TRUE	ENSAPLG00000004814	TRM13/UPF0224 family, U11-48K-like CHHC zinc finger domain
ENSAPLT00000009728	0.380335	0.0192766	4.24103	0.00154616	0.0146082	TRUE	ENSAPLG00000009346	EGF-like calcium-binding domain||EGF-type aspartate/asparagine hydroxylation site||Sushi/SCR/CCP domain||EGF-like, conserved site||EGF-like calcium-binding, conserved site||EGF-like domain, extracellular||Epidermal growth factor-like domain
ENSAPLT00000005022	1.07642	6.03544	-2.36831	0.00154966	0.0146341	TRUE	ENSAPLG00000004877	GMP phosphodiesterase, delta subunit
ENSAPLT00000015714	1.64276	8.86981	-2.31317	0.00155122	0.0146452	TRUE	ENSAPLG00000015061	DNA primase, UL52/UL70 type, Herpesviridae||DNA primase, small subunit
ENSAPLT00000011459	0.245398	1.54122	-2.51574	0.0015524	0.0146527	TRUE	ENSAPLG00000011018	Transforming growth factor-beta, C-terminal||Transforming growth factor beta, conserved site||Inhibin, alpha subunit
ENSAPLT00000009364	5.38984	1.0689	2.44169	0.0015698	0.0148061	TRUE	ENSAPLG00000008995	Phospholipase C, phosphatidylinositol-specific, Y domain||EF-Hand 1, calcium-binding site||C2 domain||Phospholipase C, phosphatidylinositol-specific , X domain||Pleckstrin homology domain||Phosphoinositide phospholipase C family||EF-hand domain||Phospholipase C, phosphoinositol-specific, EF-hand-like
ENSAPLT00000015672	0.575982	3.604	-2.5083	0.0015957	0.0149876	TRUE	ENSAPLG00000015022	Sodium:dicarboxylate symporter||Sodium:dicarboxylate symporter, conserved site
ENSAPLT00000002132	4.19053	0.865176	2.39032	0.00162117	0.0151822	TRUE	ENSAPLG00000002070	Tropoelastin||Collagen triple helix repeat||Orphan nuclear receptor, NOR1 type
ENSAPLT00000004036	2.41019	0.466842	2.49254	0.00163703	0.0152933	TRUE	ENSAPLG00000003929	EGF-type aspartate/asparagine hydroxylation site||Neurexin/syndecan/glycophorin C||EGF-like calcium-binding domain||Laminin G domain||Epidermal growth factor-like domain
ENSAPLT00000011144	10.71	2.50694	2.21213	0.00164521	0.0153585	TRUE	ENSAPLG00000010694	HAD-like domain||P-type ATPase||HAD-superfamily hydrolase, subfamily IB, PSPase-like||Phosphoserine phosphatase SerB
ENSAPLT00000010536	0.53979	0.028915	4.2338	0.00164891	0.0153893	TRUE	ENSAPLG00000010108	Fibroblast growth factor family||IL-1 family/FGF family
ENSAPLT00000006711	2.69811	0.521553	2.47588	0.00167743	0.015625	TRUE	ENSAPLG00000005963	Voltage-dependent calcium channel, alpha-1 subunit, IQ domain||Ion transport domain||Voltage-dependent calcium channel, alpha-1 subunit||Potassium channel||Polycystic kidney disease type 2 protein||Voltage-dependent calcium channel, N-type, alpha-1 subunit
ENSAPLT00000002675	3.82995	17.2105	-2.0532	0.00168728	0.0157015	TRUE	ENSAPLG00000002644	-
ENSAPLT00000015166	0.537429	0.028915	4.26368	0.00169485	0.0157566	TRUE	ENSAPLG00000014561	Alpha/beta hydrolase fold-3
ENSAPLT00000011295	0.217003	0	6.02811	0.00169585	0.0157583	TRUE	ENSAPLG00000010851	Fork head domain conserved site1||Transcription factor, fork head
ENSAPLT00000013011	8.86198	2.00755	2.25845	0.00171548	0.0158983	TRUE	ENSAPLG00000012486	PDGF/VEGF domain||CUB domain
ENSAPLT00000014176	0.814341	0.12062	2.83177	0.00172371	0.0159514	TRUE	ENSAPLG00000013618	Fas receptor||TNFR/NGFR cysteine-rich region
ENSAPLT00000008624	0.741675	0.0578299	3.78154	0.00172588	0.0159676	TRUE	ENSAPLG00000008254	Sodium:dicarboxylate symporter||G protein-coupled receptor, rhodopsin-like||Bride of sevenless protein||Sodium-dependent phosphate transport protein||Lipocalin-1 receptor
ENSAPLT00000004782	1.5375	0.278754	2.56519	0.00174933	0.0161378	TRUE	ENSAPLG00000004646	Peptidase S1, trypsin family, active site||CUB domain||Peptidase S1||Peptidase S1A, chymotrypsin-type
ENSAPLT00000001605	0.540028	0.0385533	3.88816	0.00175388	0.016172	TRUE	ENSAPLG00000001613	P2Y13 purinoceptor||G protein-coupled receptor, rhodopsin-like||Neuropeptide B/W receptor family||P2Y14 purinoceptor||GPCR, rhodopsin-like, 7TM
ENSAPLT00000007664	2.54413	12.2654	-2.15382	0.00175553	0.0161833	TRUE	ENSAPLG00000007372	Calreticulin/calnexin||Calreticulin/calnexin, conserved site
ENSAPLT00000009571	2.1268	0.41917	2.45748	0.00176614	0.0162616	TRUE	ENSAPLG00000009191	Mo25-like
ENSAPLT00000014957	0.338663	2.12689	-2.54537	0.00177148	0.0163029	TRUE	ENSAPLG00000014302	EF-hand domain||Phosphoinositide phospholipase C family||Phospholipase C, phosphoinositol-specific, EF-hand-like||C2 domain||EF-Hand 1, calcium-binding site||Phospholipase C, phosphatidylinositol-specific, Y domain||Pleckstrin homology domain||Phospholipase C, phosphatidylinositol-specific , X domain
ENSAPLT00000006381	0.218043	0	6.03375	0.001817	0.0166419	TRUE	ENSAPLG00000006166	-
ENSAPLT00000004539	1.02459	0.176891	2.6284	0.00184055	0.0168254	TRUE	ENSAPLG00000004419	Aspartoacylase||Succinylglutamate desuccinylase/aspartoacylase
ENSAPLT00000016344	3.31416	15.2084	-2.06278	0.00185871	0.0169509	TRUE	ENSAPLG00000015684	-
ENSAPLT00000003264	0.228201	1.58342	-2.65385	0.00185969	0.0169558	TRUE	ENSAPLG00000003214	NADH:cytochrome b5 reductase (CBR)||Ferric reductase, NAD binding||Oxidoreductase FAD/NAD(P)-binding||Oxidoreductase, FAD-binding domain||Phenol hydroxylase reductase||Flavoprotein pyridine nucleotide cytochrome reductase
ENSAPLT00000003284	1.69771	0.326945	2.50717	0.00189147	0.0172251	TRUE	ENSAPLG00000003232	Fibroblast growth factor family||IL-1 family/FGF family
ENSAPLT00000012544	0.654648	3.79181	-2.40106	0.00192667	0.0174715	TRUE	ENSAPLG00000012021	IQ motif, EF-hand binding site||Ion transport domain||Sodium ion transport-associated||Voltage-dependent calcium channel, alpha-1 subunit||Voltage gated sodium channel, alpha subunit||Potassium channel||Polycystic kidney disease type 2 protein||Ribonuclease P, conserved site
ENSAPLT00000004982	1.52942	0.268076	2.62401	0.00193058	0.0174898	TRUE	ENSAPLG00000004843	Glycosyl transferase, family 6
ENSAPLT00000004214	13.9739	3.64284	2.05708	0.00193131	0.0174922	TRUE	ENSAPLG00000004099	Glycosyl transferase, family 14
ENSAPLT00000004483	0.868013	0.0922249	3.32372	0.00193294	0.0175029	TRUE	ENSAPLG00000004330	Opsin||Visual pigments (opsins) retinal binding site||Peropsin||GPCR, rhodopsin-like, 7TM||G protein-coupled receptor, rhodopsin-like
ENSAPLT00000011548	1.59561	0.271714	2.67087	0.00194481	0.0175896	TRUE	ENSAPLG00000011084	DNA methylase, N-6 adenine-specific, conserved site||Sushi/SCR/CCP domain
ENSAPLT00000016206	0.215964	0	6.02237	0.00195261	0.0176477	TRUE	ENSAPLG00000015543	Wnt-8 protein||Wnt||Wnt protein, conserved site
ENSAPLT00000008018	3.28392	0.679687	2.40491	0.00200238	0.0180337	TRUE	ENSAPLG00000007700	Chitinase II||Chitin binding domain||Glycoside hydrolase, family 18, catalytic domain||Glycoside hydrolase, chitinase active site
ENSAPLT00000012678	1.46507	0.230562	2.75488	0.00201229	0.0181017	TRUE	ENSAPLG00000012184	Peptidase S33||Alpha/beta hydrolase fold-1||HAD hydrolase, subfamily IA||Epoxide hydrolase-like||HAD-like domain
ENSAPLT00000012131	0.227161	0	6.08156	0.00202212	0.0181602	TRUE	ENSAPLG00000011663	Transcription regulator SCAN
ENSAPLT00000016099	0.438447	0	6.99788	0.00203725	0.0182619	TRUE	ENSAPLG00000015452	Selectin superfamily||Sushi/SCR/CCP domain||Immunoglobulin/major histocompatibility complex, conserved site||CD44 antigen
ENSAPLT00000014342	0.141456	1.01679	-2.70213	0.0020482	0.0183386	TRUE	ENSAPLG00000013748	Ricin B lectin domain||Glycosyltransferase 2-like
ENSAPLT00000002848	0.0567903	0.523632	-2.99614	0.00205687	0.0184033	TRUE	ENSAPLG00000002775	Immunoglobulin-like domain||Immunoglobulin I-set||Immunoglobulin||Immunoglobulin subtype 2||Immunoglobulin subtype||Immunoglobulin C1-set||Immunoglobulin V-set domain||CD80-like, immunoglobulin C2-set
ENSAPLT00000002360	0.0659089	0.682806	-3.19302	0.00207694	0.0185655	TRUE	ENSAPLG00000002357	Phospholamban
ENSAPLT00000013071	0.226642	0	6.11184	0.00209243	0.0186865	TRUE	ENSAPLG00000012551	Bombesin receptor type 3||GPCR, rhodopsin-like, 7TM||Bombesin receptor||Galanin receptor family||Neuropeptide Y receptor family||G protein-coupled receptor, rhodopsin-like||XC chemokine receptor 1
ENSAPLT00000013271	9.62872	1.67073	2.60135	0.00209999	0.0187322	TRUE	ENSAPLG00000012752	Interferon regulatory factor DNA-binding domain
ENSAPLT00000015355	0.617135	0.0567903	3.53628	0.00212375	0.0189095	TRUE	ENSAPLG00000014661	AMP-binding, conserved site||AMP-binding||AMP-dependent synthetase/ligase
ENSAPLT00000016982	2.40367	11.7965	-2.17668	0.00213105	0.0189607	TRUE	ENSAPLG00000016278	Ubiquitin-conjugating enzyme E2||Ubiquitin-conjugating enzyme, active site
ENSAPLT00000008022	3.04688	13.9443	-2.08191	0.00214217	0.019042	TRUE	ENSAPLG00000007671	C2 domain||Rab-binding domain||FYVE zinc finger||Zinc finger, RING-type||Synaptotagmin
ENSAPLT00000001378	0.305308	0.00963832	4.7324	0.00214803	0.0190719	TRUE	ENSAPLG00000001389	Histone H5||Ectropic viral integration site 2A protein
ENSAPLT00000012908	0.669485	0.0836261	3.06715	0.00214894	0.0190756	TRUE	ENSAPLG00000012391	Hedgehog protein, Hint domain||Hedgehog, N-terminal signalling domain||Hedgehog protein||Hint domain C-terminal
ENSAPLT00000004823	0.282912	0.00911853	4.57952	0.0021512	0.0190912	TRUE	ENSAPLG00000004692	Fibronectin type III||Long hematopoietin receptor, single chain, conserved site
ENSAPLT00000001626	0.246958	1.66029	-2.63872	0.00215879	0.0191452	TRUE	ENSAPLG00000001635	-
ENSAPLT00000002691	3.69477	0.341544	3.48486	0.00216261	0.0191702	TRUE	ENSAPLG00000002672	Dendritic cell-specific transmembrane protein-like
ENSAPLT00000005875	14.2462	3.75978	2.03815	0.00217136	0.0192185	TRUE	ENSAPLG00000005651	S-adenosylmethionine synthetase, conserved site||S-adenosylmethionine synthetase, C-terminal||S-adenosylmethionine synthetase, N-terminal||S-adenosylmethionine synthetase||S-adenosylmethionine synthetase, central domain
ENSAPLT00000009223	0.229241	0	6.11147	0.00219714	0.0193867	TRUE	ENSAPLG00000008869	-
ENSAPLT00000004922	0.229241	0	6.13501	0.00220035	0.019406	TRUE	ENSAPLG00000004763	Tropomyosin
ENSAPLT00000002704	11.4167	1.07458	3.6084	0.00221105	0.0194869	TRUE	ENSAPLG00000002662	Neutral/alkaline nonlysosomal ceramidase
ENSAPLT00000010988	4.59378	1.00299	2.31891	0.00225007	0.0197944	TRUE	ENSAPLG00000010565	Glycosyltransferase 2-like
ENSAPLT00000013469	0.208924	0	5.98901	0.00225925	0.0198388	TRUE	ENSAPLG00000012945	Pleckstrin homology domain
ENSAPLT00000013237	9.7755	2.39364	2.14564	0.00226055	0.0198426	TRUE	ENSAPLG00000012721	Zinc finger, RING-type
ENSAPLT00000003398	0.253997	0	6.22994	0.00227575	0.0199243	TRUE	ENSAPLG00000003312	Cadherin conserved site||Cadherin
ENSAPLT00000004733	0.134937	1.29139	-3.09714	0.00229844	0.0200816	TRUE	ENSAPLG00000004598	Ionotropic glutamate receptor||Solute-binding protein family 3/N-terminal domain of MltF||Ionotropic glutamate receptor, metazoa
ENSAPLT00000006830	1.44985	0	8.71304	0.0023219	0.0202404	TRUE	ENSAPLG00000006594	HEAT||HEAT, type 2
ENSAPLT00000007090	1.45307	8.48923	-2.41324	0.00233491	0.0203393	TRUE	ENSAPLG00000006814	DEP domain
ENSAPLT00000008766	0.219602	0	6.06667	0.0023416	0.0203704	TRUE	ENSAPLG00000008447	Wnt||Wnt protein, conserved site
ENSAPLT00000009455	33.2379	3.74325	3.2893	0.00236587	0.0205396	TRUE	ENSAPLG00000009089	EF-Hand 1, calcium-binding site||Rho GTPase-activating protein domain
ENSAPLT00000015295	0.224043	0	6.06465	0.00239218	0.0207224	TRUE	ENSAPLG00000014667	Immunoglobulin-like domain||MHC class I alpha chain, alpha1 alpha2 domains||Immunoglobulin||MHC class I alpha chain||Immunoglobulin C1-set
ENSAPLT00000011128	2.9419	13.2606	-2.04386	0.00245052	0.0211547	TRUE	ENSAPLG00000010671	-
ENSAPLT00000002529	2.83508	12.9204	-2.06	0.00247281	0.0213038	TRUE	ENSAPLG00000002521	Choline/ethanolamine phosphotransferase||CDP-alcohol phosphatidyltransferase
ENSAPLT00000004140	0.391815	0.0182371	4.26167	0.00250925	0.0215451	TRUE	ENSAPLG00000004032	Sodium:dicarboxylate symporter||Major intrinsic protein||Major intrinsic protein, conserved site
ENSAPLT00000003937	0.206325	0	5.95407	0.0025262	0.021647	TRUE	ENSAPLG00000003853	Chloride channel, voltage gated
ENSAPLT00000005371	1.34954	0	8.60994	0.0025312	0.0216802	TRUE	ENSAPLG00000005191	-
ENSAPLT00000011547	0.215444	0	6.02427	0.00254612	0.0217836	TRUE	ENSAPLG00000011069	Sialyltransferase||Glycosyl transferase, family 29
ENSAPLT00000012458	0.93912	0.146936	2.73246	0.00256848	0.0219259	TRUE	ENSAPLG00000011960	G protein-coupled receptor, rhodopsin-like||GPCR, rhodopsin-like, 7TM||Retinal pigment epithelium GPCR||Opsin||Visual pigments (opsins) retinal binding site
ENSAPLT00000005692	0.537429	0.0841459	2.74993	0.00260035	0.0221437	TRUE	ENSAPLG00000005493	Adenylate cyclase, conserved domain||Adenylyl cyclase class-3/4/guanylyl cyclase||Adenylyl cyclase class-3/4/guanylyl cyclase, conserved site
ENSAPLT00000011420	0.198766	0	5.91591	0.00261205	0.0222236	TRUE	ENSAPLG00000010947	Collagen triple helix repeat||Fibrillar collagen, C-terminal||Wnt-6 protein
ENSAPLT00000004168	1.25931	6.6033	-2.26665	0.00261626	0.0222409	TRUE	ENSAPLG00000004076	-
ENSAPLT00000012506	0.0380335	0.408492	-3.19412	0.00261762	0.0222459	TRUE	ENSAPLG00000011988	Serine/threonine/dual specificity protein kinase, catalytic domain||Tyrosine-protein kinase, active site||Protein kinase domain||Protein kinase, ATP binding site||Tyrosine-protein kinase, receptor class II, conserved site||Tyrosine-protein kinase, catalytic domain||Serine-threonine/tyrosine-protein kinase catalytic domain||MAM domain||Low-density lipoprotein (LDL) receptor class A repeat
ENSAPLT00000002825	2.92258	0.596581	2.40955	0.00262274	0.022275	TRUE	ENSAPLG00000002802	Cyclin-dependent kinase 5 activator
ENSAPLT00000015537	8.24807	1.9036	2.23751	0.00264193	0.0224032	TRUE	ENSAPLG00000014901	Glypican, conserved site||Glypican
ENSAPLT00000004144	0.709122	0.0836261	3.1413	0.00266533	0.02255	TRUE	ENSAPLG00000004017	Ankyrin repeat||Transient receptor potential channel||Transient receptor potential channel, canonical||Transient receptor potential channel, canonical 6||Transient receptor ion channel domain||Ankyrin repeat-containing domain||Ion transport domain
ENSAPLT00000003054	0.35246	0.0182371	4.09816	0.00268929	0.0227143	TRUE	ENSAPLG00000003014	TNFR/NGFR cysteine-rich region||TACI, cysteine-rich domain
ENSAPLT00000012842	2.64963	0.571304	2.3509	0.00274348	0.0231007	TRUE	ENSAPLG00000012306	Zinc finger, C2H2||Transcription factor, fork head||Zinc finger, C2H2-like
ENSAPLT00000006961	0.206325	0	5.94886	0.00274634	0.0231146	TRUE	ENSAPLG00000006715	POU domain||Homeodomain, metazoa||Homeobox domain||Helix-turn-helix motif||Homeobox, conserved site
ENSAPLT00000016878	0.193568	1.70116	-2.98926	0.002746	0.0231146	TRUE	ENSAPLG00000016160	Low-density lipoprotein (LDL) receptor class A repeat||Peptidase S1||Peptidase S1A, chymotrypsin-type||SRCR-like domain||Low-density lipoprotein (LDL) receptor class A, conserved site||Peptidase S1B||Peptidase S1, trypsin family, active site||SRCR domain
ENSAPLT00000011600	0.360019	0.0192766	4.15018	0.00274725	0.0231172	TRUE	ENSAPLG00000011146	Aminotransferase, class I/classII||Aminotransferase, class-II, pyridoxal-phosphate binding site
ENSAPLT00000014069	4.57554	1.03295	2.26763	0.00276155	0.0232274	TRUE	ENSAPLG00000013515	Parathyroid hormone/parathyroid hormone-related protein
ENSAPLT00000000950	0.585101	3.14132	-2.29292	0.00276689	0.0232595	TRUE	ENSAPLG00000000960	-
ENSAPLT00000004430	3.37851	0.741438	2.29469	0.0027672	0.0232595	TRUE	ENSAPLG00000004319	-
ENSAPLT00000013856	0.412369	0.0182371	4.33342	0.00286316	0.0239244	TRUE	ENSAPLG00000013307	Potassium channel, voltage dependent, KCNQ||Ion transport domain||Potassium channel||IQ motif, EF-hand binding site||Potassium channel, voltage dependent, KCNQ2||Two pore domain potassium channel domain
ENSAPLT00000001856	0.189128	1.19368	-2.51047	0.00288284	0.0240461	TRUE	ENSAPLG00000001862	Leucine-rich repeat, typical subtype||Leucine-rich repeat||Cysteine-rich flanking region, C-terminal||Leucine-rich repeat-containing N-terminal
ENSAPLT00000014122	1.91188	0.380617	2.44917	0.00290094	0.0241401	TRUE	ENSAPLG00000013567	SEA domain||EGF-like, conserved site
ENSAPLT00000004811	0.0192766	0.353261	-3.8835	0.002917	0.0242579	TRUE	ENSAPLG00000004685	-
ENSAPLT00000006447	1.01651	0.195128	2.48237	0.00295816	0.0245363	TRUE	ENSAPLG00000006180	Sushi/SCR/CCP domain||EGF-type aspartate/asparagine hydroxylation site||Peptidase S1||Peptidase S1A, chymotrypsin-type||Epidermal growth factor-like domain||EGF-like calcium-binding, conserved site||EGF-like, conserved site||CUB domain||EGF-like calcium-binding domain||Peptidase S1, trypsin family, active site||Immunoglobulin-like domain
ENSAPLT00000004561	0.685925	3.78897	-2.34091	0.00296083	0.0245478	TRUE	ENSAPLG00000004373	Protein-tyrosine phosphatase, catalytic||Dual specificity phosphatase, catalytic domain||Protein-tyrosine phosphatase, active site||Protein-tyrosine/Dual specificity phosphatase||Tensin phosphatase, lipid phosphatase domain||Ion transport domain||Tensin phosphatase, C2 domain
ENSAPLT00000012170	1.12225	6.80627	-2.50169	0.00296428	0.0245711	TRUE	ENSAPLG00000011700	-
ENSAPLT00000011750	0.358459	0.0182371	4.10386	0.00297568	0.0246549	TRUE	ENSAPLG00000011296	Angiotensin II receptor family||G protein-coupled receptor, rhodopsin-like||Neuropeptide Y receptor family||GPCR, rhodopsin-like, 7TM
ENSAPLT00000015927	1.60553	0.308189	2.48117	0.0029852	0.0246964	TRUE	ENSAPLG00000015252	GPCR, family 2, growth hormone-releasing hormone receptor||GPCR, family 2, extracellular hormone receptor domain||GPCR, family 2, vasoactive intestinal peptide receptor 2||GPCR, family 2, secretin-like||GPCR, family 2, secretin-like, conserved site||GPCR, family 2, vasoactive intestinal peptide receptor||GPCR, family 2-like
ENSAPLT00000006444	3.75029	0.825583	2.3011	0.00300117	0.0248017	TRUE	ENSAPLG00000006199	Kinesin motor domain, conserved site||Kinesin motor domain
ENSAPLT00000012881	1.70527	0.308708	2.61344	0.00303909	0.0250556	TRUE	ENSAPLG00000012381	Fibrinogen, conserved site||Fibrinogen, alpha/beta/gamma chain, C-terminal globular domain
ENSAPLT00000012391	0.273274	1.58786	-2.40801	0.00304202	0.025069	TRUE	ENSAPLG00000011916	Zinc finger, CCCH-type
ENSAPLT00000001069	0.834138	0.100304	3.09733	0.00304424	0.0250819	TRUE	ENSAPLG00000000606	Na+/H+ exchanger||Cation/H+ exchanger||Na+/H+ exchanger, isoform 6 (NHE6)
ENSAPLT00000009190	0.895606	0.157094	2.60684	0.00305063	0.0251183	TRUE	ENSAPLG00000008845	SH2 domain
ENSAPLT00000008618	0.667168	4.37124	-2.61791	0.00306157	0.0251868	TRUE	ENSAPLG00000008294	UDP-glucuronosyl/UDP-glucosyltransferase
ENSAPLT00000013267	1.03994	5.21633	-2.20104	0.00308452	0.0253538	TRUE	ENSAPLG00000012691	Cadherin||Cadherin, cytoplasmic domain||Cadherin conserved site
ENSAPLT00000002381	0.462922	0.0648693	2.90191	0.00313179	0.0256872	TRUE	ENSAPLG00000002379	-
ENSAPLT00000015411	0.580141	0.0664287	3.21879	0.00314565	0.0257568	TRUE	ENSAPLG00000014781	Magnesium transporter NIPA
ENSAPLT00000008672	7.99355	1.93876	2.17488	0.00315909	0.0258503	TRUE	ENSAPLG00000008337	Immunoglobulin subtype 2||Immunoglobulin||Immunoglobulin-like domain||Immunoglobulin subtype||Immunoglobulin V-set domain
ENSAPLT00000003020	0.23132	2.19748	-3.10107	0.00323882	0.0263844	TRUE	ENSAPLG00000002964	HnRNP R/Q splicing factor||Double-stranded RNA-binding domain||RNA recognition motif domain, eukaryote||RNA recognition motif domain
ENSAPLT00000009168	0.719518	3.74414	-2.24253	0.00324071	0.0263942	TRUE	ENSAPLG00000008821	-
ENSAPLT00000007200	0.337623	0.0182371	4.03093	0.0032421	0.0263964	TRUE	ENSAPLG00000006927	BTB-kelch protein||Kelch repeat type 2||BTB/POZ-like||Methylated-DNA-[protein]-cysteine S-methyltransferase, active site||BTB/POZ||BTB/Kelch-associated||Kelch repeat type 1
ENSAPLT00000016125	0.331624	0.0182371	4.00091	0.00324727	0.0264251	TRUE	ENSAPLG00000015412	ADAM, cysteine-rich||Peptidase M10A||Blood coagulation inhibitor, Disintegrin||Epidermal growth factor-like domain||EGF-like, conserved site||Disintegrin, conserved site||Peptidase M12B, propeptide||EGF-like domain, extracellular||Peptidase M12B, ADAM/reprolysin
ENSAPLT00000014234	2.10464	9.81109	-2.09424	0.00329538	0.0267315	TRUE	ENSAPLG00000013639	Sec63 domain||Helicase, C-terminal||DEAD/DEAH box helicase domain||Helicase superfamily 1/2, ATP-binding domain||AAA+ ATPase domain
ENSAPLT00000009483	0.234201	0	6.11621	0.00329648	0.0267347	TRUE	ENSAPLG00000009032	EGF-like, conserved site||Thrombospondin, type 1 repeat||Factor I / membrane attack complex||Membrane attack complex component/perforin (MACPF) domain||Sushi/SCR/CCP domain||Membrane attack complex component/perforin domain, conserved site||Low-density lipoprotein (LDL) receptor class A, conserved site||Low-density lipoprotein (LDL) receptor class A repeat||Membrane attack complex component/perfo…
ENSAPLT00000016897	0.526751	0.0547112	3.26019	0.00330687	0.0267906	TRUE	ENSAPLG00000016183	Alpha carbonic anhydrase||Carbonic anhydrase, alpha-class, conserved site
ENSAPLT00000009048	0.23132	2.30402	-3.1766	0.00331771	0.0268333	TRUE	ENSAPLG00000008667	CP2 transcription factor
ENSAPLT00000004807	8.54818	2.10653	2.14832	0.00334538	0.0270112	TRUE	ENSAPLG00000004666	Raf-like Ras-binding||WH2 domain
ENSAPLT00000003649	2.42455	10.8729	-2.04198	0.00334943	0.0270222	TRUE	ENSAPLG00000003582	RNA recognition motif domain||Zinc finger, C2H2
ENSAPLT00000011643	2.14684	9.90299	-2.07877	0.00334906	0.0270222	TRUE	ENSAPLG00000011172	Phospholipid/glycerol acyltransferase||Diacylglycerol acyltransferase
ENSAPLT00000015828	2.23306	0.423091	2.48407	0.00339198	0.0272929	TRUE	ENSAPLG00000015193	Chemokine receptor family||G protein-coupled receptor, rhodopsin-like||Neuropeptide B/W receptor family||P2Y purinoceptor 4||P2Y2 purinoceptor||Protease-activated receptor||GPCR, rhodopsin-like, 7TM
ENSAPLT00000000688	0.626773	0.110982	2.57819	0.00339609	0.0273113	TRUE	ENSAPLG00000000715	Immunoglobulin||Immunoglobulin/major histocompatibility complex, conserved site||Immunoglobulin-like domain||Immunoglobulin C1-set
ENSAPLT00000005369	2.79392	12.2255	-2.01265	0.00339545	0.0273113	TRUE	ENSAPLG00000005202	Leucine-rich repeat, ribonuclease inhibitor subtype
ENSAPLT00000005434	3.67521	0.842781	2.23628	0.0034045	0.0273503	TRUE	ENSAPLG00000005262	Kelch repeat type 2||Kelch repeat type 1
ENSAPLT00000002326	0.491836	0.0364741	3.67571	0.0034062	0.0273564	TRUE	ENSAPLG00000002320	-
ENSAPLT00000007637	2.46835	11.291	-2.07134	0.0034256	0.0274775	TRUE	ENSAPLG00000007367	SET domain
ENSAPLT00000005032	0.455882	2.4374	-2.28099	0.00342849	0.027491	TRUE	ENSAPLG00000004891	Leucine-rich repeat||Cysteine-rich flanking region, C-terminal||Leucine-rich repeat-containing N-terminal||Leucine-rich repeat, typical subtype
ENSAPLT00000005819	0.683326	0.0851855	3.10922	0.00348556	0.0279078	TRUE	ENSAPLG00000005599	Polycystic kidney disease type 2 protein||Ion transport domain
ENSAPLT00000003880	7.72401	1.93824	2.13033	0.00349664	0.0279829	TRUE	ENSAPLG00000003769	Cytochrome P450, E-class, group I||Cytochrome P450, E-class, group I, CYP2D-like||Cytochrome P450, E-class, group IV||Cytochrome P450, E-class, group I, CYP2J-like||Cytochrome P450||Cytochrome P450, conserved site
ENSAPLT00000015451	1.01891	0.0745076	3.79682	0.00353392	0.0282055	TRUE	ENSAPLG00000014812	SOCS protein, C-terminal||Ankyrin repeat||Ankyrin repeat-containing domain
ENSAPLT00000009744	0	0.284754	-6.29924	0.00354474	0.0282635	TRUE	ENSAPLG00000009356	-
ENSAPLT00000007720	0.218563	0	6.07625	0.0036175	0.0287419	TRUE	ENSAPLG00000007444	-
ENSAPLT00000004503	1.43356	6.97588	-2.15545	0.00365292	0.0289873	TRUE	ENSAPLG00000004318	WD40 repeat||WD40-repeat-containing domain||WD40 repeat, conserved site||Kinesin motor domain, conserved site||G-protein beta WD-40 repeat||Kinesin motor domain
ENSAPLT00000013746	0.343861	2.0513	-2.43133	0.00365629	0.029008	TRUE	ENSAPLG00000013201	DNA ligase, ATP-dependent||DNA ligase, ATP-dependent, central||DNA ligase, ATP-dependent, conserved site||DNA ligase, ATP-dependent, C-terminal||DNA ligase, ATP-dependent, N-terminal
ENSAPLT00000015100	4.92451	1.01395	2.3913	0.00366086	0.0290322	TRUE	ENSAPLG00000014461	Glutelin||Microfibril-associated glycoprotein||ShKT domain
ENSAPLT00000010557	0.208405	0	5.95547	0.00366186	0.0290342	TRUE	ENSAPLG00000010092	Lipid-binding serum glycoprotein, N-terminal||Lipid-binding serum glycoprotein, C-terminal
ENSAPLT00000008319	0.218563	0	6.02156	0.00366617	0.0290533	TRUE	ENSAPLG00000008025	Potassium channel tetramerisation-type BTB domain||Signal transduction histidine kinase/phosphatase, lantibiotic regulatory protein MprB
ENSAPLT00000003022	0.0364741	0.502277	-3.53598	0.00368779	0.0291493	TRUE	ENSAPLG00000002982	RNA polymerase II transcription factor SIII, subunit A||Transcription elongation factor, TFIIS/CRSP70, N-terminal, sub-type||Transcription factor IIS, N-terminal
ENSAPLT00000016856	0.190167	0	5.85962	0.00372567	0.0294123	TRUE	ENSAPLG00000016164	Homeobox domain||Helix-turn-helix motif||Homeobox engrailed-type, conserved site||Homeobox, conserved site||Homeodomain engrailed||Homeodomain, metazoa
ENSAPLT00000009498	2.68634	0.600739	2.30904	0.00372906	0.029427	TRUE	ENSAPLG00000009136	-
ENSAPLT00000003729	0.349861	1.88693	-2.30984	0.00374035	0.0295	TRUE	ENSAPLG00000003657	Methyltransferase type 11
ENSAPLT00000007119	0.942239	0.118541	3.03076	0.00374546	0.0295101	TRUE	ENSAPLG00000006844	Glycerol-3-phosphate dehydrogenase, NAD-dependent, N-terminal||Glycerol-3-phosphate dehydrogenase, NAD-dependent||Potassium uptake protein TrkA||Glycerol-3-phosphate dehydrogenase, NAD-dependent, C-terminal||Flavin monooxygenase FMO
ENSAPLT00000005789	0.0674683	0.941763	-3.56335	0.00377142	0.029664	TRUE	ENSAPLG00000005583	Alpha carbonic anhydrase||Carbonic anhydrase, alpha-class, conserved site
ENSAPLT00000016340	0.0192766	0.344143	-3.80478	0.00379103	0.0297749	TRUE	ENSAPLG00000015626	Gamma-aminobutyric-acid A receptor, alpha subunit||Neurotransmitter-gated ion-channel ligand-binding domain||Gamma-aminobutyric acid A receptor/Glycine receptor alpha||Neurotransmitter-gated ion-channel, conserved site||Neurotransmitter-gated ion-channel transmembrane domain||Gamma-aminobutyric-acid A receptor, gamma subunit||Gamma-aminobutyric-acid A receptor, alpha 5 subunit||Neurotransmitter-g…
ENSAPLT00000001714	0.0192766	0.328505	-3.73693	0.00386637	0.0302921	TRUE	ENSAPLG00000001721	Immunoglobulin-like domain||Immunoglobulin V-set domain
ENSAPLT00000007980	0.313386	0.0182371	3.93198	0.00389583	0.0305104	TRUE	ENSAPLG00000007647	Sodium:neurotransmitter symporter||Asp/Glu racemase, active site
ENSAPLT00000014932	1.13085	0.215964	2.50666	0.00389744	0.0305168	TRUE	ENSAPLG00000014339	Cadherin, cytoplasmic domain||Adhesion molecule CD36
ENSAPLT00000011897	0.17193	1.1059	-2.557	0.00391802	0.0306466	TRUE	ENSAPLG00000011425	Ankyrin repeat-containing domain||Ankyrin repeat||Sterile alpha motif domain||Sterile alpha motif, type 2||Sterile alpha motif, type 1
ENSAPLT00000007001	0.199286	0	5.93508	0.00392719	0.0307067	TRUE	ENSAPLG00000006709	FAD-binding 8||Cytochrome b245, heavy chain||Ferric reductase transmembrane component-like domain||Oxidoreductase, FAD-binding domain||Ferric reductase, NAD binding||NADH:cytochrome b5 reductase (CBR)
ENSAPLT00000009495	0.380335	0	6.79321	0.00392983	0.0307202	TRUE	ENSAPLG00000009077	Collagen triple helix repeat||Tropoelastin
ENSAPLT00000002866	0.237839	1.36329	-2.39523	0.0039734	0.0309849	TRUE	ENSAPLG00000002839	Dbl homology (DH) domain
ENSAPLT00000005495	5.54646	1.36849	2.13244	0.00398763	0.0310769	TRUE	ENSAPLG00000005328	Pleckstrin homology domain
ENSAPLT00000003425	4.64825	1.09314	2.19501	0.00403801	0.0313738	TRUE	ENSAPLG00000003290	Beta 3 adrenoceptor||Tropoelastin||Collagen triple helix repeat
ENSAPLT00000012672	0.417849	2.20787	-2.25916	0.00404562	0.0314202	TRUE	ENSAPLG00000012171	-
ENSAPLT00000001025	0.575982	0.0750274	3.0038	0.00416759	0.0321848	TRUE	ENSAPLG00000001044	EGF-like calcium-binding domain||Laminin G domain||EGF-like, conserved site||Epidermal growth factor-like domain
ENSAPLT00000005793	0.669767	3.41459	-2.23196	0.00417067	0.0322021	TRUE	ENSAPLG00000005613	-
ENSAPLT00000011393	2.10644	0.338425	2.71314	0.00419736	0.0323755	TRUE	ENSAPLG00000010924	-
ENSAPLT00000005444	0.200326	0	5.90948	0.00421406	0.0324782	TRUE	ENSAPLG00000005272	Immunoglobulin-like domain||Immunoglobulin subtype||Toll/interleukin-1 receptor homology (TIR) domain||Interleukin-1 receptor type I/II
ENSAPLT00000011604	0.180009	0	5.77943	0.00424274	0.0326401	TRUE	ENSAPLG00000011159	Zinc finger, C2H2-like||Zinc finger, LIM-type||Zinc finger, C2H2
ENSAPLT00000010731	0.807584	4.14431	-2.24774	0.00426385	0.0327626	TRUE	ENSAPLG00000010311	-
ENSAPLT00000013298	0.628332	3.33697	-2.26191	0.00434404	0.0332259	TRUE	ENSAPLG00000012778	Zinc finger, LIM-type
ENSAPLT00000003047	0.0192766	0.335544	-3.76542	0.00435102	0.0332589	TRUE	ENSAPLG00000003011	Protein kinase C-like, phorbol ester/diacylglycerol-binding domain
ENSAPLT00000011653	0.284472	1.51283	-2.28039	0.00435182	0.0332589	TRUE	ENSAPLG00000011194	Homeobox protein, antennapedia type||Homeobox, conserved site||Homeobox domain||Helix-turn-helix motif||Homeodomain, metazoa||POU domain
ENSAPLT00000010500	0.332663	0.0278754	3.54886	0.00435541	0.0332731	TRUE	ENSAPLG00000010091	Myc-type, basic helix-loop-helix (bHLH) domain
ENSAPLT00000016233	0.113581	0.992836	-2.94289	0.00437217	0.0333812	TRUE	ENSAPLG00000015578	Solute carrier family 35 member SLC35F1/F2/F6||Triose-phosphate transporter domain||EamA domain
ENSAPLT00000005178	0.794545	0.149015	2.52755	0.00438671	0.0334496	TRUE	ENSAPLG00000005023	Kinesin motor domain, conserved site||Forkhead-associated (FHA) domain||Kinesin motor domain
ENSAPLT00000010323	0.309748	1.62381	-2.26787	0.00438724	0.0334496	TRUE	ENSAPLG00000009906	SH2 domain||Tyrosine-protein kinase, catalytic domain||Serine-threonine/tyrosine-protein kinase catalytic domain||Tyrosine-protein kinase, active site||Protein kinase domain||Protein kinase, ATP binding site||SH3 domain||Variant SH3 domain||Serine/threonine/dual specificity protein kinase, catalytic domain
ENSAPLT00000003071	0.934917	0	8.08129	0.00446072	0.0339422	TRUE	ENSAPLG00000003039	-
ENSAPLT00000006285	0.204766	0	5.94437	0.00448598	0.0341074	TRUE	ENSAPLG00000006068	Glutamine synthetase, catalytic domain
ENSAPLT00000003797	0.170371	0	5.69221	0.0045088	0.0342536	TRUE	ENSAPLG00000003720	Transcription factor AF4/FMR2
ENSAPLT00000005098	0.912804	0.17793	2.46663	0.00452803	0.0343675	TRUE	ENSAPLG00000004866	Protein-tyrosine phosphatase, receptor/non-receptor type||Protein-tyrosine phosphatase, non-receptor type-6, -11||SH2 domain||Protein-tyrosine phosphatase, active site||Protein-tyrosine/Dual specificity phosphatase||Protein-tyrosine phosphatase, catalytic
ENSAPLT00000011708	4.96051	1.22156	2.15664	0.00456936	0.0345971	TRUE	ENSAPLG00000011155	Tyrosine-protein kinase, catalytic domain||SH2 domain||Pleckstrin homology domain||Serine-threonine/tyrosine-protein kinase catalytic domain||Protein kinase domain||Tyrosine-protein kinase, active site||Protein kinase, ATP binding site||SH3 domain||Variant SH3 domain||Zinc finger, Btk motif||Spectrin alpha chain, SH3 domain||Serine/threonine/dual specificity protein kinase, catalytic domain
ENSAPLT00000001694	0.169851	0	5.68874	0.00464116	0.0350438	TRUE	ENSAPLG00000001701	Transcription factor, fork head
ENSAPLT00000006326	3.93705	0.952441	2.17943	0.00470103	0.0354121	TRUE	ENSAPLG00000006106	Zinc finger, C2H2-type matrin||Zinc finger, C2H2||Zinc finger, U1-type||Zinc finger, C2H2-like
ENSAPLT00000011379	1.10377	0.206325	2.53023	0.00471527	0.0354984	TRUE	ENSAPLG00000010937	Small GTPase superfamily, Rho type||Small GTPase superfamily, Rab type||Small GTP-binding protein domain||Small GTPase superfamily||Ran GTPase||Mitochondrial Rho-like||Small GTPase superfamily, Ras type
ENSAPLT00000010299	0.469961	0.0648693	2.88484	0.00475827	0.0357659	TRUE	ENSAPLG00000009865	Rad21/Rec8-like protein, N-terminal||Rad21/Rec8-like protein, C-terminal, eukaryotic
ENSAPLT00000007986	0.00963832	0.358979	-4.64695	0.00477474	0.0358686	TRUE	ENSAPLG00000007678	Leucine-rich repeat, ribonuclease inhibitor subtype||Leucine-rich repeat
ENSAPLT00000014645	0.0739878	0.683845	-3.00281	0.00480115	0.0360176	TRUE	ENSAPLG00000014050	Single-minded, C-terminal||PAS fold||PAC motif||PAS fold-3||Nuclear translocator||PAS domain||Myc-type, basic helix-loop-helix (bHLH) domain
ENSAPLT00000010477	0.637733	0.0836261	3.00325	0.00485067	0.0363321	TRUE	ENSAPLG00000010038	Carotenoid oxygenase
ENSAPLT00000015064	0.0192766	0.405092	-4.05658	0.00490206	0.0366526	TRUE	ENSAPLG00000014413	Popeye protein
ENSAPLT00000015242	0.133377	1.15541	-3.00273	0.00491088	0.0367108	TRUE	ENSAPLG00000014632	-
ENSAPLT00000006855	7.12847	1.85749	2.0542	0.00491714	0.0367223	TRUE	ENSAPLG00000006571	Sterile alpha motif, type 2||Sterile alpha motif, type 1||Sterile alpha motif domain
ENSAPLT00000009555	0.0364741	0.473881	-3.4611	0.00493114	0.0368053	TRUE	ENSAPLG00000009187	Transcription factor, basic helix-loop-helix, NeuroD||Myc-type, basic helix-loop-helix (bHLH) domain
ENSAPLT00000012312	0.547587	2.65572	-2.15907	0.0049454	0.0368902	TRUE	ENSAPLG00000011836	Tyrosine-protein kinase, catalytic domain||Ankyrin repeat||Serine/threonine/dual specificity protein kinase, catalytic domain||Serine-threonine/tyrosine-protein kinase catalytic domain||Protein kinase domain||Protein kinase, ATP binding site||Ankyrin repeat-containing domain
ENSAPLT00000008471	0.205806	0	5.96621	0.00497282	0.0370587	TRUE	ENSAPLG00000008168	Lysophospholipase, catalytic domain||C2 domain
ENSAPLT00000015894	0.394414	0.0364741	3.38387	0.00500436	0.0372285	TRUE	ENSAPLG00000015258	-
ENSAPLT00000013679	0.222483	0	6.06003	0.00501308	0.0372789	TRUE	ENSAPLG00000013109	Urocanase conserved site||Urocanase
ENSAPLT00000009436	1.47471	7.05044	-2.15115	0.00503438	0.0373865	TRUE	ENSAPLG00000009068	-
ENSAPLT00000014943	0.133377	0.847979	-2.51799	0.00505677	0.0375237	TRUE	ENSAPLG00000014332	Sterile alpha motif domain||Sterile alpha motif, type 1||Toll/interleukin-1 receptor homology (TIR) domain||Sterile alpha motif, type 2
ENSAPLT00000012596	4.76647	1.15097	2.1545	0.00508281	0.0376513	TRUE	ENSAPLG00000012106	Cysteine-rich flanking region, C-terminal||Leucine-rich repeat||Leucine-rich repeat, typical subtype
ENSAPLT00000002392	6.10676	1.53471	2.132	0.00510313	0.0377872	TRUE	ENSAPLG00000002017	Immunoglobulin subtype||Immunoglobulin V-set domain||Death domain||ZU5 domain||Immunoglobulin I-set||Immunoglobulin-like domain||Thrombospondin, type 1 repeat||Immunoglobulin subtype 2
ENSAPLT00000006121	1.41376	0.301149	2.37848	0.00511862	0.0378727	TRUE	ENSAPLG00000005919	Dbl homology (DH) domain
ENSAPLT00000002881	0.728116	0.138857	2.47344	0.00512748	0.0379236	TRUE	ENSAPLG00000002843	C2 domain||Lysophospholipase, catalytic domain||Beta-lactamase, class-A active site
ENSAPLT00000009875	4.81306	1.14837	2.16728	0.00513097	0.0379347	TRUE	ENSAPLG00000009458	C2 domain
ENSAPLT00000003868	0.17845	0	5.74037	0.00514047	0.037983	TRUE	ENSAPLG00000003787	-
ENSAPLT00000014573	1.49087	6.95396	-2.09932	0.00514943	0.0380418	TRUE	ENSAPLG00000013978	Glutelin
ENSAPLT00000000585	0.169331	0	5.68522	0.0052373	0.0385646	TRUE	ENSAPLG00000000608	Neuropeptide Y receptor family||Galanin receptor family||G protein-coupled receptor, rhodopsin-like||Cholecystokinin receptor||Gastrin receptor||Bombesin receptor||GPCR, rhodopsin-like, 7TM||Neuropeptide FF receptor family||Neuropeptide Y5 receptor
ENSAPLT00000003781	0.142496	0.916769	-2.55841	0.00531724	0.0390631	TRUE	ENSAPLG00000003678	Ricin B lectin domain||Glycosyltransferase 2-like
ENSAPLT00000009457	1.78266	7.964	-2.04778	0.00532224	0.0390923	TRUE	ENSAPLG00000009097	Cadherin conserved site||Cadherin
ENSAPLT00000009476	5.69056	1.40837	2.11856	0.00533206	0.0391419	TRUE	ENSAPLG00000009115	-
ENSAPLT00000012992	0	0.193568	-5.76342	0.00533717	0.0391645	TRUE	ENSAPLG00000012483	-
ENSAPLT00000012181	0.467362	0.0461124	3.35834	0.00536565	0.0393358	TRUE	ENSAPLG00000011451	Voltage-dependent calcium channel, alpha-1 subunit||Potassium channel||Polycystic kidney disease type 2 protein||Voltage-dependent calcium channel, alpha-1 subunit, IQ domain||Ion transport domain||Voltage-dependent calcium channel, R-type, alpha-1 subunit
ENSAPLT00000009195	0	1.01202	-8.01341	0.00539809	0.0395358	TRUE	ENSAPLG00000008832	DNA/RNA helicase, ATP-dependent, DEAH-box type, conserved site||AAA+ ATPase domain||Domain of unknown function DUF1605||Helicase superfamily 1/2, ATP-binding domain||Helicase, C-terminal||Helicase-associated domain
ENSAPLT00000009057	0.160733	0	5.60599	0.00540386	0.0395705	TRUE	ENSAPLG00000008691	Translation elongation factor EF1A, eukaryotic/archaeal||Translation elongation factor EFTu/EF1A, domain 2||Translation elongation factor EFTu/EF1A, C-terminal||Elongation factor, GTP-binding domain
ENSAPLT00000001245	0.371216	0.0364741	3.31486	0.00541383	0.0396207	TRUE	ENSAPLG00000001257	Small GTPase superfamily, Ras type||Small GTPase superfamily||Ran GTPase||Mitochondrial Rho-like||Small GTPase superfamily, Rab type||Small GTPase superfamily, Rho type||Small GTP-binding protein domain
ENSAPLT00000014664	0.0273556	0.414492	-3.65492	0.00541368	0.0396207	TRUE	ENSAPLG00000014065	-
ENSAPLT00000009846	0	0.176891	-5.62104	0.00542568	0.0396772	TRUE	ENSAPLG00000009412	Ras-association||PDZ domain||Dilute||Dil domain||Forkhead-associated (FHA) domain
ENSAPLT00000009389	0.342301	0	6.64279	0.00543755	0.0397564	TRUE	ENSAPLG00000009003	Immunoglobulin subtype 2||Immunoglobulin||Immunoglobulin I-set||Immunoglobulin-like domain||Immunoglobulin subtype||Fibronectin type III
ENSAPLT00000007121	2.53761	0.630976	2.12397	0.00549101	0.0400326	TRUE	ENSAPLG00000006851	Arf GTPase activating protein||Pleckstrin homology domain
ENSAPLT00000008329	1.47083	0.268596	2.5735	0.00555192	0.0403922	TRUE	ENSAPLG00000008004	Gamma-glutamyltranspeptidase
ENSAPLT00000014580	0.187569	1.09234	-2.37739	0.00556327	0.0404659	TRUE	ENSAPLG00000014005	Microfibril-associated glycoprotein
ENSAPLT00000011854	1.77302	0.400933	2.24618	0.00556528	0.0404663	TRUE	ENSAPLG00000011398	GPCR, rhodopsin-like, 7TM||G protein-coupled receptor 40-related receptor||G protein-coupled receptor, rhodopsin-like
ENSAPLT00000014643	1.47447	0.324346	2.27204	0.00558015	0.0405243	TRUE	ENSAPLG00000014060	GPCR, rhodopsin-like, 7TM||G protein-coupled receptor, rhodopsin-like||Melatonin receptor type 1C||Neuropeptide Y receptor family||Melatonin receptor 1A||Melatonin receptor family
ENSAPLT00000015578	0	0.196687	-5.74443	0.00558421	0.0405271	TRUE	ENSAPLG00000014946	WD40-repeat-containing domain||WD40 repeat||G-protein beta WD-40 repeat
ENSAPLT00000012472	0	0.328267	-6.55025	0.00567181	0.0410312	TRUE	ENSAPLG00000011987	LDLR class B repeat||EGF-like, conserved site||EGF-like calcium-binding domain||Epidermal growth factor-like domain||EGF-like calcium-binding, conserved site||Low-density lipoprotein (LDL) receptor class A repeat||EGF-type aspartate/asparagine hydroxylation site||Low-density lipoprotein (LDL) receptor class A, conserved site
ENSAPLT00000009325	4.6115	1.1942	2.07324	0.00568823	0.0411107	TRUE	ENSAPLG00000008972	Hemopexin-like repeats
ENSAPLT00000001815	2.69626	0.627337	2.18638	0.00573599	0.0413777	TRUE	ENSAPLG00000001822	Nerve growth factor-related||Nerve growth factor conserved site||Nerve growth factor-like
ENSAPLT00000012140	0.58326	0.0664287	3.22287	0.0057382	0.0413805	TRUE	ENSAPLG00000011646	-
ENSAPLT00000010989	1.36689	6.25524	-2.07685	0.00576425	0.0415191	TRUE	ENSAPLG00000010501	Potassium channel, calcium-activated, BK, alpha subunit||Two pore domain potassium channel domain||Blood group Rhesus C/E/D polypeptide
ENSAPLT00000007967	0	0.185489	-5.68438	0.00578899	0.0416347	TRUE	ENSAPLG00000007683	CMP/dCMP deaminase, zinc-binding||APOBEC/CMP deaminase, zinc-binding
ENSAPLT00000015717	5.96478	1.59254	2.03561	0.00584154	0.0419575	TRUE	ENSAPLG00000015079	START domain||Steroidogenic acute regulatory protein-like
ENSAPLT00000008187	0.663247	0.131818	2.45112	0.00594046	0.0425086	TRUE	ENSAPLG00000007888	Serine/threonine/dual specificity protein kinase, catalytic domain||Serine-threonine/tyrosine-protein kinase catalytic domain||Tyrosine-protein kinase, catalytic domain||Protein kinase, ATP binding site||Protein kinase domain
ENSAPLT00000005448	0.681484	0.0638297	3.38847	0.00600688	0.0428878	TRUE	ENSAPLG00000005279	-
ENSAPLT00000007894	0.227681	1.15045	-2.21184	0.0060298	0.0430193	TRUE	ENSAPLG00000007616	Leucine-rich repeat||Death domain||Leucine-rich repeat, typical subtype
ENSAPLT00000012398	1.18348	0.215964	2.55189	0.00603595	0.0430392	TRUE	ENSAPLG00000011907	Fibronectin type III
ENSAPLT00000007922	1.20535	0.288392	2.18181	0.00605931	0.0431656	TRUE	ENSAPLG00000007645	Zinc finger, C2H2-like||Zinc finger, C2H2
ENSAPLT00000012989	0.860454	3.95311	-2.07424	0.00609308	0.0432773	TRUE	ENSAPLG00000012480	-
ENSAPLT00000016980	5.76764	62.5648	-3.23874	0.00611005	0.0433898	TRUE	ENSAPLG00000016274	Kinesin motor domain, conserved site||Kinesin motor domain
ENSAPLT00000005598	0.307669	0	6.49261	0.00619865	0.0438403	TRUE	ENSAPLG00000005426	-
ENSAPLT00000015219	1.72455	7.47924	-2.00153	0.00620396	0.0438616	TRUE	ENSAPLG00000014601	Protein kinase, ATP binding site||Protein kinase domain||Tyrosine-protein kinase, catalytic domain||Serine/threonine/dual specificity protein kinase, catalytic domain||Serine-threonine/tyrosine-protein kinase catalytic domain
ENSAPLT00000011962	0.0567903	0.446006	-2.79616	0.00621496	0.0439151	TRUE	ENSAPLG00000011499	-
ENSAPLT00000011693	0.558785	2.65988	-2.11073	0.00622332	0.0439661	TRUE	ENSAPLG00000011241	Somatostatin receptor 1||Neuropeptide Y receptor family||Somatostatin receptor family||Melanin-concentrating hormone 1 receptor||Somatostatin receptor 4||Melanin-concentrating hormone receptor||Neuropeptide B/W receptor family||G protein-coupled receptor, rhodopsin-like||Opioid receptor||GPCR, rhodopsin-like, 7TM
ENSAPLT00000004435	1.75417	0.0187569	6.37501	0.00624322	0.0440417	TRUE	ENSAPLG00000004325	Sulfotransferase domain
ENSAPLT00000005322	0.642411	0.0911853	2.85724	0.00624546	0.0440493	TRUE	ENSAPLG00000005163	-
ENSAPLT00000009015	0.248517	1.44196	-2.37036	0.0062561	0.0440991	TRUE	ENSAPLG00000008672	Two pore domain potassium channel, TASK family||Two pore domain potassium channel domain||Potassium channel subfamily K member 3
ENSAPLT00000011017	0.181569	1.0689	-2.43308	0.00625711	0.0440991	TRUE	ENSAPLG00000010553	PDZ domain
ENSAPLT00000002916	0.999831	4.48742	-2.04733	0.00627697	0.0442065	TRUE	ENSAPLG00000002890	WD40 repeat||WD40-repeat-containing domain||G-protein beta WD-40 repeat
ENSAPLT00000013606	0.477758	0.0476718	3.38837	0.00627644	0.0442065	TRUE	ENSAPLG00000013028	Adenylyl cyclase class-3/4/guanylyl cyclase||Adenylyl cyclase class-3/4/guanylyl cyclase, conserved site
ENSAPLT00000003105	0.170371	0	5.67403	0.00629769	0.0443367	TRUE	ENSAPLG00000003072	Collagen triple helix repeat||Complement C1q protein
ENSAPLT00000001048	0.308189	1.61885	-2.26709	0.00630963	0.0443881	TRUE	ENSAPLG00000001066	AIG1-type guanine nucleotide-binding (G) domain||Small GTPase superfamily
ENSAPLT00000001570	0	0.175851	-5.61838	0.00630972	0.0443881	TRUE	ENSAPLG00000001375	Transcription factor, T-box||Transcription factor, T-box, conserved site||Transcription factor, Brachyury
ENSAPLT00000011324	0.890928	0.195647	2.29806	0.00634777	0.0445986	TRUE	ENSAPLG00000010848	Haem peroxidase, animal
ENSAPLT00000014262	0.779947	0.146936	2.48484	0.00636741	0.0447037	TRUE	ENSAPLG00000013665	Peptidase M14, carboxypeptidase A
ENSAPLT00000013749	0.29255	1.49327	-2.20029	0.00640616	0.0449017	TRUE	ENSAPLG00000013201	DNA ligase, ATP-dependent||DNA ligase, ATP-dependent, central||DNA ligase, ATP-dependent, conserved site||DNA ligase, ATP-dependent, C-terminal||DNA ligase, ATP-dependent, N-terminal
ENSAPLT00000011670	1.00843	0.212845	2.35489	0.00641813	0.0449691	TRUE	ENSAPLG00000011219	Leucine-rich repeat, typical subtype||Cysteine-rich flanking region, C-terminal||Immunoglobulin subtype 2||Leucine-rich repeat-containing N-terminal||Immunoglobulin||Immunoglobulin-like domain||Immunoglobulin I-set||Immunoglobulin V-set domain||Leucine-rich repeat||Immunoglobulin subtype
ENSAPLT00000008379	0.501193	0	7.18925	0.00648714	0.0453532	TRUE	ENSAPLG00000008076	SRCR-like domain||SRCR domain
ENSAPLT00000011554	0.151094	0	5.52096	0.00654806	0.0457373	TRUE	ENSAPLG00000011107	Trypsin Inhibitor-like, cysteine rich domain||EGF-like, conserved site||VWC out||von Willebrand factor, type C||von Willebrand factor, type D domain
ENSAPLT00000016294	0.494198	2.57857	-2.24827	0.0066134	0.0461264	TRUE	ENSAPLG00000015634	Zinc finger, DHHC-type, palmitoyltransferase
ENSAPLT00000017098	0.160213	0	5.58956	0.00666365	0.0464346	TRUE	ENSAPLG00000016381	Myozenin
ENSAPLT00000009566	0.29855	0	6.44972	0.0067648	0.0470283	TRUE	ENSAPLG00000009200	Interleukin-7
ENSAPLT00000014347	0.295669	0.0182371	3.89242	0.00676917	0.0470501	TRUE	ENSAPLG00000013764	Uncharacterised domain, cysteine-rich||Zona pellucida domain, conserved site||EGF-like, conserved site||Nidogen, extracellular domain||Epidermal growth factor-like domain||von Willebrand factor, type D domain||Zona pellucida domain||Trypsin Inhibitor-like, cysteine rich domain||VWC out||von Willebrand factor, type C
ENSAPLT00000001236	0.895888	0.18393	2.34335	0.00681582	0.0472972	TRUE	ENSAPLG00000001248	Glycosyl transferase, family 31
ENSAPLT00000007497	0.189648	0	5.81725	0.00685004	0.0474794	TRUE	ENSAPLG00000007226	Hedgehog protein||Hint domain N-terminal||Hedgehog, N-terminal signalling domain||Hedgehog protein, Hint domain||Intein splice site
ENSAPLT00000007992	6.31231	1.45864	2.20792	0.0068767	0.0475731	TRUE	ENSAPLG00000007709	AAA+ ATPase domain||ATPase, AAA-4
ENSAPLT00000015269	0.999311	0.233161	2.22549	0.0068875	0.0476239	TRUE	ENSAPLG00000014617	Peptidase M14, carboxypeptidase A||Coagulation factor 5/8 C-terminal type domain
ENSAPLT00000003675	0.89173	0.195128	2.29583	0.00692543	0.0478498	TRUE	ENSAPLG00000003605	-
ENSAPLT00000004023	0.161772	0	5.63227	0.00693041	0.0478755	TRUE	ENSAPLG00000003910	SAPAP family
ENSAPLT00000011097	0.291511	0.0182371	3.86377	0.00693702	0.0479126	TRUE	ENSAPLG00000010662	Zinc finger, LIM-type
ENSAPLT00000011059	1.17776	5.32288	-2.04353	0.007051	0.0484987	TRUE	ENSAPLG00000010631	Small GTPase superfamily||Small GTPase superfamily, Ras type||Small GTPase superfamily, Rab type
ENSAPLT00000004016	0.187049	0	5.80062	0.00706205	0.0485486	TRUE	ENSAPLG00000003880	p53, DNA-binding domain||p53, tetramerisation domain||p53 tumour suppressor family||Sterile alpha motif, type 1||Sterile alpha motif, type 2||Sterile alpha motif domain
ENSAPLT00000013019	0.255557	1.31326	-2.20546	0.00707813	0.0486242	TRUE	ENSAPLG00000012449	Zinc finger, C2H2||Zinc finger, LIM-type||Villin headpiece
ENSAPLT00000014795	3.37695	0.888092	2.05534	0.0072018	0.0493499	TRUE	ENSAPLG00000014198	Peptidase M43, pregnancy-associated plasma-A||DNA methylase, N-6 adenine-specific, conserved site||Notch domain||LamG-like jellyroll fold||Myxococcus cysteine-rich repeat||Sushi/SCR/CCP domain||Fibronectin type III
ENSAPLT00000010330	1.9887	0.501757	2.11842	0.0072288	0.049473	TRUE	ENSAPLG00000009929	Leucine-rich repeat, typical subtype||Toll/interleukin-1 receptor homology (TIR) domain||Leucine-rich repeat||Cysteine-rich flanking region, C-terminal
ENSAPLT00000009271	0	0.451442	-6.86343	0.00723576	0.0495118	TRUE	ENSAPLG00000008921	RasGAP protein, C-terminal
ENSAPLT00000003800	0.0192766	0.308189	-3.63585	0.00725702	0.0496307	TRUE	ENSAPLG00000003705	Zinc finger, C2H2-like||Zinc finger, U1-type||Zinc finger, C2H2
ENSAPLT00000016849	0.160213	0	5.61494	0.00725917	0.0496365	TRUE	ENSAPLG00000016152	EGF-like, laminin||EGF-like, conserved site||Laminin, N-terminal
ENSAPLT00000009647	1.44787	6.51783	-2.03604	0.00726619	0.0496579	TRUE	ENSAPLG00000009268	Syndecan, conserved site||Neurexin/syndecan/glycophorin C||Syndecan/Neurexin domain
ENSAPLT00000005538	1.9999	0.489	2.12513	0.00727441	0.0497052	TRUE	ENSAPLG00000005361	Lipocalin, ApoD type||Lipocalin family conserved site||Alpha-1-microglobulin||Apolipoprotein D||Lipocalin, bacterial||Prostaglandin D synthase||Lipocalin||Lipocalin/cytosolic fatty-acid binding domain||Retinol binding protein/Purpurin||Invertebrate colouration protein
ENSAPLT00000009308	0.844578	0.130258	2.80302	0.00728849	0.0497772	TRUE	ENSAPLG00000008936	Small GTPase superfamily, Rab type||Small GTPase superfamily, ARF type||Small GTPase superfamily, Ras type||Small GTPase superfamily||Ran GTPase||Mitochondrial Rho-like||Small GTP-binding protein domain||Small GTPase superfamily, Rho type
ENSAPLT00000007164	0.0192766	0.295951	-3.64317	0.00729735	0.0498087	TRUE	ENSAPLG00000006902	G-protein beta WD-40 repeat||WD40 repeat||WD40 repeat, conserved site||WD40-repeat-containing domain
ENSAPLT00000006119	0.282392	0.0182371	3.78424	0.00730697	0.0498594	TRUE	ENSAPLG00000005898	Zinc finger, BED-type||SET domain||Zinc finger, C2H2||Zinc finger, C2H2-like||Zinc finger, RING-type
ENSAPLT00000011406	1.7485	0.406413	2.22218	0.00737256	0.05017	TRUE	ENSAPLG00000010959	Sestrin
ENSAPLT00000014735	0.366018	0.0273556	3.68871	0.00741992	0.0504386	TRUE	ENSAPLG00000014155	-
ENSAPLT00000008539	1.51227	0.364459	2.17568	0.00747602	0.0507569	TRUE	ENSAPLG00000008217	AAA+ ATPase domain||Uridine kinase like||Cyclic nucleotide phosphodiesterase
ENSAPLT00000004858	0.0273556	0.449645	-3.71594	0.00749313	0.050864	TRUE	ENSAPLG00000004721	Protein kinase domain||Tyrosine-protein kinase, catalytic domain||Serine-threonine/tyrosine-protein kinase catalytic domain||Serine/threonine/dual specificity protein kinase, catalytic domain||Serine/threonine-protein kinase, active site
ENSAPLT00000001923	0.0192766	0.268076	-3.49166	0.00750898	0.0509446	TRUE	ENSAPLG00000001929	-
ENSAPLT00000008847	0.291511	0.0182371	3.80875	0.00765862	0.0517216	TRUE	ENSAPLG00000008517	Small GTPase superfamily, Rab type||Potassium uptake protein TrkA||Small GTPase superfamily, Rho type||Small GTP-binding protein domain||Small GTPase superfamily, Ras type||Mitochondrial Rho-like||Ran GTPase||Small GTPase superfamily
ENSAPLT00000002769	0.216483	1.10538	-2.20856	0.00771932	0.0519913	TRUE	ENSAPLG00000002746	Zona pellucida domain
ENSAPLT00000001224	0.502514	0.0455926	3.45706	0.00774579	0.0521266	TRUE	ENSAPLG00000001234	Potassium channel tetramerisation-type BTB domain||BTB/POZ-like
ENSAPLT00000009634	0.363137	0.028915	3.69152	0.00775098	0.0521523	TRUE	ENSAPLG00000009256	MAM domain
ENSAPLT00000001383	0.17949	0	5.7883	0.00783705	0.0525929	TRUE	ENSAPLG00000001394	-
ENSAPLT00000014704	0.717958	0.0771066	3.34414	0.00790213	0.0529478	TRUE	ENSAPLG00000014123	Nuclear hormone receptor, ligand-binding, core||Orphan nuclear receptor, NOR1 type||Steroid hormone receptor||Retinoic acid receptor||Vitamin D receptor||Zinc finger, nuclear hormone receptor-type
ENSAPLT00000015258	0.151094	0	5.50764	0.00790237	0.0529478	TRUE	ENSAPLG00000014644	GPCR, rhodopsin-like, 7TM||Peropsin||Visual pigments (opsins) retinal binding site||G protein-coupled receptor, rhodopsin-like
ENSAPLT00000013718	0.343623	2.04454	-2.46511	0.00790919	0.052975	TRUE	ENSAPLG00000013179	Thyroglobulin type-1
ENSAPLT00000012810	0.922204	4.02785	-2.00345	0.00800868	0.0535104	TRUE	ENSAPLG00000012300	C2 domain||Synaptotagmin
ENSAPLT00000013813	2.54101	0.663009	2.06206	0.00805979	0.0537488	TRUE	ENSAPLG00000013228	-
ENSAPLT00000004462	0	0.192529	-5.77429	0.0081135	0.0540505	TRUE	ENSAPLG00000004306	Guanine nucleotide binding protein (G-protein), alpha subunit||Small GTPase superfamily||G-protein alpha subunit, group 12||G-protein alpha subunit, group I||Fungal G-protein, alpha subunit
ENSAPLT00000008077	0.815901	0.18445	2.22878	0.00816301	0.0542953	TRUE	ENSAPLG00000007776	Nicotinic acetylcholine receptor||Neurotransmitter-gated ion-channel transmembrane domain||Neurotransmitter-gated ion-channel||Neurotransmitter-gated ion-channel, conserved site||Neurotransmitter-gated ion-channel ligand-binding domain
ENSAPLT00000012850	0.437125	0.0567903	3.01301	0.00817218	0.0543469	TRUE	ENSAPLG00000012348	-
ENSAPLT00000010048	1.93035	0.504876	2.06067	0.00821725	0.0545803	TRUE	ENSAPLG00000009598	AMP deaminase||Adenosine/AMP deaminase domain||Adenosine/AMP deaminase active site
ENSAPLT00000001441	0.29855	1.50631	-2.20786	0.00823279	0.0546361	TRUE	ENSAPLG00000001452	-
ENSAPLT00000006748	0.590581	3.11373	-2.27126	0.00826645	0.0547647	TRUE	ENSAPLG00000006513	Actin/actin-like conserved site||Actin, conserved site||Actin family
ENSAPLT00000007671	0.636129	0	7.52839	0.0082998	0.0549571	TRUE	ENSAPLG00000007396	Zinc finger, C2H2-like||Zinc finger, C2H2
ENSAPLT00000003106	1.20927	0.199286	2.75627	0.0083171	0.0550337	TRUE	ENSAPLG00000003035	Cadherin conserved site||Cadherin prodomain||Cadherin
ENSAPLT00000003770	0.354301	2.09065	-2.45031	0.00834097	0.0551151	TRUE	ENSAPLG00000003694	Connexin, conserved site||Connexin||Connexin, N-terminal
ENSAPLT00000014414	0.176891	0	5.7412	0.00837176	0.055255	TRUE	ENSAPLG00000013840	Orphan nuclear receptor, HMR type
ENSAPLT00000015637	0.141976	0	5.42774	0.00840772	0.0554418	TRUE	ENSAPLG00000015003	GOLD
ENSAPLT00000005129	1.10741	0.170891	2.85218	0.00841259	0.0554643	TRUE	ENSAPLG00000004981	Immunoglobulin||Immunoglobulin/major histocompatibility complex, conserved site||Immunoglobulin-like domain||MHC class II, beta chain, N-terminal||Immunoglobulin C1-set
ENSAPLT00000005378	0.11566	0.956881	-2.90615	0.0084168	0.0554825	TRUE	ENSAPLG00000005211	Small GTPase superfamily, Ras type||Small GTPase superfamily||Ran GTPase||Mitochondrial Rho-like||Small GTPase superfamily, Rab type||Small GTPase superfamily, Rho type||Small GTP-binding protein domain
ENSAPLT00000009029	0.370177	1.79886	-2.12363	0.00843229	0.0555558	TRUE	ENSAPLG00000008685	GPCR, rhodopsin-like, 7TM||G protein-coupled receptor, rhodopsin-like||Protease-activated receptor
ENSAPLT00000006392	0.161253	0	5.63525	0.00845492	0.0556763	TRUE	ENSAPLG00000006099	Proteinase inhibitor I2, Kunitz, conserved site||Proteinase inhibitor I2, Kunitz metazoa||von Willebrand factor, type A||Collagen triple helix repeat||Fibronectin type III
ENSAPLT00000011976	0.0481916	0.570027	-3.40623	0.00846344	0.0557133	TRUE	ENSAPLG00000011504	Small GTPase superfamily, Rho type||Small GTPase superfamily, Rab type||Small GTPase superfamily, Ras type||Small GTPase superfamily
ENSAPLT00000012088	0.510074	0.0729482	2.81831	0.00848457	0.0557969	TRUE	ENSAPLG00000011595	Basic-leucine zipper domain||AP-1 transcription factor
ENSAPLT00000014821	0.151094	0	5.53426	0.00854705	0.0560902	TRUE	ENSAPLG00000014232	Meleagrin/Cygnin
ENSAPLT00000008080	1.35413	0.30455	2.21982	0.00857102	0.0561801	TRUE	ENSAPLG00000007792	Actinin-type actin-binding domain, conserved site||Calponin homology domain
ENSAPLT00000006563	0.559825	2.50382	-2.01947	0.00858517	0.0562537	TRUE	ENSAPLG00000006331	G-protein, gamma subunit||G-protein gamma-like domain
ENSAPLT00000006598	0.094304	0.692206	-2.74797	0.00859913	0.0563066	TRUE	ENSAPLG00000006374	Homeobox domain||Helix-turn-helix motif
ENSAPLT00000009704	0.152654	0	5.53932	0.00866268	0.0566743	TRUE	ENSAPLG00000009327	Ankyrin repeat-containing domain||Ankyrin repeat||Nitrogenase component 1, conserved site
ENSAPLT00000004728	0.152134	0	5.54869	0.00874	0.0570638	TRUE	ENSAPLG00000004609	G protein-coupled receptor, rhodopsin-like||GPCR, rhodopsin-like, 7TM||G protein-coupled receptor 37 orphan
ENSAPLT00000004996	0	0.168812	-5.52864	0.00876327	0.0571859	TRUE	ENSAPLG00000004852	Myosin head, motor domain||IQ motif, EF-hand binding site
ENSAPLT00000000882	0.264155	0.0192766	3.7257	0.00879239	0.0573271	TRUE	ENSAPLG00000000622	Prostaglandin D synthase||Lipocalin||Lipocalin/cytosolic fatty-acid binding domain||Major urinary protein||Invertebrate colouration protein||Neutrophil gelatinase-associated lipocalin||Alpha-1-microglobulin||Lipocalin family conserved site||Beta-lactoglobulin||von Ebner's gland protein/ Bos/Can allergen
ENSAPLT00000015703	0.215444	1.15381	-2.26677	0.00881021	0.0574335	TRUE	ENSAPLG00000015075	Bone morphogenetic protein 3/3B||Transforming growth factor-beta, C-terminal||Transforming growth factor beta, conserved site
ENSAPLT00000007756	2.43263	0.654411	2.02075	0.00881565	0.0574494	TRUE	ENSAPLG00000007453	Potassium channel, voltage-dependent, EAG||PAS domain||Ion transport domain||Potassium channel, voltage-dependent, EAG/ELK/ERG||Potassium channel, voltage-dependent, ELK||PAC motif||PAS-associated, C-terminal||Cyclic nucleotide-binding domain||Potassium channel, voltage-dependent, ERG||Two pore domain potassium channel domain
ENSAPLT00000016653	0	0.167252	-5.53192	0.00883127	0.0575121	TRUE	ENSAPLG00000015968	CRC domain
ENSAPLT00000013567	0.566864	0.12114	2.32571	0.00893418	0.058123	TRUE	ENSAPLG00000013034	-
ENSAPLT00000015303	0.22976	0.00911853	4.28912	0.00899011	0.0583501	TRUE	ENSAPLG00000014685	SRCR domain||SRCR-like domain
ENSAPLT00000007564	0.227161	1.15593	-2.20377	0.009002	0.0583957	TRUE	ENSAPLG00000007287	Potassium channel, inwardly rectifying, Kir3.1||Potassium channel, inwardly rectifying, Kir
ENSAPLT00000002092	1.83973	0.458763	2.1371	0.00911348	0.0589292	TRUE	ENSAPLG00000002096	-
ENSAPLT00000015038	0.659609	2.88056	-2.00932	0.00920959	0.0593803	TRUE	ENSAPLG00000014395	Lethal(2) giant larvae protein||G-protein beta WD-40 repeat||WD40 repeat, conserved site||WD40-repeat-containing domain||Synaptobrevin||Lethal giant larvae homologue 2||WD40 repeat
ENSAPLT00000010060	0.503554	2.26183	-2.04791	0.00928164	0.0597744	TRUE	ENSAPLG00000009634	TRASH domain
ENSAPLT00000013801	0.028915	0.353781	-3.37909	0.00932227	0.0599857	TRUE	ENSAPLG00000013194	Immunoglobulin||Immunoglobulin subtype 2||Immunoglobulin subtype||Immunoglobulin-like domain||Immunoglobulin I-set||Fibronectin type III||Immunoglobulin V-set domain
ENSAPLT00000004344	0.168292	0	5.65294	0.00935536	0.0601279	TRUE	ENSAPLG00000004235	Transcription factor, T-box, conserved site||Transcription factor, T-box
ENSAPLT00000006560	0.0466322	0.608016	-3.42701	0.00935784	0.0601338	TRUE	ENSAPLG00000006333	Calponin homology domain
ENSAPLT00000003169	0.492356	0.103423	2.35934	0.00956279	0.0610937	TRUE	ENSAPLG00000003132	Adrenoceptor family||G protein-coupled receptor, rhodopsin-like||GPCR, rhodopsin-like, 7TM||Alpha 1D adrenoceptor||5-Hydroxytryptamine 4 receptor||Neuropeptide Y receptor family||Vacuolating cytotoxin||Octopamine receptor
ENSAPLT00000005358	0.376177	0.0375137	3.37261	0.00956303	0.0610937	TRUE	ENSAPLG00000005136	Cytochrome P450, conserved site||Cytochrome P450, E-class, group IV||Cytochrome P450||Cytochrome P450, E-class, CYP24A, mitochondrial||Cytochrome P450, E-class, group I||Cytochrome P450, B-class
ENSAPLT00000006330	0.723156	0.158654	2.28696	0.0095805	0.0611785	TRUE	ENSAPLG00000006049	Cytochrome P450||Cytochrome P450, E-class, group IV||Cytochrome P450, E-class, group I, CYP2D-like||Cytochrome P450, E-class, group I||Cytochrome P450, B-class||Cytochrome P450, conserved site
ENSAPLT00000003733	1.04046	0.173252	2.64621	0.00959225	0.0611987	TRUE	ENSAPLG00000003652	Transforming growth factor beta, conserved site||Transforming growth factor-beta, C-terminal||Transforming growth factor-beta, N-terminal
ENSAPLT00000003205	0.198246	0.00963832	4.0881	0.00965833	0.0615486	TRUE	ENSAPLG00000003168	-
ENSAPLT00000001993	0.208405	0.00911853	4.17268	0.00969877	0.0617559	TRUE	ENSAPLG00000001997	-
ENSAPLT00000009922	0.150055	0	5.49972	0.00975223	0.0620437	TRUE	ENSAPLG00000009536	GPCR, family 2, brain-specific angiogenesis inhibitor||GPCR, family 2-like||GPCR, family 2, extracellular hormone receptor domain||Thrombospondin, type 1 repeat||GPCR, family 2, secretin-like
ENSAPLT00000002415	0.140936	0	5.42646	0.0098596	0.0625917	TRUE	ENSAPLG00000002406	G protein-coupled receptor, rhodopsin-like||Duffy antigen/chemokine receptor||G protein-coupled receptor 40-related receptor||GPR40 receptor fatty acid||GPCR, rhodopsin-like, 7TM
ENSAPLT00000007240	0	0.17845	-5.59832	0.00986935	0.0626432	TRUE	ENSAPLG00000006928	Na+ channel, amiloride-sensitive||Epithelial sodium channel
ENSAPLT00000009199	0.452244	2.23263	-2.1579	0.00991327	0.0628699	TRUE	ENSAPLG00000008656	Immunoglobulin||Immunoglobulin subtype 2||Immunoglobulin subtype||Immunoglobulin-like domain||Immunoglobulin I-set||Fibronectin type III||Immunoglobulin V-set domain
ENSAPLT00000015612	0.142496	0.78207	-2.29699	0.0100496	0.0635139	TRUE	ENSAPLG00000014990	PTB/PI domain
ENSAPLT00000002162	0.387374	0.0750274	2.4554	0.01006	0.0635687	TRUE	ENSAPLG00000002166	-
ENSAPLT00000016354	0.0557508	0.435848	-2.7844	0.010297	0.064778	TRUE	ENSAPLG00000015695	-
ENSAPLT00000011520	0.191727	0	5.90494	0.0103196	0.0648597	TRUE	ENSAPLG00000011065	FAD-dependent pyridine nucleotide-disulphide oxidoreductase||Pyridine nucleotide-disulphide oxidoreductase, NAD-binding domain||Pyridine nucleotide-disulphide oxidoreductase, class-II||Pyridine nucleotide-disulphide oxidoreductase, FAD/NAD(P)-binding domain||Rieske [2Fe-2S] iron-sulphur domain
ENSAPLT00000003362	0.619778	0.0638297	3.24885	0.0103241	0.064864	TRUE	ENSAPLG00000003299	High mobility group box domain
ENSAPLT00000005915	0.132338	0	5.33844	0.0103959	0.0652286	TRUE	ENSAPLG00000005695	BTB-kelch protein||BTB/POZ-like||Kelch repeat type 2||BTB/POZ||BTB/Kelch-associated||Kelch repeat type 1
ENSAPLT00000016227	0.260235	0	6.3185	0.0104056	0.0652666	TRUE	ENSAPLG00000015569	GPCR, family 3||GPCR, family 3, C-terminal||Bride of sevenless protein
ENSAPLT00000009237	0.0283952	0.270155	-2.97885	0.0104173	0.0653138	TRUE	ENSAPLG00000008824	ABC transporter, conserved site||SMCs flexible hinge||RecF/RecN/SMC, N-terminal||Tropomyosin
ENSAPLT00000003583	0.151094	0.974554	-2.49929	0.01044	0.0654148	TRUE	ENSAPLG00000003502	Endomucin
ENSAPLT00000009529	2.47638	0.644772	2.05762	0.0104746	0.0655619	TRUE	ENSAPLG00000009127	Spectrin alpha chain, SH3 domain||Hs1/Cortactin||Variant SH3 domain||SH3 domain
ENSAPLT00000002718	1.03682	0.270155	2.06456	0.0104877	0.0656225	TRUE	ENSAPLG00000002688	HTH domain AraC-type, conserved site
ENSAPLT00000001321	0.274833	1.26195	-2.07407	0.0105272	0.065773	TRUE	ENSAPLG00000001332	-
ENSAPLT00000013430	0.584061	0.129219	2.25051	0.0105867	0.0660583	TRUE	ENSAPLG00000012903	Immunoglobulin subtype||Interleukin-1 receptor type II||Toll/interleukin-1 receptor homology (TIR) domain||Interleukin-1 receptor type I/II||Interleukin-1 receptor type 1||Immunoglobulin-like domain||Immunoglobulin||Immunoglobulin subtype 2
ENSAPLT00000000857	0.140416	0	5.41519	0.0106713	0.0664345	TRUE	ENSAPLG00000000878	Myc-type, basic helix-loop-helix (bHLH) domain
ENSAPLT00000009953	0.0578299	0.498118	-2.94503	0.010788	0.0670304	TRUE	ENSAPLG00000009564	Insulin receptor substrate-1, PTB
ENSAPLT00000010040	1.16316	0.282392	2.169	0.0109226	0.0676472	TRUE	ENSAPLG00000009649	SPRY domain||Immunoglobulin subtype 2||Immunoglobulin-like domain||Immunoglobulin V-set domain||B30.2/SPRY domain||Butyrophylin-like||SPRY-associated||Immunoglobulin subtype
ENSAPLT00000003545	0.256076	0.0182371	3.6386	0.011003	0.068068	TRUE	ENSAPLG00000003483	G protein-coupled receptor, rhodopsin-like||Cannabinoid receptor family||5-Hydroxytryptamine 6 receptor||GPCR, rhodopsin-like, 7TM||Histamine H3 receptor||Muscarinic acetylcholine receptor family||Histamine H4 receptor
ENSAPLT00000010678	1.00971	0.243319	2.17095	0.0110472	0.0682882	TRUE	ENSAPLG00000010214	G2 nidogen/fibulin G2F||Cysteine peptidase, histidine active site||Immunoglobulin V-set domain||EGF-type aspartate/asparagine hydroxylation site||EGF-like calcium-binding, conserved site||Epidermal growth factor-like domain||Immunoglobulin subtype||EGF-like calcium-binding domain||EGF-like, conserved site||Immunoglobulin subtype 2||AMP-binding, conserved site||Immunoglobulin||Neural cell adhesion…
ENSAPLT00000009313	0.143015	0	5.43597	0.0112114	0.0690868	TRUE	ENSAPLG00000008959	Homeodomain, metazoa||Homeobox protein, antennapedia type, conserved site||Homeobox, conserved site||Homeobox protein, antennapedia type||Homeobox domain||Helix-turn-helix motif
ENSAPLT00000002822	1.23011	0.30403	2.0958	0.0114532	0.0701825	TRUE	ENSAPLG00000002718	CUB domain||Sushi/SCR/CCP domain
ENSAPLT00000004230	0.487396	2.29646	-2.0835	0.0115777	0.0707214	TRUE	ENSAPLG00000004135	-
ENSAPLT00000007935	0.585101	0.0922249	2.75639	0.0116087	0.0708655	TRUE	ENSAPLG00000007640	Cytochrome P450, conserved site||Cytochrome P450, B-class||Cytochrome P450, E-class, group I||Cytochrome P450, E-class, group IV||Cytochrome P450
ENSAPLT00000014867	0.543147	2.49154	-2.03222	0.0116158	0.0708864	TRUE	ENSAPLG00000014253	CTNNB1 binding, N-teminal||High mobility group box domain
ENSAPLT00000001831	0.150575	0	5.49657	0.0117138	0.0713708	TRUE	ENSAPLG00000001593	Zona pellucida domain||Zona pellucida domain, conserved site
ENSAPLT00000007672	0.302189	0.028915	3.42117	0.0117481	0.0715454	TRUE	ENSAPLG00000007348	HD/PDEase domain||3'5'-cyclic nucleotide phosphodiesterase||3'5'-cyclic nucleotide phosphodiesterase, catalytic domain||3'5'-cyclic nucleotide phosphodiesterase, conserved site
ENSAPLT00000009082	0.710399	0.0911853	2.96762	0.0117747	0.0716622	TRUE	ENSAPLG00000008731	Immunoglobulin subtype||Immunoglobulin-like domain||Immunoglobulin V-set domain
ENSAPLT00000001899	0.0755472	0.443407	-2.40664	0.0117948	0.0717274	TRUE	ENSAPLG00000001902	Transforming growth factor-beta, C-terminal||Transforming growth factor beta, conserved site||Inhibin, alpha subunit||Bone morphogenetic protein 3/3B
ENSAPLT00000014083	0	0.433205	-6.80253	0.0118889	0.0721494	TRUE	ENSAPLG00000013531	Immunoglobulin-like domain||Immunoglobulin subtype||Immunoglobulin subtype 2
ENSAPLT00000011413	1.0853	0.186529	2.66996	0.0119099	0.0722334	TRUE	ENSAPLG00000010951	Ankyrin repeat-containing domain||Ankyrin repeat||Ubiquitin interacting motif||SOCS protein, C-terminal
ENSAPLT00000010767	0.401453	0.0385533	3.44156	0.0121205	0.0732542	TRUE	ENSAPLG00000010345	MHC class I alpha chain, alpha1 alpha2 domains
ENSAPLT00000007152	0.53039	0.0547112	3.26168	0.0121814	0.0735648	TRUE	ENSAPLG00000006892	Peptidase S1, trypsin family, active site||Peptidase S1||Peptidase S1A, chymotrypsin-type
ENSAPLT00000004670	0.245398	0.0192766	3.61515	0.0122156	0.0736898	TRUE	ENSAPLG00000004523	Bicarbonate transporter, eukaryotic||Anion exchange protein||Bicarbonate transporter, C-terminal
ENSAPLT00000008262	0.245918	0	6.17249	0.012306	0.0741532	TRUE	ENSAPLG00000007971	Zinc finger, C2H2||Zinc finger, C2H2-like
ENSAPLT00000006327	0.0273556	0.334505	-3.33892	0.0124161	0.0747108	TRUE	ENSAPLG00000006107	Zinc finger, C3HC4 RING-type||Zinc finger, RING-type||Baculoviral inhibition of apoptosis protein repeat
ENSAPLT00000013925	0.685642	0.0729482	3.22811	0.0124644	0.0749427	TRUE	ENSAPLG00000013351	CAP domain||Cysteine-rich secretory protein, allergen V5/Tpx-1-related||Ves allergen||Allergen V5/Tpx-1-related, conserved site
ENSAPLT00000000831	0.370697	0.047152	3.02718	0.0125159	0.0751581	TRUE	ENSAPLG00000000709	3-beta hydroxysteroid dehydrogenase/isomerase||Male sterility, NAD-binding||Polysaccharide biosynthesis protein, CapD-like domain||Short-chain dehydrogenase/reductase SDR||NAD-dependent epimerase/dehydratase, N-terminal domain
ENSAPLT00000009734	0.190687	1.0543	-2.33496	0.0125758	0.0754588	TRUE	ENSAPLG00000009353	Sodium/calcium exchanger membrane region
ENSAPLT00000007678	0	0.139897	-5.28872	0.0129871	0.0774258	TRUE	ENSAPLG00000007395	3'5'-cyclic nucleotide phosphodiesterase, catalytic domain||3'5'-cyclic nucleotide phosphodiesterase||3'5'-cyclic nucleotide phosphodiesterase, conserved site||HD/PDEase domain||Signal transduction response regulator, receiver domain
ENSAPLT00000008690	0.371736	0.0364741	3.34384	0.0130648	0.0777478	TRUE	ENSAPLG00000008371	-
ENSAPLT00000009980	0.492876	0.0547112	3.19301	0.013083	0.0778167	TRUE	ENSAPLG00000009591	-
ENSAPLT00000015150	2.97147	0.703404	2.16724	0.0132069	0.0783859	TRUE	ENSAPLG00000014526	Pointed domain||Ets domain
ENSAPLT00000003930	0.132857	0	5.3578	0.0132713	0.0786833	TRUE	ENSAPLG00000003795	Sodium/sulphate symporter
ENSAPLT00000009059	0.634332	0.109422	2.57749	0.0132809	0.0787278	TRUE	ENSAPLG00000008713	Prolactin-releasing peptide receptor||Protease-activated receptor||Neuropeptide Y receptor family||G protein-coupled receptor, rhodopsin-like||GPCR, rhodopsin-like, 7TM||Galanin receptor family
ENSAPLT00000014361	0.122699	0	5.21981	0.0133473	0.0790233	TRUE	ENSAPLG00000013794	Zinc finger, piccolo-type
ENSAPLT00000008033	1.08421	0.197727	2.58343	0.0134275	0.0793761	TRUE	ENSAPLG00000007749	-
ENSAPLT00000016266	0.142496	0	5.41735	0.0140022	0.0821394	TRUE	ENSAPLG00000015612	Interleukin-10/19/20/24/26 family
ENSAPLT00000015011	0.143535	0	5.46885	0.0140945	0.0825292	TRUE	ENSAPLG00000014382	Armadillo
ENSAPLT00000002732	0.123219	0	5.22436	0.014176	0.0828921	TRUE	ENSAPLG00000002677	Ankyrin repeat||Transient receptor potential channel||Transient receptor potential channel, canonical 7||Transient receptor potential channel, canonical||Transient receptor ion channel domain||Ion transport domain
ENSAPLT00000013146	0.148495	0.799787	-2.29412	0.0141957	0.0829695	TRUE	ENSAPLG00000012573	RPEL repeat
ENSAPLT00000005363	0.81198	3.65323	-2.06372	0.0143219	0.0835797	TRUE	ENSAPLG00000005203	Ionotropic glutamate receptor||Solute-binding protein family 3/N-terminal domain of MltF||Ionotropic glutamate receptor, metazoa
ENSAPLT00000005703	0.747675	0.118541	2.67951	0.0143308	0.0836172	TRUE	ENSAPLG00000005516	-
ENSAPLT00000011787	0.29463	0.0375137	3.00488	0.0143565	0.0837051	TRUE	ENSAPLG00000011336	cAMP response element binding (CREB) protein||Basic-leucine zipper domain||Transcription factor Jun
ENSAPLT00000007364	0.157614	0	5.56919	0.0147634	0.0854792	TRUE	ENSAPLG00000007104	Galanin receptor family||GPCR, rhodopsin-like, 7TM||G protein-coupled receptor, rhodopsin-like
ENSAPLT00000001611	0.328787	0	6.5911	0.0147836	0.0855704	TRUE	ENSAPLG00000001621	Immunoglobulin V-set domain
ENSAPLT00000015073	0.0922249	0.632535	-2.6333	0.0147983	0.0856424	TRUE	ENSAPLG00000014467	-
ENSAPLT00000005891	0.028915	0.347262	-3.33404	0.0149538	0.0863205	TRUE	ENSAPLG00000005707	Protein of unknown function DUF1151
ENSAPLT00000008433	0.143015	0.727879	-2.20378	0.0149688	0.0863941	TRUE	ENSAPLG00000008130	EF-hand domain||EF-Hand 1, calcium-binding site
ENSAPLT00000013506	0.190167	1.25751	-2.6063	0.015167	0.0872358	TRUE	ENSAPLG00000012981	-
ENSAPLT00000014182	0.133897	0	5.35939	0.0151718	0.0872414	TRUE	ENSAPLG00000013622	TNFR/NGFR cysteine-rich region||EGF-like, conserved site||Fas receptor
ENSAPLT00000007167	0.928442	0.173252	2.46781	0.0154621	0.0884551	TRUE	ENSAPLG00000006858	Integrin beta subunit, N-terminal||Integrin beta subunit, cytoplasmic domain||von Willebrand factor, type A||EGF-like domain, extracellular||Integrin beta subunit, tail||EGF-like, conserved site||EGF-like calcium-binding domain||Delta/Serrate/lag-2 (DSL) protein||Plexin-like fold||Integrin beta subunit||EGF-like, laminin
ENSAPLT00000007008	1.49611	0.405092	2.02278	0.0155552	0.088855	TRUE	ENSAPLG00000006760	-
ENSAPLT00000009044	0.675811	0.0182371	4.97863	0.0159451	0.0903967	TRUE	ENSAPLG00000008704	Antifreeze protein, type I
ENSAPLT00000002035	0.12114	0.629936	-2.24596	0.016044	0.0907541	TRUE	ENSAPLG00000002040	High mobility group, HMG-I/HMG-Y||Antifreeze protein, type I
ENSAPLT00000009353	0.113581	0	5.12087	0.0161177	0.0910365	TRUE	ENSAPLG00000009000	Immunoglobulin-like domain||Immunoglobulin subtype||Immunoglobulin subtype 2||Immunoglobulin
ENSAPLT00000005640	0.218563	0.978237	-2.00318	0.0161212	0.0910427	TRUE	ENSAPLG00000005465	DNA glycosylase/AP lyase, catalytic domain||DNA glycosylase/AP lyase, H2TH DNA-binding
ENSAPLT00000016755	0.439724	0.0481916	3.29861	0.0161891	0.09137	TRUE	ENSAPLG00000016045	EF-hand domain||EF-Hand 1, calcium-binding site
ENSAPLT00000006078	0.245398	0.0182371	3.59554	0.01638	0.0922057	TRUE	ENSAPLG00000005851	-
ENSAPLT00000003363	0	0.169331	-5.51632	0.0164144	0.0923176	TRUE	ENSAPLG00000003275	P-type ATPase, phosphorylation site||P-type ATPase||P-type ATPase, subfamily V||P-type ATPase, A domain
ENSAPLT00000002208	0.123739	0	5.22896	0.0164367	0.0924017	TRUE	ENSAPLG00000002211	Immunoglobulin V-set domain
ENSAPLT00000003798	0	0.129739	-5.18991	0.01646	0.092493	TRUE	ENSAPLG00000003720	Transcription factor AF4/FMR2
ENSAPLT00000016773	0.247478	0.0182371	3.61429	0.0164625	0.0924933	TRUE	ENSAPLG00000016080	Transcription factor AF4/FMR2
ENSAPLT00000012693	0.0182371	0.251398	-3.43014	0.016497	0.0926314	TRUE	ENSAPLG00000012166	Ras-like guanine nucleotide exchange factor, N-terminal||Ras guanine-nucleotide exchange factors catalytic domain||KIND
ENSAPLT00000013571	0.290991	0.0273556	3.34935	0.0167609	0.0938259	TRUE	ENSAPLG00000013041	Neurotransmitter-gated ion-channel||Gamma-aminobutyric-acid A receptor, gamma subunit||Gamma-aminobutyric-acid A receptor, beta subunit||Neurotransmitter-gated ion-channel transmembrane domain||Neurotransmitter-gated ion-channel ligand-binding domain||Gamma-aminobutyric-acid A receptor, alpha subunit||Gamma-aminobutyric acid A receptor/Glycine receptor alpha||Neurotransmitter-gated ion-channel, c…
ENSAPLT00000007747	0.902126	0.242799	2.03785	0.0167849	0.0939055	TRUE	ENSAPLG00000007472	Cadherin||Transcription elongation factor, GreA/GreB, conserved site||Protocadherin||Cadherin, N-terminal||Dystroglycan-type cadherin-like||Cadherin conserved site
ENSAPLT00000001657	0.728918	0.175331	2.13117	0.0168494	0.0941975	TRUE	ENSAPLG00000001663	GPCR, rhodopsin-like, 7TM||Prostanoid receptor||G protein-coupled receptor 40-related receptor||Neuropeptide B/W receptor family||G protein-coupled receptor, rhodopsin-like||Protease-activated receptor||5-Hydroxytryptamine 6 receptor||Cysteinyl leukotriene receptor
ENSAPLT00000007897	0.113581	0	5.11261	0.0168959	0.0943471	TRUE	ENSAPLG00000007441	Cysteine peptidase, cysteine active site||Peptidase C2, calpain, catalytic domain||EF-Hand 1, calcium-binding site||EF-hand domain||Peptidase C2, calpain, domain III||Peptidase C2, calpain family||Peptidase C2, calpain, large subunit, domain III
ENSAPLT00000014028	0.427487	0.0547112	2.96992	0.0169446	0.0945639	TRUE	ENSAPLG00000013463	Small GTP-binding protein domain||Small GTPase superfamily, Rho type||Small GTPase superfamily, ARF/SAR type||Small GTPase superfamily, Ras type||Ran GTPase||Small GTPase superfamily||Mitochondrial Rho-like||Small GTPase superfamily, Rab type||Small GTPase superfamily, ARF type
ENSAPLT00000007425	0.122179	0	5.23083	0.0170453	0.095029	TRUE	ENSAPLG00000007151	Copper type II, ascorbate-dependent monooxygenase, histidine-cluster-1 conserved site||DOMON domain||Dopamine beta-hydroxylase-related||Copper type II, ascorbate-dependent monooxygenase, N-terminal
ENSAPLT00000009936	0.247997	0.0192766	3.6292	0.0170449	0.095029	TRUE	ENSAPLG00000009548	KIND||Zinc finger, C2H2
ENSAPLT00000008198	1.46903	0.386335	2.0628	0.0170643	0.0950933	TRUE	ENSAPLG00000007906	Lysophospholipase, catalytic domain
ENSAPLT00000001606	0.323025	0.0557508	2.59137	0.0172795	0.0959162	TRUE	ENSAPLG00000001614	Angiotensin II receptor type 1||GPCR, rhodopsin-like, 7TM||Platelet-activating factor receptor||P2Y13 purinoceptor||G protein-coupled receptor, rhodopsin-like||Angiotensin II receptor family||P2Y14 purinoceptor||P2Y12 purinoceptor
ENSAPLT00000007443	0.124259	0	5.2496	0.0177438	0.0979401	TRUE	ENSAPLG00000007103	Immunoglobulin V-set domain||Immunoglobulin C1-set||Immunoglobulin subtype||Fibronectin type III||Immunoglobulin subtype 2||Immunoglobulin||Immunoglobulin I-set||Immunoglobulin-like domain
ENSAPLT00000004439	0.154213	0.914408	-2.403	0.018108	0.099563	TRUE	ENSAPLG00000004324	-
ENSAPLT00000015176	0.333183	0.028915	3.59989	0.0183468	0.100477	TRUE	ENSAPLG00000014559	Pancreatic hormone-like, conserved site||Pancreatic hormone-like
ENSAPLT00000001744	0.124259	0	5.2417	0.0186148	0.101518	TRUE	ENSAPLG00000001749	Small GTPase superfamily, ARF/SAR type||Elongation factor, GTP-binding domain||Small GTP-binding protein domain||AAA+ ATPase domain||Small GTPase superfamily||Mitochondrial Rho-like||Small GTPase superfamily, Ras type||Small GTPase superfamily, ARF type||Small GTPase superfamily, SAR1-type||Small GTPase superfamily, Rab type
ENSAPLT00000009979	0.413928	0.028915	3.92021	0.0191539	0.103765	TRUE	ENSAPLG00000009584	Guanylate-binding protein, C-terminal||Guanylate-binding protein, N-terminal
ENSAPLT00000001539	0.228201	0.0192766	3.53759	0.0192462	0.104162	TRUE	ENSAPLG00000001468	Muscarinic acetylcholine receptor M4||Histamine H1 receptor||Octopamine receptor||Cytochrome c-type biogenesis protein CcmF||Muscarinic acetylcholine receptor family||Muscarinic acetylcholine receptor M2||GPCR, rhodopsin-like, 7TM||G protein-coupled receptor, rhodopsin-like
ENSAPLT00000005136	0.564785	0.137818	2.09648	0.0193281	0.104458	TRUE	ENSAPLG00000004786	-
ENSAPLT00000003505	0.122179	0	5.20692	0.0195148	0.105229	TRUE	ENSAPLG00000003444	Doublecortin domain
ENSAPLT00000003270	0.596299	0.0820668	2.9244	0.0195403	0.105307	TRUE	ENSAPLG00000003216	High mobility group box domain
ENSAPLT00000008611	0	0.419452	-6.95819	0.0198018	0.106313	TRUE	ENSAPLG00000008296	SAMP||Adenomatous polyposis coli protein, cysteine-rich repeat||Armadillo
ENSAPLT00000003143	0.228721	0.0182371	3.51818	0.0202363	0.108175	TRUE	ENSAPLG00000003083	Calponin repeat||Calponin homology domain||Smooth muscle protein/calponin
ENSAPLT00000004916	0.0182371	0.250878	-3.41063	0.0203172	0.108472	TRUE	ENSAPLG00000004760	G-protein alpha subunit, group I||G-protein alpha subunit, group Q||Fungal G-protein, alpha subunit||G-protein alpha subunit, group 12||Guanine nucleotide binding protein (G-protein), alpha subunit
ENSAPLT00000004461	0.113061	0	5.12446	0.0205073	0.109258	TRUE	ENSAPLG00000004347	Ankyrin repeat-containing domain||Ankyrin repeat||SOCS protein, C-terminal
ENSAPLT00000014225	0.113061	0	5.12446	0.0205024	0.109258	TRUE	ENSAPLG00000013657	Homeobox protein, antennapedia type, conserved site||Homeobox, conserved site||Homeobox protein, antennapedia type||Homeobox domain||Helix-turn-helix motif||Homeodomain, metazoa
ENSAPLT00000005878	0	0.12062	-5.09385	0.0205277	0.109322	TRUE	ENSAPLG00000005686	Haemoglobin, pi||Globin, annelid-type||Haemoglobin, beta||Myoglobin||Haemoglobin, alpha||Globin, lamprey/hagfish type||Globin||Haemoglobin, zeta||Erythrocruorin
ENSAPLT00000010588	0.198246	0	5.942	0.0205437	0.109355	TRUE	ENSAPLG00000010175	CD59 antigen||Ly-6 antigen / uPA receptor -like
ENSAPLT00000009869	0.170371	0.834984	-2.1759	0.020645	0.109775	TRUE	ENSAPLG00000009456	Synuclein||Gamma-synuclein||Alpha-synuclein
ENSAPLT00000015929	0.12166	0	5.20203	0.0206472	0.109775	TRUE	ENSAPLG00000015293	-
ENSAPLT00000012475	0.341782	0.047152	2.90737	0.0207798	0.110311	TRUE	ENSAPLG00000011981	Transmembrane receptor, patched||Sterol-sensing domain||Equilibrative nucleoside transporter||Patched||Acriflavin resistance protein
ENSAPLT00000013857	0.124259	0	5.23371	0.0208922	0.110801	TRUE	ENSAPLG00000013299	Immunoglobulin subtype||Immunoglobulin-like domain||CD80-like, immunoglobulin C2-set||Immunoglobulin C1-set||Immunoglobulin V-set domain
ENSAPLT00000012129	0.597858	0.146936	2.08593	0.0209496	0.110967	TRUE	ENSAPLG00000011660	-
ENSAPLT00000002193	0.174811	0	5.7065	0.0209682	0.111004	TRUE	ENSAPLG00000002196	-
ENSAPLT00000011478	0.382978	0	6.80425	0.021141	0.111748	TRUE	ENSAPLG00000011034	Serine-threonine/tyrosine-protein kinase catalytic domain||Serine/threonine/dual specificity protein kinase, catalytic domain||Ubiquitin-associated domain/translation elongation factor EF-Ts, N-terminal||Protein kinase domain||Ubiquitin-associated/translation elongation factor EF1B, N-terminal, eukaryote
ENSAPLT00000004701	0	0.130258	-5.17607	0.0211673	0.111814	TRUE	ENSAPLG00000004581	-
ENSAPLT00000003235	0.196167	0	5.90599	0.0215454	0.113385	TRUE	ENSAPLG00000003194	Transforming growth factor-beta, C-terminal
ENSAPLT00000010685	0.578581	0.109422	2.43722	0.0218726	0.11482	TRUE	ENSAPLG00000010267	-
ENSAPLT00000002818	0.0364741	0.354301	-3.02638	0.0219216	0.114969	TRUE	ENSAPLG00000002773	Thrombospondin, type 1 repeat
ENSAPLT00000008504	0.310788	0.0375137	3.05746	0.0219409	0.115025	TRUE	ENSAPLG00000008198	BTB/POZ-like||Potassium channel, voltage dependent, Kv2||Potassium channel, voltage dependent, Kv3||Potassium channel, voltage dependent, Kv6||Potassium channel, voltage dependent, Kv||Potassium channel, voltage dependent, Kv8.1||Ion transport domain||Potassium channel tetramerisation-type BTB domain||Potassium channel||Two pore domain potassium channel domain||Two pore domain potassium channel||…
ENSAPLT00000013762	0.124259	0	5.27426	0.0222126	0.116163	TRUE	ENSAPLG00000013214	Zinc finger, C2H2||Zinc finger, BED-type||Zinc finger, C2H2-like
ENSAPLT00000005432	0.205286	0.983717	-2.11448	0.0224642	0.117061	TRUE	ENSAPLG00000005197	GoLoco motif||Rap GTPase activating protein domain
ENSAPLT00000008961	0.104462	0	4.99666	0.0225194	0.117207	TRUE	ENSAPLG00000008624	-
ENSAPLT00000006500	0.447803	0.0547112	3.07977	0.0225418	0.117292	TRUE	ENSAPLG00000006276	EF-Hand 1, calcium-binding site||EF-hand domain
ENSAPLT00000012827	0.224562	0.0182371	3.47246	0.0230769	0.119606	TRUE	ENSAPLG00000012289	STAS domain||Sulphate transporter||Fumarate lyase, conserved site
ENSAPLT00000008708	0.443645	0.0846657	2.52205	0.0232065	0.119985	TRUE	ENSAPLG00000008343	Pleckstrin homology domain, spectrin-type||Cecropin||Spectrin/alpha-actinin||Spectrin repeat||Pleckstrin homology domain
ENSAPLT00000008393	0.104462	0	5.01454	0.0234229	0.120859	TRUE	ENSAPLG00000008090	GPCR, rhodopsin-like, 7TM||Vasopressin receptor||G protein-coupled receptor, rhodopsin-like
ENSAPLT00000004516	0.182089	0.936045	-2.25116	0.0235825	0.121535	TRUE	ENSAPLG00000004382	Homeobox domain||CUT domain
ENSAPLT00000015000	0.437125	0.112021	2.06035	0.0237809	0.122262	TRUE	ENSAPLG00000014380	Perilipin
ENSAPLT00000002543	0.286551	0.0273556	3.27937	0.0244302	0.124812	TRUE	ENSAPLG00000002531	Zona pellucida domain
ENSAPLT00000010540	0.355623	0	6.6985	0.0245084	0.125079	TRUE	ENSAPLG00000010110	Serine/threonine/dual specificity protein kinase, catalytic domain||Serine-threonine/tyrosine-protein kinase catalytic domain||Tyrosine-protein kinase, catalytic domain||Adenylyl cyclase class-3/4/guanylyl cyclase||Adenylyl cyclase class-3/4/guanylyl cyclase, conserved site||Protein kinase domain
ENSAPLT00000008526	0.339183	0.0750274	2.26033	0.0247047	0.125745	TRUE	ENSAPLG00000008204	Gamma-glutamyltranspeptidase
ENSAPLT00000003775	0.103423	0	4.99503	0.0247646	0.126	TRUE	ENSAPLG00000003702	Transcription factor AP-2, C-terminal
ENSAPLT00000007834	0.0192766	0.263635	-3.39889	0.024796	0.12614	TRUE	ENSAPLG00000007509	Pleckstrin homology domain||PDZ domain||Sterile alpha motif, type 2||Sterile alpha motif, type 1||Connector enhancer of kinase suppressor of ras 2||Sterile alpha motif domain
ENSAPLT00000006553	0	0.110982	-4.99258	0.0250114	0.126953	TRUE	ENSAPLG00000006308	-
ENSAPLT00000006652	0.11462	0	5.15701	0.0251428	0.127499	TRUE	ENSAPLG00000006426	Junctophilin||MORN motif
ENSAPLT00000001304	0.558265	0.122699	2.29806	0.0252383	0.127721	TRUE	ENSAPLG00000001315	Cadherin, N-terminal||Cadherin conserved site||Cadherin
ENSAPLT00000002592	1.2989	0.280833	2.36217	0.0254131	0.128362	TRUE	ENSAPLG00000002555	Extracellular ligand-binding receptor||GPCR, family 3, metabotropic glutamate receptor 4||GPCR, family 3, metabotropic glutamate receptor 7||GPCR, family 3||GPCR, family 3, metabotropic glutamate receptor 6||GPCR, family 3, conserved site||GPCR, family 3, nine cysteines domain||GPCR, family 3, C-terminal||GPCR, family 3, metabotropic glutamate receptor
ENSAPLT00000002554	0.183128	0	5.8148	0.0255145	0.128772	TRUE	ENSAPLG00000002527	Helix-turn-helix motif||Homeobox domain||Homeobox, conserved site||OAR domain||POU domain||Homeodomain, metazoa
ENSAPLT00000004210	0.104982	0	5.01107	0.025543	0.128897	TRUE	ENSAPLG00000004117	-
ENSAPLT00000001608	0.144055	0	5.49679	0.0257021	0.129447	TRUE	ENSAPLG00000001617	Syntaxin, N-terminal domain||Target SNARE coiled-coil domain||Syntaxin/epimorphin, conserved site
ENSAPLT00000000695	0.00963832	0.196687	-3.81544	0.0260656	0.130654	TRUE	ENSAPLG00000000723	-
ENSAPLT00000013709	0.103942	0	4.99143	0.0260981	0.130751	TRUE	ENSAPLG00000013168	High mobility group box domain
ENSAPLT00000000876	0.263116	0.0364741	2.81828	0.026333	0.131569	TRUE	ENSAPLG00000000896	Myc-type, basic helix-loop-helix (bHLH) domain
ENSAPLT00000009451	23.6886	4.21353	2.61711	0.0269028	0.133718	TRUE	ENSAPLG00000009089	EF-Hand 1, calcium-binding site||Rho GTPase-activating protein domain
ENSAPLT00000016569	0.00963832	0.208405	-3.88676	0.0271206	0.134435	TRUE	ENSAPLG00000015890	von Willebrand factor, type C||EGF-like, conserved site
ENSAPLT00000009958	0.103423	0	4.98613	0.0273753	0.135341	TRUE	ENSAPLG00000009539	Major facilitator superfamily||Major facilitator superfamily domain
ENSAPLT00000004318	1.25435	0.331104	2.06373	0.0275638	0.136049	TRUE	ENSAPLG00000004202	Tropomyosin
ENSAPLT00000013875	0.940397	0.157614	2.73885	0.0275804	0.13607	TRUE	ENSAPLG00000013309	PCAF, N-terminal
ENSAPLT00000013819	0.0948238	0	4.87423	0.0278624	0.137206	TRUE	ENSAPLG00000013278	Uncharacterised domain, cysteine-rich||von Willebrand factor, type D domain||VWC out||Trypsin Inhibitor-like, cysteine rich domain||EGF-like, conserved site
ENSAPLT00000010460	0.521271	0.100304	2.40341	0.0279546	0.137466	TRUE	ENSAPLG00000010001	General substrate transporter||Major facilitator superfamily||Sugar transporter, conserved site||Major facilitator superfamily domain||Sugar/inositol transporter||Fructose transporter, type 5 (GLUT5)||Sodium:dicarboxylate symporter
ENSAPLT00000003782	0.724002	0.0922249	2.99006	0.0281483	0.138227	TRUE	ENSAPLG00000003709	-
ENSAPLT00000005739	0.163851	0.90373	-2.29332	0.0288167	0.140694	TRUE	ENSAPLG00000005560	-
ENSAPLT00000000612	0.219602	0.0192766	3.45599	0.0288926	0.140871	TRUE	ENSAPLG00000000640	Immunoglobulin-like domain||Immunoglobulin subtype||Thrombospondin, type 1 repeat||Immunoglobulin
ENSAPLT00000005245	0.028915	0.277714	-3.03471	0.029029	0.141406	TRUE	ENSAPLG00000005089	Transforming growth factor-beta, C-terminal||Inhibin, beta C subunit||Transforming growth factor beta, conserved site||Inhibin, alpha subunit
ENSAPLT00000011527	0.103423	0	4.977	0.0293609	0.142531	TRUE	ENSAPLG00000011081	-
ENSAPLT00000009858	0.18497	0	5.80237	0.0295947	0.143269	TRUE	ENSAPLG00000009473	Immunoglobulin-like domain
ENSAPLT00000002574	0.11514	0	5.14537	0.0296007	0.14328	TRUE	ENSAPLG00000002561	Diacylglycerol kinase, accessory domain||Diacylglycerol kinase, catalytic domain
ENSAPLT00000001377	0.449125	0.101343	2.19531	0.0296907	0.143589	TRUE	ENSAPLG00000001388	-
ENSAPLT00000010340	0.106022	0.935244	-2.91034	0.0297355	0.143697	TRUE	ENSAPLG00000009935	Marvel domain
ENSAPLT00000009600	0.0578299	0.402493	-2.60215	0.0297626	0.143809	TRUE	ENSAPLG00000009228	-
ENSAPLT00000011389	0	0.187569	-5.70883	0.0301989	0.145349	TRUE	ENSAPLG00000010944	-
ENSAPLT00000006572	0.343341	0.0648693	2.49654	0.0306945	0.147161	TRUE	ENSAPLG00000006343	Serine/threonine/dual specificity protein kinase, catalytic domain||Serine-threonine/tyrosine-protein kinase catalytic domain||Serine/threonine-protein kinase, active site||Tyrosine-protein kinase, catalytic domain||Phosphorylase kinase, gamma catalytic subunit||Protein kinase domain
ENSAPLT00000013603	0	0.173252	-5.65437	0.0313008	0.149544	TRUE	ENSAPLG00000013051	Steroid hormone receptor||Nuclear hormone receptor, ligand-binding, core||Thyroid hormone receptor||Nuclear receptor ROR
ENSAPLT00000009196	0	0.132857	-5.1684	0.0314445	0.150081	TRUE	ENSAPLG00000008837	Heat shock protein 70, conserved site
ENSAPLT00000007729	0.076067	0.399894	-2.20259	0.0315529	0.150449	TRUE	ENSAPLG00000007426	Glycerophosphodiester phosphodiesterase domain
ENSAPLT00000014525	0.369657	0.0739878	2.39172	0.0315789	0.150533	TRUE	ENSAPLG00000013949	Leucine-rich repeat-containing N-terminal||Leucine-rich repeat||Leucine-rich repeat, typical subtype
ENSAPLT00000011739	0.370177	0.0455926	2.95649	0.0318586	0.151416	TRUE	ENSAPLG00000011273	Fibrinogen, alpha/beta/gamma chain, C-terminal globular domain||Fibrinogen, conserved site
ENSAPLT00000005650	0.269635	1.44584	-2.29071	0.0321682	0.152509	TRUE	ENSAPLG00000005471	BTB/Kelch-associated||BTB/POZ||Kelch repeat type 1||BTB/POZ-like||Kelch repeat type 2||BTB-kelch protein
ENSAPLT00000015139	0.166213	0.761234	-2.06183	0.0323898	0.153275	TRUE	ENSAPLG00000014533	Peptidase C2, calpain, catalytic domain||Peptidase C2, calpain family
ENSAPLT00000003424	0.532469	0.0729482	2.83592	0.0324056	0.153293	TRUE	ENSAPLG00000003331	TonB box, conserved site||Amidinotransferase
ENSAPLT00000013359	0	0.101343	-4.86849	0.0324865	0.153543	TRUE	ENSAPLG00000012840	-
ENSAPLT00000013488	0.104462	0	4.98754	0.0326568	0.154139	TRUE	ENSAPLG00000012962	Serglycin
ENSAPLT00000005177	0.0963832	0.786748	-2.78118	0.0326664	0.154162	TRUE	ENSAPLG00000005005	ATPase, AAA-type, core||AAA+ ATPase domain||LIS1 homology motif
ENSAPLT00000004095	0.552028	0.109422	2.36833	0.0328847	0.154928	TRUE	ENSAPLG00000003969	Tudor domain
ENSAPLT00000008437	0.0273556	0.268076	-3.04569	0.0332824	0.156398	TRUE	ENSAPLG00000008135	Leucine-rich repeat||Leucine-rich repeat, ribonuclease inhibitor subtype||Leucine-rich repeat, cysteine-containing subtype
ENSAPLT00000014699	0.533509	0.0911853	2.56035	0.0339358	0.158787	TRUE	ENSAPLG00000014105	Serine/threonine/dual specificity protein kinase, catalytic domain||Tudor domain||Protein kinase domain
ENSAPLT00000002186	0.142496	0.00911853	3.61337	0.0340081	0.159086	TRUE	ENSAPLG00000002189	-
ENSAPLT00000001052	0	0.0932645	-4.71944	0.0349863	0.162393	TRUE	ENSAPLG00000001069	G protein-coupled receptor 3/6/12 orphan||GPCR, rhodopsin-like, 7TM||Melanocortin/ACTH receptor||G protein-coupled receptor 12||G protein-coupled receptor, rhodopsin-like
ENSAPLT00000003762	0	0.0927447	-4.72901	0.0356778	0.164778	TRUE	ENSAPLG00000003684	-
ENSAPLT00000000892	0.094304	0	4.84941	0.0361892	0.166364	TRUE	ENSAPLG00000000914	-
ENSAPLT00000003722	0.142496	0.00963832	3.6118	0.0362107	0.166392	TRUE	ENSAPLG00000003650	-
ENSAPLT00000001843	0.0578299	0.438447	-2.74392	0.0371401	0.169717	TRUE	ENSAPLG00000001849	Claudin, conserved site||Claudin||Claudin-2||PMP-22/EMP/MP20/Claudin superfamily
ENSAPLT00000011279	0.0273556	0.309228	-3.18325	0.0374524	0.170676	TRUE	ENSAPLG00000010831	3'5'-cyclic nucleotide phosphodiesterase, conserved site||3'5'-cyclic nucleotide phosphodiesterase||3'5'-cyclic nucleotide phosphodiesterase, catalytic domain||HD/PDEase domain||GAF domain
ENSAPLT00000006067	0	0.193048	-5.73562	0.0380386	0.17267	TRUE	ENSAPLG00000005858	Arrestin||Arrestin, conserved site||Arrestin-like, N-terminal||Arrestin C-terminal-like domain
ENSAPLT00000004250	0.112541	0.596863	-2.30387	0.0380536	0.172687	TRUE	ENSAPLG00000004148	Small GTPase superfamily, ARF type||Small GTPase superfamily, Rab type||Small GTP-binding protein domain||Small GTPase superfamily, Rho type||Ran GTPase||Mitochondrial Rho-like||Small GTPase superfamily||Small GTPase superfamily, Ras type
ENSAPLT00000015631	0.132338	0.92461	-2.75225	0.0380765	0.17274	TRUE	ENSAPLG00000014986	Carbamoyl-phosphate synthetase large subunit-like, ATP-binding domain||ATP-grasp fold||Carbamoyl-phosphate synthase large subunit, CPSase domain||Glutamine amidotransferase||ATP-grasp fold, ATP-dependent carboxylate-amine ligase-type||Carbamoyl-phosphate synthase, small subunit N-terminal domain
ENSAPLT00000010923	0.0948238	0	4.85502	0.038697	0.174727	TRUE	ENSAPLG00000010498	Immunoglobulin-like domain||Immunoglobulin subtype||Immunoglobulin subtype 2||Immunoglobulin V-set domain
ENSAPLT00000007797	0.0851855	0	4.7299	0.038727	0.174821	TRUE	ENSAPLG00000007517	POU domain||Homeodomain, metazoa||Helix-turn-helix motif||Homeobox domain||Homeobox, conserved site
ENSAPLT00000013608	0.581462	0.0963832	2.73615	0.0387886	0.175058	TRUE	ENSAPLG00000013051	Steroid hormone receptor||Nuclear hormone receptor, ligand-binding, core||Thyroid hormone receptor||Nuclear receptor ROR
ENSAPLT00000013284	0.438685	0.112021	2.1003	0.0388086	0.175128	TRUE	ENSAPLG00000012762	Glycosyl transferase, family 29
ENSAPLT00000011582	0.154213	0	5.57522	0.038844	0.175254	TRUE	ENSAPLG00000011132	NRAMP family
ENSAPLT00000000991	0.028915	0.221444	-2.69467	0.0390585	0.175945	TRUE	ENSAPLG00000001007	Tyrosine-protein kinase, catalytic domain||Serine/threonine/dual specificity protein kinase, catalytic domain||Serine/threonine-protein kinase, active site||Serine-threonine/tyrosine-protein kinase catalytic domain||Protein kinase, ATP binding site||Protein kinase domain
ENSAPLT00000004133	0.244359	0.0461124	2.41403	0.0391549	0.176275	TRUE	ENSAPLG00000004043	Phosphoinositide phospholipase C family||EF-Hand 1, calcium-binding site||EF-hand domain||Phospholipase C, phosphatidylinositol-specific , X domain||Phospholipase C, phosphoinositol-specific, EF-hand-like||Pleckstrin homology domain
ENSAPLT00000011873	0	0.102903	-4.85611	0.0394878	0.177191	TRUE	ENSAPLG00000011366	EF-hand domain||EF-Hand 1, calcium-binding site||EPS15 homology (EH)
ENSAPLT00000000721	0.23576	0.028915	3.07622	0.0395995	0.177505	TRUE	ENSAPLG00000000590	CUB domain||Low-density lipoprotein (LDL) receptor class A, conserved site||Peptidase S1||Peptidase S1A, chymotrypsin-type||SEA domain||Peptidase S1, trypsin family, active site||Low-density lipoprotein (LDL) receptor class A repeat
ENSAPLT00000013102	0.150575	0	5.47945	0.0396889	0.177719	TRUE	ENSAPLG00000012591	-
ENSAPLT00000013610	0.12114	0.869379	-2.68475	0.0398106	0.178118	TRUE	ENSAPLG00000013070	Spectrin alpha chain, SH3 domain||Variant SH3 domain||SH3 domain
ENSAPLT00000016921	0	0.0937843	-4.71763	0.0400996	0.178889	TRUE	ENSAPLG00000016219	Transforming growth factor beta, conserved site||Transforming growth factor-beta, C-terminal||Transforming growth factor-beta||Transforming growth factor-beta, N-terminal
ENSAPLT00000000736	0	0.0937843	-4.71763	0.0401048	0.178891	TRUE	ENSAPLG00000000759	Potassium channel, inwardly rectifying, Kir||Potassium channel, inwardly rectifying, Kir1.1
ENSAPLT00000000732	0.154213	0	5.54642	0.0408083	0.180928	TRUE	ENSAPLG00000000748	Dopamine D4 receptor
ENSAPLT00000002770	0.102903	0	4.9895	0.0409485	0.181254	TRUE	ENSAPLG00000002743	Homeobox, conserved site||Helix-turn-helix motif||Homeobox domain||Homeodomain, metazoa||POU domain
ENSAPLT00000004864	0.153174	0.779991	-2.16336	0.0410448	0.181541	TRUE	ENSAPLG00000004718	-
ENSAPLT00000002218	0.220642	0.0182371	3.4193	0.0411177	0.18178	TRUE	ENSAPLG00000002221	Tubby, N-terminal
ENSAPLT00000014224	0.464243	0.0932645	2.41032	0.0420395	0.184619	TRUE	ENSAPLG00000013654	C-type lectin
ENSAPLT00000015613	0.367058	0.0729482	2.36283	0.042319	0.185485	TRUE	ENSAPLG00000014966	Thyroglobulin type-1||Kazal domain||EF-Hand 1, calcium-binding site
ENSAPLT00000001239	0.0455926	0.345702	-2.7019	0.0430541	0.187485	TRUE	ENSAPLG00000001251	Ion transport domain
ENSAPLT00000000647	0.159173	0.00911853	3.76468	0.043067	0.187519	TRUE	ENSAPLG00000000674	Whey acidic protein-type 4-disulphide core
ENSAPLT00000013908	0.0182371	0.194088	-3.07994	0.0432054	0.187908	TRUE	ENSAPLG00000013361	-
ENSAPLT00000001177	0	0.145896	-5.40982	0.0434475	0.188555	TRUE	ENSAPLG00000001188	Gastrin/cholecystokinin, conserved site||Gastrin/cholecystokinin peptide hormone
ENSAPLT00000003700	0	0.160733	-5.46173	0.0437182	0.189406	TRUE	ENSAPLG00000003607	-||PWWP domain||Zinc finger, RING-type
ENSAPLT00000010435	0.348821	0.076067	2.29281	0.0439377	0.190036	TRUE	ENSAPLG00000010023	-
ENSAPLT00000011830	0.199806	0.0273556	2.80068	0.0446636	0.192459	TRUE	ENSAPLG00000011331	Zinc finger, nuclear hormone receptor-type||Transcription factor COUP||Vitamin D receptor||Retinoid X receptor/HNF4||Steroid hormone receptor||Nuclear hormone receptor, ligand-binding, core
ENSAPLT00000013858	0.047152	0.289432	-2.43573	0.0448188	0.192911	TRUE	ENSAPLG00000013316	Profilin
ENSAPLT00000001925	0.0857053	0	4.74733	0.0451963	0.194027	TRUE	ENSAPLG00000001927	Glycosyl transferase, family 10
ENSAPLT00000014680	0.0953436	0	4.86071	0.0452774	0.194186	TRUE	ENSAPLG00000014100	Cadherin, N-terminal||Cadherin conserved site||Cadherin
ENSAPLT00000002368	0.274833	0.0461124	2.60117	0.0456498	0.19539	TRUE	ENSAPLG00000002365	Synaptobrevin
ENSAPLT00000012745	0.0653891	0.351702	-2.26484	0.0456795	0.195474	TRUE	ENSAPLG00000012224	Glycerophosphodiester phosphodiesterase domain||Thrombin receptor
ENSAPLT00000001754	0.198766	0.0273556	2.78415	0.0458843	0.196153	TRUE	ENSAPLG00000001759	Keratin
ENSAPLT00000004579	0.243839	1.07282	-2.05064	0.0460321	0.196587	TRUE	ENSAPLG00000004467	PDZ domain||FERM domain||Band 4.1 domain
ENSAPLT00000011163	0.17793	0.0192766	3.15637	0.0469714	0.199604	TRUE	ENSAPLG00000010728	Calreticulin||Calreticulin/calnexin, conserved site||Calreticulin/calnexin
ENSAPLT00000015342	0.141976	0	5.39583	0.0475222	0.20115	TRUE	ENSAPLG00000014720	-
ENSAPLT00000010264	0.53587	0.100824	2.41028	0.0475506	0.201214	TRUE	ENSAPLG00000009859	Netrin module, non-TIMP type||EGF-like, laminin||Netrin domain||EGF-like, conserved site
ENSAPLT00000002042	0.0771066	0.442085	-2.30867	0.0478238	0.202009	TRUE	ENSAPLG00000002047	Leucine-rich repeat-containing N-terminal||Cysteine-rich flanking region, C-terminal||Leucine-rich repeat||Leucine-rich repeat, typical subtype
ENSAPLT00000003942	0.204246	0.0192766	3.34531	0.0479267	0.20231	TRUE	ENSAPLG00000003857	Chloride channel, voltage gated
ENSAPLT00000004188	0.806782	0.217523	2.0587	0.0483495	0.203579	TRUE	ENSAPLG00000004095	-
ENSAPLT00000006052	0.0857053	0	4.72564	0.0487567	0.204843	TRUE	ENSAPLG00000005849	DNA-binding RFX-type winged-helix domain
ENSAPLT00000009413	0.217003	0.0273556	2.88588	0.0488793	0.205268	TRUE	ENSAPLG00000009047	Protein kinase domain||Serine/threonine-protein kinase, active site||Serine/threonine/dual specificity protein kinase, catalytic domain||Tyrosine-protein kinase, catalytic domain
ENSAPLT00000005461	0.134937	0	5.37923	0.0490352	0.205743	TRUE	ENSAPLG00000005282	Bile acid:sodium symporter||Bile acid:sodium symporter/arsenical resistance protein Acr3
ENSAPLT00000015644	0.204246	0.0182371	3.30584	0.0491446	0.206066	TRUE	ENSAPLG00000015016	Zinc finger, BED-type||Zinc finger, C2H2||Zinc finger, C2H2-like
ENSAPLT00000015144	0	0.151094	-5.34232	0.0492122	0.206237	TRUE	ENSAPLG00000014533	Peptidase C2, calpain, catalytic domain||Peptidase C2, calpain family
ENSAPLT00000002971	0.0547112	0.387656	-2.64775	0.0498585	0.208194	TRUE	ENSAPLG00000002943	Potassium channel, voltage dependent, Kv9||Sodium:dicarboxylate symporter||Two pore domain potassium channel domain||Potassium channel tetramerisation-type BTB domain||Potassium channel||Potassium channel, voltage dependent, Kv1||Ion transport domain||Potassium channel, voltage dependent, Kv2||Potassium channel, voltage dependent, Kv||Potassium channel, voltage dependent, Kv1.6||BTB/POZ-like
Differentially expressed mRNAs between 0 and 6hpi
transcript_id	Readcount_T_6h	Readcount_T_0h	log2FoldChange	pvalue	padj	significant	Gene_id	Gene_Description
ENSAPLT00000010244	2421.64	0.270767	13.3034	2.88352e-156	9.2904e-152	TRUE	ENSAPLG00000009838	Chemokine interleukin-8-like domain||CC chemokine, conserved site
ENSAPLT00000013296	2260.41	1.09539	11.2365	4.84986e-156	9.2904e-152	TRUE	ENSAPLG00000012773	C chemokine ligand 1||CC chemokine, conserved site||Chemokine interleukin-8-like domain
ENSAPLT00000002527	5602.47	21.7466	8.27071	2.17523e-138	2.77791e-134	TRUE	ENSAPLG00000001050	von Willebrand factor, type C||VWC out||Fibrillar collagen, C-terminal||Collagen triple helix repeat||Asp/Glu racemase, active site
ENSAPLT00000002322	822.353	0.0405476	14.3931	1.08335e-135	1.03763e-131	TRUE	ENSAPLG00000002251	Lipocalin/cytosolic fatty-acid binding domain
ENSAPLT00000014597	705.67	1.20713	9.44369	1.06741e-130	8.17888e-127	TRUE	ENSAPLG00000013984	Leucine-rich repeat, typical subtype||Small leucine-rich proteoglycan, class I, decorin/asporin/byglycan||Leucine-rich repeat||Leucine-rich repeat-containing N-terminal
ENSAPLT00000010261	11.39	2311.84	-7.41277	3.50019e-122	2.23499e-118	TRUE	ENSAPLG00000009852	Epidermal growth factor-like domain||Peptidase S1A, chymotrypsin-type||Peptidase S1||EGF-like domain, extracellular||Kringle||Kringle, conserved site||Peptidase S1, trypsin family, active site||EGF-like, conserved site
ENSAPLT00000006544	871.077	6.17022	7.40082	1.93603e-111	1.05962e-107	TRUE	ENSAPLG00000006274	Aldehyde dehydrogenase, cysteine active site||Aldehyde dehydrogenase, glutamic acid active site||Aldehyde dehydrogenase domain
ENSAPLT00000013216	2644.46	11.6092	8.10305	3.27665e-110	1.56919e-106	TRUE	ENSAPLG00000012697	Chemokine interleukin-8-like domain||CXC chemokine, conserved site||CXC chemokine
ENSAPLT00000008502	581.263	0.116389	12.4979	7.69063e-98	3.27381e-94	TRUE	ENSAPLG00000008182	CC chemokine, conserved site||Chemokine interleukin-8-like domain
ENSAPLT00000005769	338.427	0.493035	9.67801	3.01663e-94	1.15573e-90	TRUE	ENSAPLG00000005580	MmgE/PrpD
ENSAPLT00000009771	191.846	0	15.7558	1.33348e-89	4.64439e-86	TRUE	ENSAPLG00000009391	CC chemokine, conserved site||Chemokine interleukin-8-like domain
ENSAPLT00000012212	1670.48	28.4166	6.13734	3.81269e-89	1.21727e-85	TRUE	ENSAPLG00000011169	Collagen triple helix repeat||Fibrillar collagen, C-terminal||Annexin, type VII
ENSAPLT00000006347	357.83	1.41512	8.21326	2.18061e-88	6.42641e-85	TRUE	ENSAPLG00000006118	Cytosolic fatty-acid binding||Lipocalin/cytosolic fatty-acid binding domain
ENSAPLT00000007180	943.912	5.62055	7.62787	1.96158e-83	5.36801e-80	TRUE	ENSAPLG00000006901	Link||CUB domain
ENSAPLT00000012229	204.47	0.21055	10.1663	5.97064e-78	1.52498e-74	TRUE	ENSAPLG00000011754	Interleukin-6/GCSF/MGF, conserved site||Interleukin-6/Interleukin-23/GCSF/MGF||Interleukin-6/GCSF/MGF
ENSAPLT00000016969	1762.39	29.5026	6.14751	3.24147e-73	7.7617e-70	TRUE	ENSAPLG00000016213	Flavodoxin/nitric oxide synthase||Nitric oxide synthase, N-terminal||Flavoprotein pyridine nucleotide cytochrome reductase||FAD-binding, type 1||Nitric-oxide synthase, eukaryote||Oxidoreductase FAD/NAD(P)-binding||Flavodoxin
ENSAPLT00000013206	265.143	0.844759	8.57335	6.60288e-73	1.48805e-69	TRUE	ENSAPLG00000012692	Chemokine interleukin-8-like domain||CXC chemokine, conserved site||CXC chemokine
ENSAPLT00000012731	396.417	2.97546	7.28781	1.19766e-72	2.54916e-69	TRUE	ENSAPLG00000012207	Link||CD44 antigen
ENSAPLT00000004748	1967.6	68.5804	5.099	3.24358e-72	6.54041e-69	TRUE	ENSAPLG00000004626	Pentaxin||LamG-like jellyroll fold
ENSAPLT00000010196	210.085	0.832436	8.23292	4.83969e-70	9.27091e-67	TRUE	ENSAPLG00000009798	Chemokine interleukin-8-like domain||C chemokine ligand 1
ENSAPLT00000016724	197.541	0.0889075	11.3763	2.43038e-69	4.04838e-66	TRUE	ENSAPLG00000016019	Amine oxidase||Flavin amine oxidase
ENSAPLT00000002746	0.325124	289.206	-9.4945	1.7378e-67	2.7741e-64	TRUE	ENSAPLG00000002725	Integrase, catalytic core||Ribonuclease H domain
ENSAPLT00000005990	196.025	0.766965	8.26401	2.04047e-67	3.12697e-64	TRUE	ENSAPLG00000005792	Peptidase M10A||Peptidase M12A, astacin||Peptidoglycan binding-like||Peptidase, metallopeptidase||Peptidase M10A, cysteine switch, zinc binding site||Peptidase M10, metallopeptidase
ENSAPLT00000001031	271.75	4.4196	6.20373	2.7072e-67	3.98916e-64	TRUE	ENSAPLG00000001018	von Willebrand factor, type A||Collagen triple helix repeat
ENSAPLT00000003635	0.189672	167.758	-9.52274	2.7776e-64	3.80055e-61	TRUE	ENSAPLG00000003520	PTR2 family proton/oligopeptide symporter, conserved site||Proton-dependent oligopeptide transporter family
ENSAPLT00000002359	221.612	3.18964	6.37829	1.91535e-61	2.44603e-58	TRUE	ENSAPLG00000001882	von Willebrand factor, type A||Collagen triple helix repeat
ENSAPLT00000011470	1460.84	70.8027	4.62325	3.40097e-61	4.20317e-58	TRUE	ENSAPLG00000010847	AMP-binding, conserved site||AMP-dependent synthetase/ligase||AMP-binding
ENSAPLT00000010608	129.305	0	15.1955	4.11409e-59	4.77633e-56	TRUE	ENSAPLG00000010189	S100/CaBP-9k-type, calcium binding, subdomain||S100/Calbindin-D9k, conserved site||EF-hand domain
ENSAPLT00000013358	112.825	0.0810952	10.5936	2.03592e-58	2.29413e-55	TRUE	ENSAPLG00000012799	GPCR, rhodopsin-like, 7TM||G protein-coupled receptor 37 orphan||Bombesin receptor||Endothelin receptor A||Endothelin receptor family||G protein-coupled receptor, rhodopsin-like
ENSAPLT00000006239	781.531	28.1394	5.04655	4.03449e-58	4.41627e-55	TRUE	ENSAPLG00000005987	Peptidase M10A||Peptidase, metallopeptidase||Hemopexin-like repeats||Peptidase M10A, cysteine switch, zinc binding site||Hemopexin, conserved site||Peptidase M10, metallopeptidase||Peptidoglycan binding-like||Peptidase M12A, astacin||Peptidase M10A, stromelysin-type
ENSAPLT00000013406	12.5049	445.779	-4.89985	1.74517e-55	1.85725e-52	TRUE	ENSAPLG00000012861	Serine/threonine-specific protein phosphatase/bis(5-nucleosyl)-tetraphosphatase||Keratin, type II||Histone H5||Intermediate filament protein, conserved site||Intermediate filament head, DNA-binding domain||Keratin, type I||Intermediate filament protein
ENSAPLT00000004372	240.967	5.99152	5.59235	1.54968e-53	1.60463e-50	TRUE	ENSAPLG00000004118	Epidermal growth factor-like domain||EGF-like calcium-binding, conserved site||EGF-type aspartate/asparagine hydroxylation site||VWC out||von Willebrand factor, type C||EGF-like domain, extracellular||EGF-like, conserved site||EGF-like calcium-binding domain||Delta/Serrate/lag-2 (DSL) protein
ENSAPLT00000006304	505.725	21.6145	4.79821	6.73164e-53	6.78691e-50	TRUE	ENSAPLG00000006075	-
ENSAPLT00000004621	691.092	38.814	4.41281	1.81419e-51	1.78219e-48	TRUE	ENSAPLG00000004478	Immunoglobulin I-set||Immunoglobulin-like domain||Immunoglobulin subtype 2||Immunoglobulin||Interleukin-1 receptor type 1||Toll/interleukin-1 receptor homology (TIR) domain||Interleukin-1 receptor type I/II||Interleukin-1 receptor type II||Immunoglobulin subtype
ENSAPLT00000014138	112.14	0.336099	8.63422	9.10867e-50	8.72428e-47	TRUE	ENSAPLG00000013576	Peptidase, metallopeptidase||Peptidoglycan binding-like||Peptidase M10A||Fibronectin, type II, collagen-binding||Peptidase M10, metallopeptidase||Peptidase M10A, cysteine switch, zinc binding site
ENSAPLT00000009668	10.4339	341.177	-4.7802	6.87665e-49	6.42581e-46	TRUE	ENSAPLG00000009262	PTB/PI domain
ENSAPLT00000013239	43.1379	911.491	-4.1459	7.44257e-48	6.78905e-45	TRUE	ENSAPLG00000012717	Keratin, type II||Intermediate filament protein||Intermediate filament protein, conserved site||Intermediate filament head, DNA-binding domain||Keratin, type I
ENSAPLT00000001266	305.096	16.7588	4.44624	1.27373e-47	1.13486e-44	TRUE	ENSAPLG00000000904	Actinin-type actin-binding domain, conserved site||Calponin homology domain||EF-hand domain
ENSAPLT00000013080	15.2257	358.019	-4.29981	5.18974e-47	4.51885e-44	TRUE	ENSAPLG00000012505	FERM adjacent (FA)||FERM central domain||SAB domain||Band 4.1, C-terminal||FERM domain||Band 4.1 protein||Band 4.1 domain||Ezrin/radixin/moesin like||FERM conserved site
ENSAPLT00000000720	73.5335	0	14.3828	5.41874e-47	4.6134e-44	TRUE	ENSAPLG00000000744	GPCR, rhodopsin-like, 7TM||G protein-coupled receptor, rhodopsin-like
ENSAPLT00000002454	112.916	0.974957	7.10891	1.55552e-46	1.26798e-43	TRUE	ENSAPLG00000002423	Ets domain
ENSAPLT00000015243	2204.64	193.168	3.76747	1.0352e-45	8.2626e-43	TRUE	ENSAPLG00000014515	Epidermal growth factor-like domain||Fibrinogen, alpha/beta/gamma chain, C-terminal globular domain||EGF-like domain, extracellular||Fibronectin type III||EGF-like, conserved site
ENSAPLT00000008578	20.7759	466.771	-4.23473	5.06288e-45	3.95855e-42	TRUE	ENSAPLG00000008200	Multicopper oxidase, copper-binding site||LamG-like jellyroll fold||Na-Ca exchanger/integrin-beta4||Laminin G domain||EAR||GPS motif
ENSAPLT00000016830	81.7775	0.0555672	10.7421	1.87526e-43	1.4369e-40	TRUE	ENSAPLG00000016126	Protein kinase domain||Tyrosine-protein kinase, catalytic domain||Serine/threonine/dual specificity protein kinase, catalytic domain||Serine-threonine/tyrosine-protein kinase catalytic domain
ENSAPLT00000005477	67.1751	0.0294342	11.1458	4.25164e-43	3.13247e-40	TRUE	ENSAPLG00000005304	Serum amyloid A protein
ENSAPLT00000012696	672.495	53.4561	3.90195	4.4626e-43	3.22587e-40	TRUE	ENSAPLG00000012175	Serpin domain||Serpin, conserved site
ENSAPLT00000010859	126.112	1.79884	6.38751	4.85557e-43	3.44494e-40	TRUE	ENSAPLG00000010390	Sodium:dicarboxylate symporter, conserved site||Sodium:dicarboxylate symporter
ENSAPLT00000015534	132.622	0.36358	8.76096	6.02605e-43	4.19764e-40	TRUE	ENSAPLG00000014857	Plexin-like fold||Integrin beta subunit||Integrin beta subunit, N-terminal||Integrin beta subunit, cytoplasmic domain||von Willebrand factor, type A||EGF-like domain, extracellular||Integrin beta subunit, tail||EGF-like, conserved site||Delta/Serrate/lag-2 (DSL) protein||EGF-like calcium-binding domain
ENSAPLT00000014557	277.465	16.5609	4.31714	1.36532e-42	9.34074e-40	TRUE	ENSAPLG00000013979	Leucine-rich repeat, typical subtype||Leucine-rich repeat, ribonuclease inhibitor subtype||Leucine-rich repeat||Leucine-rich repeat-containing N-terminal
ENSAPLT00000013133	130.103	1.99841	6.26679	2.40144e-42	1.61411e-39	TRUE	ENSAPLG00000012571	Sodium:dicarboxylate symporter||Sodium:dicarboxylate symporter, conserved site
ENSAPLT00000014740	324.277	22.3697	4.11931	3.73016e-42	2.4222e-39	TRUE	ENSAPLG00000014156	Peptidase M10A||Fibronectin, type II, collagen-binding||Peptidoglycan binding-like||Hemopexin-like repeats||Peptidase, metallopeptidase||Peptidase M10A, cysteine switch, zinc binding site||Peptidase M10, metallopeptidase
ENSAPLT00000010914	591.758	52.8803	3.74374	2.13371e-41	1.36244e-38	TRUE	ENSAPLG00000010484	Syndecan, conserved site||Neurexin/syndecan/glycophorin C||Syndecan/Neurexin domain
ENSAPLT00000010026	214.615	10.028	4.6672	2.62143e-41	1.64643e-38	TRUE	ENSAPLG00000009629	Lipocalin/cytosolic fatty-acid binding domain||Cytidyltransferase-like domain||Cytosolic fatty-acid binding
ENSAPLT00000004828	18.7329	398.555	-4.16279	8.02723e-41	4.96031e-38	TRUE	ENSAPLG00000004420	Tropomyosin||Myosin tail||Keratin, type I||Myosin, N-terminal, SH3-like||IQ motif, EF-hand binding site||Myosin head, motor domain
ENSAPLT00000011654	144.229	2.2623	6.27741	1.18665e-40	7.21632e-38	TRUE	ENSAPLG00000011139	-
ENSAPLT00000005838	317.692	24.5132	3.94521	3.5854e-40	2.14631e-37	TRUE	ENSAPLG00000005511	Fibronectin type III||Collagen triple helix repeat||Phospholipase A2, active site||Proteinase inhibitor I2, Kunitz, conserved site||von Willebrand factor, type A||Proteinase inhibitor I2, Kunitz metazoa
ENSAPLT00000011019	254.887	15.3334	4.29622	5.06783e-38	2.8139e-35	TRUE	ENSAPLG00000010580	Fibronectin type III||Tissue factor
ENSAPLT00000013157	56.2203	0.051661	10.2108	6.90386e-38	3.72536e-35	TRUE	ENSAPLG00000012605	Transglutaminase-like||Transglutaminase, conserved site||Transglutaminase, N-terminal||Transglutaminase, C-terminal
ENSAPLT00000010594	65.3851	0.0883025	9.64976	6.95064e-37	3.64785e-34	TRUE	ENSAPLG00000010178	CD59 antigen||Ly-6 antigen / uPA receptor -like
ENSAPLT00000013529	313.921	28.2014	3.73688	3.20965e-36	1.618e-33	TRUE	ENSAPLG00000012941	Glucosamine-fructose-6-phosphate aminotransferase, isomerising||Class II glutamine amidotransferase domain||Sugar isomerase (SIS)
ENSAPLT00000010886	114.609	2.3566	5.8686	3.31317e-36	1.6485e-33	TRUE	ENSAPLG00000010442	Glutamine synthetase, beta-Grasp||Glutamine synthetase, glycine-rich site||Glutamine synthetase, N-terminal conserved site||Glutamine synthetase, catalytic domain
ENSAPLT00000011330	306.051	30.3167	3.58777	2.53651e-35	1.23011e-32	TRUE	ENSAPLG00000010890	Proteinase inhibitor I2, Kunitz metazoa||Proteinase inhibitor I2, Kunitz, conserved site
ENSAPLT00000017032	28.139	401.246	-3.57588	3.45733e-35	1.65571e-32	TRUE	ENSAPLG00000016297	Dystrophin||WW domain||Zinc finger, ZZ-type||Spectrin repeat||Spectrin/alpha-actinin||EF-hand domain, type 2||EF-hand domain, type 1
ENSAPLT00000007867	84.1919	0.342702	8.145	2.36548e-34	1.11884e-31	TRUE	ENSAPLG00000007447	Cytochrome P450, conserved site||Cytochrome P450, E-class, group I||Cytochrome P450, B-class||Cytochrome P450||Cytochrome P450, E-class, group IV||Cytochrome P450, E-class, CYP3A||Cytochrome P450, E-class, group II
ENSAPLT00000001898	0.695307	88.9222	-6.74597	3.17556e-34	1.46581e-31	TRUE	ENSAPLG00000001792	Amidohydrolase 1||Amidohydrolase 3||Hydantoinase/dihydropyrimidinase
ENSAPLT00000012063	111.765	3.08255	5.43254	5.96021e-34	2.71843e-31	TRUE	ENSAPLG00000011556	Cytochrome P450||Cytochrome P450, E-class, group IV||Cytochrome P450, E-class, group I
ENSAPLT00000002387	130.1	4.98276	4.96291	1.73403e-33	7.81577e-31	TRUE	ENSAPLG00000002302	Zinc finger, A20-type||Ovarian tumour, otubain
ENSAPLT00000016167	113.477	1.81655	6.21775	3.15187e-33	1.40412e-30	TRUE	ENSAPLG00000015518	Immunoglobulin||Immunoglobulin subtype 2||Immunoglobulin-like domain||Immunoglobulin I-set||Immunoglobulin V-set domain||Immunoglobulin C2-set||Vascular cell adhesion molecule-1||Intercellular adhesion molecule/vascular cell adhesion molecule, N-terminal||Immunoglobulin subtype
ENSAPLT00000007080	461.52	44.4947	3.62384	3.22992e-33	1.42235e-30	TRUE	ENSAPLG00000006797	Peptidase M10, metallopeptidase||Peptidase M10A, cysteine switch, zinc binding site||Peptidase M10A, stromelysin-type||Peptidase M12A, astacin||Peptidoglycan binding-like||Peptidase, metallopeptidase||Hemopexin-like repeats||Peptidase M10A
ENSAPLT00000008374	38.8769	0	13.455	3.44692e-33	1.50066e-30	TRUE	ENSAPLG00000008076	SRCR-like domain||SRCR domain
ENSAPLT00000012882	38.4425	0	13.4414	5.54629e-33	2.38752e-30	TRUE	ENSAPLG00000012383	Chemokine interleukin-8-like domain||CC chemokine, conserved site
ENSAPLT00000013512	199.103	13.0602	4.17647	2.38549e-32	1.01548e-29	TRUE	ENSAPLG00000012943	EGF-like calcium-binding domain||EGF-like, conserved site||EGF-like domain, extracellular||Wnt inhibitory factor (WIF)-1||WIF domain||Epidermal growth factor-like domain
ENSAPLT00000009439	11.6577	233.761	-4.07018	5.94057e-32	2.47386e-29	TRUE	ENSAPLG00000009070	Alcohol dehydrogenase GroES-like||Alcohol dehydrogenase, C-terminal||Quinone oxidoreductase/zeta-crystallin, conserved site
ENSAPLT00000011430	64.8692	719.373	-3.21378	1.24665e-31	5.08102e-29	TRUE	ENSAPLG00000010971	Adenylyl cyclase class-3/4/guanylyl cyclase||Adenylyl cyclase class-3/4/guanylyl cyclase, conserved site||Haem NO binding associated
ENSAPLT00000006283	82.4152	0.939802	6.66345	1.87192e-31	7.54914e-29	TRUE	ENSAPLG00000005973	ADAM, cysteine-rich||ADAM-TS Spacer 1||Peptidase M12B, propeptide||Thrombospondin, type 1 repeat||Peptidase M12B, ADAM/reprolysin||Peptidase M12B, ADAM-TS
ENSAPLT00000009047	1227.47	178.277	3.04164	2.65915e-31	1.06122e-28	TRUE	ENSAPLG00000008646	Serpin, conserved site||Serpin domain
ENSAPLT00000010614	67.2094	0.0889075	9.81066	4.0444e-31	1.59741e-28	TRUE	ENSAPLG00000010200	Ly-6 antigen / uPA receptor -like||CD59 antigen
ENSAPLT00000001007	82.999	1.87212	5.72473	7.44009e-31	2.90862e-28	TRUE	ENSAPLG00000001018	von Willebrand factor, type A||Collagen triple helix repeat
ENSAPLT00000013178	138.97	6.88264	4.58143	1.18831e-30	4.59864e-28	TRUE	ENSAPLG00000012637	Exocyst complex component Sec6
ENSAPLT00000003803	12.6799	241.806	-4.00371	1.88184e-30	7.2097e-28	TRUE	ENSAPLG00000003689	Leucine-rich repeat||Lutropin-choriogonadotropic hormone receptor||Glycoprotein hormone receptor family||Leucine-rich repeat-containing N-terminal||Follicle stimulating hormone receptor||GPCR, rhodopsin-like, 7TM||Thyrotropin receptor||G protein-coupled receptor, rhodopsin-like
ENSAPLT00000007565	217.498	19.717	3.71685	3.20895e-30	1.20531e-27	TRUE	ENSAPLG00000007281	Zinc finger, CCCH-type
ENSAPLT00000011930	1105.55	173.531	2.92984	9.16148e-30	3.40772e-27	TRUE	ENSAPLG00000011467	Peptidase S1, trypsin family, active site||Peptidase S1A, chymotrypsin-type||Peptidase S1
ENSAPLT00000013753	684.49	103.663	2.97508	1.14594e-29	4.18126e-27	TRUE	ENSAPLG00000013210	EF-Hand 1, calcium-binding site||EMI domain||Complement C1q protein
ENSAPLT00000003873	68.1957	0.206644	8.60049	1.45207e-29	5.24828e-27	TRUE	ENSAPLG00000003788	Peptidase, metallopeptidase||Hemopexin-like repeats||Fibronectin, type II, collagen-binding||Peptidase M10A||Hemopexin, conserved site||Peptidase M10, metallopeptidase
ENSAPLT00000004679	106.035	3.92159	5.00026	2.50505e-29	8.96949e-27	TRUE	ENSAPLG00000004536	Glutathione S-transferase, N-terminal||Glutathione S-transferase, C-terminal
ENSAPLT00000007532	299.048	36.7828	3.27633	3.83653e-29	1.36097e-26	TRUE	ENSAPLG00000007240	3'5'-cyclic nucleotide phosphodiesterase, catalytic domain||3'5'-cyclic nucleotide phosphodiesterase||3'5'-cyclic nucleotide phosphodiesterase, conserved site||HD/PDEase domain
ENSAPLT00000009316	41.0188	0.19223	7.98567	4.01834e-27	1.37456e-24	TRUE	ENSAPLG00000008909	GPCR, family 2, secretin-like, conserved site||GPCR, family 2, secretin-like||GPS motif||GPCR, family 2-like||GPCR, family 2, orphan receptor, GPR56
ENSAPLT00000003310	89.6012	1.59596	6.09461	7.71471e-27	2.57014e-24	TRUE	ENSAPLG00000003211	Carbonic anhydrase, alpha-class, conserved site||Alpha carbonic anhydrase
ENSAPLT00000002496	196.815	19.3683	3.59979	8.00271e-27	2.6431e-24	TRUE	ENSAPLG00000002442	Tropomyosin
ENSAPLT00000010494	66.2462	638.276	-3.01717	8.29313e-27	2.71561e-24	TRUE	ENSAPLG00000010062	RNA recognition motif domain||WWE domain, subgroup||Poly(ADP-ribose) polymerase, catalytic domain||WWE domain||Macro domain
ENSAPLT00000010958	29.5657	0	13.0691	1.80926e-26	5.77636e-24	TRUE	ENSAPLG00000010533	-
ENSAPLT00000012403	368.891	46.8975	3.23566	1.88724e-26	5.97553e-24	TRUE	ENSAPLG00000011904	Phox homologous domain
ENSAPLT00000008585	42.4916	0.200785	7.90041	2.63838e-26	8.28536e-24	TRUE	ENSAPLG00000008277	G protein-coupled receptor, rhodopsin-like||Adrenoceptor family||GPCR, rhodopsin-like, 7TM||Adenosine A2B receptor||Olfactory receptor||Adenosine receptor||Adenosine A3 receptor||Adenosine A1 receptor
ENSAPLT00000008658	4139.89	757.644	2.70557	5.94842e-26	1.85281e-23	TRUE	ENSAPLG00000007858	Fibrillar collagen, C-terminal||Collagen triple helix repeat||VWC out||von Willebrand factor, type C
ENSAPLT00000010395	43.7806	0.249145	7.6938	6.25195e-26	1.93165e-23	TRUE	ENSAPLG00000009988	Leucine-rich repeat||Leucine-rich repeat, ribonuclease inhibitor subtype||Leucine-rich repeat, typical subtype
ENSAPLT00000004850	36.0092	0.0666806	9.32646	8.34119e-26	2.55654e-23	TRUE	ENSAPLG00000004686	Zinc finger, GATA-type||Transcription factor, GATA-2/3
ENSAPLT00000010792	8.39245	162.187	-4.02033	8.64538e-26	2.62875e-23	TRUE	ENSAPLG00000010333	ADAM, cysteine-rich||Peptidase M12B, ADAM/reprolysin||Peptidase M12B, ADAM-TS||PLAC||ADAM-TS Spacer 1||Peptidase M12B, propeptide||Thrombospondin, type 1 repeat
ENSAPLT00000016771	42.2557	0.306665	7.35633	1.28616e-25	3.81981e-23	TRUE	ENSAPLG00000016065	-
ENSAPLT00000005140	243.769	34.2335	3.08657	6.59134e-25	1.91309e-22	TRUE	ENSAPLG00000004971	Peripherin/rom-1||Tetraspanin/Peripherin||Tetraspanin
ENSAPLT00000003658	44.7839	0.572178	6.52756	7.68649e-25	2.21417e-22	TRUE	ENSAPLG00000003459	Alpha-2-macroglobulin, N-terminal||Alpha-2-macroglobulin||Alpha-2-macroglobulin, conserved site||Alpha-2-macroglobulin, N-terminal 2||Alpha-macroglobulin complement component||Alpha-macroglobulin, receptor-binding
ENSAPLT00000014340	359.993	58.9338	2.87135	2.20488e-24	6.25728e-22	TRUE	ENSAPLG00000013771	Cyclin-dependent kinase inhibitor
ENSAPLT00000005289	79.4463	1.89718	5.60926	2.31855e-24	6.5315e-22	TRUE	ENSAPLG00000005088	FAD-dependent pyridine nucleotide-disulphide oxidoreductase
ENSAPLT00000013055	260.497	39.8456	2.96437	3.34176e-24	9.34521e-22	TRUE	ENSAPLG00000012527	ADAM, cysteine-rich||ADAM-TS Spacer 1||Peptidase M12B, ADAM-TS2||Thrombospondin, type 1 repeat||PLAC||Peptidase M12B, ADAM/reprolysin||Peptidase M12B, ADAM-TS
ENSAPLT00000005539	36.9018	0.0771891	8.98221	3.71079e-24	1.0302e-21	TRUE	ENSAPLG00000005354	Glutathione S-transferase, C-terminal||Glutathione S-transferase, N-terminal||Glutathione S-transferase, alpha class
ENSAPLT00000004510	7.39593	147.576	-4.06485	3.9364e-24	1.08497e-21	TRUE	ENSAPLG00000004320	Immunoglobulin subtype||Immunoglobulin V-set domain||Interleukin-1 receptor type I/II||Immunoglobulin I-set||Immunoglobulin-like domain||Immunoglobulin subtype 2||Immunoglobulin||Fibronectin type III
ENSAPLT00000010016	48.7781	0.521122	6.81741	5.83652e-24	1.5972e-21	TRUE	ENSAPLG00000009623	RGS domain
ENSAPLT00000002626	94.7045	4.64052	4.61554	5.88134e-24	1.59806e-21	TRUE	ENSAPLG00000002582	von Willebrand factor, type C||VWC out||Cystine knot, C-terminal||Insulin-like growth factor-binding protein, IGFBP||IGFBP-related, CNN||Glycoprotein hormone subunit beta, cystine knot||Thrombospondin, type 1 repeat
ENSAPLT00000009073	569.349	104.291	2.70783	7.431e-24	2.0049e-21	TRUE	ENSAPLG00000008717	Ubiquitin-associated/translation elongation factor EF1B, N-terminal, eukaryote||Zinc finger, ZZ-type||Zinc finger, B-box
ENSAPLT00000009094	36.2964	0.190277	7.81692	7.49749e-24	2.0087e-21	TRUE	ENSAPLG00000008745	Biotinidase, eukaryotic||Carbon-nitrogen hydrolase
ENSAPLT00000002412	62.072	0.483132	7.30298	9.43943e-24	2.49409e-21	TRUE	ENSAPLG00000002281	SH3 domain||Neutrophil cytosol factor P40||Variant SH3 domain||Phox homologous domain||Spectrin alpha chain, SH3 domain||Phox/Bem1p
ENSAPLT00000003515	32.1726	0.0699818	8.95679	9.94144e-24	2.60874e-21	TRUE	ENSAPLG00000003422	SH2 domain||SH3 domain
ENSAPLT00000009538	32.1236	0.14387	8.0019	1.77227e-23	4.55699e-21	TRUE	ENSAPLG00000009140	Pleckstrin homology domain||DEP domain
ENSAPLT00000011741	40.4081	0.49829	6.58694	2.47361e-23	6.31794e-21	TRUE	ENSAPLG00000011274	Transcription factor, T-box||Transcription factor, T-box, conserved site||Transcription factor, Brachyury
ENSAPLT00000007510	5121.26	1116.28	2.45512	3.63804e-23	9.16979e-21	TRUE	ENSAPLG00000007205	Ferritin/DPS protein domain||Ferritin- like diiron domain||Ferritin, conserved site
ENSAPLT00000001434	53.2197	0.623096	6.68221	7.58624e-23	1.8631e-20	TRUE	ENSAPLG00000001444	GPCR, rhodopsin-like, 7TM||Platelet-activating factor receptor||G protein-coupled receptor, rhodopsin-like||Chemokine receptor family||Angiotensin II receptor family
ENSAPLT00000006645	61.6245	2.22849	5.03918	8.91633e-23	2.17581e-20	TRUE	ENSAPLG00000006417	Major facilitator superfamily
ENSAPLT00000004751	38.5312	0.12885	8.37968	9.46229e-23	2.29443e-20	TRUE	ENSAPLG00000004628	MHC class I alpha chain||MHC class I alpha chain, alpha1 alpha2 domains
ENSAPLT00000005975	228.667	35.8836	2.93076	1.21441e-22	2.92619e-20	TRUE	ENSAPLG00000005745	Perilipin
ENSAPLT00000002814	2014.92	441.72	2.44703	2.2591e-22	5.40402e-20	TRUE	ENSAPLG00000002764	Phospholipase B-like
ENSAPLT00000012359	26.1244	0.0405476	9.40778	3.34554e-22	7.91199e-20	TRUE	ENSAPLG00000011878	G protein-coupled receptor, rhodopsin-like||Dopamine receptor family||Melanocortin/ACTH receptor||5-hydroxytryptamine receptor family||GPCR, rhodopsin-like, 7TM||Dopamine D4 receptor
ENSAPLT00000005269	45.8475	0.666339	6.33987	3.66346e-22	8.61071e-20	TRUE	ENSAPLG00000005113	Immunoglobulin V-set domain||Immunoglobulin subtype||Immunoglobulin-like domain
ENSAPLT00000009481	3.41227	97.9093	-4.59434	3.94875e-22	9.17036e-20	TRUE	ENSAPLG00000009037	Variant SH3 domain||Spectrin alpha chain, SH3 domain||Sorbin-like||SH3 domain
ENSAPLT00000010850	45.8317	366.084	-2.73902	3.94944e-22	9.17036e-20	TRUE	ENSAPLG00000010343	Laminin domain II||EGF-like, conserved site||Laminin B, subgroup||EGF-like calcium-binding domain||Laminin B type IV||Epidermal growth factor-like domain||Methyl-accepting chemotaxis protein (MCP) signalling domain||Laminin, N-terminal||Laminin I||EGF-like, laminin||Laminin G domain
ENSAPLT00000007127	68.9299	3.08511	4.74532	4.63051e-22	1.0623e-19	TRUE	ENSAPLG00000006833	Serine/threonine-protein kinase, active site||Serine/threonine/dual specificity protein kinase, catalytic domain||Serine-threonine/tyrosine-protein kinase catalytic domain||CARD domain||Tyrosine-protein kinase, catalytic domain||Protein kinase domain
ENSAPLT00000010511	53.2423	0.882887	6.1225	5.17148e-22	1.17934e-19	TRUE	ENSAPLG00000010071	Peptidase M14, carboxypeptidase A||Frizzled domain
ENSAPLT00000014165	16.4163	201.405	-3.36513	9.95221e-22	2.24288e-19	TRUE	ENSAPLG00000013554	Plexin-like fold||Formate/nitrite transporter, conserved site||Sema domain
ENSAPLT00000011490	181.286	23.7601	3.18935	1.07909e-21	2.41766e-19	TRUE	ENSAPLG00000011028	Ankyrin repeat||Ankyrin repeat-containing domain
ENSAPLT00000004010	417.341	83.4219	2.58105	1.55942e-21	3.47351e-19	TRUE	ENSAPLG00000003920	Zinc finger, C2H2-like||Zinc finger, U1-type||Zinc finger, C2H2||Zinc finger, LIM-type
ENSAPLT00000006416	353.245	70.4247	2.58522	1.77906e-21	3.89481e-19	TRUE	ENSAPLG00000006188	Galectin, carbohydrate recognition domain
ENSAPLT00000005020	27.3837	0.134709	7.87246	2.07406e-21	4.48935e-19	TRUE	ENSAPLG00000004865	Interleukin-15/Interleukin-21 family
ENSAPLT00000006295	271.689	51.6236	2.64697	2.72737e-21	5.77298e-19	TRUE	ENSAPLG00000006034	Lysyl oxidase||Lysyl oxidase, conserved site||SRCR domain||SRCR-like domain
ENSAPLT00000002084	18.6269	0	12.398	6.46484e-21	1.3245e-18	TRUE	ENSAPLG00000002077	Fibronectin type III||Short hematopoietin receptor, family 1, conserved site
ENSAPLT00000013547	177.622	24.6215	3.10569	6.54572e-21	1.33393e-18	TRUE	ENSAPLG00000012650	Laminin G domain||Collagen triple helix repeat||Fibrillar collagen, C-terminal
ENSAPLT00000004446	43.5391	319.861	-2.61893	6.96977e-21	1.41283e-18	TRUE	ENSAPLG00000004247	Tropomyosin
ENSAPLT00000006202	16.9059	198.571	-3.30599	7.14324e-21	1.44038e-18	TRUE	ENSAPLG00000005948	BAR domain||SH3 domain||Variant SH3 domain||Spectrin alpha chain, SH3 domain
ENSAPLT00000005063	2.68107	82.1847	-4.67933	7.91618e-21	1.58788e-18	TRUE	ENSAPLG00000004878	G-protein beta WD-40 repeat||Domain of unknown function DUF1899||WD40 repeat||WD40 repeat, conserved site||Domain of unknown function DUF1900||WD40-repeat-containing domain
ENSAPLT00000013106	52.5511	1.82511	5.08687	9.29708e-21	1.84628e-18	TRUE	ENSAPLG00000012455	Integrin alpha chain, C-terminal cytoplasmic region, conserved site||Integrin alpha beta-propellor||Integrin alpha chain||FG-GAP repeat||Integrin alpha-2
ENSAPLT00000005329	107.77	8.79233	3.87455	1.38204e-20	2.72932e-18	TRUE	ENSAPLG00000005165	Multi-copper polyphenol oxidoreductase, laccase
ENSAPLT00000013413	225.74	39.281	2.77469	1.39474e-20	2.74028e-18	TRUE	ENSAPLG00000012822	ADAM, cysteine-rich||Blood coagulation inhibitor, Disintegrin||Epidermal growth factor-like domain||EGF-like, conserved site||Disintegrin, conserved site||Peptidase M12B, propeptide||Peptidase M12B, ADAM/reprolysin||EGF-like domain, extracellular
ENSAPLT00000012644	131.076	14.2418	3.44991	1.62247e-20	3.17143e-18	TRUE	ENSAPLG00000012149	Selenoprotein P, N-terminal
ENSAPLT00000006041	345.39	69.8989	2.55843	1.85115e-20	3.60005e-18	TRUE	ENSAPLG00000005685	RIO kinase||Immunoglobulin subtype||Serine/threonine-protein kinase, active site||Immunoglobulin V-set domain||Interleukin-1 receptor type I/II||Tyrosine-protein kinase, catalytic domain||Immunoglobulin subtype 2||Immunoglobulin||Immunoglobulin I-set||Immunoglobulin-like domain||Protein kinase domain||Protein kinase, ATP binding site||Serine/threonine/dual specificity protein kinase, catalytic do…
ENSAPLT00000010962	67.5149	3.51719	4.53056	2.4068e-20	4.65703e-18	TRUE	ENSAPLG00000010537	Small GTP-binding protein domain||Small GTPase superfamily, Rho type||Small GTPase superfamily, Ras type||Ran GTPase||Small GTPase superfamily||Mitochondrial Rho-like||Small GTPase superfamily, Rab type||Small GTPase superfamily, ARF type
ENSAPLT00000015307	39.0442	318.336	-2.7771	2.77768e-20	5.29106e-18	TRUE	ENSAPLG00000014693	Transforming growth factor beta 3||Stanniocalcin||Protein kinase, ATP binding site
ENSAPLT00000015835	14.1153	173.76	-3.36971	2.78971e-20	5.29106e-18	TRUE	ENSAPLG00000015071	Laminin G domain||Collagen triple helix repeat
ENSAPLT00000014893	1654.78	393.885	2.32329	2.8342e-20	5.34895e-18	TRUE	ENSAPLG00000014266	Cysteine peptidase, asparagine active site||Cysteine peptidase, cysteine active site||Cysteine peptidase, histidine active site||Peptidase C1A, papain C-terminal||Proteinase inhibitor I29, cathepsin propeptide
ENSAPLT00000000726	340.498	71.2008	2.51618	4.24029e-20	7.96343e-18	TRUE	ENSAPLG00000000725	-
ENSAPLT00000012033	114.97	11.5114	3.57466	5.41705e-20	1.01238e-17	TRUE	ENSAPLG00000011570	-
ENSAPLT00000000742	90.6001	6.45177	4.05352	5.54804e-20	1.03183e-17	TRUE	ENSAPLG00000000766	CXC chemokine receptor 1/2||GPCR, rhodopsin-like, 7TM||G protein-coupled receptor, rhodopsin-like||Neuropeptide B/W receptor family||Bradykinin receptor family||Bradykinin receptor B2||CXC chemokine receptor 4||Angiotensin II receptor family
ENSAPLT00000009356	37.7336	0.689914	6.00228	5.86255e-20	1.08505e-17	TRUE	ENSAPLG00000008961	NADH:cytochrome b5 reductase (CBR)||Ferric reductase, NAD binding||FAD-binding 8||Cytochrome b245, heavy chain||Ferric reductase transmembrane component-like domain||Oxidoreductase, FAD-binding domain
ENSAPLT00000015609	4.97228	102.815	-4.11233	1.02545e-19	1.84447e-17	TRUE	ENSAPLG00000014950	Protein phosphatase 2C (PP2C)-like domain
ENSAPLT00000015925	28.5462	0.180511	7.47807	1.08381e-19	1.94033e-17	TRUE	ENSAPLG00000015290	-
ENSAPLT00000012982	80.0501	536.352	-2.49057	1.11221e-19	1.98191e-17	TRUE	ENSAPLG00000012266	Spectrin repeat||Spectrin/alpha-actinin||Calponin homology domain||Actinin-type actin-binding domain, conserved site||KASH domain
ENSAPLT00000009627	141.563	867.475	-2.35866	1.24238e-19	2.20107e-17	TRUE	ENSAPLG00000009248	VWC out||von Willebrand factor, type C||Cystine knot, C-terminal||Glycoprotein hormone subunit beta, cystine knot||Thrombospondin, type 1 repeat
ENSAPLT00000000998	5.34948	103.809	-4.02891	1.53923e-19	2.70509e-17	TRUE	ENSAPLG00000000993	BPS (Between PH and SH2) domain||SH2 domain||Ras-association||Pleckstrin homology domain
ENSAPLT00000005088	30.778	0.160842	7.83973	1.74001e-19	3.04398e-17	TRUE	ENSAPLG00000004919	Toll/interleukin-1 receptor homology (TIR) domain||Interleukin-1 receptor type I/II||Immunoglobulin||Immunoglobulin subtype 2||Immunoglobulin subtype||Immunoglobulin-like domain
ENSAPLT00000014688	70.3325	4.34209	4.26642	1.91957e-19	3.32773e-17	TRUE	ENSAPLG00000014103	Fibronectin type III
ENSAPLT00000013312	90.2152	6.50208	4.03371	3.02224e-19	5.21568e-17	TRUE	ENSAPLG00000012768	Cysteine peptidase, histidine active site||Peptidase C1A, papain C-terminal||Proteinase inhibitor I29, cathepsin propeptide||Cysteine peptidase, cysteine active site||Cysteine peptidase, asparagine active site
ENSAPLT00000001244	536.097	124.923	2.35667	3.95919e-19	6.77163e-17	TRUE	ENSAPLG00000000589	Intermediate filament protein||Keratin, type I||Intermediate filament protein, conserved site||Tropomyosin||Keratin, type II
ENSAPLT00000003869	21.6719	0.0333403	9.49293	4.25735e-19	7.24922e-17	TRUE	ENSAPLG00000003700	Guanylate kinase/L-type calcium channel beta subunit||PDZ domain||CARD domain
ENSAPLT00000001602	55.4829	0.145823	8.75067	5.79739e-19	9.78457e-17	TRUE	ENSAPLG00000001610	Tetratricopeptide repeat||Tetratricopeptide TPR2||Tetratricopeptide TPR1||Tetratricopeptide repeat-containing domain
ENSAPLT00000002869	124.151	725.741	-2.29188	7.3044e-19	1.2274e-16	TRUE	ENSAPLG00000002790	LysM domain||TLDc domain||GRAM domain
ENSAPLT00000014201	15.776	0	12.1618	7.84066e-19	1.31175e-16	TRUE	ENSAPLG00000013611	Glycosyltransferase 2-like||Ricin B lectin domain
ENSAPLT00000007329	16.7076	180.723	-3.17894	8.12122e-19	1.35278e-16	TRUE	ENSAPLG00000007057	-
ENSAPLT00000007979	37.1741	0.628488	6.10321	1.37713e-18	2.27417e-16	TRUE	ENSAPLG00000007523	EGF-like, conserved site||TB domain||EGF-type aspartate/asparagine hydroxylation site||Fibrillin||EGF-like calcium-binding domain||Epidermal growth factor-like domain||EGF-like calcium-binding, conserved site
ENSAPLT00000011168	24.3268	0.107228	8.04762	1.65143e-18	2.71544e-16	TRUE	ENSAPLG00000010730	Apoptosis regulator, Mcl-1||Bcl-2-related protein A1||Blc2 family||Apoptosis regulator, Bcl-2, BH2 motif, conserved site||Bcl2-like
ENSAPLT00000016688	3601.48	928.756	2.21084	1.83672e-18	3.00719e-16	TRUE	ENSAPLG00000015995	EPS15 homology (EH)||EF-hand domain||EF-Hand 1, calcium-binding site||Flagellar calcium-binding protein calflagin
ENSAPLT00000012598	124.556	13.5647	3.46316	2.26196e-18	3.68767e-16	TRUE	ENSAPLG00000012089	Protein of unknown function DUF716 (TMEM45)
ENSAPLT00000001097	1.36448	52.7188	-5.01998	2.55233e-18	4.12594e-16	TRUE	ENSAPLG00000001055	Calponin homology domain||Growth-arrest-specific protein 2 domain
ENSAPLT00000009130	323.546	75.0244	2.36299	2.77707e-18	4.47038e-16	TRUE	ENSAPLG00000008777	-
ENSAPLT00000016672	73.2869	5.25804	4.05328	4.33011e-18	6.88361e-16	TRUE	ENSAPLG00000015881	C2 domain||Ferlin B-domain||Peroxin/Ferlin domain||Ferlin A-domain||FerIin domain
ENSAPLT00000009548	25.8282	0.254399	6.87037	4.35081e-18	6.88794e-16	TRUE	ENSAPLG00000009157	Lysosomal-associated transmembrane protein 4/5
ENSAPLT00000013302	7787.47	2113.37	2.13298	5.66201e-18	8.92687e-16	TRUE	ENSAPLG00000012652	Fibronectin, type II, collagen-binding||Fibronectin type III||EGF-like, conserved site||Glycosyl hydrolase 58||Fibronectin, type I
ENSAPLT00000015360	38.5972	1.24047	5.20823	6.13063e-18	9.58681e-16	TRUE	ENSAPLG00000014741	-
ENSAPLT00000016480	443.548	93.7353	2.50009	6.7271e-18	1.04768e-15	TRUE	ENSAPLG00000015785	Transferrin-like domain||Ribosomal protein S2, conserved site||Transferrin family, iron binding site||Small GTPase superfamily, ARF type||Elongation factor, GTP-binding domain||Small GTPase superfamily, SAR1-type
ENSAPLT00000013690	50.8743	2.5619	4.57474	1.02244e-17	1.56687e-15	TRUE	ENSAPLG00000013050	EGF-like, conserved site||ADAM, cysteine-rich||Blood coagulation inhibitor, Disintegrin||Disintegrin, conserved site||Peptidase M12B, propeptide||Peptidase M12B, ADAM/reprolysin
ENSAPLT00000007612	70.4313	5.41511	3.95337	1.02918e-17	1.57092e-15	TRUE	ENSAPLG00000007323	Phosphatidic acid phosphatase type 2/haloperoxidase
ENSAPLT00000016259	105.593	11.8609	3.41516	1.04674e-17	1.59138e-15	TRUE	ENSAPLG00000015602	Arginase||Ureohydrolase, manganese-binding site||Ureohydrolase
ENSAPLT00000012360	19.6158	0.103322	7.75095	1.0614e-17	1.60729e-15	TRUE	ENSAPLG00000011852	Sterile alpha motif, type 2||SH2 domain||Sterile alpha motif domain
ENSAPLT00000012058	22.9125	0.0777941	8.45151	1.2261e-17	1.84213e-15	TRUE	ENSAPLG00000011592	-
ENSAPLT00000016944	13.0596	0	11.8888	1.26044e-17	1.88633e-15	TRUE	ENSAPLG00000016244	Cadherin
ENSAPLT00000006765	30.8331	237.186	-2.69193	1.54152e-17	2.29801e-15	TRUE	ENSAPLG00000006431	Peptidase M13, N-terminal domain||Peptidase M13, C-terminal domain
ENSAPLT00000002582	214.284	43.0977	2.57012	2.08336e-17	3.06991e-15	TRUE	ENSAPLG00000002525	Cadherin conserved site||Cadherin
ENSAPLT00000004131	11.0391	131.197	-3.31801	2.18014e-17	3.20021e-15	TRUE	ENSAPLG00000004016	Type II pantothenate kinase
ENSAPLT00000014535	21.1156	0.0850014	8.15932	3.86855e-17	5.55101e-15	TRUE	ENSAPLG00000013888	Epidermal growth factor-like domain||ADAM, cysteine-rich||Blood coagulation inhibitor, Disintegrin||Peptidase M12B, propeptide||EGF-like domain, extracellular||Peptidase M12B, ADAM/reprolysin||EGF-like, conserved site||Disintegrin, conserved site
ENSAPLT00000002066	476.387	124.693	2.19363	5.12155e-17	7.32152e-15	TRUE	ENSAPLG00000002010	Protein kinase domain||Tyrosine-protein kinase, catalytic domain||Serine/threonine/dual specificity protein kinase, catalytic domain||Serine/threonine-protein kinase, active site||Serine-threonine/tyrosine-protein kinase catalytic domain
ENSAPLT00000010307	25.4976	0.334146	6.49599	5.55377e-17	7.85152e-15	TRUE	ENSAPLG00000009861	Protein-tyrosine phosphatase, receptor/non-receptor type||Protein-tyrosine phosphatase, catalytic||Protein-tyrosine/Dual specificity phosphatase||Protein-tyrosine phosphatase, active site
ENSAPLT00000016427	645.697	178.934	2.10702	5.54781e-17	7.85152e-15	TRUE	ENSAPLG00000015749	Galectin, carbohydrate recognition domain
ENSAPLT00000015685	25.6522	0.2969	6.65154	5.77147e-17	8.12928e-15	TRUE	ENSAPLG00000015000	Tetratricopeptide repeat||Tetratricopeptide repeat-containing domain||Tetratricopeptide TPR1||Phox/Bem1p||Tetratricopeptide TPR2||SH3 domain||Variant SH3 domain||Spectrin alpha chain, SH3 domain||Amphiphysin
ENSAPLT00000005761	66.4972	5.35429	3.88328	6.25887e-17	8.75145e-15	TRUE	ENSAPLG00000005556	-
ENSAPLT00000005255	26.7338	0.365533	6.44016	7.21699e-17	1.0018e-14	TRUE	ENSAPLG00000005084	Neutrophil cytosol factor P40||Spectrin alpha chain, SH3 domain||Variant SH3 domain||Lipocalin family conserved site||Phox homologous domain||Neutrophil cytosol factor 1||SH3 domain||NADPH oxidase subunit p47Phox, C-terminal
ENSAPLT00000004600	31.2261	0.749388	5.62421	8.81083e-17	1.20557e-14	TRUE	ENSAPLG00000004482	Immunoglobulin V-set domain||Immunoglobulin subtype||Immunoglobulin-like domain
ENSAPLT00000000656	43.9425	1.272	5.33154	9.40853e-17	1.28277e-14	TRUE	ENSAPLG00000000588	Collagen triple helix repeat||SRCR domain||SRCR-like domain
ENSAPLT00000006850	117.127	15.7476	3.14514	9.96205e-17	1.35343e-14	TRUE	ENSAPLG00000006580	Tetraspanin||Tetraspanin/Peripherin||Peripherin/rom-1||Tetraspanin, conserved site
ENSAPLT00000002081	15.7266	0.0627745	8.13771	1.00609e-16	1.36203e-14	TRUE	ENSAPLG00000002077	Fibronectin type III||Short hematopoietin receptor, family 1, conserved site
ENSAPLT00000002572	11.836	130.277	-3.20601	1.22816e-16	1.63379e-14	TRUE	ENSAPLG00000002562	-
ENSAPLT00000006705	13.3146	139.874	-3.13684	1.22631e-16	1.63379e-14	TRUE	ENSAPLG00000006442	Prominin
ENSAPLT00000004223	18.5373	0.132756	7.3096	1.45911e-16	1.92763e-14	TRUE	ENSAPLG00000004125	-
ENSAPLT00000010940	8.78486	110.864	-3.40339	1.653e-16	2.17628e-14	TRUE	ENSAPLG00000010518	Bibrotoxin/Sarafotoxin-D||Endothelin-like toxin, conserved site||Endothelin-like toxin
ENSAPLT00000007157	11.3158	0	11.6767	1.65946e-16	2.1773e-14	TRUE	ENSAPLG00000006885	Sugar transporter, conserved site||General substrate transporter||Sugar/inositol transporter||Major facilitator superfamily domain
ENSAPLT00000010255	7.58821	115.808	-3.68184	1.80188e-16	2.34012e-14	TRUE	ENSAPLG00000009823	-
ENSAPLT00000004384	1.9793	53.8117	-4.50199	2.30784e-16	2.97703e-14	TRUE	ENSAPLG00000004280	Avidin-like, conserved site||Avidin/streptavidin||Avidin
ENSAPLT00000002251	42.208	0.552509	6.5086	2.61305e-16	3.34819e-14	TRUE	ENSAPLG00000002252	Sterile alpha motif, type 1||Sterile alpha motif, type 2||Sterile alpha motif domain
ENSAPLT00000013228	29.5638	216.157	-2.61455	2.63835e-16	3.36935e-14	TRUE	ENSAPLG00000012664	Microtubule-associated protein 7||GPCR, family 2, parathyroid hormone receptor
ENSAPLT00000004861	4.6048	79.2424	-3.84788	2.85972e-16	3.63991e-14	TRUE	ENSAPLG00000004718	-
ENSAPLT00000003660	121.06	17.9149	3.01356	2.93229e-16	3.71994e-14	TRUE	ENSAPLG00000003497	Tyrosine-protein kinase, receptor class III, conserved site||Immunoglobulin subtype||Serine-threonine/tyrosine-protein kinase catalytic domain||Tyrosine-protein kinase, catalytic domain||Immunoglobulin subtype 2||Immunoglobulin||Immunoglobulin/major histocompatibility complex, conserved site||Immunoglobulin-like domain||Immunoglobulin I-set||Tyrosine-protein kinase, active site||Protein kinase, A…
ENSAPLT00000001414	120.291	14.402	3.32892	3.39308e-16	4.27618e-14	TRUE	ENSAPLG00000001420	CITED
ENSAPLT00000008082	166.106	29.5705	2.74478	3.42774e-16	4.30569e-14	TRUE	ENSAPLG00000007795	Leucine-rich repeat-containing N-terminal||Immunoglobulin||Immunoglobulin subtype 2||Cysteine-rich flanking region, C-terminal||Immunoglobulin I-set||Immunoglobulin-like domain||Leucine-rich repeat, typical subtype||Leucine-rich repeat||Immunoglobulin subtype||Interleukin-1 receptor type I/II||Immunoglobulin V-set domain
ENSAPLT00000013789	51.4497	2.97323	4.36908	4.25858e-16	5.31449e-14	TRUE	ENSAPLG00000013114	Peptidase M13, N-terminal domain||Peptidase M13, C-terminal domain
ENSAPLT00000009438	23.2933	0.100021	8.11829	4.3889e-16	5.44167e-14	TRUE	ENSAPLG00000009080	Dendritic cell-specific transmembrane protein-like
ENSAPLT00000006134	63.1371	4.12884	4.17229	4.62458e-16	5.69701e-14	TRUE	ENSAPLG00000005931	Peptidase M10A||Hemopexin-like repeats||Peptidase, metallopeptidase||Peptidoglycan binding-like||Peptidase M10A, stromelysin-type||Peptidase M10A, cysteine switch, zinc binding site||Hemopexin, conserved site||Peptidase M10, metallopeptidase
ENSAPLT00000016054	26.5472	0.183069	7.43717	5.84685e-16	7.1339e-14	TRUE	ENSAPLG00000015414	Ubiquitin-like||Ubiquitin
ENSAPLT00000011881	9.79024	133.772	-3.53164	9.43169e-16	1.1399e-13	TRUE	ENSAPLG00000011419	Insulin, conserved site
ENSAPLT00000004154	17.8756	0.0588683	8.3259	1.15916e-15	1.38348e-13	TRUE	ENSAPLG00000004064	DNA/RNA non-specific endonuclease||Extracellular Endonuclease, subunit A
ENSAPLT00000015748	619.345	183.555	2.01109	1.2869e-15	1.52643e-13	TRUE	ENSAPLG00000015106	MD-2-related lipid-recognition domain
ENSAPLT00000015318	62.8129	5.43841	3.78925	1.32425e-15	1.56107e-13	TRUE	ENSAPLG00000014672	Helicase superfamily 1/2, ATP-binding domain||AAA+ ATPase domain
ENSAPLT00000009851	3.20247	62.0185	-4.02027	1.4101e-15	1.65211e-13	TRUE	ENSAPLG00000009444	EF-hand domain||EF-Hand 1, calcium-binding site
ENSAPLT00000010328	484.018	138.742	2.06123	1.5143e-15	1.7634e-13	TRUE	ENSAPLG00000009917	Aminotransferase, class I/classII||Tetrapyrrole biosynthesis, 5-aminolevulinic acid synthase
ENSAPLT00000016980	4.14915	70.7947	-3.82625	1.72484e-15	2.00249e-13	TRUE	ENSAPLG00000016274	Kinesin motor domain, conserved site||Kinesin motor domain
ENSAPLT00000006984	1.63841	49.5198	-4.66117	1.8401e-15	2.12343e-13	TRUE	ENSAPLG00000006728	Glycoprotein hormone subunit beta, cystine knot||Thrombospondin, type 1 repeat||VWC out||von Willebrand factor, type C||Cystine knot, C-terminal
ENSAPLT00000005238	769.604	221.508	2.05288	1.93886e-15	2.224e-13	TRUE	ENSAPLG00000005036	Serine/threonine-protein kinase, active site||Serine-threonine/tyrosine-protein kinase catalytic domain||Serine/threonine/dual specificity protein kinase, catalytic domain||Mitogen-activated protein (MAP) kinase, JNK||Tyrosine-protein kinase, catalytic domain||Protein kinase, ATP binding site||Protein kinase domain
ENSAPLT00000010900	49.6939	3.29775	4.15562	1.93639e-15	2.224e-13	TRUE	ENSAPLG00000010477	Protein of unknown function DUF1075
ENSAPLT00000003119	324.789	88.2852	2.13664	2.69813e-15	3.08569e-13	TRUE	ENSAPLG00000003081	Collagen triple helix repeat
ENSAPLT00000011071	42.3752	2.26244	4.49566	2.83005e-15	3.22693e-13	TRUE	ENSAPLG00000010629	Vitamin D receptor||Retinoid X receptor/HNF4||Zinc finger, nuclear hormone receptor-type||Transcription factor COUP||Thyroid hormone receptor||Nuclear hormone receptor, ligand-binding, core||Steroid hormone receptor
ENSAPLT00000006872	31.1609	0.703724	5.67538	2.85578e-15	3.2466e-13	TRUE	ENSAPLG00000006597	Lipocalin/cytosolic fatty-acid binding domain||Cytosolic fatty-acid binding
ENSAPLT00000010330	28.7154	0.56497	5.92024	3.20202e-15	3.62946e-13	TRUE	ENSAPLG00000009929	Leucine-rich repeat, typical subtype||Toll/interleukin-1 receptor homology (TIR) domain||Leucine-rich repeat||Cysteine-rich flanking region, C-terminal
ENSAPLT00000016643	40.5473	1.30459	5.21606	4.76953e-15	5.35866e-13	TRUE	ENSAPLG00000015926	MHC class II-associated invariant chain/CLIP, MHC II-interacting||MHC class II-associated invariant chain, trimerisation||MHC class II-associated invariant chain||Thyroglobulin type-1
ENSAPLT00000016074	29.255	0.598311	5.85231	4.82047e-15	5.40006e-13	TRUE	ENSAPLG00000015418	-
ENSAPLT00000006319	236.809	60.4018	2.22914	5.96136e-15	6.6393e-13	TRUE	ENSAPLG00000006085	Band 7/stomatin-like, conserved site||Band 7 protein||Stomatin family
ENSAPLT00000015278	16.4751	0.107228	7.48157	6.21116e-15	6.87752e-13	TRUE	ENSAPLG00000014656	Short hematopoietin receptor, family 1, conserved site||Fibronectin type III
ENSAPLT00000016338	39.7972	243.434	-2.35894	6.95775e-15	7.59445e-13	TRUE	ENSAPLG00000015601	Integrin alpha-2||FG-GAP repeat||Integrin alpha beta-propellor||Integrin alpha chain, C-terminal cytoplasmic region, conserved site||Integrin alpha chain
ENSAPLT00000016685	105.962	526.879	-2.05581	7.34217e-15	7.96865e-13	TRUE	ENSAPLG00000015967	Conserved oligomeric Golgi complex, subunit 2, N-terminal
ENSAPLT00000002654	18.5691	152.073	-2.7763	7.38474e-15	7.99221e-13	TRUE	ENSAPLG00000002563	RNA recognition motif domain||Domain of unknown function DUF1866||Endonuclease/exonuclease/phosphatase||SAC domain||Inositol polyphosphate-related phosphatase
ENSAPLT00000006331	21.235	169.057	-2.73869	7.50722e-15	8.10187e-13	TRUE	ENSAPLG00000006070	Phox homologous domain
ENSAPLT00000015184	5.14661	75.0038	-3.61198	7.74943e-15	8.33978e-13	TRUE	ENSAPLG00000014485	Cadherin||Cadherin conserved site||Cadherin, cytoplasmic domain
ENSAPLT00000004400	12.6667	0.0444537	8.35732	8.72264e-15	9.30868e-13	TRUE	ENSAPLG00000004287	-
ENSAPLT00000014242	80.0999	9.74297	3.30327	1.00548e-14	1.06414e-12	TRUE	ENSAPLG00000013651	Protein prenyltransferase, alpha subunit
ENSAPLT00000007397	112.761	16.4108	3.02439	1.04367e-14	1.10058e-12	TRUE	ENSAPLG00000007114	PLAC||Peptidase M12B, ADAM-TS||ADAM-TS Spacer 1||Thrombospondin, type 1 repeat
ENSAPLT00000011217	13.5265	0.0333403	8.81303	1.06049e-14	1.11313e-12	TRUE	ENSAPLG00000010715	Sodium:neurotransmitter symporter
ENSAPLT00000006798	10.2058	112.669	-3.2123	1.08906e-14	1.14e-12	TRUE	ENSAPLG00000006549	Methyl-accepting chemotaxis protein (MCP) signalling domain||Basic-leucine zipper domain||Tropomyosin
ENSAPLT00000016843	11.5812	0.0222269	9.11536	1.16995e-14	1.22134e-12	TRUE	ENSAPLG00000016113	Pleckstrin homology domain||Sec7 domain
ENSAPLT00000007306	8.67684	0	11.2985	1.28789e-14	1.33485e-12	TRUE	ENSAPLG00000007047	T-cell surface antigen CD2
ENSAPLT00000015182	337.129	95.679	2.07644	1.28914e-14	1.33485e-12	TRUE	ENSAPLG00000014501	Serine/threonine/dual specificity protein kinase, catalytic domain||UbiB domain
ENSAPLT00000002214	16.395	0.0777941	7.96381	1.33003e-14	1.36979e-12	TRUE	ENSAPLG00000002216	Protease-activated receptor||G2A lysophosphatidylcholine receptor||G protein-coupled receptor, rhodopsin-like||Bradykinin receptor B1||Angiotensin II receptor family||Bradykinin receptor family||GPCR, rhodopsin-like, 7TM
ENSAPLT00000013153	14.8209	0.110529	7.23404	1.55536e-14	1.59329e-12	TRUE	ENSAPLG00000012454	Cysteine peptidase, cysteine active site||Peptidase C2, calpain, catalytic domain||EF-Hand 1, calcium-binding site||EF-hand domain||Peptidase C2, calpain, domain III||Peptidase C2, calpain family||Peptidase C2, calpain, large subunit, domain III
ENSAPLT00000002402	43.0873	246.173	-2.25784	1.65761e-14	1.68913e-12	TRUE	ENSAPLG00000002087	SH3 domain||Guanylate kinase/L-type calcium channel beta subunit||Guanylate kinase-like||Tight junction protein ZO||Tight junction protein ZO-2||PDZ domain||Variant SH3 domain
ENSAPLT00000007525	351.437	96.9857	2.10825	1.78769e-14	1.81671e-12	TRUE	ENSAPLG00000007200	Thioredoxin/glutathione reductase selenoprotein||Pyridine nucleotide-disulphide oxidoreductase, dimerisation domain||Mercuric reductase||Pyridine nucleotide-disulphide oxidoreductase, class I, active site||Pyridine nucleotide-disulphide oxidoreductase, NAD-binding domain||FAD-dependent pyridine nucleotide-disulphide oxidoreductase||Pyridine nucleotide-disulphide oxidoreductase, FAD/NAD(P)-binding…
ENSAPLT00000007057	24.4516	0.418543	6.07676	2.18739e-14	2.18807e-12	TRUE	ENSAPLG00000006798	Kinesin motor domain
ENSAPLT00000007469	16.4837	0.170003	6.83527	2.546e-14	2.52047e-12	TRUE	ENSAPLG00000007201	Membrane attack complex component/perforin (MACPF) domain||Heat shock protein Hsp90, N-terminal
ENSAPLT00000003024	19.0068	0.234125	6.53867	2.84736e-14	2.81155e-12	TRUE	ENSAPLG00000002995	Complement C1q protein||Collagen triple helix repeat
ENSAPLT00000014534	243.5	66.2504	2.13619	3.04101e-14	2.98737e-12	TRUE	ENSAPLG00000013878	Death domain||Rel homology domain||Ankyrin repeat||NF-kappa-B/Dorsal||IPT domain||Ankyrin repeat-containing domain||Rel homology domain, conserved site
ENSAPLT00000003378	41.6191	2.44941	4.35711	3.27443e-14	3.20025e-12	TRUE	ENSAPLG00000003263	SH2 domain||Tyrosine-protein kinase, catalytic domain||Serine-threonine/tyrosine-protein kinase catalytic domain||Protein kinase domain||Tyrosine-protein kinase, active site||Protein kinase, ATP binding site||SH3 domain||Variant SH3 domain||Serine/threonine/dual specificity protein kinase, catalytic domain
ENSAPLT00000011272	23.686	0.631651	5.48647	3.51893e-14	3.4131e-12	TRUE	ENSAPLG00000010810	Protein kinase, ATP binding site||Protein kinase domain||Tyrosine-protein kinase, catalytic domain||Serine/threonine/dual specificity protein kinase, catalytic domain||Serine-threonine/tyrosine-protein kinase catalytic domain||Serine/threonine-protein kinase, active site
ENSAPLT00000012937	25.5477	183.699	-2.58567	4.24356e-14	4.04426e-12	TRUE	ENSAPLG00000012355	Bacterial Ig-like, group 2
ENSAPLT00000015088	121.413	21.4577	2.75273	4.60357e-14	4.36565e-12	TRUE	ENSAPLG00000014219	AAA+ ATPase domain||ABC transporter, conserved site||ABC transporter-like
ENSAPLT00000007093	32.9108	1.07316	5.15686	4.70134e-14	4.44735e-12	TRUE	ENSAPLG00000006699	FAS1 domain||Granulin||Epidermal growth factor-like domain||Cysteine-rich repeat||EGF-like, laminin||EGF-like, conserved site||EGF-like calcium-binding domain||Follistatin-like, N-terminal||Link
ENSAPLT00000012183	87.2723	11.5655	3.17104	5.02571e-14	4.71924e-12	TRUE	ENSAPLG00000011547	FG-GAP repeat||Integrin alpha-2||Integrin alpha chain, C-terminal cytoplasmic region, conserved site||Integrin alpha beta-propellor||Integrin alpha chain
ENSAPLT00000009705	16.913	0.129455	7.26404	5.18466e-14	4.84475e-12	TRUE	ENSAPLG00000009319	Interferon regulatory factor, conserved site||Interferon regulatory factor DNA-binding domain
ENSAPLT00000004301	96.1389	13.8427	3.0555	5.20647e-14	4.85329e-12	TRUE	ENSAPLG00000004175	Ankyrin repeat||Ankyrin repeat-containing domain
ENSAPLT00000006837	7.64796	0	11.1152	6.83257e-14	6.27744e-12	TRUE	ENSAPLG00000006563	SH2 domain
ENSAPLT00000007081	0.0274811	14.1827	-8.53767	6.89604e-14	6.3206e-12	TRUE	ENSAPLG00000006803	Sodium:neurotransmitter symporter, GABA, GAT-3||Sodium:neurotransmitter symporter
ENSAPLT00000007820	22.19	0.329635	6.2688	7.16306e-14	6.53408e-12	TRUE	ENSAPLG00000007492	High mobility group box domain||CTNNB1 binding, N-teminal
ENSAPLT00000013139	16.3881	0.239984	6.32741	7.31077e-14	6.65298e-12	TRUE	ENSAPLG00000012625	Leucine-rich repeat||Cysteine-rich flanking region, C-terminal||Toll/interleukin-1 receptor homology (TIR) domain||Leucine-rich repeat, typical subtype
ENSAPLT00000006594	33.2002	1.43674	4.76062	7.36934e-14	6.69038e-12	TRUE	ENSAPLG00000006340	ADAM-TS Spacer 1||Peptidase M12B, ADAM-TS8||ADAM, cysteine-rich||Plasmodium circumsporozoite protein||Peptidase M12B, ADAM-TS1||Thrombospondin, type 1 repeat||Peptidase M12B, ADAM-TS||Peptidase M12B, ADAM/reprolysin
ENSAPLT00000004248	17.6472	0.180511	6.77997	7.6206e-14	6.88585e-12	TRUE	ENSAPLG00000004147	Peptidase M12B, GON-ADAMTSs||Thrombospondin, type 1 repeat
ENSAPLT00000015970	3.32815	57.112	-3.84636	7.91079e-14	7.11451e-12	TRUE	ENSAPLG00000015320	Rab-GTPase-TBC domain||Somatotropin hormone, conserved site
ENSAPLT00000013225	13.686	125.569	-2.94217	8.08985e-14	7.25851e-12	TRUE	ENSAPLG00000012710	Endothelin-like toxin, conserved site||Endothelin-like toxin
ENSAPLT00000003016	26.4887	0.667687	5.55319	1.06306e-13	9.51589e-12	TRUE	ENSAPLG00000002945	Epidermal growth factor-like domain||Peptidase S1A, coagulation factor VII/IX/X/C/Z||EGF-like calcium-binding, conserved site||EGF-type aspartate/asparagine hydroxylation site||Peptidase S1A, chymotrypsin-type||Peptidase S1||Peptidase S1, trypsin family, active site||Gamma-carboxyglutamic acid-rich (GLA) domain||EGF-like, conserved site||EGF-like calcium-binding domain||Prothrombin/thrombin
ENSAPLT00000016271	7.0636	85.1268	-3.33343	1.08019e-13	9.64671e-12	TRUE	ENSAPLG00000015615	B-box, C-terminal||Zinc finger, B-box||Filamin/ABP280 repeat||Filamin/ABP280 repeat-like
ENSAPLT00000011880	159.483	34.3003	2.48148	1.1234e-13	9.98602e-12	TRUE	ENSAPLG00000011251	G2 nidogen/fibulin G2F||Immunoglobulin subtype||EGF-like, conserved site||Immunoglobulin subtype 2||Immunoglobulin||EGF-type aspartate/asparagine hydroxylation site||Immunoglobulin V-set domain||Immunoglobulin C1-set||CD80-like, immunoglobulin C2-set||Epidermal growth factor-like domain||EGF-like calcium-binding, conserved site||EGF-like calcium-binding domain||Immunoglobulin-like domain||Immunog…
ENSAPLT00000002380	97.5628	14.9241	2.96349	1.60632e-13	1.40185e-11	TRUE	ENSAPLG00000002378	Immunoglobulin/major histocompatibility complex, conserved site||Immunoglobulin-like domain||Immunoglobulin||Immunoglobulin C1-set
ENSAPLT00000006138	11.6354	0.0333403	8.59307	1.72905e-13	1.49872e-11	TRUE	ENSAPLG00000005910	EGF-like, conserved site||C-type lectin, conserved site||Sushi/SCR/CCP domain||Selectin superfamily||EGF-like calcium-binding domain||Epidermal growth factor-like domain||C-type lectin
ENSAPLT00000014410	39.0865	2.60198	4.15705	1.89939e-13	1.63895e-11	TRUE	ENSAPLG00000013751	NADP-dependent oxidoreductase domain||Aldo/keto reductase subgroup||Aldo/keto reductase, conserved site
ENSAPLT00000002788	23.1107	169.513	-2.62339	2.01763e-13	1.72929e-11	TRUE	ENSAPLG00000002740	Rab-GTPase-TBC domain
ENSAPLT00000012880	8.99393	93.4795	-3.13013	2.05401e-13	1.74874e-11	TRUE	ENSAPLG00000012309	Diacylglycerol/phorbol-ester binding||Ras-like guanine nucleotide exchange factor, N-terminal||Protein kinase C-like, phorbol ester/diacylglycerol-binding domain||Ras guanine-nucleotide exchange factors catalytic domain||EF-hand domain||EF-Hand 1, calcium-binding site
ENSAPLT00000005734	34.3235	1.7356	4.54372	2.05867e-13	1.74882e-11	TRUE	ENSAPLG00000005523	Peptidase S33||Alpha/beta hydrolase fold-1
ENSAPLT00000011843	15.4939	0.219711	6.38023	2.18715e-13	1.85385e-11	TRUE	ENSAPLG00000011388	PTB/PI domain
ENSAPLT00000011268	103.367	504.844	-2.03332	2.3803e-13	2.00868e-11	TRUE	ENSAPLG00000010826	Antifreeze protein, type I||Neuraxin/MAP1B repeat
ENSAPLT00000003814	99.2358	15.0067	2.98587	2.4591e-13	2.07061e-11	TRUE	ENSAPLG00000003673	Sulfatase, conserved site||Sulfatase
ENSAPLT00000007881	30.299	1.37188	4.72452	2.96463e-13	2.49081e-11	TRUE	ENSAPLG00000007587	CARD domain
ENSAPLT00000005376	67.4635	8.33789	3.27501	3.39128e-13	2.80619e-11	TRUE	ENSAPLG00000005153	TMPIT-like
ENSAPLT00000010585	71.4797	8.07521	3.39752	3.53256e-13	2.9168e-11	TRUE	ENSAPLG00000010171	CD59 antigen||Ly-6 antigen / uPA receptor -like
ENSAPLT00000003988	5.95668	0	10.7425	4.52965e-13	3.73204e-11	TRUE	ENSAPLG00000003895	Osteocalcin/matrix Gla protein||Gamma-carboxyglutamic acid-rich (GLA) domain
ENSAPLT00000015276	3.12379	54.8416	-3.87849	4.65962e-13	3.83089e-11	TRUE	ENSAPLG00000014616	Sodium ion transport-associated||Voltage-dependent calcium channel, alpha-1 subunit||Potassium channel||Polycystic kidney disease type 2 protein||Voltage gated sodium channel, alpha subunit||Voltage gated sodium channel, alpha-8 subunit||IQ motif, EF-hand binding site||Ion transport domain
ENSAPLT00000004988	16.4469	0.133361	7.23616	4.95056e-13	4.06137e-11	TRUE	ENSAPLG00000004845	MD-2-related lipid-recognition domain
ENSAPLT00000003754	18.8764	0.394968	5.80472	5.11103e-13	4.18405e-11	TRUE	ENSAPLG00000003674	Myoglobin||Leghaemoglobin||Globin, lamprey/hagfish type||Globin
ENSAPLT00000002321	51.4471	4.62727	3.72011	5.24523e-13	4.26656e-11	TRUE	ENSAPLG00000002313	RGS domain
ENSAPLT00000004989	32.5522	1.49938	4.6936	5.4328e-13	4.40045e-11	TRUE	ENSAPLG00000004787	Multicopper oxidase, type 2||Multicopper oxidase, copper-binding site||Multicopper oxidase, type 3||Coagulation factor 5/8 C-terminal type domain||Multicopper oxidase, type 1
ENSAPLT00000005106	12.0222	0.138615	6.67609	7.14849e-13	5.7176e-11	TRUE	ENSAPLG00000004897	Intermediate filament protein||Intermediate filament protein, conserved site||Keratin, type I||Prion protein||Keratin, type II
ENSAPLT00000011580	6.10157	71.3502	-3.29385	7.70185e-13	6.13458e-11	TRUE	ENSAPLG00000011026	RyR/IP3R Homology associated domain||Ryanodine Receptor TM 4-6||B30.2/SPRY domain||Ryanodine receptor Ryr||EF-hand domain||Ion transport domain||SPRY domain||RIH (RyR and IP3R Homology) domain
ENSAPLT00000015917	94.4767	15.7379	2.84663	8.40344e-13	6.66569e-11	TRUE	ENSAPLG00000015278	SRCR-like domain||SRCR domain
ENSAPLT00000001114	3.68332	55.1122	-3.64639	8.8378e-13	6.99574e-11	TRUE	ENSAPLG00000001132	Basic-leucine zipper domain||Basic leucine zipper domain, Maf-type
ENSAPLT00000016707	14.6259	0.0444537	8.54892	9.51625e-13	7.48638e-11	TRUE	ENSAPLG00000015976	Dynamin, GTPase domain||Dynamin central domain||Dynamin superfamily||Dynamin, GTPase region, conserved site||Dynamin GTPase effector
ENSAPLT00000003858	32.2917	195.111	-2.33825	1.06458e-12	8.32373e-11	TRUE	ENSAPLG00000003731	Zinc finger, B-box||Zinc finger, PHD-type, conserved site||Zinc finger, B-box, chordata||B-box, C-terminal||Zinc finger, PHD-type||Protein kinase C-like, phorbol ester/diacylglycerol-binding domain||Zinc finger, PHD-finger||Bromodomain, conserved site||Bromodomain
ENSAPLT00000014124	53.5046	4.12708	3.97971	1.06715e-12	8.32678e-11	TRUE	ENSAPLG00000013558	TNFR/NGFR cysteine-rich region||Fas receptor
ENSAPLT00000003735	25.7553	0.673408	5.55188	1.28225e-12	9.90433e-11	TRUE	ENSAPLG00000003661	-
ENSAPLT00000009300	7.34116	83.8116	-3.26644	1.3474e-12	1.03658e-10	TRUE	ENSAPLG00000008901	Pleckstrin homology domain
ENSAPLT00000014030	98.0568	16.669	2.8131	1.37015e-12	1.05197e-10	TRUE	ENSAPLG00000013409	NF-kappa-B/Dorsal||Ankyrin repeat||Death domain||Rel homology domain||IPT domain||Rel homology domain, conserved site||Ankyrin repeat-containing domain
ENSAPLT00000012297	30.3725	1.50975	4.60434	1.50232e-12	1.14884e-10	TRUE	ENSAPLG00000011792	Major intrinsic protein, conserved site||Major intrinsic protein
ENSAPLT00000011331	4.5988	0	10.3769	1.95932e-12	1.48058e-10	TRUE	ENSAPLG00000010891	MHC class I alpha chain, alpha1 alpha2 domains
ENSAPLT00000005384	23.1608	0.763197	5.14251	1.99413e-12	1.50096e-10	TRUE	ENSAPLG00000005214	CXC chemokine
ENSAPLT00000000609	34.1298	2.25598	4.17039	2.0438e-12	1.53533e-10	TRUE	ENSAPLG00000000637	Macrophage scavenger receptor
ENSAPLT00000011853	10.591	0.118342	6.71892	2.41473e-12	1.79986e-10	TRUE	ENSAPLG00000011397	Leucine-rich repeat, typical subtype||Toll/interleukin-1 receptor homology (TIR) domain||Leucine-rich repeat||Cysteine-rich flanking region, C-terminal||Toll-like receptor||EF-Hand 1, calcium-binding site
ENSAPLT00000013883	237.982	70.7025	2.0018	2.45207e-12	1.82415e-10	TRUE	ENSAPLG00000013226	STAT transcription factor, DNA-binding||STAT transcription factor, protein interaction||STAT transcription factor, all-alpha
ENSAPLT00000003076	10.716	0.0627745	7.56649	2.48008e-12	1.84141e-10	TRUE	ENSAPLG00000003006	Zinc finger, BED-type||Zinc finger, C2H2||Zinc finger, C2H2-like
ENSAPLT00000012662	0.0294342	11.9154	-8.2904	2.7635e-12	2.04788e-10	TRUE	ENSAPLG00000012169	Protein of unknown function DUF1674
ENSAPLT00000006314	10.7196	0.118342	6.73427	2.78058e-12	2.05655e-10	TRUE	ENSAPLG00000006051	Peptidase M12B, ADAM-TS8||ADAM-TS Spacer 1||Peptidase M12B, ADAM-TS1||Plasmodium circumsporozoite protein||Peptidase M12B, ADAM-TS||Peptidase M12B, ADAM/reprolysin||Zinc finger, C2H2||Thrombospondin, type 1 repeat
ENSAPLT00000002307	47.0477	4.00827	3.82621	2.85637e-12	2.10854e-10	TRUE	ENSAPLG00000002303	Stanniocalcin
ENSAPLT00000006130	39.4372	2.80216	4.05816	2.92073e-12	2.14777e-10	TRUE	ENSAPLG00000005830	Tyrosine-protein kinase, receptor class V, conserved site||Protein kinase, ATP binding site||Tyrosine-protein kinase, active site||Protein kinase domain||Fibronectin type III||EGF-like, conserved site||Ephrin receptor ligand binding domain||Serine/threonine/dual specificity protein kinase, catalytic domain||Ephrin receptor type-A /type-B||Sterile alpha motif, type 2||Tyrosine-protein kinase, cata…
ENSAPLT00000013989	37.8623	217.081	-2.26171	3.30593e-12	2.40336e-10	TRUE	ENSAPLG00000013418	Plexin||Sema domain||Immunoglobulin||Immunoglobulin subtype 2||Immunoglobulin-like domain||Immunoglobulin V-set domain||Immunoglobulin subtype||Plexin-like fold
ENSAPLT00000004431	20.4908	141.279	-2.5284	3.60483e-12	2.60582e-10	TRUE	ENSAPLG00000004307	Membrane dipeptidase, active site||Renal dipeptidase family
ENSAPLT00000000804	60.6441	7.65323	3.23855	5.40978e-12	3.81122e-10	TRUE	ENSAPLG00000000830	SOCS protein, C-terminal||SH2 domain
ENSAPLT00000006126	6.80557	0.0222269	8.32362	5.41162e-12	3.81122e-10	TRUE	ENSAPLG00000005915	Ferric reductase transmembrane component-like domain||Pyrroline-5-carboxylate reductase, catalytic, N-terminal
ENSAPLT00000008991	57.6453	7.41743	3.21018	5.59573e-12	3.93364e-10	TRUE	ENSAPLG00000008652	ADAM-TS Spacer 1||Thrombospondin, type 1 repeat||Peptidase M12B, ADAM-TS||Peptidase M12B, ADAM/reprolysin||ADAM, cysteine-rich||VWC out
ENSAPLT00000011024	29.4411	1.67343	4.3756	5.65502e-12	3.96804e-10	TRUE	ENSAPLG00000010549	ATPase, V1 complex, subunit C
ENSAPLT00000016940	10.4316	0.0444537	8.09136	6.69559e-12	4.65133e-10	TRUE	ENSAPLG00000016241	Collagen triple helix repeat||Complement C1q protein
ENSAPLT00000013846	68.0761	10.2132	2.99685	7.26623e-12	5.01593e-10	TRUE	ENSAPLG00000013205	Tyrosine-protein kinase, catalytic domain||Serine/threonine/dual specificity protein kinase, catalytic domain||Serine-threonine/tyrosine-protein kinase catalytic domain||Serine/threonine-protein kinase, active site||Protein kinase domain||Citron-like
ENSAPLT00000003114	17.7427	0.493035	5.43081	7.34436e-12	5.06074e-10	TRUE	ENSAPLG00000003017	Annexin, type VIII||Annexin repeat, conserved site||Annexin, type V||Annexin, type IV||Annexin repeat||Annexin, type III||Annexin
ENSAPLT00000012142	14.3882	0.3394	5.62499	8.61673e-12	5.8741e-10	TRUE	ENSAPLG00000011672	5-hydroxytryptamine receptor family||GPCR, rhodopsin-like, 7TM||G protein-coupled receptor, rhodopsin-like||5-Hydroxytryptamine 2A receptor
ENSAPLT00000009478	3.56363	0	10.0067	8.82344e-12	6.00433e-10	TRUE	ENSAPLG00000009077	Collagen triple helix repeat||Tropoelastin
ENSAPLT00000016270	11.7281	0.193578	6.11472	1.02643e-11	6.93555e-10	TRUE	ENSAPLG00000015587	Epidermal growth factor-like domain||LDLR class B repeat||Thyroglobulin type-1||G2 nidogen/fibulin G2F||Nidogen, extracellular domain
ENSAPLT00000013158	6.94726	0.0222269	8.38047	1.20292e-11	8.02895e-10	TRUE	ENSAPLG00000012641	AAA+ ATPase domain
ENSAPLT00000016039	19.117	0.573526	5.27644	1.21067e-11	8.06661e-10	TRUE	ENSAPLG00000015381	-
ENSAPLT00000009013	0.0863494	15.1398	-7.14338	1.27604e-11	8.45808e-10	TRUE	ENSAPLG00000008661	Neurokinin receptor||Neurokinin NK1 receptor||GPCR, rhodopsin-like, 7TM||Neuropeptide Y receptor family||Neurokinin NK3 receptor||G protein-coupled receptor, rhodopsin-like
ENSAPLT00000002523	3.43236	0	9.96391	1.28745e-11	8.50424e-10	TRUE	ENSAPLG00000002510	-
[truncated: 2,144 more rows]
