# Supplementary material for: Identification of Differentially Expressed Non-coding RNA Networks With Potential Immunoregulatory Roles During Salmonella Enteritidis Infection in Ducks
Source: Front Vet Sci. 2021 Jun 16;8:692501. doi: 10.3389/fvets.2021.692501 (PMC8242174; doi:10.3389/fvets.2021.692501)
Supplement: Supplementary Table 9 — Gene ontology classification of differentially expressed miRNAs between 0, 3, and 6 hpi. [file Table_9.XLSX]

## Sheet: miRNA DE
Table S4. Analysis of differentially expressed miRNAs between 0, 3, and 6 hpi
Differentially expressed miRNAs between 0 and 3 hpi
sRNA	T_3h_readcount	T_0h_readcount	log2FoldChange	pval	padj
gga-let-7k-5p	6503.69	1516.05	2.0993	0	0
gga-miR-10a-5p	8757.27	67.7485	6.9784	0	0
gga-miR-143-3p	60290.3	3350.52	4.1618	0	0
gga-miR-199-5p	5790.43	991.394	2.5426	0	0
gga-miR-455-5p	6347.17	1245.81	2.3478	0	0
gga-miR-499-5p	26860.4	2070.84	3.6819	1.59e-280	1.16e-278
gga-miR-146b-5p	172690	31896.5	2.4317	9.74e-250	6.12e-248
gga-miR-145-5p	1106.93	75.0138	3.8598	1.86e-243	1.02e-241
gga-miR-199-3p	5239.97	1498.73	1.8021	1.3e-188	6.36e-187
gga-miR-1662	390.724	62.4134	2.6267	6.19e-91	2.72e-89
gga-miR-146b-3p	1409.5	222.195	2.6323	3.32e-52	1.33e-50
gga-miR-202-5p	3422.34	19306.3	-2.4674	1.71e-48	6.28e-47
novel_53	709.24	233.289	1.5966	5.45e-48	1.85e-46
gga-miR-138-1-3p	10.2967	190.394	-4.0444	5.34e-46	1.68e-44
gga-miR-184-3p	364.46	4333.71	-3.4805	7.38e-45	2.17e-43
gga-miR-7	31182.7	74843.5	-1.2591	5.57e-44	1.53e-42
gga-miR-34a-5p	306.456	34.0385	3.1021	5.97e-44	1.55e-42
gga-miR-148b-3p	25825.4	38007.3	-0.55705	5.09e-42	1.24e-40
gga-miR-138-5p	17.8786	157.43	-3.0923	6.43e-41	1.49e-39
gga-miR-363-3p	107235	176860	-0.72103	9.08e-41	2e-39
gga-miR-125b-5p	19135	48316.9	-1.3307	4.36e-38	9.12e-37
gga-miR-455-3p	430.406	180.757	1.2506	4.03e-36	8.05e-35
gga-miR-454-3p	3798.34	1447.26	1.3844	7.69e-36	1.47e-34
gga-miR-9-5p	1005.31	262.477	1.919	3.92e-35	7.19e-34
gga-miR-214	172.957	2.85582	5.3456	2.33e-34	4.1e-33
gga-miR-130b-3p	14504.2	7315.89	0.98468	1.62e-33	2.74e-32
gga-miR-10b-5p	785.619	322.511	1.2807	9.5e-33	1.55e-31
novel_67	136.704	374.483	-1.454	2.71e-32	4.27e-31
gga-miR-143-5p	169.567	16.2819	3.25	7.81e-28	1.18e-26
novel_64	364.825	101.397	1.8237	4.81e-27	7.06e-26
gga-miR-92-3p	44190.8	89587.7	-1.0157	8.71e-26	1.24e-24
gga-miR-140-5p	1946.25	4624.67	-1.2424	3.16e-25	4.24e-24
gga-miR-145-3p	152.052	22.9716	2.6521	3.18e-25	4.24e-24
gga-miR-99a-5p	39242.5	64008	-0.70456	6.39e-25	8.27e-24
gga-miR-2954	2026.13	3853.78	-0.92438	3.58e-24	4.5e-23
gga-miR-214b-5p	96.0596	1.55806	5.094	3.81e-24	4.66e-23
gga-miR-125b-3p	531.48	952.547	-0.83915	4.79e-24	5.69e-23
gga-miR-1559-5p	29830.6	21608	0.46487	9.36e-24	1.08e-22
gga-miR-181a-3p	549.663	200.858	1.4381	2.43e-23	2.74e-22
gga-miR-133a-3p	189.809	408.778	-1.1003	2.63e-23	2.89e-22
gga-miR-214b-3p	113.193	11.6907	3.1473	4.4e-23	4.72e-22
gga-miR-30e-3p	9410.95	6157.84	0.61058	5.69e-23	5.96e-22
gga-miR-27b-5p	104.857	236.864	-1.1669	9.52e-23	9.74e-22
gga-miR-223	644.169	277.998	1.2054	1.52e-22	1.52e-21
gga-miR-130b-5p	1084.53	487.973	1.1438	8.41e-22	8.22e-21
novel_448	88.2918	18.4376	2.2076	5.63e-21	5.38e-20
gga-let-7i	246736	325230	-0.39821	1.36e-20	1.27e-19
gga-miR-107-3p	1412.54	2449.6	-0.79391	3.25e-19	2.98e-18
gga-miR-140-3p	15692.6	27867.5	-0.82557	9.01e-19	8.09e-18
gga-miR-338-5p	451.765	757.742	-0.74823	1.71e-18	1.51e-17
gga-miR-1451-5p	309.084	545.785	-0.81452	2.29e-18	1.97e-17
gga-miR-18b-3p	189.157	406.481	-1.1011	1.2e-17	1.02e-16
gga-let-7c-3p	17.4543	75.2523	-2.0519	2.84e-17	2.36e-16
gga-miR-27b-3p	13831.7	25252.9	-0.86492	5.04e-17	4.11e-16
gga-miR-146a-3p	93.908	21.6891	2.0553	5.81e-17	4.65e-16
gga-miR-9b-3p	66.4485	3.21	3.9114	7.56e-17	5.94e-16
gga-miR-425-3p	749.614	229.183	1.6807	1.5e-16	1.16e-15
gga-miR-135a-5p	75.6589	16.3054	2.1654	1.97e-16	1.49e-15
gga-miR-19b-3p	111.34	308.465	-1.4631	2.75e-16	2.05e-15
gga-let-7b	8357.78	12540.3	-0.58453	5.51e-16	4.04e-15
gga-let-7a-3p	120.252	294.105	-1.2846	2.14e-15	1.54e-14
gga-miR-135a-2-3p	45.4091	1.88605	3.976	2.41e-15	1.71e-14
gga-miR-456-3p	656.347	1338.83	-1.0219	3.87e-15	2.7e-14
gga-miR-204	302.446	482.552	-0.67676	6.52e-15	4.48e-14
gga-miR-429-3p	232.946	65.7315	1.7892	1.16e-14	7.88e-14
gga-miR-17-5p	2808.11	6094.22	-1.109	1.88e-14	1.25e-13
gga-miR-128-3p	33787.1	73000.9	-1.1022	2.02e-14	1.33e-13
gga-miR-20b-5p	3719.37	7983.96	-1.0931	6.17e-14	3.99e-13
gga-miR-15b-5p	93.8713	183.608	-0.96088	1.02e-13	6.5e-13
gga-miR-142-3p	49.4068	5.19102	3.0177	1.19e-13	7.5e-13
gga-miR-425-5p	14129.5	4476.6	1.6257	1.24e-13	7.67e-13
gga-miR-30e-5p	4228.33	8730.34	-1.0379	2.97e-13	1.81e-12
gga-miR-106-5p	3115.18	7227.06	-1.2009	6.19e-13	3.73e-12
gga-miR-184b-5p	51.4619	256.004	-2.2182	7.2e-13	4.28e-12
gga-miR-10a-3p	29.0368	0	4.8457	9.22e-13	5.27e-12
gga-miR-129-5p	13194.3	9022.86	0.54709	9.15e-13	5.27e-12
novel_74	147.434	38.8693	1.8761	9.05e-13	5.27e-12
gga-miR-18a-5p	194.168	344.109	-0.82704	1.38e-12	7.8e-12
gga-miR-191-5p	56.1996	14.5203	1.8961	3.15e-12	1.75e-11
gga-miR-146a-5p	2152.83	1267.49	0.76023	4.11e-12	2.26e-11
gga-miR-18b-5p	43.7767	116	-1.3843	1.37e-11	7.43e-11
gga-miR-1306-3p	340.955	210.377	0.6944	4.31e-11	2.31e-10
gga-miR-200b-3p	91.6755	27.0111	1.7222	5.78e-11	3.07e-10
novel_127	21.4938	0	4.5065	7.43e-11	3.89e-10
novel_385	1.43747	26.8408	-3.5905	7.73e-11	4e-10
gga-miR-30a-5p	35429.6	48621.8	-0.4558	1.05e-10	5.39e-10
gga-miR-221-5p	3885.91	2066.66	0.90311	1.43e-10	7.21e-10
gga-miR-100-5p	198474	257161	-0.3732	1.89e-10	9.26e-10
gga-miR-142-5p	42.9459	10.614	1.9278	1.86e-10	9.26e-10
gga-miR-200a-3p	82.6766	19.7943	1.9867	1.89e-10	9.26e-10
gga-miR-2188-5p	2.25795	26.103	-3.066	3.45e-10	1.67e-09
gga-miR-20a-5p	2844.45	6231.9	-1.1174	3.96e-10	1.9e-09
gga-let-7g-5p	102446	143261	-0.48265	4.78e-10	2.26e-09
gga-miR-31-5p	22141.1	35076.5	-0.66059	2.03e-09	9.51e-09
gga-miR-383-5p	9.22353	52.7871	-2.331	2.3e-09	1.07e-08
gga-miR-196-5p	784.824	428.733	0.86184	4.89e-09	2.24e-08
gga-miR-133c-3p	27.7409	72.88	-1.3542	1.14e-08	5.15e-08
gga-miR-193b-3p	266.308	427.465	-0.67798	1.15e-08	5.15e-08
gga-let-7f-3p	29.6135	71.3481	-1.243	1.19e-08	5.31e-08
gga-miR-215-5p	151.589	50.3085	1.5439	2.29e-08	1.01e-07
novel_286	22.8497	2.50054	2.7716	2.51e-08	1.09e-07
gga-miR-9-4-3p	21.0789	1.99412	2.9499	3.39e-08	1.46e-07
gga-miR-1597-5p	25.7961	4.91543	2.2244	7.41e-08	3.17e-07
gga-miR-130c-3p	71.808	133.356	-0.89749	7.97e-08	3.37e-07
novel_310	0.627779	15.4628	-3.3801	9.83e-08	4.12e-07
gga-miR-148a-3p	2.41942e+06	1.72679e+06	0.48492	1.42e-07	5.9e-07
novel_469	1.45762	24.9641	-3.2606	1.6e-07	6.59e-07
gga-miR-2131-3p	277.834	168.718	0.70974	1.81e-07	7.37e-07
gga-miR-24-3p	26984.2	19950	0.43444	1.95e-07	7.86e-07
gga-miR-29b-1-5p	47.6118	16.0358	1.4952	2.38e-07	9.53e-07
gga-miR-30c-5p	32246	46755.9	-0.5337	3.41e-07	1.35e-06
gga-miR-183	69.6156	29.9668	1.1933	4.39e-07	1.72e-06
novel_323	6.82424	37.9504	-2.2174	7.53e-07	2.93e-06
gga-miR-3535	10.3877	36.7535	-1.7161	9.02e-07	3.48e-06
gga-miR-18a-3p	147.557	244.455	-0.72713	1.11e-06	4.26e-06
novel_91	15.3279	43.3924	-1.4519	1.2e-06	4.55e-06
gga-miR-499-3p	17.7977	2.25333	2.5605	1.35e-06	5.09e-06
novel_332	21.616	3.57729	2.3298	1.48e-06	5.54e-06
novel_342	5.57731	31.0621	-2.2908	2e-06	7.4e-06
gga-miR-101-3p	4324.47	7159.13	-0.72036	2.61e-06	9.59e-06
gga-miR-130a-3p	60.165	21.5439	1.4121	3.31e-06	1.2e-05
gga-miR-2131-5p	92.105	175.769	-0.93057	3.61e-06	1.3e-05
gga-miR-222a	23662.2	16265.4	0.5377	4.33e-06	1.55e-05
gga-miR-301a-5p	248.138	151.913	0.69436	1.01e-05	3.59e-05
novel_376	2.26803	14.7392	-2.2977	1.19e-05	4.17e-05
gga-miR-129-1-3p	437.624	633.162	-0.52756	1.21e-05	4.23e-05
novel_141	2.98676	15.7897	-2.116	1.43e-05	4.97e-05
gga-miR-9-3p	39.0602	16.2792	1.2388	1.51e-05	5.19e-05
gga-miR-1a-3p	1246.08	2553.4	-1.0122	1.53e-05	5.2e-05
novel_185	0	7.33629	-3.2048	2.06e-05	6.98e-05
novel_122	24.3083	7.36358	1.6088	2.16e-05	7.25e-05
gga-miR-221-3p	20223.4	15707.4	0.36338	2.23e-05	7.44e-05
novel_154	6.92455	0	3.1684	2.7e-05	8.95e-05
gga-miR-16-2-3p	7.03638	22.9323	-1.5877	3.02e-05	9.93e-05
novel_419	2.7739	16.1428	-2.2156	3.39e-05	0.00011043
gga-miR-15b-3p	26.4256	76.7164	-1.4498	3.51e-05	0.00011371
novel_129	0	6.86916	-3.0947	4.5e-05	0.0001444
gga-miR-1b-3p	398.019	204.212	0.94277	5.36e-05	0.00017086
gga-miR-218-5p	12350.7	9606.65	0.36128	6.28e-05	0.0001987
gga-miR-34c-5p	8.88876	0.655973	2.6985	6.36e-05	0.00019997
gga-miR-30a-3p	4225.86	5229.49	-0.30731	6.64e-05	0.00020731
gga-miR-23b-3p	537.11	835.219	-0.62879	7.14e-05	0.00022112
gga-miR-200a-5p	13.121	2.54093	2.051	7.79e-05	0.00023958
novel_155	2.69302	13.591	-2.0327	8.27e-05	0.00025276
gga-miR-133a-5p	2.8555	18.8534	-2.2343	9.57e-05	0.00029026
novel_80	89.5195	57.2174	0.64773	0.00010323	0.00031112
gga-miR-22-3p	5149.37	7552.69	-0.54839	0.00010787	0.00032287
novel_539	21.2313	6.19899	1.6552	0.00011112	0.00033036
gga-miR-1416-5p	30.2007	11.611	1.3164	0.00011215	0.00033117
novel_102	32.012	12.0083	1.3166	0.0002164	0.00063478
gga-miR-103-3p	21119.3	25156	-0.25194	0.00025582	0.00074544
novel_318	56.5552	27.088	1.0334	0.00031774	0.00091976
gga-miR-126-3p	5426.73	3170.67	0.76124	0.00033662	0.00096806
gga-miR-135a-3-3p	8.78701	1.01016	2.3511	0.00037304	0.0010658
gga-miR-23b-5p	7.97804	22.3058	-1.3684	0.00043609	0.0012379
gga-let-7c-5p	12217.1	14779.7	-0.27415	0.00043958	0.0012398
gga-miR-16-5p	1894.74	2534.32	-0.41844	0.00052155	0.0014617
novel_512	5.58883	18.9293	-1.5637	0.00062243	0.0017333
gga-miR-301b-5p	427.349	605.309	-0.50127	0.00073677	0.0020389
novel_156	0.931592	7.44326	-2.1718	0.00097453	0.00268
gga-miR-30c-2-3p	1570.17	2192.86	-0.47729	0.0011117	0.0030381
gga-miR-30b-5p	164.878	212.123	-0.37155	0.0011849	0.0031986
novel_405	8.89956	1.28466	2.1308	0.0011796	0.0031986
gga-miR-489-3p	49.2739	28.6046	0.75794	0.001253	0.0033616
novel_328	0	4.16558	-2.5194	0.001265	0.0033734
gga-miR-1559-3p	163.906	90.3305	0.83599	0.0013341	0.0035363
gga-miR-138-2-3p	32.785	65.0804	-0.92871	0.0013519	0.0035619
novel_441	3.82668	0	2.5017	0.0013705	0.0035895
gga-miR-365-2-5p	191.971	300.775	-0.63948	0.0014312	0.0037262
gga-miR-130c-5p	15.0845	29.7528	-0.96385	0.0016764	0.004339
gga-miR-128-2-5p	2.16628	9.73698	-1.8485	0.0017224	0.0044318
gga-miR-147	59.4254	29.8986	0.94555	0.0018639	0.0047681
gga-miR-24-5p	6.63081	17.6638	-1.3338	0.0019415	0.0049378
novel_301	3.40168	0	2.4066	0.0021458	0.0054262
novel_395	126.631	249.109	-0.94404	0.0024071	0.0060522
gga-miR-16-1-3p	39.9709	23.1795	0.76834	0.0024594	0.0061485
novel_282	0	3.81249	-2.3009	0.0035239	0.0087599
gga-miR-129-3p	35.0696	57.5285	-0.69943	0.0037122	0.0091763
gga-miR-449a	1.45762	7.3221	-1.8748	0.0037544	0.0092288
gga-miR-205b	11.1251	1.89915	1.9123	0.0038577	0.0094299
gga-miR-20b-3p	60.3932	93.6119	-0.60853	0.0042479	0.010326
novel_375	12.0884	23.9577	-0.93298	0.0042945	0.010382
novel_382	1.44754	6.77419	-1.8023	0.004854	0.011671
novel_174	3.72493	0	2.2225	0.0049128	0.011748
novel_165	0	3.57729	-2.2123	0.0050978	0.012125
novel_411	2.78398	0	2.1627	0.0061569	0.014565
gga-miR-132c-3p	4.75755	0.341085	2.0945	0.0063248	0.014803
gga-miR-212-5p	4.75755	0.341085	2.0945	0.0063248	0.014803
gga-miR-1b-5p	0	2.60861	-2.09	0.0081597	0.018996
gga-miR-107-5p	1.87254	8.67225	-1.7316	0.010042	0.023255
novel_114	2.56176	0	2.0266	0.010398	0.023706
novel_216	2.56176	0	2.0266	0.010398	0.023706
novel_499	4.34335	0.628684	1.8537	0.010298	0.023706
novel_302	6.18638	1.32504	1.7042	0.011402	0.02586
gga-miR-16c-5p	11084.9	9989.8	0.1495	0.013137	0.029643
gga-miR-130a-5p	98.8378	62.5956	0.63092	0.013315	0.029891
gga-miR-135a-1-3p	0	2.28062	-1.9556	0.013416	0.029964
novel_367	5.64956	1.27047	1.6287	0.01428	0.031734
gga-miR-203a	26.8209	14.1902	0.88652	0.014706	0.032517
novel_134	5.90272	13.7825	-1.089	0.015418	0.033919
gga-miR-21-5p	2.33683e+06	1.81343e+06	0.3625	0.015866	0.034732
novel_211	0	2.30791	-1.9005	0.016243	0.03538
gga-miR-15a	49.8426	70.0411	-0.47382	0.016629	0.036043
novel_420	2.06525	0	1.8859	0.017076	0.03683
gga-miR-363-5p	5875.91	5028.96	0.22426	0.017517	0.037598
gga-miR-194	10.1849	3.8114	1.2235	0.018346	0.039089
novel_435	8.1398	17.261	-0.99771	0.018389	0.039089
novel_357	8.02797	16.145	-0.96647	0.018681	0.039518
novel_110	17.88	9.31621	0.89472	0.019187	0.040202
novel_147	9.17314	3.4976	1.2251	0.019159	0.040202
gga-miR-124a-3p	1.95414	0	1.842	0.019745	0.040787
gga-miR-124c-5p	1.95414	0	1.842	0.019745	0.040787
novel_231	1.95414	0	1.842	0.019745	0.040787
gga-miR-31-3p	39.22	57.207	-0.54241	0.02125	0.043692
novel_537	0	1.93954	-1.8178	0.021453	0.043903
gga-miR-22-5p	624.602	737.565	-0.23814	0.022485	0.045803
novel_351	5.07216	1.29776	1.4966	0.02454	0.049758
gga-miR-184-5p	0	1.95264	-1.7678	0.025111	0.049995
gga-miR-184b-3p	0	1.95264	-1.7678	0.025111	0.049995
novel_386	0	1.89915	-1.7714	0.024853	0.049995
novel_529	0	1.92644	-1.7695	0.024987	0.049995
Differentially expressed miRNAs between 0 and 6hpi
sRNA	T_6h_readcount	T_0h_readcount	log2FoldChange	pval	padj
gga-miR-10a-5p	10324.2	67.0504	7.2034	0	0
gga-miR-145-5p	1713.67	74.2426	4.4905	9.94e-171	2.35e-168
gga-miR-146a-5p	7654.29	1254.42	2.6014	6.56e-156	1.03e-153
gga-miR-143-3p	77125.2	3315.54	4.492	3.73e-136	4.41e-134
gga-miR-146b-5p	418386	31569.9	3.6989	1.24e-123	1.17e-121
gga-miR-202-5p	1136.62	19115.9	-4.0296	7.98e-111	6.29e-109
gga-let-7k-5p	6611.87	1500.28	2.1326	6.1e-97	4.12e-95
gga-miR-455-5p	3335.43	1232.87	1.4343	1.2e-96	7.1e-95
gga-miR-27b-3p	10717.2	24990.8	-1.22	1.74e-82	9.12e-81
gga-miR-425-3p	1048.04	226.745	2.1955	1.22e-73	5.78e-72
novel_67	64.4508	370.565	-2.505	2.75e-73	1.18e-71
gga-miR-34a-5p	370.744	33.683	3.4165	7.34e-71	2.89e-69
gga-miR-184-3p	649.884	4287.87	-2.6988	1.91e-59	6.96e-58
gga-miR-429-3p	575.982	65.1033	3.1126	1.32e-56	4.46e-55
gga-miR-146b-3p	2327.1	219.946	3.3517	8.31e-54	2.62e-52
gga-miR-199-5p	5437.53	981.08	2.4473	2.28e-46	6.75e-45
gga-miR-138-1-3p	9.10177	188.364	-4.2484	1.41e-44	3.93e-43
gga-miR-1559-5p	42727.5	21381.7	0.99708	1.21e-42	3.19e-41
gga-miR-143-5p	199.509	16.1086	3.5411	4.71e-42	1.17e-40
gga-miR-145-3p	179.706	22.7477	2.9404	3.28e-40	7.55e-39
gga-miR-363-3p	116289	175026	-0.5895	3.35e-40	7.55e-39
gga-miR-221-5p	4033.12	2045.01	0.97739	4.91e-39	1.06e-37
gga-miR-214	165.363	2.82092	5.4584	1.37e-38	2.81e-37
gga-miR-138-5p	12.3383	155.757	-3.5371	2.16e-38	4.27e-37
gga-miR-128-3p	25906.1	72229.3	-1.4729	1.27e-36	2.36e-35
novel_53	592.805	230.835	1.3526	1.3e-36	2.36e-35
gga-miR-204	187.566	477.551	-1.3433	2.18e-35	3.82e-34
gga-miR-454-3p	4217.72	1432.09	1.5507	2.8e-35	4.73e-34
gga-miR-214b-3p	123.357	11.5774	3.3413	8.14e-35	1.33e-33
gga-miR-146a-3p	182.471	21.4726	3.0283	2.65e-34	4.17e-33
gga-miR-223	994.788	275.205	1.841	8.78e-34	1.34e-32
gga-miR-140-5p	1637.8	4576.95	-1.4748	1.48e-33	2.19e-32
gga-miR-130b-3p	14860.7	7238.78	1.0351	2.4e-31	3.43e-30
gga-miR-31-5p	9092.1	34707.1	-1.9143	3.63e-29	5.06e-28
gga-miR-130b-5p	1292.27	482.792	1.4127	1.1e-28	1.49e-27
gga-miR-338-5p	235.537	749.742	-1.6558	1.72e-28	2.26e-27
gga-miR-222a	39080.3	16095.5	1.2742	8.46e-28	1.08e-26
gga-miR-214b-5p	106.045	1.537	5.4323	1.34e-27	1.67e-26
gga-miR-147	204.878	29.5988	2.7347	2.39e-26	2.9e-25
gga-miR-142-3p	141.631	5.13567	4.4556	5.56e-24	6.58e-23
gga-miR-129-5p	17614	8929.16	0.97706	1.85e-23	2.13e-22
gga-miR-1662	350.063	61.744	2.4529	7.12e-23	8.01e-22
gga-miR-23b-3p	409.961	826.567	-1.0086	1.92e-22	2.11e-21
gga-miR-425-5p	20147.5	4430.04	2.1501	4.5e-22	4.84e-21
gga-miR-99a-5p	38788.4	63341.6	-0.70633	1.23e-21	1.3e-20
gga-miR-140-3p	14862.1	27572.6	-0.88908	1.99e-21	2.05e-20
gga-miR-125b-5p	16993.9	47806	-1.4802	6.64e-21	6.68e-20
gga-miR-20a-5p	1702.14	6168.43	-1.833	6.04e-20	5.95e-19
gga-miR-7	27187.3	74075.2	-1.4345	9.64e-20	9.3e-19
gga-miR-10b-5p	849.613	319.212	1.4018	1.44e-19	1.37e-18
gga-miR-200b-3p	130.718	26.7635	2.2515	1.63e-19	1.51e-18
gga-miR-199-3p	6273.18	1483.07	2.045	6.02e-19	5.48e-18
gga-miR-133a-3p	177.47	404.451	-1.1856	1.5e-18	1.33e-17
gga-miR-181a-3p	709.06	198.752	1.8089	4.88e-18	4.28e-17
gga-miR-135a-5p	97.1358	16.1548	2.5276	5.28e-18	4.54e-17
gga-miR-9-5p	620.323	259.794	1.2475	2.19e-17	1.85e-16
gga-miR-30e-5p	3052.43	8639.77	-1.4858	3.15e-17	2.61e-16
gga-miR-17-5p	1933.12	6031.02	-1.6213	5.8e-17	4.73e-16
gga-miR-383-5p	2.9524	52.1976	-3.7817	1.53e-15	1.23e-14
gga-miR-221-3p	35966.2	15543.5	1.2013	3e-15	2.37e-14
gga-miR-191-5p	70.6116	14.3673	2.2413	5.48e-15	4.25e-14
gga-miR-107-3p	707.854	2424.03	-1.7461	7.28e-15	5.56e-14
gga-miR-142-5p	64.2705	10.5	2.5198	8.53e-15	6.41e-14
gga-let-7b	8243.53	12408	-0.58892	9.65e-15	7.13e-14
gga-miR-1388a-5p	67.9367	10.9604	2.541	2.18e-14	1.59e-13
gga-miR-2131-5p	78.3714	173.928	-1.1351	2.44e-14	1.75e-13
gga-miR-27b-5p	123.372	234.41	-0.9233	3.42e-14	2.41e-13
gga-miR-135a-2-3p	42.0416	1.86103	3.9603	9.41e-14	6.54e-13
gga-miR-301a-5p	305.792	150.286	1.0162	4.86e-13	3.33e-12
gga-miR-200a-3p	102.844	19.5828	2.3154	5.64e-13	3.81e-12
gga-miR-10a-3p	32.1063	0	5.2389	1.58e-12	1.06e-11
gga-miR-29b-3p	132.868	41.4877	1.6454	1.63e-12	1.06e-11
gga-miR-9-3p	67.53	16.1238	2.0173	1.62e-12	1.06e-11
gga-miR-20b-5p	2997.31	7901.89	-1.3808	2.41e-12	1.54e-11
gga-miR-2954	2137.85	3813.75	-0.83154	3.92e-12	2.47e-11
gga-miR-18a-3p	124.926	241.877	-0.94674	4.04e-12	2.51e-11
gga-miR-205b	54.5497	1.87655	4.1288	5.78e-12	3.55e-11
gga-miR-133c-3p	19.5333	72.0833	-1.8354	5.93e-12	3.6e-11
gga-miR-106-5p	2763.46	7152.8	-1.3544	9.1e-12	5.45e-11
gga-miR-155	72.1496	10.3426	2.6409	9.74e-12	5.76e-11
gga-miR-22-3p	3662.44	7474.43	-1.0214	1.19e-11	6.96e-11
gga-miR-1388b-3p	44.5513	6.45395	2.6494	1.41e-11	8.14e-11
gga-miR-30a-5p	29690.5	48125.1	-0.69438	1.74e-11	9.9e-11
gga-miR-1416-5p	56.5611	11.4876	2.2146	2.11e-11	1.19e-10
gga-miR-218-5p	16357.3	9507.22	0.77947	3.07e-11	1.71e-10
gga-let-7g-5p	86604.4	141771	-0.70846	3.11e-11	1.71e-10
gga-miR-92-5p	107.46	235.596	-1.1238	3.29e-11	1.79e-10
novel_323	1.71461	37.6027	-3.8598	3.36e-11	1.81e-10
gga-miR-9b-3p	30.4737	3.17599	3.0098	6.97e-11	3.71e-10
gga-miR-130a-3p	94.9361	21.3053	2.0823	8.2e-11	4.26e-10
gga-miR-2131-3p	323.979	166.899	0.94658	8.18e-11	4.26e-10
gga-miR-29b-1-5p	55.8076	15.8677	1.7685	2.78e-10	1.43e-09
gga-miR-30c-2-3p	1552.53	2169.87	-0.48279	3.32e-10	1.69e-09
gga-miR-125b-3p	633.183	942.488	-0.57194	3.8e-10	1.91e-09
gga-miR-18b-3p	215.933	402.125	-0.89276	9.82e-10	4.89e-09
gga-let-7c-3p	27.752	74.4513	-1.415	1.12e-09	5.53e-09
gga-miR-34c-5p	20.4207	0.648054	3.9042	6.13e-09	2.99e-08
gga-let-7a-3p	156.832	290.94	-0.88504	6.58e-09	3.17e-08
gga-miR-19b-3p	116.901	305.338	-1.3564	6.84e-09	3.27e-08
novel_265	41.5383	7.72235	2.303	9.48e-09	4.49e-08
gga-miR-499-5p	4146.8	2050.07	1.0065	9.69e-09	4.54e-08
gga-miR-101-3p	3759.15	7087.64	-0.90728	1.27e-08	5.88e-08
novel_342	5.33605	30.7375	-2.3659	2.59e-08	1.19e-07
novel_469	0.673006	24.7347	-3.9067	3.54e-08	1.61e-07
gga-miR-18a-5p	140.441	340.573	-1.2513	5.52e-08	2.49e-07
novel_357	56.3514	15.9786	1.7508	7.29e-08	3.25e-07
gga-miR-365-1-5p	341.706	197.458	0.7837	7.99e-08	3.53e-07
gga-miR-26a-5p	42252.7	60904.6	-0.52584	9.43e-08	4.13e-07
gga-miR-18b-5p	53.8548	114.838	-1.0731	9.55e-08	4.14e-07
gga-miR-301b-5p	313.16	598.804	-0.92597	1.38e-07	5.94e-07
gga-miR-130c-3p	72.8554	131.97	-0.84669	1.82e-07	7.74e-07
gga-miR-1597-5p	25.5764	4.87372	2.2562	2.13e-07	8.98e-07
gga-miR-1388b-5p	21.4001	1.89207	3.0143	3.07e-07	1.28e-06
novel_419	0.707091	15.9852	-3.5123	4.08e-07	1.69e-06
novel_155	0.30043	13.4507	-3.7088	4.89e-07	2.01e-06
gga-miR-184b-5p	101.813	253.291	-1.2849	6.27e-07	2.55e-06
gga-miR-1388a-3p	21.4001	2.23162	2.8504	6.94e-07	2.8e-06
gga-miR-205c-3p	15.9459	1.62346	2.8732	8.45e-07	3.39e-06
gga-miR-205a	16.9554	1.96301	2.7569	1.05e-06	4.18e-06
gga-let-7f-3p	30.1634	70.5774	-1.2075	1.21e-06	4.76e-06
gga-miR-215-5p	163.159	49.8419	1.6458	1.45e-06	5.66e-06
novel_385	6.6119	26.5618	-1.8892	1.46e-06	5.67e-06
gga-miR-205c-5p	17.1461	0.94437	3.2793	1.67e-06	6.43e-06
gga-miR-1451-5p	247.116	540.082	-1.106	1.77e-06	6.77e-06
gga-miR-92-3p	59068	88637.5	-0.5827	2.16e-06	8.18e-06
novel_154	11.7019	0	3.8711	2.25e-06	8.43e-06
novel_310	1.67854	15.2995	-2.7647	2.28e-06	8.47e-06
gga-miR-122-5p	96.3417	14.6913	2.4489	2.78e-06	1.01e-05
gga-miR-122b-3p	96.3417	14.6913	2.4489	2.78e-06	1.01e-05
gga-miR-22-5p	496.958	729.899	-0.55186	2.77e-06	1.01e-05
gga-miR-455-3p	268.835	178.857	0.58745	2.88e-06	1.04e-05
gga-miR-2188-5p	7.01458	25.8306	-1.7878	3.7e-06	1.32e-05
novel_110	29.4642	9.21612	1.6087	4.58e-06	1.63e-05
gga-miR-103-3p	15309.7	24894.7	-0.69603	5.76e-06	2.03e-05
gga-miR-133a-5p	2.72014	18.6388	-2.4828	6.94e-06	2.43e-05
novel_448	53.7716	18.2568	1.4923	1.59e-05	5.55e-05
novel_64	51.5195	100.327	-0.94405	1.66e-05	5.72e-05
gga-let-7a-2-3p	123.412	231.72	-0.89862	1.78e-05	6.1e-05
gga-miR-3535	11.0986	36.3923	-1.6099	1.91e-05	6.5e-05
gga-miR-193b-3p	630.828	422.896	0.57334	1.94e-05	6.55e-05
gga-miR-31-3p	26.5237	56.5995	-1.0677	1.97e-05	6.6e-05
gga-miR-32-3p	47.4514	93.2697	-0.95649	2.34e-05	7.8e-05
novel_332	19.3969	3.54657	2.2207	2.44e-05	8.08e-05
gga-miR-107-5p	0	8.58692	-3.5106	2.56e-05	8.39e-05
gga-miR-365b-5p	140.274	82.2609	0.76528	3.17e-05	0.00010327
gga-miR-21-5p	2.36597e+06	1.79478e+06	0.39746	3.21e-05	0.00010413
gga-miR-24-3p	25325.6	19743.6	0.35837	3.64e-05	0.00011719
gga-miR-1b-3p	101.491	202.218	-0.97706	3.76e-05	0.00011942
novel_75	75.2889	117.307	-0.63044	3.74e-05	0.00011942
novel_127	6.75222	0	3.4012	4.53e-05	0.00014281
gga-let-7i	249647	321826	-0.36546	4.63e-05	0.00014515
novel_382	0	6.70704	-3.3504	6.12e-05	0.00019054
gga-miR-129-1-3p	1022.37	626.606	0.69973	7.12e-05	0.00021996
gga-miR-30a-3p	4033.04	5174.61	-0.35893	0.00012356	0.00037951
gga-miR-194	16.5571	3.76862	1.9157	0.00015456	0.00047166
novel_141	3.8339	15.6268	-1.8917	0.00015691	0.00047577
gga-miR-181b-5p	4335.96	2927.22	0.56268	0.00022626	0.00068166
gga-miR-200a-5p	13.3582	2.51241	2.0972	0.00025001	0.00074844
gga-miR-17-3p	9.29597	25.7386	-1.3945	0.00028357	0.00084357
novel_395	133.337	246.349	-0.86658	0.00028664	0.00084739
gga-miR-217-5p	5.76251	0	3.0882	0.00030874	0.00090703
novel_129	0.30043	6.80569	-2.8234	0.00037433	0.0010929
novel_286	16.7648	2.46918	2.2936	0.00038641	0.0011213
novel_95	35.6714	17.1517	1.0301	0.00039777	0.0011472
gga-miR-34b-5p	12.8453	1.65117	2.4106	0.00042862	0.0012287
novel_376	3.16487	14.5805	-1.991	0.00043637	0.0012434
gga-miR-1306-3p	361.907	208.134	0.78259	0.0005516	0.0015623
gga-miR-301a-3p	20.3506	6.93241	1.4455	0.00069984	0.0019704
gga-miR-6516-3p	1.34402	8.62682	-2.2106	0.00078111	0.0021862
novel_185	0.673006	7.25311	-2.5176	0.00079153	0.0022023
novel_80	86.5747	56.6302	0.60365	0.00083244	0.0023026
gga-miR-30c-5p	32314.4	46276.9	-0.51413	0.00087257	0.0023996
gga-miR-130c-5p	13.8049	29.4263	-1.0699	0.00093711	0.0025622
gga-miR-16-2-3p	8.56076	22.7011	-1.3169	0.00097942	0.0026624
gga-miR-181b-2-3p	10.2817	25.9447	-1.2881	0.0010065	0.0027205
novel_512	4.52272	18.7471	-1.7971	0.0011222	0.0030159
gga-miR-23b-5p	7.77556	22.0741	-1.3854	0.0011483	0.0030688
gga-miR-24-5p	6.04314	17.469	-1.4375	0.0011897	0.0031615
gga-miR-130a-5p	116.473	61.8955	0.8874	0.0012001	0.0031712
gga-miR-1434	81.1391	40.6361	0.96555	0.0012435	0.0032677
novel_144	13.6285	4.16692	1.5721	0.0013215	0.0034533
gga-miR-29a-3p	68.144	40.1735	0.75292	0.0014411	0.0037249
gga-miR-29c-3p	68.144	40.1735	0.75292	0.0014411	0.0037249
gga-let-7a-5p	102975	89723.9	0.19847	0.0015272	0.0039259
gga-miR-128-1-5p	364.351	504.551	-0.46634	0.0015996	0.0040899
novel_405	7.92184	1.2684	2.1156	0.0021592	0.005491
gga-miR-183	49.6063	29.6613	0.73443	0.0021797	0.0055135
gga-miR-1a-3p	1178.63	2528.47	-1.0577	0.0022075	0.005554
gga-miR-148b-3p	23384	37612.8	-0.67483	0.0022577	0.0056502
gga-miR-190a-5p	3.16487	13.2131	-1.8188	0.0024216	0.0060286
novel_466	6.774	0.663574	2.3729	0.0025025	0.0061973
novel_114	4.43277	0	2.6463	0.0025229	0.0062151
gga-miR-34c-3p	3.73164	0	2.6246	0.0026553	0.0065076
novel_304	3.42922	0	2.5787	0.003165	0.0077167
gga-miR-15b-5p	92.3737	181.699	-0.93908	0.0038628	0.0093697
gga-miR-20b-3p	60.8812	92.6201	-0.59132	0.0040461	0.0097644
novel_113	8.32452	19.1457	-1.1364	0.0040712	0.009775
gga-miR-181a-5p	4747.89	3020.96	0.64154	0.004534	0.010784
gga-miR-203a	31.9215	14.0499	1.1304	0.004537	0.010784
gga-miR-34b-3p	3.25482	0	2.4773	0.0048022	0.011357
gga-miR-456-3p	1012.81	1324.59	-0.38507	0.0048602	0.011437
novel_117	21.5325	9.9972	1.0577	0.0051751	0.012118
gga-miR-129-3p	35.3512	56.9572	-0.66973	0.0062754	0.014622
novel_163	10.0534	1.83332	1.9098	0.0066824	0.015494
novel_318	44.7248	26.7993	0.73027	0.006845	0.015794
gga-miR-29a-5p	8.17038	1.59575	1.8775	0.0069404	0.015936
novel_98	3.09073	12.3699	-1.7071	0.0075783	0.017317
novel_528	2.68805	0	2.3359	0.0080121	0.01822
novel_288	8.09028	1.55252	1.8594	0.008558	0.019368
gga-miR-449a	1.61037	7.24092	-1.7487	0.0092394	0.020811
gga-miR-187-3p	18.7081	8.62349	1.055	0.0093849	0.021038
novel_539	15.0407	6.14545	1.2033	0.010294	0.022966
novel_410	14.2095	6.07118	1.1331	0.011103	0.024655
novel_325	4.5267	0.620343	1.9894	0.011828	0.026022
novel_441	2.31547	0	2.2238	0.011782	0.026022
novel_474	2.65396	0	2.2214	0.011998	0.026272
gga-miR-302c-3p	2.7903	0	2.2131	0.012354	0.026929
novel_175	0	2.57116	-2.2082	0.012456	0.027026
gga-miR-21-3p	124.144	90.0279	0.45462	0.013107	0.028308
novel_368	4.43476	0.620343	1.9468	0.013616	0.029275
novel_208	2.28139	0	2.175	0.013894	0.029603
novel_480	2.28139	0	2.175	0.013894	0.029603
gga-miR-135a-1-3p	0	2.25933	-2.1516	0.014921	0.03165
gga-miR-302b-3p	5.84496	0.635863	2.0235	0.015095	0.031874
gga-miR-200b-5p	2.24531	0	2.1423	0.015461	0.032503
novel_552	2.41971	0	2.1342	0.015888	0.033253
novel_174	2.8101	0	2.1334	0.015982	0.033301
novel_211	0	2.28704	-2.1	0.017638	0.036591
novel_218	2.86046	0	2.0705	0.01935	0.039968
gga-miR-1559-3p	133	89.4608	0.5654	0.019597	0.040302
novel_351	5.44228	1.28392	1.6395	0.020634	0.042251
gga-miR-106-3p	5822.05	6983.01	-0.26135	0.02105	0.042917
novel_485	1.98096	0	2.0254	0.022168	0.045002
gga-let-7j-3p	46.1034	29.87	0.60744	0.022721	0.045927
gga-miR-460b-5p	30.4599	18.8394	0.67117	0.023204	0.046704
novel_537	0	1.91978	-2.0061	0.023455	0.04701
novel_186	3.05864	0.324027	1.9043	0.024871	0.049637
Differentially expressed miRNAs between 6hpi and 3hpi
sRNA	T_6h_readcount	T_3h_readcount	log2FoldChange	pval	padj
gga-miR-499-5p	4013.67	26762.8	-2.6722	1.25e-61	3.96e-59
novel_64	49.8512	363.023	-2.7706	2.01e-49	3.18e-47
gga-miR-202-5p	1099.38	3407.74	-1.6147	4.38e-47	4.61e-45
gga-miR-146a-5p	7388.69	2143.29	1.7572	3.22e-40	2.54e-38
gga-miR-455-5p	3218.18	6325.05	-0.96898	3.55e-32	2.25e-30
gga-miR-193b-3p	607.779	265.412	1.1793	1.77e-25	9.34e-24
gga-miR-1b-3p	98.2387	396.402	-1.948	1.12e-23	5.07e-22
gga-miR-31-5p	8736.12	22045.2	-1.3012	6.73e-15	2.66e-13
gga-miR-429-3p	554.478	232	1.2262	8.61e-14	3.02e-12
gga-miR-29b-3p	127.792	40.2748	1.5914	1.58e-13	4.99e-12
gga-miR-129-1-3p	982.039	436.31	1.1398	1.02e-11	2.92e-10
gga-miR-146b-5p	405653	172010	1.2019	1.28e-11	3.36e-10
gga-miR-338-5p	226.318	449.801	-0.96746	2.06e-11	5.02e-10
gga-miR-92-5p	103.412	242.706	-1.1936	5.34e-11	1.21e-09
gga-miR-1559-5p	41186.2	29731.7	0.46776	3.4e-10	7.15e-09
gga-miR-26a-5p	40743.7	64172.7	-0.64899	3.92e-10	7.75e-09
gga-miR-147	198.871	59.0423	1.6415	5.17e-10	9.6e-09
novel_357	54.8309	7.97541	2.3291	2.08e-09	3.65e-08
novel_67	62.1623	136.049	-1.0898	3.72e-09	6.18e-08
gga-miR-145-5p	1649.48	1102.52	0.57705	6.15e-09	9.72e-08
gga-miR-204	180.832	301.132	-0.72457	8.02e-09	1.21e-07
gga-miR-221-3p	34563.5	20133.6	0.76651	1.98e-08	2.85e-07
gga-miR-1388a-5p	65.8842	20.2214	1.5761	2.97e-08	4.08e-07
gga-miR-456-3p	976.802	653.749	0.57295	5.25e-08	6.91e-07
gga-miR-455-3p	259.47	429.152	-0.71506	1.23e-07	1.56e-06
gga-miR-223	957.714	641.685	0.57158	2.65e-07	3.22e-06
gga-miR-107-3p	678.407	1405.93	-1.0097	6.26e-07	7.32e-06
gga-miR-155	69.9816	19.372	1.6267	8.64e-07	9.75e-06
gga-miR-222a	37677.9	23544.3	0.6662	2.12e-06	2.24e-05
gga-miR-9-5p	599.135	1002.11	-0.72681	2.06e-06	2.24e-05
novel_74	45.3745	147.148	-1.532	2.2e-06	2.24e-05
gga-miR-365-1-5p	330.314	152.23	1.058	2.3e-06	2.27e-05
gga-miR-1388b-3p	43.2379	12.6515	1.571	3.37e-06	3.23e-05
gga-miR-142-3p	135.749	49.2648	1.3418	3.68e-06	3.42e-05
gga-miR-499-3p	2.11717	17.7022	-2.0965	9.02e-06	8.14e-05
gga-miR-146a-3p	175.774	93.3782	0.88455	1.01e-05	8.9e-05
novel_122	5.58591	24.2253	-1.7159	1.66e-05	0.00014218
gga-miR-196-5p	440.276	780.408	-0.79544	3.19e-05	0.00026539
gga-miR-103-3p	14721	21036	-0.50756	5.19e-05	0.00042039
gga-let-7a-2-3p	118.768	221.625	-0.86185	8.38e-05	0.00066188
novel_98	3.04229	17.8225	-1.8379	9.61e-05	0.00074055
gga-miR-205b	52.0593	11.0219	1.7233	0.00011874	0.00089339
gga-miR-22-3p	3527.39	5123.67	-0.52822	0.00020225	0.0014553
novel_127	6.53574	21.4224	-1.4477	0.00020264	0.0014553
gga-miR-20a-5p	1634.13	2828.7	-0.75928	0.00025098	0.0017625
gga-miR-1388a-3p	20.7284	4.8457	1.577	0.00037854	0.0025451
gga-miR-1388b-5p	20.7284	4.8457	1.577	0.00037854	0.0025451
gga-miR-9b-3p	29.406	66.3656	-1.0734	0.00041645	0.0027416
gga-miR-9-4-3p	5.13475	21.017	-1.5562	0.00047066	0.0030353
gga-miR-92-3p	56887.9	44014.4	0.36636	0.00059213	0.0037422
gga-miR-27b-3p	10346.5	13765	-0.40661	0.00061202	0.0037921
novel_265	39.8173	13.9172	1.3055	0.00071376	0.0043375
gga-miR-365-3p	1131.82	731.261	0.61194	0.0007489	0.0044652
gga-miR-205c-5p	16.6274	3.28083	1.6034	0.00084058	0.0049189
gga-miR-205a	16.3032	4.52348	1.4088	0.0012055	0.006926
gga-miR-128-3p	25010.9	33638.7	-0.42079	0.0014734	0.0083142
gga-miR-22-5p	480.472	622.31	-0.37038	0.0018054	0.010009
gga-miR-146b-3p	2236.41	1401.34	0.64759	0.0019176	0.010447
gga-miR-205c-3p	15.3599	4.52348	1.3411	0.0020751	0.010845
gga-miR-29a-3p	65.4057	38.1503	0.7422	0.0020935	0.010845
gga-miR-29c-3p	65.4057	38.1503	0.7422	0.0020935	0.010845
gga-miR-16-1-3p	20.0584	39.854	-0.91178	0.0023146	0.01176
gga-miR-489-3p	21.3163	49.0689	-1.0408	0.0023445	0.01176
gga-miR-30e-3p	6859.03	9370.1	-0.44134	0.002693	0.013296
novel_75	72.5619	111.967	-0.60686	0.002992	0.014546
gga-miR-17-5p	1855.15	2793.4	-0.56933	0.0032953	0.015777
gga-miR-184-3p	629.979	363.555	0.74263	0.003443	0.016239
gga-miR-21-3p	120.012	80.8471	0.54456	0.004692	0.021488
gga-miR-218-5p	15783.2	12303.5	0.35427	0.0046532	0.021488
gga-miR-301b-5p	301.105	425.152	-0.48167	0.0056543	0.025525
gga-miR-184b-5p	98.5911	51.3028	0.84936	0.0060807	0.026725
gga-miR-30e-5p	2933.89	4205.45	-0.50282	0.0061737	0.026725
gga-miR-9-3p	65.4825	38.9675	0.68951	0.0061627	0.026725
gga-miR-1416-5p	54.4116	30.0993	0.78076	0.0063827	0.027256
gga-miR-200b-3p	126.165	91.3834	0.44878	0.00647	0.02726
novel_448	52.0866	87.9098	-0.71484	0.0066431	0.027621
novel_91	31.7074	15.2648	0.92256	0.0076498	0.031394
gga-let-7g-5p	83385.7	101985	-0.28729	0.0091171	0.036404
gga-miR-23b-3p	395.47	535.667	-0.42907	0.0091998	0.036404
gga-miR-34c-5p	19.6567	8.84339	0.9836	0.0092163	0.036404
gga-miR-181a-5p	4550.29	3158.3	0.50787	0.010525	0.04106
gga-miR-129-5p	17053.1	13149.5	0.36779	0.011003	0.042401
gga-miR-30a-5p	28680.1	35279.2	-0.29506	0.011577	0.043683
novel_279	37.0563	21.6907	0.70409	0.011612	0.043683
