# Supplementary material for: Identification of Differentially Expressed Non-coding RNA Networks With Potential Immunoregulatory Roles During Salmonella Enteritidis Infection in Ducks
Source: Front Vet Sci. 2021 Jun 16;8:692501. doi: 10.3389/fvets.2021.692501 (PMC8242174; doi:10.3389/fvets.2021.692501)
Supplement: Supplementary Table 10 — Gene ontology classification of differentially expressed lncRNAs between 0, 3, and 6 hpi. [file Table_10.XLSX]

## Sheet: lncRNA DE
Table S5. Analysis of differentially expressed lncRNAs between 0, 3, and 6 hpi
Differentially expressed lncRNAs between 0 and 3 hpi
transcript_id	Readcount_T_3h	Readcount_T_0h	log2FoldChange	pvalue	padj	significant
LNC_000156	0	121.612	-15.0109	6.7114e-55	1.60704e-51	TRUE
LNC_005108	90.2861	0.130258	9.51984	7.29349e-45	1.33061e-41	TRUE
LNC_008189	228.58	9.65315	4.69658	1.37921e-32	9.60735e-30	TRUE
LNC_001579	99.2432	2.66612	5.34091	8.51848e-27	4.1841e-24	TRUE
LNC_005297	0	29.734	-12.9844	2.94026e-24	1.30985e-21	TRUE
LNC_010145	0	43.0051	-13.4725	3.98118e-24	1.75318e-21	TRUE
LNC_000732	24.3424	0	12.8198	6.6778e-24	2.87461e-21	TRUE
LNC_015092	22.1761	0	12.691	9.89901e-23	3.83082e-20	TRUE
LNC_003947	0	24.9722	-12.75	1.03224e-22	3.9547e-20	TRUE
LNC_011129	185.235	14.0939	3.84217	2.78257e-22	1.0555e-19	TRUE
LNC_004326	37.0843	0.0547112	9.38036	1.20167e-21	4.26282e-19	TRUE
LNC_001672	34.9122	0.23576	7.34022	1.7149e-19	4.93995e-17	TRUE
LNC_006275	23.3209	0	12.7748	2.58304e-19	7.22347e-17	TRUE
LNC_006273	29.3233	0	13.0576	3.94961e-19	1.08861e-16	TRUE
LNC_005082	52.3672	0.175851	8.27356	4.40906e-19	1.20657e-16	TRUE
LNC_001964	40.5895	0.957401	5.51659	1.29574e-18	3.40018e-16	TRUE
LNC_015116	0	15.0939	-12.0219	1.69957e-17	3.97037e-15	TRUE
LNC_006874	0	13.9332	-11.9195	6.99954e-17	1.54119e-14	TRUE
LNC_000862	0	12.6739	-11.7573	1.10358e-16	2.37529e-14	TRUE
LNC_012534	13.5361	0.00911853	10.1437	1.74178e-16	3.66654e-14	TRUE
LNC_004484	30.2778	0.243319	7.06533	3.53549e-16	7.20487e-14	TRUE
LNC_002959	177.799	21.6143	3.16407	4.71898e-16	9.41634e-14	TRUE
LNC_013851	10.0069	0	11.5279	1.92592e-15	3.46412e-13	TRUE
LNC_012542	11.2482	0.00911853	9.88357	1.99406e-15	3.56992e-13	TRUE
LNC_000447	20.9136	0.132857	7.43381	4.27598e-15	7.34625e-13	TRUE
LNC_011090	1.79046	48.8865	-4.63131	5.28574e-15	9.00033e-13	TRUE
LNC_000435	0.423329	26.5141	-5.83876	1.03915e-14	1.7038e-12	TRUE
LNC_012482	4.52612	78.1002	-3.99073	1.04352e-14	1.7038e-12	TRUE
LNC_011430	24.503	0.412651	6.03188	1.15455e-14	1.86637e-12	TRUE
LNC_010507	7.53412	0	11.1336	1.75084e-14	2.72676e-12	TRUE
LNC_012367	0	8.22352	-11.1405	1.74646e-14	2.72676e-12	TRUE
LNC_012481	2.95054	61.5092	-4.2727	2.50643e-14	3.81057e-12	TRUE
LNC_011024	11.2466	0	11.6817	2.79747e-14	4.21955e-12	TRUE
LNC_010273	6.84243	0	10.9939	4.48839e-14	6.61382e-12	TRUE
LNC_006122	0	7.27632	-10.9718	6.60587e-14	9.4788e-12	TRUE
LNC_004742	7.18067	0	11.066	6.71555e-14	9.52912e-12	TRUE
LNC_013926	7.2221	0	11.0729	7.00244e-14	9.89954e-12	TRUE
LNC_005155	6.37535	0	10.8907	7.37361e-14	1.03859e-11	TRUE
LNC_010098	0	12.3168	-11.7331	8.3184e-14	1.15889e-11	TRUE
LNC_014471	28.1294	209.535	-2.78286	8.93208e-14	1.2354e-11	TRUE
LNC_014957	7.43371	0	11.1012	9.99286e-14	1.37714e-11	TRUE
LNC_008557	6.26749	0	10.8602	1.41142e-13	1.89071e-11	TRUE
LNC_003064	5.94115	0	10.7834	1.5249e-13	2.02854e-11	TRUE
LNC_002063	6.76873	0	10.9916	1.59262e-13	2.1113e-11	TRUE
LNC_002824	7.39366	0	11.0827	4.18996e-13	5.29788e-11	TRUE
LNC_014152	6.71755	0	10.9444	4.60796e-13	5.80725e-11	TRUE
LNC_007534	5.26294	0	10.626	1.26409e-12	1.47652e-10	TRUE
LNC_014748	0	4.96102	-10.4025	1.51757e-12	1.76186e-10	TRUE
LNC_012938	0.0283952	9.42182	-8.12507	1.57156e-12	1.80809e-10	TRUE
LNC_001364	0	5.54729	-10.5864	1.68824e-12	1.925e-10	TRUE
LNC_005485	0	5.02985	-10.4339	1.77188e-12	2.01437e-10	TRUE
LNC_009904	7.57155	0	11.1129	2.10888e-12	2.35555e-10	TRUE
LNC_009905	4.70056	0	10.4417	2.21247e-12	2.45265e-10	TRUE
LNC_005850	0	5.08575	-10.4232	2.46941e-12	2.71862e-10	TRUE
LNC_001596	6.24566	73.0466	-3.42869	3.289e-12	3.56964e-10	TRUE
LNC_013693	7.44591	0.0283952	8.00235	3.55892e-12	3.83004e-10	TRUE
LNC_012385	4.35254	0	10.3491	3.69584e-12	3.96624e-10	TRUE
LNC_008806	4.35042	0	10.3403	3.79339e-12	4.05957e-10	TRUE
LNC_005312	1.91731	38.9572	-4.22342	4.29369e-12	4.55678e-10	TRUE
LNC_012937	0	4.26418	-10.1968	5.05552e-12	5.31304e-10	TRUE
LNC_001038	5.50284	0	10.6694	5.12872e-12	5.36863e-10	TRUE
LNC_001214	0.921403	28.6112	-4.82774	5.90965e-12	6.1192e-10	TRUE
LNC_004590	3.8162	0	10.1427	6.42838e-12	6.62054e-10	TRUE
LNC_005273	27.5652	0.283432	6.76373	1.0784e-11	1.05229e-09	TRUE
LNC_007860	6.90678	0.0375137	7.51811	1.19317e-11	1.15145e-09	TRUE
LNC_004739	3.54996	0	10.0365	1.20649e-11	1.16139e-09	TRUE
LNC_000734	5.9835	0.00963832	8.96615	1.42974e-11	1.36259e-09	TRUE
LNC_006123	3.57992	0	10.0452	1.4906e-11	1.41707e-09	TRUE
LNC_010996	2.89423	44.3816	-3.8191	1.55066e-11	1.46328e-09	TRUE
LNC_010247	3.41002	0	9.97976	1.60272e-11	1.50868e-09	TRUE
LNC_009351	0	3.611	-9.93563	1.61913e-11	1.52039e-09	TRUE
LNC_012379	0	3.80117	-10.0018	1.99545e-11	1.83332e-09	TRUE
LNC_002322	3.69014	0	10.0856	2.06576e-11	1.89338e-09	TRUE
LNC_003323	3.11463	0	9.84975	2.194e-11	2.00451e-09	TRUE
LNC_005450	24.6323	169.197	-2.65244	2.19747e-11	2.00451e-09	TRUE
LNC_001977	0	3.29114	-9.82327	2.75038e-11	2.4852e-09	TRUE
LNC_001215	0.609576	22.1244	-5.04001	3.65509e-11	3.21916e-09	TRUE
LNC_011914	0.805743	23.1808	-4.7187	3.67032e-11	3.22517e-09	TRUE
LNC_011241	3.02028	0	9.8084	4.59425e-11	3.97325e-09	TRUE
LNC_001318	0.132857	12.0167	-6.32982	4.67566e-11	4.02548e-09	TRUE
LNC_014406	0	3.00142	-9.68868	5.37164e-11	4.56392e-09	TRUE
LNC_009845	8.04615	0	11.2086	6.1729e-11	5.22066e-09	TRUE
LNC_011301	3.01357	0	9.81541	6.55673e-11	5.52091e-09	TRUE
LNC_008359	2.62615	0	9.6178	7.45744e-11	6.25185e-09	TRUE
LNC_010626	18.8837	0.589022	5.1348	1.14914e-10	9.38721e-09	TRUE
LNC_006545	0	3.35657	-9.85351	1.23858e-10	1.00535e-08	TRUE
LNC_001453	27.6247	174.268	-2.54101	1.37096e-10	1.10577e-08	TRUE
LNC_002483	2.84443	0	9.7168	1.56483e-10	1.24381e-08	TRUE
LNC_000345	0.0182371	4.78176	-7.63608	1.64929e-10	1.29749e-08	TRUE
LNC_010506	11.4097	0.262596	5.5616	1.72248e-10	1.34952e-08	TRUE
LNC_013941	6.76485	0.111502	6.00282	1.74958e-10	1.36796e-08	TRUE
LNC_003091	0.00963832	3.44167	-7.9229	1.78092e-10	1.38963e-08	TRUE
LNC_013930	17.155	0.589022	4.98075	1.78712e-10	1.39163e-08	TRUE
LNC_014953	29.9039	1.73215	4.24482	1.83442e-10	1.42556e-08	TRUE
LNC_001653	24.6321	0.191727	7.17442	1.85314e-10	1.4372e-08	TRUE
LNC_008720	15.4039	0.149535	6.78068	1.89123e-10	1.46082e-08	TRUE
LNC_014235	0.0364741	11.7734	-8.09135	2.20121e-10	1.69004e-08	TRUE
LNC_011970	0.0659089	8.66844	-6.85147	2.28056e-10	1.74397e-08	TRUE
LNC_000454	44.8325	3.43212	3.8183	2.42175e-10	1.84458e-08	TRUE
LNC_010381	0.0273556	5.72125	-7.40732	2.53805e-10	1.9255e-08	TRUE
LNC_010366	3.82767	0	10.1704	2.59285e-10	1.96319e-08	TRUE
LNC_005045	0	2.50307	-9.42202	2.69072e-10	2.02717e-08	TRUE
LNC_000774	0	2.41656	-9.3711	2.78717e-10	2.08967e-08	TRUE
LNC_000087	11.3384	0.223003	5.75788	2.88729e-10	2.1605e-08	TRUE
LNC_008084	0.792986	27.6205	-5.01912	3.10859e-10	2.31255e-08	TRUE
LNC_001086	0	2.42724	-9.37912	3.19034e-10	2.35962e-08	TRUE
LNC_004611	4.13766	0.0182371	7.64824	3.5105e-10	2.57652e-08	TRUE
LNC_005851	0	2.89375	-9.60185	3.52544e-10	2.58254e-08	TRUE
LNC_001637	0.028915	5.58963	-7.33676	3.61596e-10	2.63374e-08	TRUE
LNC_002096	2.29009	0	9.42372	3.8094e-10	2.7589e-08	TRUE
LNC_006327	2.27133	0	9.41175	4.01097e-10	2.8885e-08	TRUE
LNC_008556	2.44794	0	9.52544	4.17676e-10	2.98545e-08	TRUE
LNC_001978	0	2.37045	-9.33454	4.18787e-10	2.98781e-08	TRUE
LNC_005514	0	2.40172	-9.37486	4.50517e-10	3.19042e-08	TRUE
LNC_010426	0.629654	19.2803	-4.80045	4.64314e-10	3.27e-08	TRUE
LNC_001382	12.5472	0.0638297	7.59107	5.51778e-10	3.81584e-08	TRUE
LNC_004482	2.68819	0	9.66243	5.63435e-10	3.88943e-08	TRUE
LNC_005081	3.82711	0	10.123	5.8768e-10	4.04949e-08	TRUE
LNC_010558	0	2.37068	-9.33702	5.89652e-10	4.05579e-08	TRUE
LNC_004472	2.02494	0	9.2268	6.2423e-10	4.27063e-08	TRUE
LNC_004763	0	2.16672	-9.21758	6.46937e-10	4.41023e-08	TRUE
LNC_006335	1.91419	0	9.15765	6.81502e-10	4.62119e-08	TRUE
LNC_015041	36.1135	2.58097	3.92666	7.24588e-10	4.87025e-08	TRUE
LNC_001489	3.45869	0	10.0476	8.54016e-10	5.68039e-08	TRUE
LNC_005044	0	1.99139	-9.08946	8.74298e-10	5.79518e-08	TRUE
LNC_006173	2.2495	0	9.3695	8.89789e-10	5.88767e-08	TRUE
LNC_010427	0.163851	34.2588	-7.59793	8.97305e-10	5.91696e-08	TRUE
LNC_006193	2.45158	0	9.53548	9.2123e-10	6.05389e-08	TRUE
LNC_015453	1.87668	0	9.12216	9.52755e-10	6.23965e-08	TRUE
LNC_002127	2.62048	40.2693	-3.85545	9.80243e-10	6.40871e-08	TRUE
LNC_009987	2.19186	0	9.35493	9.95322e-10	6.48516e-08	TRUE
LNC_009804	5.18568	51.0799	-3.1805	1.00673e-09	6.54839e-08	TRUE
LNC_004764	0	2.43276	-9.40052	1.02794e-09	6.66369e-08	TRUE
LNC_004601	0	1.926	-9.04127	1.07551e-09	6.92439e-08	TRUE
LNC_015222	9.99883	0.288392	5.22578	1.07719e-09	6.92439e-08	TRUE
LNC_010631	2.1122	0	9.27968	1.1174e-09	7.15886e-08	TRUE
LNC_015188	1.91235	0	9.16319	1.30092e-09	8.23818e-08	TRUE
LNC_001391	63.4704	9.03271	2.92086	1.32264e-09	8.36188e-08	TRUE
LNC_004790	2.45942	0.00963832	7.69494	1.49453e-09	9.40202e-08	TRUE
LNC_002607	1.93739	0	9.1866	1.526e-09	9.56859e-08	TRUE
LNC_009937	0.0192766	3.35001	-7.11616	1.52562e-09	9.56859e-08	TRUE
LNC_002738	2.11896	0	9.3196	1.55173e-09	9.71402e-08	TRUE
LNC_013211	1.78762	0	9.05637	1.62224e-09	1.01224e-07	TRUE
LNC_011088	0.655168	17.5681	-4.61747	1.67153e-09	1.03814e-07	TRUE
LNC_013487	2.2839	0	9.38716	1.70905e-09	1.0595e-07	TRUE
LNC_001084	0	2.37985	-9.34044	1.75372e-09	1.08369e-07	TRUE
LNC_004614	1.79773	0	9.06718	1.84903e-09	1.13163e-07	TRUE
LNC_006843	0.00911853	2.49886	-7.49344	1.92081e-09	1.16624e-07	TRUE
LNC_015476	1.61852	0	8.91871	1.96687e-09	1.19044e-07	TRUE
LNC_013462	2.39999	0	9.4862	1.97474e-09	1.19331e-07	TRUE
LNC_007861	1.63128	0	8.92433	2.0553e-09	1.23809e-07	TRUE
LNC_012362	0	1.96616	-9.08866	2.20434e-09	1.32371e-07	TRUE
LNC_001819	0	1.72515	-8.89414	2.39557e-09	1.43181e-07	TRUE
LNC_009757	3.8813	0.0273556	7.03926	2.48682e-09	1.48404e-07	TRUE
LNC_015278	8.89577	0.197207	5.62044	2.92545e-09	1.72696e-07	TRUE
LNC_004792	36.5291	3.08713	3.67326	3.17521e-09	1.86007e-07	TRUE
LNC_004501	5.41096	0.0664287	6.4285	3.29475e-09	1.92715e-07	TRUE
LNC_000160	0.410334	147.53	-8.36454	3.34839e-09	1.95257e-07	TRUE
LNC_004424	6.85405	0.0841459	6.39472	3.6513e-09	2.10994e-07	TRUE
LNC_009182	120.031	21.266	2.6018	3.66318e-09	2.11361e-07	TRUE
LNC_008217	1.54818	0	8.8527	3.78199e-09	2.17351e-07	TRUE
LNC_000148	2.72598	0.0192766	7.06636	4.18879e-09	2.38102e-07	TRUE
LNC_002707	1.42028	0	8.72585	4.56941e-09	2.56315e-07	TRUE
LNC_010384	0.984995	21.3869	-4.32064	4.78967e-09	2.67106e-07	TRUE
LNC_008251	0	1.8874	-8.98662	4.99558e-09	2.78184e-07	TRUE
LNC_002239	1.84257	0	9.1198	5.09591e-09	2.82539e-07	TRUE
LNC_008647	1.46743	0	8.7831	5.55721e-09	3.07226e-07	TRUE
LNC_001988	9.72012	0.194608	5.70734	5.92662e-09	3.25768e-07	TRUE
LNC_000531	0.0562706	4.82112	-6.1894	5.97892e-09	3.28172e-07	TRUE
LNC_000088	1.97495	0	9.2018	6.1091e-09	3.34838e-07	TRUE
LNC_012384	3.01088	0.0182371	7.2061	6.34387e-09	3.4622e-07	TRUE
LNC_005800	4.25044	0.0653891	6.09345	6.97429e-09	3.78469e-07	TRUE
LNC_014853	5.8906	0.0729482	6.32972	7.18776e-09	3.88402e-07	TRUE
LNC_011428	15.1261	0.738839	4.45523	7.24419e-09	3.90901e-07	TRUE
LNC_008560	4.78168	0.0364741	6.95332	7.89716e-09	4.23748e-07	TRUE
LNC_004982	0	2.66361	-9.52025	8.01246e-09	4.28921e-07	TRUE
LNC_008320	2.57928	32.444	-3.52399	8.3214e-09	4.43407e-07	TRUE
LNC_005801	9.58855	0.29855	5.12354	8.51412e-09	4.53046e-07	TRUE
LNC_005772	1.32545	0	8.61929	8.99673e-09	4.75425e-07	TRUE
LNC_012361	0.545226	17.5509	-4.89427	9.01597e-09	4.75785e-07	TRUE
LNC_010632	3.36074	0.0375137	6.49867	9.3333e-09	4.90504e-07	TRUE
LNC_005882	0	1.52767	-8.71271	9.46731e-09	4.95508e-07	TRUE
LNC_014373	3.39646	0.047152	6.21054	9.93838e-09	5.18746e-07	TRUE
LNC_000117	0	113.389	-14.973	1.01873e-08	5.31015e-07	TRUE
LNC_001319	0	1.39377	-8.58355	1.02196e-08	5.31976e-07	TRUE
LNC_011606	0	4.32486	-10.1378	1.04052e-08	5.4017e-07	TRUE
LNC_006265	2.33284	0.0192766	6.84248	1.06049e-08	5.49045e-07	TRUE
LNC_010080	0.0481916	5.91374	-6.74742	1.06009e-08	5.49045e-07	TRUE
LNC_003156	1.55625	0	8.84113	1.1277e-08	5.81489e-07	TRUE
LNC_009021	0	1.82782	-8.96807	1.14181e-08	5.87181e-07	TRUE
LNC_010768	1.29838	0	8.59535	1.18913e-08	6.09879e-07	TRUE
LNC_008617	0.0192766	2.54682	-6.69299	1.19525e-08	6.12201e-07	TRUE
LNC_011303	3.07036	0.028915	6.74502	1.19991e-08	6.13765e-07	TRUE
LNC_012365	0	1.74883	-8.87375	1.24544e-08	6.34512e-07	TRUE
LNC_004867	0	108.941	-14.8918	1.31666e-08	6.66961e-07	TRUE
LNC_005074	4.95159	0.0927447	5.80603	1.34446e-08	6.79538e-07	TRUE
LNC_008532	4.77279	0.0573101	6.46757	1.35671e-08	6.83899e-07	TRUE
LNC_015104	1.25331	0	8.54774	1.35844e-08	6.83899e-07	TRUE
LNC_015066	4.87745	0.076067	6.10739	1.41585e-08	7.08146e-07	TRUE
LNC_010379	0	1.41045	-8.60883	1.45123e-08	7.2395e-07	TRUE
LNC_004832	1.76499	0	9.03463	1.50823e-08	7.51408e-07	TRUE
LNC_004588	0.209444	8.16116	-5.13686	1.53289e-08	7.59741e-07	TRUE
LNC_001035	3.64866	0.102383	5.22987	1.75238e-08	8.58531e-07	TRUE
LNC_004035	3.50376	0.0836261	5.45661	1.92422e-08	9.33173e-07	TRUE
LNC_004063	7.96808	0.316267	4.75834	2.00568e-08	9.68997e-07	TRUE
LNC_011079	0.189648	8.53888	-5.35735	2.00463e-08	9.68997e-07	TRUE
LNC_006045	0.207365	7.44353	-5.01506	2.04417e-08	9.8387e-07	TRUE
LNC_000089	14.1263	0.411611	5.20155	2.05617e-08	9.88408e-07	TRUE
LNC_003184	1.12461	0	8.39008	2.09164e-08	1.0042e-06	TRUE
LNC_008299	2.65795	0.0273556	6.53035	2.13986e-08	1.0235e-06	TRUE
LNC_004833	3.00601	0.047152	6.04297	2.18156e-08	1.04214e-06	TRUE
LNC_005880	0	1.25935	-8.43653	2.25777e-08	1.0732e-06	TRUE
LNC_015588	1.11653	0	8.37777	2.26085e-08	1.0733e-06	TRUE
LNC_013728	0	4.82109	-10.2904	2.27055e-08	1.07527e-06	TRUE
LNC_005894	5.29459	45.1141	-2.97647	2.31337e-08	1.0942e-06	TRUE
LNC_010929	1.14389	0	8.42218	2.38407e-08	1.12113e-06	TRUE
LNC_005609	15.5509	0.815663	4.38178	2.4108e-08	1.12775e-06	TRUE
LNC_009973	0	5.24027	-10.5278	2.51933e-08	1.17013e-06	TRUE
LNC_014416	0.857053	19.1034	-4.36514	2.69428e-08	1.24515e-06	TRUE
LNC_007535	0.0567903	5.57904	-6.39762	2.93363e-08	1.34442e-06	TRUE
LNC_011004	6.61447	0.251918	4.83384	2.9321e-08	1.34442e-06	TRUE
LNC_003090	0.0674683	9.55998	-6.92981	2.94795e-08	1.34776e-06	TRUE
LNC_004740	3.09592	0.0273556	6.74955	2.95624e-08	1.34993e-06	TRUE
LNC_000839	0	1.26455	-8.44636	3.00939e-08	1.36606e-06	TRUE
LNC_015627	5.70899	0.0927447	5.98858	3.0838e-08	1.39653e-06	TRUE
LNC_002593	10.6509	0.36838	4.95147	3.14002e-08	1.41697e-06	TRUE
LNC_010802	1.36581	0	8.67697	3.24495e-08	1.45574e-06	TRUE
LNC_015280	0.151614	5.67386	-5.06946	3.47291e-08	1.54534e-06	TRUE
LNC_010465	1.12225	0	8.39522	3.73037e-08	1.65606e-06	TRUE
LNC_009943	0.028915	3.49345	-6.63438	3.74993e-08	1.66282e-06	TRUE
LNC_011787	0.625496	14.9983	-4.46633	3.81569e-08	1.68555e-06	TRUE
LNC_005005	1.24547	0	8.5248	3.8387e-08	1.69238e-06	TRUE
LNC_008558	0	1.10434	-8.24642	4.20799e-08	1.84248e-06	TRUE
LNC_007867	2.84996	30.9559	-3.32141	4.21462e-08	1.84327e-06	TRUE
LNC_006337	1.59202	0	8.87871	4.22703e-08	1.84449e-06	TRUE
LNC_013860	6.82032	0.262076	4.82691	4.23716e-08	1.84681e-06	TRUE
LNC_002890	2.80088	0	9.68	4.30865e-08	1.8737e-06	TRUE
LNC_004587	1.7331	0	9.00594	4.35232e-08	1.89055e-06	TRUE
LNC_008935	0	1.61913	-8.82794	4.37934e-08	1.90013e-06	TRUE
LNC_007111	1.0639	0	8.30881	4.48385e-08	1.94327e-06	TRUE
LNC_003680	2.53733	0.0283952	6.47997	4.69184e-08	2.02654e-06	TRUE
LNC_013429	3.7063	0.102383	5.24919	4.69042e-08	2.02654e-06	TRUE
LNC_011784	1.09933	19.2351	-4.01735	4.87766e-08	2.09499e-06	TRUE
LNC_001116	1.11601	0	8.39321	5.00376e-08	2.14674e-06	TRUE
LNC_007109	1.00843	0	8.2275	5.04724e-08	2.16297e-06	TRUE
LNC_000116	12.4202	138.537	-3.35491	5.07041e-08	2.16834e-06	TRUE
LNC_003819	0.028915	3.12828	-6.46465	5.08239e-08	2.16834e-06	TRUE
LNC_004612	1.21967	0	8.49916	5.08035e-08	2.16834e-06	TRUE
LNC_002128	3.5442	34.5538	-3.16072	5.37514e-08	2.28814e-06	TRUE
LNC_004597	0.0273556	2.70915	-6.34181	5.696e-08	2.40997e-06	TRUE
LNC_004195	1.03654	0	8.28033	5.90312e-08	2.4935e-06	TRUE
LNC_009627	5.46756	0.100304	5.80379	5.92271e-08	2.49902e-06	TRUE
LNC_002216	0	1.36377	-8.51669	6.00185e-08	2.52407e-06	TRUE
LNC_001878	0	1.06134	-8.18222	6.05763e-08	2.53917e-06	TRUE
LNC_006873	0.0273556	2.96566	-6.42951	6.07989e-08	2.54297e-06	TRUE
LNC_005433	0	1.11553	-8.2471	6.12017e-08	2.55322e-06	TRUE
LNC_015069	37.7669	5.0162	3.04739	6.24844e-08	2.59642e-06	TRUE
LNC_004348	1.00451	0	8.2192	7.0382e-08	2.90255e-06	TRUE
LNC_015377	0.160733	5.46929	-4.92066	7.07099e-08	2.91294e-06	TRUE
LNC_000152	22.2026	1.94292	3.65069	7.24578e-08	2.98174e-06	TRUE
LNC_003757	0.999311	0	8.22542	7.66162e-08	3.13602e-06	TRUE
LNC_008051	0.552265	16.719	-4.81987	7.71958e-08	3.14965e-06	TRUE
LNC_014058	0	1.10406	-8.22073	7.93679e-08	3.22454e-06	TRUE
LNC_000146	0.925843	0	8.11007	8.04045e-08	3.25974e-06	TRUE
LNC_011390	7.53194	0.267556	4.88305	8.12493e-08	3.28704e-06	TRUE
LNC_008014	2.01851	0	9.2034	8.21427e-08	3.31268e-06	TRUE
LNC_009159	1.85849	0.0182371	6.48421	8.55457e-08	3.43546e-06	TRUE
LNC_013690	1.64588	0.0192766	6.34006	8.6891e-08	3.48583e-06	TRUE
LNC_002964	15.4102	1.07542	3.94749	8.89221e-08	3.55614e-06	TRUE
LNC_010874	0.696083	13.4861	-4.1428	9.18389e-08	3.66132e-06	TRUE
LNC_012829	16.1537	0	12.187	9.60867e-08	3.8069e-06	TRUE
LNC_000806	1.02875	0	8.24483	9.73259e-08	3.84804e-06	TRUE
LNC_005496	0.218043	5.82208	-4.60447	9.86735e-08	3.8973e-06	TRUE
LNC_002928	1.0587	0	8.28527	9.91911e-08	3.91371e-06	TRUE
LNC_008805	1.32101	0.00911853	6.80205	1.01379e-07	3.99593e-06	TRUE
LNC_005814	0.99643	0	8.20533	1.02459e-07	4.0302e-06	TRUE
LNC_001037	30.8414	3.02481	3.47542	1.04672e-07	4.11302e-06	TRUE
LNC_010428	0.358979	8.43892	-4.41591	1.10407e-07	4.31184e-06	TRUE
LNC_008531	3.26724	0.0364741	6.40198	1.11285e-07	4.34172e-06	TRUE
LNC_005779	3.49341	0.0750274	5.59302	1.12891e-07	4.3954e-06	TRUE
LNC_015371	2.68171	0.0567903	5.62315	1.16292e-07	4.49584e-06	TRUE
LNC_003221	4.45336	0.0547112	6.36125	1.2093e-07	4.65169e-06	TRUE
LNC_002736	0.986034	0	8.18654	1.24077e-07	4.75362e-06	TRUE
LNC_011289	2.27369	0.0273556	6.26262	1.24235e-07	4.75495e-06	TRUE
LNC_000438	0.0963832	5.27653	-5.59235	1.26269e-07	4.82316e-06	TRUE
LNC_003205	0.1141	3.88479	-4.91075	1.29314e-07	4.92965e-06	TRUE
LNC_011025	7.71406	0.0278754	8.10146	1.30947e-07	4.98694e-06	TRUE
LNC_012772	13.9923	0	11.9804	1.35129e-07	5.13088e-06	TRUE
LNC_011145	0	0.945164	-8.0251	1.357e-07	5.14745e-06	TRUE
LNC_004666	0	1.05822	-8.19788	1.38298e-07	5.24083e-06	TRUE
LNC_004667	0	1.10769	-8.22291	1.40633e-07	5.3188e-06	TRUE
LNC_001380	2.52349	0.0562706	5.55664	1.46371e-07	5.48169e-06	TRUE
LNC_005891	2.98149	30.0153	-3.21199	1.46088e-07	5.48169e-06	TRUE
LNC_014846	5.94352	0.0273556	7.67797	1.49243e-07	5.58229e-06	TRUE
LNC_010654	0	1.13765	-8.25243	1.51072e-07	5.63571e-06	TRUE
LNC_008604	1.91708	22.964	-3.45481	1.53079e-07	5.69949e-06	TRUE
LNC_011134	2.35208	0.0375137	5.95802	1.56013e-07	5.79744e-06	TRUE
LNC_008656	3.74485	0.122179	5.04081	1.57081e-07	5.83149e-06	TRUE
LNC_004824	10.6861	0.640094	4.1717	1.66334e-07	6.14522e-06	TRUE
LNC_002062	11.7403	0.100304	6.87565	1.68978e-07	6.22491e-06	TRUE
LNC_014784	0.872691	0	8.01902	1.73261e-07	6.37041e-06	TRUE
LNC_002126	0.0729482	18.0582	-7.70617	1.76054e-07	6.45452e-06	TRUE
LNC_010380	0.0192766	1.85589	-6.24284	1.78785e-07	6.5484e-06	TRUE
LNC_003204	0.0192766	1.66704	-6.07849	1.8223e-07	6.66818e-06	TRUE
LNC_008922	0	1.1007	-8.26774	1.82404e-07	6.66818e-06	TRUE
LNC_003975	0	30.754	-13.0302	1.8578e-07	6.76577e-06	TRUE
LNC_010385	0.123219	6.29955	-5.53783	1.8798e-07	6.83291e-06	TRUE
LNC_013339	0	0.998034	-8.09739	1.93169e-07	6.99496e-06	TRUE
LNC_011926	0.421769	9.65863	-4.39244	2.00257e-07	7.21754e-06	TRUE
LNC_013431	4.68586	0.0857053	5.86497	2.0218e-07	7.28001e-06	TRUE
LNC_009883	0	0.942565	-8.02619	2.03053e-07	7.30457e-06	TRUE
LNC_015593	0.835178	0	7.96999	2.1024e-07	7.54186e-06	TRUE
LNC_011219	0	0.934204	-7.99308	2.11067e-07	7.56447e-06	TRUE
LNC_015033	0	0.918328	-7.99107	2.13024e-07	7.62035e-06	TRUE
LNC_011086	0	0.890973	-7.94266	2.13288e-07	7.62265e-06	TRUE
LNC_010388	0.12166	3.82521	-4.83729	2.17446e-07	7.76403e-06	TRUE
LNC_006181	0.866172	0	8.02046	2.19204e-07	7.80498e-06	TRUE
LNC_001417	3.20917	0.0841459	5.33866	2.22274e-07	7.88496e-06	TRUE
LNC_001096	5.5681	0.231602	4.67061	2.24226e-07	7.94686e-06	TRUE
LNC_011626	0.149535	5.10422	-4.93514	2.33509e-07	8.25293e-06	TRUE
LNC_000633	0.00911853	1.33542	-6.5894	2.43396e-07	8.58349e-06	TRUE
LNC_000728	28.0982	3.56101	3.09661	2.50237e-07	8.77937e-06	TRUE
LNC_003442	1.00479	0	8.23571	2.49921e-07	8.77937e-06	TRUE
LNC_002085	0	9.39506	-11.3224	2.56775e-07	8.99227e-06	TRUE
LNC_006345	5.07102	0.186529	4.87412	2.61028e-07	9.13288e-06	TRUE
LNC_005881	0.0578299	2.89748	-5.46307	2.68136e-07	9.33893e-06	TRUE
LNC_010196	1.10297	0.00963832	6.54988	2.67938e-07	9.33893e-06	TRUE
LNC_012438	0.885448	0	8.04176	2.73867e-07	9.51259e-06	TRUE
LNC_011664	9.30242	0.517915	4.25793	2.74809e-07	9.53666e-06	TRUE
LNC_005883	0.0674683	3.80901	-5.60023	2.83877e-07	9.82465e-06	TRUE
LNC_011297	0.805743	0	7.90574	2.87533e-07	9.92428e-06	TRUE
LNC_003148	0.976114	0	8.16654	2.87858e-07	9.92656e-06	TRUE
LNC_002927	2.42895	0.0364741	6.02699	3.03077e-07	1.04326e-05	TRUE
LNC_003088	0.0963832	10.7265	-6.56999	3.07276e-07	1.05393e-05	TRUE
LNC_012115	2.29873	0.0476718	5.65797	3.12104e-07	1.06667e-05	TRUE
LNC_011144	0	0.898769	-7.92534	3.21538e-07	1.095e-05	TRUE
LNC_000740	35.2505	5.5154	2.79191	3.25593e-07	1.10586e-05	TRUE
LNC_012865	5.87733	0.295951	4.40944	3.37855e-07	1.14345e-05	TRUE
LNC_008646	5.24923	0.140936	5.3476	3.42556e-07	1.15637e-05	TRUE
LNC_014465	1.84649	0.0273556	5.96778	3.43566e-07	1.15869e-05	TRUE
LNC_000933	1.04278	0	8.30221	3.47821e-07	1.17201e-05	TRUE
LNC_002909	0.142496	4.62079	-4.87703	3.48614e-07	1.17365e-05	TRUE
LNC_009489	0.788545	0	7.88123	3.60278e-07	1.20867e-05	TRUE
LNC_013504	0.747393	0	7.80067	3.65309e-07	1.22447e-05	TRUE
LNC_011778	0	0.809426	-7.79263	3.70255e-07	1.2378e-05	TRUE
LNC_000488	0	0.807866	-7.79688	3.80122e-07	1.26501e-05	TRUE
LNC_013485	1.62504	0.0375137	5.44902	3.80374e-07	1.26501e-05	TRUE
LNC_007118	0.0364741	2.73391	-5.98076	3.8901e-07	1.29261e-05	TRUE
LNC_010800	0.793505	0	7.87722	3.93683e-07	1.30474e-05	TRUE
LNC_000841	0	0.825583	-7.83485	4.01438e-07	1.32471e-05	TRUE
LNC_014462	0.768229	0	7.85104	4.06815e-07	1.3413e-05	TRUE
LNC_010229	1.56494	0	8.8346	4.18719e-07	1.37936e-05	TRUE
LNC_003036	3.56896	0.147976	4.67624	4.22347e-07	1.38931e-05	TRUE
LNC_005282	1.60889	0.0375137	5.44405	4.29756e-07	1.40845e-05	TRUE
LNC_005615	21.1121	2.23495	3.37625	4.3273e-07	1.41578e-05	TRUE
LNC_003818	0.297748	9.43591	-4.8399	4.48796e-07	1.46459e-05	TRUE
LNC_005808	0.728636	0	7.76351	4.52738e-07	1.47495e-05	TRUE
LNC_003662	14.4151	74.5735	-2.25037	4.68123e-07	1.51732e-05	TRUE
LNC_001577	27.5633	3.64723	3.03792	4.74566e-07	1.53602e-05	TRUE
LNC_006663	18.2047	0	12.3593	4.76662e-07	1.54109e-05	TRUE
LNC_007230	0.87685	0	8.05497	4.81245e-07	1.54962e-05	TRUE
LNC_011143	0	0.867256	-7.87549	5.07822e-07	1.62945e-05	TRUE
LNC_009755	3.09182	0	9.85611	5.39257e-07	1.7231e-05	TRUE
LNC_006395	1.27282	16.8461	-3.59752	5.41189e-07	1.72784e-05	TRUE
LNC_004814	7.14343	46.8795	-2.59569	5.43968e-07	1.73382e-05	TRUE
LNC_009199	3.13802	0.129219	4.67277	5.43626e-07	1.73382e-05	TRUE
LNC_009626	8.04168	0.195128	5.47588	5.59565e-07	1.78205e-05	TRUE
LNC_010128	0	0.890691	-7.90452	5.60065e-07	1.78216e-05	TRUE
LNC_006338	2.15803	0.0385533	5.86995	5.65454e-07	1.79782e-05	TRUE
LNC_000147	3.30532	0.148495	4.54843	5.74472e-07	1.82497e-05	TRUE
LNC_008188	2.2607	0.0364741	5.88071	5.86795e-07	1.86103e-05	TRUE
LNC_011329	0.866973	0	7.99378	5.87843e-07	1.86282e-05	TRUE
LNC_011919	0	0.794307	-7.75585	5.96123e-07	1.88593e-05	TRUE
LNC_012826	7.7523	0.0278754	8.02109	5.96894e-07	1.88681e-05	TRUE
LNC_011910	1.68887	0.0380335	5.4911	6.11768e-07	1.92589e-05	TRUE
LNC_005596	2.33932	0.0364741	5.93216	6.40095e-07	2.00682e-05	TRUE
LNC_003695	1.80529	0.0273556	5.92959	6.53713e-07	2.04617e-05	TRUE
LNC_003089	0.567146	12.4288	-4.34448	6.66465e-07	2.08437e-05	TRUE
LNC_005323	26.8902	3.42763	3.07883	6.73236e-07	2.10384e-05	TRUE
LNC_005060	0.700761	0	7.70557	6.93088e-07	2.15532e-05	TRUE
LNC_001555	0	0.810465	-7.80147	6.97783e-07	2.16641e-05	TRUE
LNC_005281	1.17984	0.0192766	5.86587	7.02399e-07	2.17897e-05	TRUE
LNC_002700	32.6599	5.0686	2.82821	7.23017e-07	2.23903e-05	TRUE
LNC_004600	0	0.752115	-7.69685	7.48346e-07	2.31028e-05	TRUE
LNC_004325	14.2441	0.974317	3.99507	7.87928e-07	2.42272e-05	TRUE
LNC_010691	0	0.977717	-8.08159	7.99484e-07	2.44942e-05	TRUE
LNC_014021	15.0441	0	12.1497	8.00448e-07	2.44942e-05	TRUE
LNC_012380	0.216483	5.74493	-4.61525	8.23065e-07	2.51461e-05	TRUE
LNC_002647	0.389973	8.60093	-4.29394	8.32143e-07	2.53427e-05	TRUE
LNC_005247	5.24479	0.257398	4.41964	8.34624e-07	2.5398e-05	TRUE
LNC_011627	1.51666	17.9431	-3.44537	8.39672e-07	2.55111e-05	TRUE
LNC_001987	5.04484	0.203207	4.70732	8.45041e-07	2.56336e-05	TRUE
LNC_004095	6.66828	0.410572	4.13038	8.47138e-07	2.56769e-05	TRUE
LNC_008771	0.670806	0	7.64981	8.49806e-07	2.57374e-05	TRUE
LNC_010285	2.23434	0.0364741	5.86625	8.52272e-07	2.57713e-05	TRUE
LNC_012973	2.19739	0.0385533	5.90318	8.54076e-07	2.58055e-05	TRUE
LNC_013816	0.879211	0.00963832	6.21269	8.64926e-07	2.61127e-05	TRUE
LNC_004333	0.840895	0	7.97345	8.6803e-07	2.61858e-05	TRUE
LNC_004426	2.53473	0.0455926	5.78976	8.74358e-07	2.63389e-05	TRUE
LNC_010423	15.8281	0	12.2487	8.74479e-07	2.63389e-05	TRUE
LNC_007382	3.80558	0	10.1374	8.8011e-07	2.64877e-05	TRUE
LNC_012823	13.8879	0	11.969	8.84183e-07	2.65685e-05	TRUE
LNC_005805	0.713518	0	7.74015	8.89493e-07	2.66931e-05	TRUE
LNC_006336	0.937278	0	8.11998	8.90041e-07	2.66931e-05	TRUE
LNC_009625	0.985277	0	8.18095	8.91118e-07	2.66931e-05	TRUE
LNC_012652	3.14539	0.166732	4.3209	8.97716e-07	2.68488e-05	TRUE
LNC_000149	7.06945	0.368098	4.40924	9.33449e-07	2.78089e-05	TRUE
LNC_013618	2.52613	0.0455926	5.8003	9.52237e-07	2.83027e-05	TRUE
LNC_012026	0.821619	0	7.9411	9.5427e-07	2.83411e-05	TRUE
LNC_001263	0.686444	0	7.67743	9.90317e-07	2.92981e-05	TRUE
LNC_008379	0	19.539	-12.3247	1.00484e-06	2.96998e-05	TRUE
LNC_008618	0.0385533	2.45299	-5.76639	1.02118e-06	3.01409e-05	TRUE
LNC_013513	2.15676	22.1729	-3.25161	1.02345e-06	3.01619e-05	TRUE
LNC_000441	18.6324	86.5775	-2.09229	1.05325e-06	3.09449e-05	TRUE
LNC_002929	2.89635	0.112541	4.75611	1.07223e-06	3.14197e-05	TRUE
LNC_011561	3.267	29.8574	-3.08094	1.1055e-06	3.21837e-05	TRUE
LNC_007845	14.0912	0	12.0361	1.11548e-06	3.2425e-05	TRUE
LNC_000264	0.841979	0	7.97553	1.11824e-06	3.24808e-05	TRUE
LNC_006267	7.37623	0.432447	4.21964	1.1232e-06	3.26e-05	TRUE
LNC_014024	12.6744	0	11.9043	1.15224e-06	3.33923e-05	TRUE
LNC_006266	7.08108	0.438967	4.11742	1.15318e-06	3.33943e-05	TRUE
LNC_011782	0	0.727359	-7.62689	1.17352e-06	3.38808e-05	TRUE
LNC_001666	1.23611	0.0182371	5.9407	1.17813e-06	3.39819e-05	TRUE
LNC_010894	0	0.758353	-7.67983	1.20021e-06	3.45215e-05	TRUE
LNC_008789	65.6595	15.2675	2.22713	1.2271e-06	3.51514e-05	TRUE
LNC_013503	2.75669	0.0857053	5.12953	1.24344e-06	3.55778e-05	TRUE
LNC_012127	0.670286	10.4126	-3.83863	1.27909e-06	3.6516e-05	TRUE
LNC_004878	2.27785	0.103423	4.55584	1.31453e-06	3.74228e-05	TRUE
LNC_007010	0	30.6584	-12.9349	1.34002e-06	3.80288e-05	TRUE
LNC_003319	0.787788	0	7.88408	1.39415e-06	3.9419e-05	TRUE
LNC_004864	10.2307	0.119061	6.46035	1.42813e-06	4.02904e-05	TRUE
LNC_011248	0.672366	0	7.639	1.42752e-06	4.02904e-05	TRUE
LNC_004989	0	13.6231	-11.8986	1.43454e-06	4.04283e-05	TRUE
LNC_011284	2.23098	0.0638297	5.13816	1.43513e-06	4.04283e-05	TRUE
LNC_012885	0	19.9331	-12.5061	1.46374e-06	4.11435e-05	TRUE
LNC_011916	0	0.828464	-7.86602	1.4744e-06	4.13523e-05	TRUE
LNC_001139	1.07094	0.0182371	5.69893	1.50043e-06	4.1964e-05	TRUE
LNC_011285	12.0374	0.745878	4.10724	1.51055e-06	4.22116e-05	TRUE
LNC_000923	5.33442	0.319386	4.18979	1.54445e-06	4.30647e-05	TRUE
LNC_010452	22.1732	0.0187569	10.0338	1.56239e-06	4.34702e-05	TRUE
LNC_006642	11.3868	0.837539	3.91115	1.6132e-06	4.4689e-05	TRUE
LNC_002535	0.0364741	1.99479	-5.5152	1.61771e-06	4.47817e-05	TRUE
LNC_011622	20.8974	95.0088	-2.05311	1.6487e-06	4.56064e-05	TRUE
LNC_004311	5.57858	0.364459	4.05141	1.67938e-06	4.64216e-05	TRUE
LNC_007629	12.93	1.18404	3.58083	1.69283e-06	4.67598e-05	TRUE
LNC_003537	10.3084	0.803946	3.81603	1.72135e-06	4.75133e-05	TRUE
LNC_002711	1.02771	0.0182371	5.65863	1.82317e-06	4.99281e-05	TRUE
LNC_009674	3.0774	26.933	-3.01478	1.8334e-06	5.01364e-05	TRUE
LNC_010852	0	0.722161	-7.62967	1.86862e-06	5.10267e-05	TRUE
LNC_012483	0.301669	5.89238	-4.17105	1.89524e-06	5.16801e-05	TRUE
LNC_000428	0	0.66197	-7.4958	1.93035e-06	5.2488e-05	TRUE
LNC_012047	0	0.769551	-7.70363	1.98206e-06	5.38559e-05	TRUE
LNC_009050	6.45879	40.332	-2.52429	1.98739e-06	5.39242e-05	TRUE
LNC_009203	7.41407	0.54631	3.8719	2.00017e-06	5.42326e-05	TRUE
LNC_014848	5.80864	0.11958	5.71441	2.0507e-06	5.54456e-05	TRUE
LNC_010464	1.01155	0.0182371	5.63268	2.10518e-06	5.68384e-05	TRUE
LNC_002594	6.01467	0.182371	5.08387	2.11606e-06	5.69823e-05	TRUE
LNC_009758	1.06546	0.0192766	5.72335	2.15334e-06	5.79347e-05	TRUE
LNC_001258	1.75346	0.0547112	5.00787	2.15728e-06	5.79997e-05	TRUE
LNC_006908	0.0385533	1.91376	-5.43024	2.16165e-06	5.80765e-05	TRUE
LNC_009984	1.61645	0	8.87285	2.17762e-06	5.84646e-05	TRUE
LNC_001097	0.665608	0	7.63458	2.18881e-06	5.87124e-05	TRUE
LNC_011136	3.35479	0.214404	4.07922	2.20226e-06	5.9002e-05	TRUE
LNC_011085	0.094304	2.34673	-4.47689	2.20491e-06	5.90317e-05	TRUE
LNC_006339	0.596299	0	7.48379	2.23368e-06	5.97185e-05	TRUE
LNC_003157	1.18584	0.0182371	5.87947	2.24753e-06	6.00469e-05	TRUE
LNC_014803	0	0.673167	-7.51858	2.28506e-06	6.08375e-05	TRUE
LNC_000198	0.00963832	0.826103	-5.90085	2.31032e-06	6.13821e-05	TRUE
LNC_011122	1.86908	0	9.18747	2.32136e-06	6.15899e-05	TRUE
LNC_009805	0.504594	8.66593	-3.99455	2.34928e-06	6.22015e-05	TRUE
LNC_014194	9.10194	0	11.3596	2.38174e-06	6.29167e-05	TRUE
LNC_000388	12.6839	0.155015	6.34138	2.42495e-06	6.39399e-05	TRUE
LNC_003494	0	0.679167	-7.53017	2.43872e-06	6.42147e-05	TRUE
LNC_014718	0.140416	3.28249	-4.39423	2.44448e-06	6.43222e-05	TRUE
LNC_014496	0.806263	0	7.94325	2.4856e-06	6.52696e-05	TRUE
LNC_008305	0	13.2675	-11.913	2.49485e-06	6.54676e-05	TRUE
LNC_000771	0.0192766	1.15513	-5.55576	2.59731e-06	6.7509e-05	TRUE
LNC_011603	1.00191	0.0182371	5.59281	2.64909e-06	6.87148e-05	TRUE
LNC_015283	0.00963832	0.809426	-5.84653	2.69494e-06	6.96215e-05	TRUE
LNC_004738	0.64945	0	7.6105	2.71755e-06	7.00637e-05	TRUE
LNC_005696	8.69751	0	11.3556	2.73225e-06	7.03954e-05	TRUE
LNC_013406	2.39474	0	9.55066	2.79463e-06	7.18095e-05	TRUE
LNC_012300	0	9.51974	-11.4073	2.82463e-06	7.25316e-05	TRUE
LNC_008544	8.50493	0	11.3295	2.84358e-06	7.28756e-05	TRUE
LNC_009944	0.325906	12.8687	-5.17264	2.84563e-06	7.28756e-05	TRUE
LNC_000437	0.198246	3.8486	-4.11096	2.8602e-06	7.31997e-05	TRUE
LNC_014960	3.30244	0.0638297	5.65828	2.90635e-06	7.4232e-05	TRUE
LNC_013430	1.26399	0.0273556	5.4625	2.93719e-06	7.49199e-05	TRUE
LNC_005446	0.123739	2.58929	-4.23242	2.94077e-06	7.49612e-05	TRUE
LNC_011678	0	0.630456	-7.45042	2.94597e-06	7.4994e-05	TRUE
LNC_000464	8.38483	0	11.3095	2.957e-06	7.52248e-05	TRUE
LNC_009249	2.56771	0	9.65307	3.01163e-06	7.64841e-05	TRUE
LNC_009342	0	0.727879	-7.61864	3.01249e-06	7.64841e-05	TRUE
LNC_005249	1.25251	0.0364741	5.06741	3.01726e-06	7.65546e-05	TRUE
LNC_002361	11.7262	0	11.8342	3.06742e-06	7.77241e-05	TRUE
LNC_005176	3.33423	0.111502	4.94846	3.08373e-06	7.80858e-05	TRUE
LNC_000614	0.323545	5.59299	-3.96816	3.11389e-06	7.8731e-05	TRUE
LNC_004087	39.5419	230.486	-2.44784	3.11337e-06	7.8731e-05	TRUE
LNC_006627	13.2249	1.00455	3.81706	3.11743e-06	7.8731e-05	TRUE
LNC_006268	4.08267	0.249319	4.10235	3.16415e-06	7.97533e-05	TRUE
LNC_012268	0.867493	0	7.98587	3.17828e-06	8.00042e-05	TRUE
LNC_009630	9.89616	0.689607	3.93489	3.19918e-06	8.04773e-05	TRUE
LNC_010077	8.08203	0	11.2665	3.33366e-06	8.35311e-05	TRUE
LNC_011934	2.04162	20.0732	-3.17194	3.48273e-06	8.66994e-05	TRUE
LNC_000577	0.410809	7.18481	-3.99278	3.5711e-06	8.86113e-05	TRUE
LNC_005815	0.610095	0	7.51489	3.63475e-06	8.98996e-05	TRUE
LNC_013828	7.32104	0.557508	3.84665	3.66905e-06	9.05726e-05	TRUE
LNC_009204	2.60976	0.166213	4.04795	3.70509e-06	9.14034e-05	TRUE
LNC_001305	0.642931	0	7.56705	3.72141e-06	9.1688e-05	TRUE
LNC_009183	68.1684	0.857291	6.53853	3.71906e-06	9.1688e-05	TRUE
LNC_008271	0.604378	9.33897	-3.82844	3.74778e-06	9.21007e-05	TRUE
LNC_004615	0.548627	0	7.35778	3.83484e-06	9.38789e-05	TRUE
LNC_013753	1.3033	0.0273556	5.46949	3.83392e-06	9.38789e-05	TRUE
LNC_008711	46.0028	10.4827	2.24729	3.94622e-06	9.63592e-05	TRUE
LNC_005132	0	0.645812	-7.44674	3.97991e-06	9.69964e-05	TRUE
LNC_003558	0.600457	0	7.5004	4.14685e-06	0.000100553	TRUE
LNC_001311	7.14387	0	11.0103	4.16375e-06	0.000100835	TRUE
LNC_000444	0.614536	0	7.53902	4.19417e-06	0.000101508	TRUE
LNC_011578	1.16864	0.0364741	4.95867	4.21826e-06	0.000101962	TRUE
LNC_000718	6.43468	0	10.8596	4.27123e-06	0.000103047	TRUE
LNC_003450	0.0567903	1.43624	-4.47162	4.27994e-06	0.000103193	TRUE
LNC_014849	0.910725	0.0192766	5.49585	4.29415e-06	0.00010347	TRUE
LNC_011287	2.4631	0.0547112	5.45208	4.37668e-06	0.000105326	TRUE
LNC_012516	0.538469	0	7.32764	4.46208e-06	0.000107247	TRUE
LNC_006179	0.810465	0	7.91666	4.52057e-06	0.000108381	TRUE
LNC_001395	25.8972	4.06669	2.78425	4.64896e-06	0.000111042	TRUE
LNC_002814	4.26055	0.306629	3.89391	4.67472e-06	0.000111588	TRUE
LNC_011124	2.36403	0.102383	4.62908	4.78691e-06	0.000114123	TRUE
LNC_012502	2.49249	0.0547112	5.52846	4.91963e-06	0.000117142	TRUE
LNC_010873	2.78381	23.2209	-2.94507	4.9335e-06	0.000117399	TRUE
LNC_010755	3.28359	0.0937843	5.21198	4.97422e-06	0.000118221	TRUE
LNC_011521	6.35952	0	10.9247	4.98426e-06	0.000118386	TRUE
LNC_010390	0.216483	3.47011	-3.86563	5.10102e-06	0.00012086	TRUE
LNC_015262	0	6.99391	-10.9707	5.11059e-06	0.000121012	TRUE
LNC_006909	0	0.584863	-7.33886	5.15222e-06	0.000121847	TRUE
LNC_002563	0	0.636975	-7.48266	5.21076e-06	0.000122852	TRUE
LNC_006536	6.33359	0.453045	3.90123	5.23395e-06	0.000123323	TRUE
LNC_002182	0.590061	0	7.44893	5.24913e-06	0.000123551	TRUE
LNC_012667	0.00963832	0.741957	-5.74938	5.25009e-06	0.000123551	TRUE
LNC_010882	4.67873	31.895	-2.6383	5.3004e-06	0.000124582	TRUE
LNC_002357	0	9.60181	-11.4477	5.52784e-06	0.000129451	TRUE
LNC_003296	0.0364741	1.56962	-5.17315	5.53674e-06	0.000129581	TRUE
LNC_003550	0.0562706	1.63345	-4.66673	5.65461e-06	0.000132017	TRUE
LNC_010386	0.0375137	1.19004	-4.74832	5.65144e-06	0.000132017	TRUE
LNC_012240	0.540548	0	7.33041	5.73503e-06	0.000133813	TRUE
LNC_015119	1.98535	0.0455926	5.39397	5.82572e-06	0.000135516	TRUE
LNC_010927	6.97482	0.35794	4.42714	5.85139e-06	0.000136031	TRUE
LNC_003815	0	0.592422	-7.34953	5.85797e-06	0.000136101	TRUE
LNC_009656	0	0.567666	-7.28809	5.8909e-06	0.000136783	TRUE
LNC_009298	0.551226	0	7.38034	5.97812e-06	0.00013864	TRUE
LNC_015574	0.563225	0	7.39742	5.99045e-06	0.000138842	TRUE
LNC_008346	1.35565	0.028915	5.58738	6.03584e-06	0.000139725	TRUE
LNC_003549	1.20252	13.3382	-3.35345	6.09892e-06	0.000141082	TRUE
LNC_014472	1.08554	12.4037	-3.40201	6.10327e-06	0.000141082	TRUE
LNC_014683	0.510593	0	7.25538	6.15388e-06	0.000141943	TRUE
LNC_000429	0.279274	10.5064	-5.10301	6.26605e-06	0.000144348	TRUE
LNC_010690	0	0.645054	-7.48035	6.31222e-06	0.000145071	TRUE
LNC_000939	0.58666	9.63573	-3.88672	6.32522e-06	0.000145203	TRUE
LNC_007285	11.1682	0.978519	3.5996	6.32931e-06	0.000145203	TRUE
LNC_001396	0.527271	0	7.29437	6.36589e-06	0.000145857	TRUE
LNC_011601	42.9646	9.65759	2.2756	6.3623e-06	0.000145857	TRUE
LNC_014816	4.9014	0.355341	3.89722	6.48175e-06	0.000148167	TRUE
LNC_014500	2.39715	0.0937843	4.74861	6.60717e-06	0.000150854	TRUE
LNC_009023	0	1.46247	-8.57406	6.62587e-06	0.000151012	TRUE
LNC_005154	3.12351	0.194608	4.06723	6.69254e-06	0.00015244	TRUE
LNC_014859	2.93917	0	9.8303	6.70727e-06	0.000152594	TRUE
LNC_001985	0.850014	0	7.96019	6.75842e-06	0.000153667	TRUE
LNC_000739	7.66264	0	11.219	6.77217e-06	0.000153888	TRUE
LNC_007619	0.938882	11.2153	-3.46382	6.79868e-06	0.000154308	TRUE
LNC_012118	0.511633	0	7.26455	6.88691e-06	0.000156217	TRUE
LNC_011423	0.648649	0	7.58405	6.99139e-06	0.000158275	TRUE
LNC_004133	0.264675	3.98434	-3.76465	7.09478e-06	0.000160379	TRUE
LNC_006228	0.59162	0	7.44633	7.19524e-06	0.000162538	TRUE
LNC_010248	0.531949	0	7.3291	7.37308e-06	0.000165579	TRUE
LNC_003951	1.37341	0.0455926	4.89782	7.47887e-06	0.000167856	TRUE
LNC_014717	0.0922249	2.75314	-4.73874	7.51705e-06	0.000168417	TRUE
LNC_003349	0.625214	0	7.52348	7.7802e-06	0.000173906	TRUE
LNC_011012	0.739596	0	7.75764	7.82841e-06	0.00017478	TRUE
LNC_012503	4.04416	0.150055	4.85034	7.92547e-06	0.000176433	TRUE
LNC_004565	0.0562706	1.64696	-4.67105	8.01699e-06	0.00017816	TRUE
LNC_005929	0	0.788872	-7.81415	8.06533e-06	0.000178819	TRUE
LNC_013130	1.27958	0.0375137	5.08753	8.09477e-06	0.000179287	TRUE
LNC_010125	0.0182371	0.898012	-5.25278	8.12758e-06	0.000179887	TRUE
LNC_005175	2.09628	0.0820668	4.70275	8.25785e-06	0.000182348	TRUE
LNC_013227	1.01127	0	8.20249	8.59651e-06	0.000189064	TRUE
LNC_004793	11.5449	0.904531	3.7768	8.60884e-06	0.000189118	TRUE
LNC_003816	0.028915	1.20776	-5.12976	8.62311e-06	0.000189323	TRUE
LNC_006280	2.13473	0	9.29126	8.64207e-06	0.000189631	TRUE
LNC_001351	0.52335	0	7.30422	8.66572e-06	0.000189936	TRUE
LNC_010931	0.542627	0	7.33743	8.66592e-06	0.000189936	TRUE
LNC_000393	0	0.589823	-7.35903	8.76922e-06	0.000191871	TRUE
LNC_008083	0.152134	2.98815	-4.16403	8.76865e-06	0.000191871	TRUE
LNC_001428	0.0187569	1.7002	-6.18333	8.80789e-06	0.000192497	TRUE
LNC_010725	0	0.65597	-7.45913	8.86511e-06	0.000193527	TRUE
LNC_001658	1.12905	12.2141	-3.31634	8.94977e-06	0.000195264	TRUE
LNC_012194	0.208405	3.3888	-3.89629	9.02945e-06	0.00019689	TRUE
LNC_006618	0.0192766	0.95504	-5.29314	9.0757e-06	0.000197659	TRUE
LNC_014745	0.492356	0	7.20901	9.07824e-06	0.000197659	TRUE
LNC_005041	1.58597	20.723	-3.55054	9.17249e-06	0.000199103	TRUE
LNC_013428	9.65033	0.946204	3.46447	9.32084e-06	0.00020198	TRUE
LNC_001082	0	0.552028	-7.22769	9.4647e-06	0.000204865	TRUE
LNC_009172	0.0187569	0.858137	-5.13101	9.49518e-06	0.000205409	TRUE
LNC_001160	0.561384	7.34086	-3.58433	9.76768e-06	0.000210709	TRUE
LNC_001758	13.033	1.51567	3.23645	9.95936e-06	0.000214482	TRUE
LNC_002739	3.72737	0.257918	3.92306	9.95452e-06	0.000214482	TRUE
LNC_012673	0.168292	2.77894	-3.89939	1.01074e-05	0.000217426	TRUE
LNC_007589	1.84049	17.1657	-3.09413	1.01588e-05	0.000218409	TRUE
LNC_006365	4.36591	0.254517	4.2387	1.02678e-05	0.000220629	TRUE
LNC_013452	0.504074	0	7.23668	1.04158e-05	0.000223057	TRUE
LNC_001826	0	0.695563	-7.53534	1.04967e-05	0.000224665	TRUE
LNC_006279	4.3758	0	10.3519	1.05488e-05	0.000225653	TRUE
LNC_009925	0.0192766	2.81277	-6.87995	1.07317e-05	0.000228682	TRUE
LNC_000578	0.0867449	2.43272	-4.61905	1.08662e-05	0.000231274	TRUE
LNC_012909	4.08412	0	10.2533	1.10102e-05	0.000233826	TRUE
LNC_014749	0	3.20424	-9.77638	1.10943e-05	0.000235091	TRUE
LNC_011877	2.50922	38.5221	-3.85096	1.1173e-05	0.000236496	TRUE
LNC_012463	0.286031	10.0428	-5.00561	1.11685e-05	0.000236496	TRUE
LNC_005799	4.94204	0.214924	4.66235	1.13761e-05	0.000240134	TRUE
LNC_001821	0.494435	0	7.21662	1.14908e-05	0.000242286	TRUE
LNC_004743	4.82846	0.330346	3.95461	1.15496e-05	0.000243259	TRUE
LNC_003843	0	0.645812	-7.43765	1.17245e-05	0.000246672	TRUE
LNC_010778	5.18248	0.29855	4.2133	1.20789e-05	0.000253155	TRUE
LNC_011729	2.4967	0.101863	4.65206	1.20769e-05	0.000253155	TRUE
LNC_008275	0	0.536672	-7.22835	1.2254e-05	0.000256263	TRUE
LNC_006281	0.489237	0	7.18492	1.2289e-05	0.000256857	TRUE
LNC_011783	0.302709	4.27141	-3.66488	1.26529e-05	0.000263885	TRUE
LNC_007429	0	4.07175	-10.1047	1.28192e-05	0.000267064	TRUE
LNC_004904	0	0.529632	-7.17836	1.29999e-05	0.000269948	TRUE
LNC_010141	2.37423	0.109422	4.489	1.31606e-05	0.00027284	TRUE
LNC_004495	3.04041	0.261556	3.65385	1.33039e-05	0.000275663	TRUE
LNC_006328	0.837776	0.0182371	5.36416	1.34172e-05	0.000277512	TRUE
LNC_013805	0.528311	6.28316	-3.44392	1.35211e-05	0.000279257	TRUE
LNC_009982	3.49965	0	9.98169	1.3791e-05	0.000283912	TRUE
LNC_009402	0.523632	0	7.27878	1.39651e-05	0.000286879	TRUE
LNC_005313	0.202405	6.7544	-4.91944	1.43343e-05	0.000293527	TRUE
LNC_011510	21.2621	0	12.7124	1.43347e-05	0.000293527	TRUE
LNC_006836	0.884127	0	8.03102	1.435e-05	0.000293685	TRUE
LNC_015622	3.61394	27.5509	-2.80204	1.44959e-05	0.000296354	TRUE
LNC_001443	2.70406	0.203207	3.82271	1.45894e-05	0.000298107	TRUE
LNC_015532	0.870612	9.53494	-3.33222	1.48425e-05	0.000303116	TRUE
LNC_002064	5.76838	0.118541	5.69394	1.48911e-05	0.000303947	TRUE
LNC_006870	0.563745	0	7.37371	1.49905e-05	0.000305651	TRUE
LNC_000742	9.51243	0.989197	3.37464	1.49996e-05	0.000305673	TRUE
LNC_004211	0.237082	16.4694	-6.00846	1.51668e-05	0.000308587	TRUE
LNC_007261	0	3.62917	-10.0221	1.5313e-05	0.000311066	TRUE
LNC_002159	17.1663	2.47047	2.91728	1.54678e-05	0.000314045	TRUE
LNC_013229	1.56089	0	8.89086	1.55275e-05	0.00031509	TRUE
LNC_002961	56.75	1.89665	4.99083	1.59911e-05	0.000323811	TRUE
LNC_001759	1.51798	0.0927447	4.10392	1.61055e-05	0.000325784	TRUE
LNC_002663	2.69626	0.124259	4.5882	1.62653e-05	0.000328496	TRUE
LNC_003066	2.92371	22.1067	-2.80923	1.68051e-05	0.000338196	TRUE
LNC_008300	0.633011	0	7.58454	1.71596e-05	0.000344378	TRUE
LNC_011924	0.0557508	1.40133	-4.43289	1.73991e-05	0.000348636	TRUE
LNC_001390	6.09191	0.00911853	9.0164	1.75298e-05	0.000351072	TRUE
LNC_012061	0.199806	4.56013	-4.3391	1.7549e-05	0.000351274	TRUE
LNC_009248	1.60445	0.12114	3.8213	1.76541e-05	0.000353007	TRUE
LNC_005544	0.46604	26.5045	-5.63126	1.76962e-05	0.000353482	TRUE
LNC_006314	0	16.4235	-12.2397	1.76945e-05	0.000353482	TRUE
LNC_008924	1.82825	15.9975	-2.99767	1.77512e-05	0.000354395	TRUE
LNC_000604	0.476198	0	7.15957	1.80825e-05	0.000360259	TRUE
LNC_001448	2.79741	0	9.6592	1.81034e-05	0.000360462	TRUE
LNC_002963	9.4442	1.06082	3.27546	1.81116e-05	0.000360462	TRUE
LNC_001268	2.46702	0.149015	4.12287	1.83328e-05	0.000364487	TRUE
LNC_005467	0	0.518434	-7.1795	1.83973e-05	0.000365389	TRUE
LNC_009895	0.462922	0	7.10432	1.84608e-05	0.000366161	TRUE
LNC_002805	8.70428	0.943605	3.31235	1.9e-05	0.000375221	TRUE
LNC_004473	9.70264	1.11917	3.24602	1.90915e-05	0.000376834	TRUE
LNC_009945	0.327703	23.483	-6.069	1.91105e-05	0.000376892	TRUE
LNC_014951	0	0.516355	-7.17577	1.92948e-05	0.000379672	TRUE
LNC_004332	1.36269	0.0364741	5.15076	1.94077e-05	0.000381698	TRUE
LNC_007146	5.23251	31.2484	-2.45578	1.97621e-05	0.00038807	TRUE
LNC_000530	0.028915	3.18808	-6.52389	1.98739e-05	0.000389269	TRUE
LNC_012190	0.0192766	0.834702	-5.13251	2.01457e-05	0.000393586	TRUE
LNC_005952	2.94374	0.250878	3.6353	2.03158e-05	0.000396101	TRUE
LNC_000860	0	0.864092	-7.83809	2.05565e-05	0.000400386	TRUE
LNC_012841	16.2979	0.0466322	8.56062	2.08024e-05	0.000404971	TRUE
LNC_005893	0.133897	2.25531	-3.91257	2.09349e-05	0.000407342	TRUE
LNC_009885	0.47752	0	7.15145	2.11145e-05	0.000410629	TRUE
LNC_003761	0	3.20294	-9.70896	2.12606e-05	0.00041305	TRUE
LNC_005890	0.141456	2.08598	-3.72995	2.12784e-05	0.000413188	TRUE
LNC_011883	10.4725	0.202405	5.88036	2.13886e-05	0.000415116	TRUE
LNC_010245	0.504074	0	7.22309	2.1482e-05	0.000416609	TRUE
LNC_015554	1.50414	0.111502	3.83461	2.17075e-05	0.000420241	TRUE
LNC_000235	1.31482	0	8.62528	2.1902e-05	0.000423792	TRUE
LNC_011621	2.59005	0	9.60039	2.23289e-05	0.000430748	TRUE
LNC_011989	0.455362	0	7.08308	2.24343e-05	0.000432376	TRUE
LNC_001906	0	0.554389	-7.24939	2.31832e-05	0.000446105	TRUE
LNC_005684	0.0932645	1.71996	-4.04828	2.32846e-05	0.00044757	TRUE
LNC_011218	0.028915	1.38357	-5.30954	2.32944e-05	0.00044757	TRUE
LNC_002938	0	0.585383	-7.35302	2.36049e-05	0.000452628	TRUE
LNC_013583	0.0192766	0.771392	-4.97582	2.36865e-05	0.000453738	TRUE
LNC_010243	1.53438	0.0455926	5.01286	2.37193e-05	0.00045414	TRUE
LNC_005435	0.745314	8.82941	-3.44924	2.40292e-05	0.000459844	TRUE
LNC_012669	0	0.59918	-7.36085	2.4119e-05	0.000461102	TRUE
LNC_012291	0	2.88147	-9.59737	2.43716e-05	0.000465234	TRUE
LNC_005316	1.03238	10.2571	-3.19071	2.47736e-05	0.000471956	TRUE
LNC_006312	20.3565	2.44647	3.19784	2.49256e-05	0.000474391	TRUE
LNC_010732	2.17566	0	9.3003	2.49607e-05	0.000474824	TRUE
LNC_008603	1.01911	10.0744	-3.18037	2.52984e-05	0.000481008	TRUE
LNC_014412	1.10429	0.0385533	4.8982	2.53682e-05	0.000481858	TRUE
LNC_002518	3.37405	0.00911853	8.106	2.5632e-05	0.000486145	TRUE
LNC_009672	0.752353	0.0192766	5.22538	2.57942e-05	0.000488497	TRUE
LNC_001747	5.5371	0.494198	3.58441	2.58783e-05	0.000489604	TRUE
LNC_000151	3.26048	0.250359	3.8278	2.6909e-05	0.000507352	TRUE
LNC_013830	1.19704	0	8.43872	2.69247e-05	0.000507397	TRUE
LNC_006182	0.437645	0	7.03985	2.70672e-05	0.000509831	TRUE
LNC_009247	0.426447	0	6.99656	2.80895e-05	0.000527016	TRUE
LNC_007798	4.99718	38.4831	-2.79941	2.81571e-05	0.000528025	TRUE
LNC_006877	0.00963832	0.645054	-5.55824	2.82726e-05	0.000529932	TRUE
LNC_010891	4.06963	33.6066	-2.97477	2.84053e-05	0.000532158	TRUE
LNC_013432	1.18168	0.0385533	4.99014	2.84272e-05	0.000532308	TRUE
LNC_002754	1.6232	0.0638297	4.66246	2.84738e-05	0.000532921	TRUE
LNC_013179	3.34799	0.263635	3.8043	2.88995e-05	0.000539704	TRUE
LNC_006537	0.623892	0	7.57405	2.8922e-05	0.000539727	TRUE
LNC_002519	3.63313	0.0182371	7.44901	2.90306e-05	0.000541227	TRUE
LNC_007337	2.36932	0	9.50221	2.90908e-05	0.000542085	TRUE
LNC_008257	0.0182371	1.22	-5.70691	3.05647e-05	0.00056652	TRUE
LNC_000793	0.900804	0	8.13359	3.07772e-05	0.000569355	TRUE
LNC_011925	0	0.463723	-6.99464	3.09751e-05	0.000572464	TRUE
LNC_012128	0.439204	6.44989	-3.76429	3.12675e-05	0.000577311	TRUE
LNC_015313	0.929482	0.028915	5.04412	3.13857e-05	0.000579214	TRUE
LNC_014186	0.0369939	0.96496	-4.45814	3.17786e-05	0.000584232	TRUE
LNC_011623	19.8319	86.9925	-2.0366	3.20877e-05	0.000589049	TRUE
LNC_008538	0.12166	2.49187	-4.22813	3.27724e-05	0.000599607	TRUE
LNC_011781	0	0.47648	-7.01385	3.27491e-05	0.000599607	TRUE
LNC_001754	0.123219	2.63852	-4.29612	3.28501e-05	0.000600454	TRUE
LNC_010939	2.97824	0	9.77198	3.30285e-05	0.000602853	TRUE
LNC_005438	0.055231	1.3401	-4.39873	3.31276e-05	0.000604374	TRUE
LNC_011282	6.90187	0.329025	4.53798	3.32482e-05	0.000605997	TRUE
LNC_003382	0.0953436	1.5399	-3.82932	3.44551e-05	0.000626207	TRUE
LNC_005408	1.75143	15.3711	-3.01992	3.48966e-05	0.000633629	TRUE
LNC_005434	0.424888	4.84876	-3.39304	3.50888e-05	0.000636818	TRUE
LNC_002806	0.811743	0.0375137	4.43725	3.51392e-05	0.00063743	TRUE
LNC_007420	1.62476	0.139377	3.6282	3.55468e-05	0.000644282	TRUE
LNC_011585	1.25931	0.0385533	5.10382	3.57375e-05	0.000647364	TRUE
LNC_008007	0.589541	0.00911853	5.62296	3.58852e-05	0.000649732	TRUE
LNC_005441	0.467882	0	7.13012	3.63005e-05	0.000656631	TRUE
LNC_009436	2.00618	0	9.18032	3.6293e-05	0.000656631	TRUE
LNC_004652	0.122699	1.8205	-3.74235	3.65811e-05	0.000661063	TRUE
LNC_010930	1.8738	0.139897	3.82351	3.66146e-05	0.000661063	TRUE
LNC_001304	3.55379	0.280833	3.79029	3.68038e-05	0.000663542	TRUE
LNC_010859	0	0.516355	-7.19002	3.72233e-05	0.000669844	TRUE
LNC_012347	2.70774	20.6062	-2.78921	3.73834e-05	0.000671779	TRUE
LNC_011247	0.791664	0.0182371	5.25342	3.74163e-05	0.000672054	TRUE
LNC_001966	47.0945	0.68389	6.21699	3.76154e-05	0.000674548	TRUE
LNC_002099	1.47603	0.130778	3.59653	3.76302e-05	0.000674548	TRUE
LNC_004694	0.444165	0	7.03846	3.76797e-05	0.000674888	TRUE
LNC_011215	8.7408	1.03111	3.22011	3.85148e-05	0.000687915	TRUE
LNC_012711	1.91816	0	9.11586	3.87924e-05	0.000691905	TRUE
LNC_012601	2.21818	0.18445	3.669	3.88507e-05	0.000692623	TRUE
LNC_002025	0	0.462164	-7.01744	3.8987e-05	0.00069473	TRUE
LNC_010268	0.486119	0	7.1859	3.92338e-05	0.000698802	TRUE
LNC_002027	0	0.488718	-7.0427	3.93524e-05	0.000700589	TRUE
LNC_005695	0.125298	5.61675	-5.36152	3.94111e-05	0.000701308	TRUE
LNC_008999	0.151614	3.34037	-4.337	3.96955e-05	0.000705059	TRUE
LNC_010055	2.09241	0.194608	3.50797	3.96791e-05	0.000705059	TRUE
LNC_000899	24.6483	1.13821	4.52098	3.97746e-05	0.000705931	TRUE
LNC_006126	0	2.1155	-9.23543	4.00968e-05	0.000710601	TRUE
LNC_014993	2.35	0	9.50809	4.08611e-05	0.000721747	TRUE
LNC_007522	3.05835	0	9.78866	4.09168e-05	0.000722398	TRUE
LNC_005272	28.8459	5.05352	2.61977	4.11945e-05	0.000726966	TRUE
LNC_000799	1.42732	0.0729482	4.30688	4.12914e-05	0.00072834	TRUE
LNC_001350	0.397013	0	6.8945	4.15639e-05	0.0007318	TRUE
LNC_014420	0.40873	0	6.94512	4.18157e-05	0.000735557	TRUE
LNC_008254	0.201365	3.22962	-3.84464	4.20576e-05	0.000739472	TRUE
LNC_014183	0.0466322	1.03687	-4.26875	4.24998e-05	0.000745879	TRUE
LNC_010284	1.62816	0.0937843	4.19195	4.27962e-05	0.000750393	TRUE
LNC_007284	14.5482	2.26102	2.81711	4.28852e-05	0.000751266	TRUE
LNC_009054	2.46674	17.9566	-2.7338	4.33366e-05	0.000757856	TRUE
LNC_011194	0.398052	0	6.90051	4.33397e-05	0.000757856	TRUE
LNC_012936	0.405611	4.32876	-3.28739	4.34695e-05	0.000759765	TRUE
LNC_002106	0.208924	2.76666	-3.58438	4.38873e-05	0.000766367	TRUE
LNC_002992	0.233681	3.01678	-3.55423	4.42911e-05	0.000772715	TRUE
LNC_003034	2.10592	0	9.34346	4.47232e-05	0.000778479	TRUE
LNC_004581	0.234201	3.51173	-3.76889	4.48284e-05	0.000779604	TRUE
LNC_003440	0.397013	0	6.90007	4.49145e-05	0.000780393	TRUE
LNC_009589	1.64664	0.0820668	4.36125	4.4895e-05	0.000780393	TRUE
LNC_006175	2.09152	0	9.27897	4.49517e-05	0.000780394	TRUE
LNC_008393	1.8223	0	9.10104	4.49554e-05	0.000780394	TRUE
LNC_009057	0.674965	7.04463	-3.24153	4.50144e-05	0.000781065	TRUE
LNC_012508	0.553305	0.00911853	5.55739	4.51021e-05	0.000781878	TRUE
LNC_006634	3.09559	0.0364741	6.28537	4.55858e-05	0.000789193	TRUE
LNC_001316	0.429046	0	7.01995	4.59977e-05	0.000795604	TRUE
LNC_011528	0.398572	0	6.90214	4.61618e-05	0.000797003	TRUE
LNC_015110	0.635892	0.0192766	4.98315	4.61428e-05	0.000797003	TRUE
LNC_005409	0.445724	4.78568	-3.28204	4.62868e-05	0.000798511	TRUE
LNC_011796	3.79272	0.381657	3.42218	4.62908e-05	0.000798511	TRUE
LNC_010462	2.37919	0.233161	3.47513	4.68112e-05	0.000806761	TRUE
LNC_010994	0.388934	4.33212	-3.32943	4.689e-05	0.000807757	TRUE
LNC_007799	1.82948	23.9995	-3.55153	4.69746e-05	0.000808785	TRUE
LNC_012015	7.0892	0.727641	3.38942	4.71579e-05	0.000810548	TRUE
LNC_003780	0	0.41865	-6.84772	4.85592e-05	0.000832767	TRUE
LNC_011894	0.441566	0	7.02835	4.88481e-05	0.000836597	TRUE
LNC_012331	0.791144	0.0273556	4.76647	4.96435e-05	0.00084908	TRUE
LNC_014947	0.427487	0	6.98909	4.97872e-05	0.000851159	TRUE
LNC_004579	0.0562706	1.14001	-4.13667	4.99412e-05	0.000853031	TRUE
LNC_003547	0	0.426729	-6.87535	5.00374e-05	0.000854034	TRUE
LNC_005246	6.68469	0.565067	3.6991	5.04989e-05	0.000861021	TRUE
LNC_014831	1.13708	13.2879	-3.44981	5.04899e-05	0.000861021	TRUE
LNC_006943	2.2882	0	9.49213	5.09732e-05	0.000867949	TRUE
LNC_003677	0.386335	0	6.85416	5.29198e-05	0.000897505	TRUE
LNC_010062	0	1.94235	-9.0368	5.33247e-05	0.000903263	TRUE
LNC_015279	0.0573101	1.25331	-4.22646	5.33677e-05	0.000903263	TRUE
LNC_001852	0	2.29787	-9.38074	5.36158e-05	0.000905301	TRUE
LNC_006524	0.40873	0	6.95337	5.37702e-05	0.000906684	TRUE
LNC_012653	7.87203	0.994915	3.094	5.37462e-05	0.000906684	TRUE
LNC_002627	2.35708	0.0820668	4.89003	5.4762e-05	0.000921001	TRUE
LNC_013233	0	0.467882	-6.98122	5.51183e-05	0.000926587	TRUE
LNC_000944	0	1.9166	-8.98921	5.5494e-05	0.000932495	TRUE
LNC_001999	1.06938	0.0831063	3.72576	5.64805e-05	0.000946994	TRUE
LNC_002169	0.0385533	1.26299	-4.77148	5.70048e-05	0.000954948	TRUE
LNC_012998	0	2.18771	-9.17436	5.73186e-05	0.000959786	TRUE
LNC_011399	0.377216	0	6.81779	5.90704e-05	0.000986962	TRUE
LNC_015375	0.40925	0	6.93312	5.97602e-05	0.000996076	TRUE
LNC_000932	3.69709	0.200608	4.25507	5.98831e-05	0.000997497	TRUE
LNC_002737	1.43771	0.0455926	4.95329	6.03227e-05	0.00100351	TRUE
LNC_000343	0.976634	8.97918	-3.06618	6.03531e-05	0.00100358	TRUE
LNC_009293	1.2757	0.0648693	4.33661	6.0856e-05	0.00101063	TRUE
LNC_010880	0.190687	2.68591	-3.68371	6.13389e-05	0.0010182	TRUE
LNC_007242	5.64284	29.9967	-2.29641	6.20458e-05	0.00102905	TRUE
LNC_010875	1.10169	9.94575	-3.06091	6.21681e-05	0.00103037	TRUE
LNC_015626	0	0.514796	-7.15741	6.24245e-05	0.00103399	TRUE
LNC_011483	1.08606	9.66095	-3.02558	6.29821e-05	0.00104232	TRUE
LNC_009425	0.631213	0.0278754	4.45786	6.32488e-05	0.00104583	TRUE
LNC_008031	0	6.14405	-10.8176	6.37305e-05	0.00105334	TRUE
LNC_002733	0.0862251	1.53834	-3.95324	6.42885e-05	0.00106119	TRUE
LNC_001820	0.404572	0	6.92976	6.47115e-05	0.00106771	TRUE
LNC_013927	12.5177	0.592704	4.47646	6.47725e-05	0.00106826	TRUE
LNC_009353	2.95896	0.00911853	7.976	6.62383e-05	0.00108682	TRUE
LNC_011920	0.0182371	6.0226	-8.02408	6.64114e-05	0.00108873	TRUE
LNC_013034	1.83605	0.185489	3.39396	6.72289e-05	0.00110119	TRUE
LNC_002144	0.378776	0	6.83742	6.79276e-05	0.00111121	TRUE
LNC_005245	4.86587	0.118541	5.33776	6.80661e-05	0.001113	TRUE
LNC_009518	0.124778	5.14599	-5.21245	6.84342e-05	0.00111854	TRUE
LNC_012060	1.69634	0	9.02979	6.87463e-05	0.00112316	TRUE
LNC_004744	4.11022	25.5049	-2.51485	7.00892e-05	0.00114196	TRUE
LNC_009244	1.87044	0.109422	4.15178	7.00739e-05	0.00114196	TRUE
LNC_003998	0	1.68604	-8.80125	7.09399e-05	0.00115386	TRUE
LNC_014850	1.50183	0.103423	3.97517	7.1505e-05	0.00116031	TRUE
LNC_003949	1.52106	0.0455926	5.01292	7.21269e-05	0.00116694	TRUE
LNC_006816	6.79008	0.824024	3.13573	7.24662e-05	0.00117194	TRUE
LNC_011275	2.27473	0.216483	3.52813	7.31405e-05	0.00118185	TRUE
LNC_003141	23.5227	4.89175	2.38079	7.4287e-05	0.00119835	TRUE
LNC_006283	7.3192	34.981	-2.14076	7.47509e-05	0.00120455	TRUE
LNC_012960	9.27307	41.7191	-2.05317	7.50966e-05	0.00120899	TRUE
LNC_003551	0	0.411091	-6.81687	7.52894e-05	0.00121112	TRUE
LNC_011127	0.380335	0	6.84837	7.65089e-05	0.0012285	TRUE
LNC_005509	0.00963832	0.565587	-5.35763	7.68634e-05	0.00123316	TRUE
LNC_004423	0.485837	0	7.22319	7.71578e-05	0.00123737	TRUE
LNC_002095	1.11549	0.101863	3.5166	7.86818e-05	0.00125707	TRUE
LNC_012961	6.66256	33.4079	-2.21328	7.86643e-05	0.00125707	TRUE
LNC_010461	1.20824	0.103423	3.63681	7.91901e-05	0.00126414	TRUE
LNC_008255	2.25106	16.2722	-2.72482	8.00276e-05	0.00127644	TRUE
LNC_011933	1.58805	12.6354	-2.85872	8.09321e-05	0.0012898	TRUE
LNC_011795	10.8678	1.58498	2.90511	8.14079e-05	0.00129684	TRUE
LNC_002229	4.58858	0.552547	3.17971	8.25289e-05	0.00131251	TRUE
LNC_006644	0.378256	0	6.8387	8.3099e-05	0.00132103	TRUE
LNC_007117	0.0729482	2.19771	-4.72751	8.35862e-05	0.00132658	TRUE
LNC_005476	0.29411	3.01678	-3.21908	8.39594e-05	0.0013314	TRUE
LNC_006637	2.12004	0.123219	4.24429	8.45709e-05	0.00134054	TRUE
LNC_000616	0	1.50655	-8.69986	8.52169e-05	0.00134966	TRUE
LNC_005687	0	0.431927	-6.87068	8.65735e-05	0.00136892	TRUE
LNC_007954	0.0653891	1.18092	-3.97794	8.81032e-05	0.00139078	TRUE
LNC_009620	0.0562706	1.08062	-4.06005	8.82708e-05	0.00139227	TRUE
LNC_008602	0.367578	3.70974	-3.18759	8.8759e-05	0.00139882	TRUE
LNC_002813	2.25182	0.230562	3.36035	8.90021e-05	0.00140208	TRUE
LNC_008337	0.317827	4.38735	-3.67037	8.92484e-05	0.0014048	TRUE
LNC_004841	0.0466322	0.914927	-4.04665	8.97429e-05	0.00141142	TRUE
LNC_002621	0.147976	3.71559	-4.57334	9.10141e-05	0.00142907	TRUE
LNC_000443	1.06834	0.0364741	4.82186	9.16435e-05	0.00143719	TRUE
LNC_014054	2.32784	0.203726	3.61748	9.17319e-05	0.00143798	TRUE
LNC_009985	2.63252	0.0385533	6.12069	9.28978e-05	0.00145269	TRUE
LNC_007254	7.02905	0.934724	3.04418	9.35727e-05	0.00146146	TRUE
LNC_000938	0.0948238	1.87577	-4.13473	9.37074e-05	0.00146297	TRUE
LNC_004232	0	1.43908	-8.63904	9.38482e-05	0.00146338	TRUE
LNC_007718	9.31617	40.6917	-2.00151	9.39953e-05	0.00146507	TRUE
LNC_002908	0.35038	0	6.71719	9.47209e-05	0.00147578	TRUE
LNC_007255	5.9464	0.779471	3.03924	9.5091e-05	0.00148034	TRUE
LNC_007642	6.11096	30.6536	-2.20229	9.51906e-05	0.00148129	TRUE
LNC_002613	2.05617	14.8114	-2.72843	9.62048e-05	0.00149525	TRUE
LNC_005710	1.21131	0.0278754	5.36814	9.62517e-05	0.00149538	TRUE
LNC_014016	1.32545	0.0841459	4.02915	9.71868e-05	0.00150807	TRUE
LNC_011389	0.418368	0	6.99922	9.73151e-05	0.00150945	TRUE
LNC_000575	0.24176	3.04309	-3.51718	9.82868e-05	0.00152206	TRUE
LNC_004589	0.340222	4.51122	-3.61685	9.82623e-05	0.00152206	TRUE
LNC_003684	2.28834	0.186529	3.68759	9.89738e-05	0.00153146	TRUE
LNC_004215	5.17152	0.587982	3.25407	9.91826e-05	0.00153407	TRUE
LNC_000765	3.58715	0.436368	3.15195	0.000100361	0.00155042	TRUE
LNC_015479	0.461362	0.00911853	5.26571	0.000100943	0.00155815	TRUE
LNC_002696	0.537949	5.60598	-3.23297	0.000101168	0.00156099	TRUE
LNC_010075	2.00434	0.215444	3.33602	0.000101423	0.00156366	TRUE
LNC_012671	0.149535	2.5093	-3.94476	0.000101546	0.00156494	TRUE
LNC_011273	3.23029	0.351702	3.28769	0.000101986	0.00157108	TRUE
LNC_012884	39.0545	0	13.5904	0.000103627	0.0015938	TRUE
LNC_010069	1.0269	9.67423	-3.11752	0.000104741	0.001609	TRUE
LNC_005314	0.219602	2.59321	-3.41095	0.000105501	0.00161873	TRUE
LNC_009223	0.581225	0	7.41774	0.000105591	0.00161946	TRUE
LNC_001298	2.88247	0.307669	3.32789	0.000106034	0.00162495	TRUE
LNC_003059	0	0.405374	-6.82437	0.000107481	0.00164383	TRUE
LNC_001369	4.06703	0.461362	3.28836	0.000107718	0.00164681	TRUE
LNC_000307	1.19524	0	8.43556	0.0001083	0.00165449	TRUE
LNC_000143	1.82253	0.176891	3.45833	0.000108565	0.00165644	TRUE
LNC_012406	3.80963	0.432447	3.27695	0.000108731	0.00165832	TRUE
LNC_003632	7.21441	0.958961	3.02603	0.00010998	0.0016722	TRUE
LNC_015207	0	0.759111	-7.65903	0.00010999	0.0016722	TRUE
LNC_001295	0	0.42465	-6.90699	0.000110824	0.0016822	TRUE
LNC_005404	0.055231	1.21816	-4.24856	0.000111081	0.00168545	TRUE
LNC_010444	0.589779	0.0192766	4.88676	0.000111197	0.00168653	TRUE
LNC_006640	1.23063	0.12166	3.44893	0.000111297	0.00168738	TRUE
LNC_008180	3.62419	0.434289	3.15185	0.000112746	0.00170665	TRUE
LNC_005495	1.83605	13.0991	-2.71552	0.000114848	0.00173367	TRUE
LNC_001927	0	0.399374	-6.77113	0.000115625	0.00174402	TRUE
LNC_001984	1.17588	0	8.47393	0.000116054	0.00174911	TRUE
LNC_014767	0.00963832	0.503836	-5.18738	0.00011688	0.0017588	TRUE
LNC_008773	2.62663	0.0911853	4.91789	0.000117232	0.00176341	TRUE
LNC_004239	1.91448	0.187049	3.486	0.000117441	0.00176586	TRUE
LNC_007381	18.421	3.67615	2.44919	0.000117919	0.00177165	TRUE
LNC_004674	8.09111	35.6824	-2.02684	0.00011893	0.00178426	TRUE
LNC_007356	0	1.11166	-8.32944	0.00011896	0.00178426	TRUE
LNC_004216	0.028915	0.796668	-4.55945	0.000119111	0.00178537	TRUE
LNC_005324	1.04098	0.0755472	3.87951	0.000120823	0.00180961	TRUE
LNC_006661	0.0273556	16.7273	-8.8794	0.000120897	0.00181	TRUE
LNC_008748	1.04306	0.0187569	5.65197	0.000121421	0.00181643	TRUE
LNC_005411	0.233161	2.71723	-3.42184	0.000121497	0.00181686	TRUE
LNC_006732	3.18002	0.374617	3.21781	0.000121575	0.00181731	TRUE
LNC_011487	0.510593	0	7.22295	0.00012283	0.00183321	TRUE
LNC_004826	0.374097	0	6.80136	0.000125349	0.0018679	TRUE
LNC_000861	0	1.21276	-8.43226	0.000125461	0.00186812	TRUE
LNC_013723	0.362098	0	6.77429	0.000127813	0.00189797	TRUE
LNC_005233	0.495995	5.03392	-3.19229	0.000128022	0.00189961	TRUE
LNC_010238	0	1.55818	-8.80357	0.000128007	0.00189961	TRUE
LNC_010387	0.35638	5.26868	-3.77807	0.000128834	0.00190869	TRUE
LNC_010794	0.0674683	1.31378	-4.09297	0.000129967	0.00192325	TRUE
LNC_004428	1.67456	0.100304	4.10318	0.000130921	0.00193587	TRUE
LNC_013971	5.39721	0.736477	2.99794	0.000131877	0.00194775	TRUE
LNC_011300	1.32361	0	8.58165	0.000132005	0.00194814	TRUE
LNC_011163	32.9712	0.758873	5.5905	0.00013352	0.00196898	TRUE
LNC_001434	0.0364741	0.977717	-4.47574	0.000134673	0.00198369	TRUE
LNC_005599	0.835178	0.0364741	4.4953	0.000135016	0.00198799	TRUE
LNC_005809	2.24118	0.242799	3.30453	0.000135339	0.00199197	TRUE
LNC_012939	0	0.450966	-6.96299	0.000135828	0.00199687	TRUE
LNC_014026	0	0.407973	-6.8375	0.00013694	0.0020109	TRUE
LNC_011286	2.5738	0.326426	3.08577	0.000137639	0.00201873	TRUE
LNC_014821	0.330584	0	6.63019	0.000138588	0.00202965	TRUE
LNC_014996	0	38.987	-13.2749	0.0001394	0.00203998	TRUE
LNC_001042	5.93091	0.734116	3.16928	0.000140669	0.00205699	TRUE
LNC_014999	1.0853	0.0648693	4.08161	0.000142753	0.0020842	TRUE
LNC_005199	0	0.757358	-7.76318	0.000144818	0.00210927	TRUE
LNC_014562	0.231602	3.07721	-3.60151	0.000145015	0.00211086	TRUE
LNC_000750	0.748952	0.028915	4.6993	0.000145376	0.00211404	TRUE
LNC_004384	0.900329	7.70948	-2.97564	0.000145352	0.00211404	TRUE
LNC_005440	0.843256	0.0364741	4.45976	0.000148043	0.0021476	TRUE
LNC_001841	0.394933	0	6.90215	0.000148621	0.0021545	TRUE
LNC_005040	0.388934	3.60684	-3.06439	0.000150485	0.00217809	TRUE
LNC_005522	0.0375137	0.765674	-4.11321	0.000151029	0.00218349	TRUE
LNC_000341	0.028915	0.857379	-4.63623	0.00015324	0.00221378	TRUE
LNC_009198	0.850816	0.0364741	4.48463	0.00015348	0.00221557	TRUE
LNC_003693	0.35246	0	6.72141	0.000154058	0.00222211	TRUE
LNC_012881	0	32.6352	-13.1226	0.000154107	0.00222211	TRUE
LNC_008545	0.132857	1.43076	-3.27	0.000154928	0.00223226	TRUE
LNC_004223	0.900567	7.55551	-2.95188	0.000155088	0.00223374	TRUE
LNC_015600	2.78089	0.355341	3.09347	0.000156835	0.00225719	TRUE
LNC_007872	0.225082	2.48634	-3.32652	0.000157776	0.00226819	TRUE
LNC_010995	0.899809	9.24722	-3.22728	0.000157932	0.00226958	TRUE
LNC_006695	0.143015	1.85617	-3.55727	0.00015938	0.00228782	TRUE
LNC_013635	0.342821	0	6.6892	0.000161421	0.00231105	TRUE
LNC_009115	4.3906	0.232641	4.30637	0.000163091	0.00233321	TRUE
LNC_004155	7.30646	45.3272	-2.49738	0.000165526	0.00236539	TRUE
LNC_014564	1.60605	12.5728	-2.88015	0.000166838	0.00238237	TRUE
LNC_000369	16.416	0.632817	4.73901	0.000167973	0.00239768	TRUE
LNC_010785	39.5913	2.18127	4.27561	0.000169721	0.00241902	TRUE
LNC_003912	0.702602	6.18229	-3.01483	0.000171015	0.00243476	TRUE
LNC_001753	1.35465	10.4467	-2.8226	0.000171235	0.00243698	TRUE
LNC_008724	0.0755472	1.32214	-3.94317	0.000172863	0.00245468	TRUE
LNC_000755	0.651292	0	7.56681	0.000173273	0.00245959	TRUE
LNC_004135	0.326945	3.29893	-3.21349	0.000175152	0.00248258	TRUE
LNC_010763	0.0187569	4.18952	-7.4202	0.000175378	0.00248396	TRUE
LNC_007489	3.87478	0.499158	3.05981	0.000176123	0.00249357	TRUE
LNC_004933	0	0.424368	-6.82697	0.000176502	0.0024971	TRUE
LNC_011022	8.48075	0	11.2578	0.000177296	0.0025074	TRUE
LNC_008834	0.170891	1.75251	-3.20478	0.000177391	0.00250783	TRUE
LNC_002533	0.302709	2.90632	-3.11074	0.000178867	0.00252683	TRUE
LNC_012234	0.0192766	0.631495	-4.70258	0.000179323	0.00253234	TRUE
LNC_015466	0.332663	3.13532	-3.11166	0.000179624	0.00253497	TRUE
LNC_000150	1.42056	0.137818	3.43132	0.00018017	0.00254054	TRUE
LNC_002311	0	0.390255	-6.76793	0.000180154	0.00254054	TRUE
LNC_003678	0.735156	0.0466322	4.01261	0.000181361	0.00255265	TRUE
LNC_009794	0.028915	0.753155	-4.44701	0.000182336	0.00256448	TRUE
LNC_000170	0.286551	2.8808	-3.17774	0.000183377	0.0025745	TRUE
LNC_004812	2.51654	16.1641	-2.57357	0.00018325	0.0025745	TRUE
LNC_001191	4.53718	0.145896	5.03646	0.000183907	0.002579	TRUE
LNC_002362	7.97037	0	11.1681	0.000183851	0.002579	TRUE
LNC_012446	0.391013	0	6.90678	0.000185576	0.00260051	TRUE
LNC_013398	0.189128	1.98411	-3.27178	0.000187147	0.00262061	TRUE
LNC_007978	18.8474	3.98722	2.35863	0.000187756	0.00262727	TRUE
LNC_011921	1.1934	10.1663	-2.95254	0.000188515	0.00263687	TRUE
LNC_011927	0.0567903	1.12701	-4.11917	0.000189731	0.00265097	TRUE
LNC_011486	0	3.96004	-10.0799	0.000189918	0.00265262	TRUE
LNC_008381	1.0363	0.028915	5.15097	0.000190519	0.00266004	TRUE
LNC_007025	0.343341	0	6.69435	0.000191189	0.00266842	TRUE
LNC_009693	0.433487	3.69703	-2.97692	0.000193195	0.00269348	TRUE
LNC_005317	1.34317	9.95775	-2.75981	0.000194198	0.00270451	TRUE
LNC_004074	0	1.06687	-8.26411	0.000194966	0.00271323	TRUE
LNC_009670	4.16053	22.3871	-2.30413	0.000196288	0.00272668	TRUE
LNC_003354	0	1.02128	-8.19038	0.00019666	0.00273085	TRUE
LNC_010809	1.07949	0	8.32205	0.000196995	0.00273452	TRUE
LNC_014310	0.893809	0.0745076	3.62898	0.000198018	0.00274673	TRUE
LNC_006155	0.358979	3.27234	-3.05203	0.000198246	0.0027479	TRUE
LNC_007143	0.469159	4.98833	-3.25505	0.000200907	0.00277775	TRUE
LNC_006236	0.391533	3.9533	-3.17273	0.000201115	0.00277962	TRUE
LNC_006641	4.44897	0.555666	3.14444	0.000201298	0.00278115	TRUE
LNC_006036	1.43204	0.140416	3.43181	0.000202018	0.00278708	TRUE
LNC_000370	5.20015	0.278234	4.27651	0.000202443	0.00279064	TRUE
LNC_012440	0.525949	0	7.26625	0.000202714	0.00279266	TRUE
LNC_007871	0.693484	8.55982	-3.47454	0.000204171	0.00281172	TRUE
LNC_005965	0.512672	0.0192766	4.66937	0.000204505	0.00281492	TRUE
LNC_001961	0.509034	0.0192766	4.65577	0.000204644	0.0028152	TRUE
LNC_006324	8.38725	1.1676	2.99224	0.000204875	0.00281736	TRUE
LNC_010504	1.69171	0.131818	3.78636	0.000207102	0.0028439	TRUE
LNC_004474	12.8934	2.27326	2.63281	0.000207939	0.00285233	TRUE
LNC_011223	19.6815	0	12.6018	0.000208512	0.0028561	TRUE
LNC_009709	10.7107	1.87233	2.63796	0.000209943	0.00287262	TRUE
LNC_014212	7.45749	1.17025	2.79246	0.000210455	0.00287676	TRUE
LNC_005521	0.368617	0	6.76672	0.000210618	0.00287745	TRUE
LNC_000002	0.595259	0.0182371	4.90077	0.000213213	0.00290698	TRUE
LNC_011899	2.07285	0.270675	3.05471	0.000213152	0.00290698	TRUE
LNC_014574	0	0.335024	-6.52829	0.000213471	0.00290842	TRUE
LNC_008601	3.09247	17.995	-2.42021	0.000215197	0.00292986	TRUE
LNC_004653	0	0.422571	-6.91553	0.000215598	0.00293336	TRUE
LNC_005315	0.141456	2.39185	-3.9222	0.000217001	0.00294918	TRUE
LNC_007869	0	0.333985	-6.53207	0.000219747	0.00298122	TRUE
LNC_012836	16.7416	0	12.2385	0.000221185	0.0029986	TRUE
LNC_011477	0	0.373058	-6.66267	0.000222348	0.0030124	TRUE
LNC_014461	0.313386	0	6.56516	0.000223856	0.00302896	TRUE
LNC_001264	2.09576	0.261556	3.11446	0.000225136	0.00304247	TRUE
LNC_008630	0.943842	0.0557508	4.0843	0.000227585	0.00307341	TRUE
LNC_010144	17.2237	0	12.2794	0.000227875	0.00307624	TRUE
LNC_002351	0.00963832	0.471802	-5.07254	0.000230391	0.00310255	TRUE
LNC_004203	0.431126	0	6.99724	0.000231438	0.00311445	TRUE
LNC_004061	1.65292	0.100304	4.11085	0.000232695	0.00313027	TRUE
LNC_006671	0.343341	0	6.71059	0.000232845	0.00313119	TRUE
LNC_004813	0.836499	6.60675	-2.86732	0.000233197	0.00313483	TRUE
LNC_003663	0.00911853	0.469723	-5.11563	0.000234409	0.0031478	TRUE
LNC_000935	0.343861	0	6.69632	0.000236603	0.0031706	TRUE
LNC_008059	2.68909	0.00963832	7.80337	0.000236797	0.00317209	TRUE
LNC_011089	0	3.03503	-9.59474	0.000238051	0.00318097	TRUE
LNC_008181	3.30135	0.41865	3.07812	0.000239516	0.00319845	TRUE
LNC_000751	0.3509	0	6.69995	0.000242852	0.00323622	TRUE
LNC_009779	0	0.352222	-6.59777	0.000245185	0.00326051	TRUE
LNC_006149	3.23161	0.394414	3.16123	0.000247653	0.00328648	TRUE
LNC_001426	0	0.957445	-8.07644	0.000248868	0.00330146	TRUE
LNC_001341	0.621575	0.0273556	4.4005	0.000250563	0.00332164	TRUE
LNC_004620	0.329025	0	6.61088	0.000251384	0.00332879	TRUE
LNC_002388	0.935006	0	8.11925	0.000253098	0.00334831	TRUE
LNC_006646	0.740116	0.0653891	3.55691	0.000256283	0.00338343	TRUE
LNC_005423	0	0.324866	-6.49259	0.000257792	0.00340218	TRUE
LNC_011645	1.12277	10.9729	-3.21416	0.000258692	0.00341288	TRUE
LNC_013603	0.113581	1.16373	-3.19727	0.000259862	0.00342478	TRUE
LNC_004277	0	0.335544	-6.51974	0.000261401	0.0034427	TRUE
LNC_013600	1.23427	9.18995	-2.76812	0.000264545	0.00348291	TRUE
LNC_004202	0.324064	0	6.61786	0.000264841	0.00348441	TRUE
LNC_013403	3.52079	0	9.99051	0.000264756	0.00348441	TRUE
LNC_015560	1.55885	11.0836	-2.70371	0.000266058	0.00349681	TRUE
LNC_007269	0.125298	2.04766	-3.88122	0.000266384	0.0034987	TRUE
LNC_001158	0.187569	1.84629	-3.14959	0.00026927	0.00353201	TRUE
LNC_004815	0.199286	2.07889	-3.22732	0.000269289	0.00353201	TRUE
LNC_006461	0.606457	0.0466322	3.7269	0.000273779	0.00358599	TRUE
LNC_008211	0	0.343103	-6.58606	0.000273732	0.00358599	TRUE
LNC_001284	2.43447	0.188608	3.79893	0.000277564	0.00362906	TRUE
LNC_008267	0.132857	1.34166	-3.17358	0.000277636	0.00362906	TRUE
LNC_004700	5.63769	0.876894	2.80824	0.000279841	0.00365104	TRUE
LNC_009224	0.848172	0	7.9944	0.000279807	0.00365104	TRUE
LNC_009548	1.17932	0.0937843	3.73036	0.000279646	0.00365104	TRUE
LNC_014360	0.304268	0	6.52058	0.000279889	0.00365104	TRUE
LNC_014991	0	17.9361	-12.2592	0.000279887	0.00365104	TRUE
LNC_008262	0.558503	0	7.41132	0.000281594	0.00366829	TRUE
LNC_009291	0.0192766	0.529112	-4.46031	0.000281778	0.00366943	TRUE
LNC_011302	2.09648	0.0547112	5.31128	0.000284899	0.00370379	TRUE
LNC_010153	0.320426	0	6.60069	0.000285351	0.0037084	TRUE
LNC_007144	0.442605	3.51518	-2.86736	0.000293086	0.0037999	TRUE
LNC_005253	1.19524	9.44711	-2.86956	0.000298308	0.00385326	TRUE
LNC_006148	0.75963	0.0364741	4.31441	0.000299984	0.0038723	TRUE
LNC_000650	0	0.342583	-6.58925	0.000305294	0.00392497	TRUE
LNC_001176	2.5902	0.315748	3.11897	0.000305754	0.00392694	TRUE
LNC_000685	1.02194	0	8.20966	0.000307399	0.00394662	TRUE
LNC_011642	0	0.336584	-6.51586	0.000308707	0.00395691	TRUE
LNC_015468	1.13552	8.97767	-2.85411	0.000308933	0.00395848	TRUE
LNC_012605	12.8382	0	11.8555	0.000309308	0.00396195	TRUE
LNC_003977	12.0365	0	11.7626	0.000312163	0.00399319	TRUE
LNC_007836	1.39424	0.176891	3.08544	0.000313252	0.00400577	TRUE
LNC_000346	0.0192766	0.527553	-4.44104	0.000313582	0.00400866	TRUE
LNC_014267	3.28736	0.494717	2.85267	0.000317598	0.00405729	TRUE
LNC_003422	0.0192766	0.610377	-4.59651	0.000317874	0.00405946	TRUE
LNC_006817	3.06484	0.447046	2.90738	0.000318206	0.00406234	TRUE
LNC_006180	0.819064	0	7.89292	0.000318877	0.00406685	TRUE
LNC_012717	0	0.327465	-6.48421	0.000320638	0.00408387	TRUE
LNC_008846	0.793268	0.0557508	3.8558	0.000323533	0.00411938	TRUE
LNC_014725	0.345182	0	6.67582	0.000325277	0.00413883	TRUE
LNC_007392	0	0.375137	-6.65794	0.000325461	0.0041398	TRUE
LNC_009056	0	5.2158	-10.4783	0.000328813	0.00417827	TRUE
LNC_008658	26.4255	0.0187569	10.314	0.000333142	0.00422907	TRUE
LNC_003817	0.0192766	0.572626	-4.57742	0.000333573	0.00423314	TRUE
LNC_012882	0	15.0273	-12.004	0.000333814	0.0042348	TRUE
LNC_005844	0.29255	0	6.45282	0.000334388	0.00423787	TRUE
LNC_004924	0.225602	2.1516	-3.12171	0.000336641	0.004261	TRUE
LNC_011125	2.84864	0.387137	2.9729	0.000336658	0.004261	TRUE
LNC_011069	0.303748	0	6.52929	0.000338015	0.00427252	TRUE
LNC_009378	0.76667	5.78788	-2.79143	0.000338923	0.00427836	TRUE
LNC_009379	0.324346	3.48886	-3.3129	0.000341307	0.00430313	TRUE
LNC_010753	0.671326	5.041	-2.79214	0.000345755	0.00434599	TRUE
LNC_002512	6.79433	1.11865	2.72637	0.000346601	0.00435377	TRUE
LNC_011472	0.340742	2.94043	-2.94548	0.000346983	0.00435714	TRUE
LNC_012478	0.804985	0.0562706	3.86834	0.000347653	0.00436412	TRUE
LNC_002569	0.215964	1.90672	-2.99285	0.00035317	0.00442355	TRUE
LNC_011504	8.80262	67.7291	-2.82454	0.000353196	0.00442355	TRUE
LNC_001175	0.75415	0.0466322	4.05305	0.000355013	0.00444196	TRUE
LNC_000347	0	0.323307	-6.508	0.000360008	0.00449565	TRUE
LNC_006385	0.812782	0.0638297	3.67765	0.000360161	0.00449609	TRUE
LNC_007649	0	0.849538	-7.88449	0.000360658	0.00450082	TRUE
LNC_004970	0.0771066	1.19524	-3.74319	0.000363267	0.00452749	TRUE
LNC_007376	1.79853	0.207885	3.26569	0.000363605	0.00453022	TRUE
LNC_013727	0	2.52583	-9.5392	0.000366271	0.00455751	TRUE
LNC_009652	7.46585	1.28643	2.67058	0.000367308	0.00456745	TRUE
LNC_013356	13.2656	2.55461	2.50862	0.000369973	0.00459477	TRUE
LNC_007145	0.132857	1.36405	-3.18687	0.000371125	0.00460594	TRUE
LNC_000386	8.81106	0.580423	4.04107	0.000377412	0.00467791	TRUE
LNC_009646	0	0.353781	-6.58825	0.000378455	0.00468932	TRUE
LNC_011503	0.165173	35.3439	-7.61861	0.000379269	0.00469788	TRUE
LNC_006631	0.709642	0.0192766	5.10711	0.000381271	0.00471964	TRUE
LNC_004797	0.0771066	1.20568	-3.76892	0.000382054	0.00472627	TRUE
LNC_007805	0.326426	0	6.60069	0.000388214	0.00479318	TRUE
LNC_005960	0.429046	3.73454	-3.01282	0.000388791	0.00479722	TRUE
LNC_002049	3.34571	0.508796	2.81771	0.000389303	0.00480199	TRUE
LNC_008676	0	12.9483	-11.7892	0.000390896	0.00481699	TRUE
LNC_014615	0	0.338143	-6.5221	0.000391062	0.00481748	TRUE
LNC_005585	0.0192766	0.516875	-4.44485	0.000393036	0.00483714	TRUE
LNC_010808	6.62184	1.01551	2.79282	0.000393215	0.00483778	TRUE
LNC_011996	0	12.8571	-11.779	0.000393821	0.00484352	TRUE
LNC_004660	7.72793	1.3461	2.6363	0.000394491	0.00484569	TRUE
LNC_009622	0.144055	1.70168	-3.38721	0.000394377	0.00484569	TRUE
LNC_003719	26.1064	5.84692	2.25273	0.000396068	0.00486039	TRUE
LNC_007800	0.202405	4.71174	-4.42867	0.000397575	0.00487576	TRUE
LNC_014733	0.0653891	0.895131	-3.56744	0.000398598	0.00488674	TRUE
LNC_004811	1.33145	10.0481	-2.76435	0.00039925	0.00489004	TRUE
LNC_002776	0.471	0.0192766	4.55263	0.000399717	0.0048942	TRUE
LNC_004136	0.245398	2.29646	-3.06388	0.000401737	0.00491423	TRUE
LNC_008185	0.735676	0.0562706	3.75701	0.000402932	0.00492727	TRUE
LNC_003041	0.407973	0	6.92594	0.000403855	0.0049354	TRUE
LNC_014255	0.150055	2.84026	-4.10658	0.000405375	0.0049524	TRUE
LNC_005457	2.18227	0.255557	3.23459	0.000407015	0.00497085	TRUE
LNC_010271	2.02437	0.17845	3.64609	0.000409164	0.00499391	TRUE
LNC_005234	0	0.775075	-7.78048	0.000413227	0.00503548	TRUE
LNC_013947	11.4733	0.328505	5.33055	0.000414397	0.00504745	TRUE
LNC_003539	7.91374	34.7156	-2.0311	0.000415462	0.00505789	TRUE
LNC_001257	0.311827	0	6.53094	0.000416317	0.00506668	TRUE
LNC_001044	3.92033	0.555428	2.92641	0.000418147	0.00508412	TRUE
LNC_006557	8.84497	0	11.3183	0.00041916	0.0050932	TRUE
LNC_008619	0.0385533	0.875334	-4.24468	0.000424568	0.00515074	TRUE
LNC_013929	6.28696	0.23132	4.96595	0.000426786	0.00517274	TRUE
LNC_002740	12.3367	2.43347	2.46665	0.000427334	0.0051761	TRUE
LNC_014987	1.09985	8.75835	-2.84945	0.000427664	0.00517683	TRUE
LNC_003913	0.344143	5.1997	-3.82524	0.000430891	0.00521095	TRUE
LNC_011013	0.412888	0	6.99505	0.000435246	0.0052603	TRUE
LNC_000467	0.047152	0.749754	-3.73585	0.000436467	0.00527339	TRUE
LNC_006558	9.52266	0	11.5546	0.000438266	0.00529179	TRUE
LNC_006543	0.0364741	0.95608	-4.42493	0.000439407	0.00530222	TRUE
LNC_005227	0.574423	0.0273556	4.28174	0.000441731	0.00532678	TRUE
LNC_010383	0.240201	3.70823	-3.84654	0.000441859	0.00532678	TRUE
LNC_012381	3.04168	0.144575	4.57931	0.000444997	0.00535955	TRUE
LNC_014097	1.52318	0.141456	3.53822	0.000444868	0.00535955	TRUE
LNC_014407	0	1.30447	-8.48284	0.000445933	0.00536747	TRUE
LNC_002129	1.75398	11.0693	-2.52332	0.00044686	0.00537522	TRUE
LNC_011876	8.18844	0	11.2071	0.000448127	0.00538709	TRUE
LNC_004276	2.08485	12.4515	-2.46574	0.000449266	0.00539739	TRUE
LNC_005212	1.28794	0.101863	3.70625	0.000450832	0.00541172	TRUE
LNC_011688	7.01049	0.209726	5.08629	0.000451607	0.00541872	TRUE
LNC_008934	0.176891	2.49886	-3.65739	0.000454535	0.00544873	TRUE
LNC_012835	10.1185	1.6069	2.75991	0.000457097	0.00547773	TRUE
LNC_007070	0.143015	1.41016	-3.15287	0.000457437	0.00547838	TRUE
LNC_015337	0.716399	0	7.70025	0.000457306	0.00547838	TRUE
LNC_013177	0.0375137	0.664851	-3.8983	0.000458319	0.00548551	TRUE
LNC_001809	0	0.870137	-7.87239	0.000460417	0.00550546	TRUE
LNC_007738	0.374335	0	6.84138	0.000463096	0.00553059	TRUE
LNC_009978	0	0.295951	-6.36914	0.000465381	0.0055526	TRUE
LNC_015251	2.3646	0.36238	2.80963	0.000467733	0.00557381	TRUE
LNC_015436	1.84673	0.227161	3.16574	0.000469478	0.00559112	TRUE
LNC_004578	0.159693	2.07317	-3.56322	0.0004704	0.00559688	TRUE
LNC_004580	0	0.313149	-6.46071	0.000470325	0.00559688	TRUE
LNC_009697	0.331104	2.62936	-2.84378	0.000472795	0.00562363	TRUE
LNC_004981	0.902928	7.29863	-2.8695	0.000476661	0.00565908	TRUE
LNC_002354	0	0.322267	-6.49562	0.000477491	0.00566717	TRUE
LNC_010736	1.81285	0.223523	3.10979	0.000478983	0.00568136	TRUE
LNC_002115	8.05764	0	11.1838	0.000479482	0.00568421	TRUE
LNC_002605	1.05554	0	8.25596	0.00047952	0.00568421	TRUE
LNC_012230	0.588739	0.028915	4.3585	0.000479775	0.00568468	TRUE
LNC_007335	0.454843	3.39636	-2.76447	0.000487904	0.00577466	TRUE
LNC_011786	1.12645	17.1079	-3.76214	0.000488509	0.00578004	TRUE
LNC_008830	0	0.773189	-7.71186	0.000491945	0.00581709	TRUE
LNC_009380	0.47256	3.42971	-2.7333	0.000495023	0.00584447	TRUE
LNC_006402	2.01554	0.257398	3.05402	0.0005031	0.00592159	TRUE
LNC_014128	0.0192766	0.474401	-4.30546	0.00050397	0.00592637	TRUE
LNC_002930	0.740873	0	7.84204	0.000504292	0.00592834	TRUE
LNC_012848	2.35812	0.341544	2.88249	0.000511454	0.00600148	TRUE
LNC_013318	3.0724	17.8727	-2.3937	0.000515808	0.00604886	TRUE
LNC_011867	0.444165	3.23926	-2.7304	0.00051814	0.0060725	TRUE
LNC_008361	0.303748	3.81438	-3.56674	0.000519549	0.00608528	TRUE
LNC_007743	0.701281	0	7.75812	0.000520034	0.00608911	TRUE
LNC_005892	1.73003	10.7146	-2.51785	0.000522628	0.00611574	TRUE
LNC_007119	0.0846657	1.14733	-3.57735	0.000525811	0.0061511	TRUE
LNC_006907	0	0.329025	-6.48234	0.000530862	0.00619969	TRUE
LNC_006795	0	0.307669	-6.4148	0.000532495	0.00621034	TRUE
LNC_000735	0.769788	0.0664287	3.65562	0.000534697	0.00622843	TRUE
LNC_003533	0.226122	2.13729	-3.12197	0.00054088	0.00628898	TRUE
LNC_004979	0.0771066	1.03399	-3.5734	0.00054445	0.00631898	TRUE
LNC_012694	0.641891	0.055231	3.56602	0.000547066	0.00634359	TRUE
LNC_008933	1.45311	9.61417	-2.61658	0.000547567	0.00634747	TRUE
LNC_012831	6.39209	0	10.85	0.000548055	0.0063512	TRUE
LNC_001203	1.92123	0.278754	2.87846	0.000548692	0.00635474	TRUE
LNC_012480	0	8.38905	-11.2711	0.000549345	0.00636038	TRUE
LNC_004401	0.582502	0.028915	4.36089	0.000550549	0.00637239	TRUE
LNC_009201	0.274833	0	6.38445	0.000550715	0.00637239	TRUE
LNC_005364	0.548107	0.0273556	4.2499	0.000552119	0.00638093	TRUE
LNC_010878	1.18896	7.77123	-2.58066	0.000553059	0.00638987	TRUE
LNC_003158	0.46708	0.0182371	4.54337	0.000557851	0.00643746	TRUE
LNC_006964	7.07453	0	11.126	0.000558363	0.00643949	TRUE
LNC_002358	0	8.8085	-11.2336	0.000558553	0.00643975	TRUE
LNC_000631	1.29134	9.18843	-2.73351	0.000566301	0.00651731	TRUE
LNC_011224	0	8.07902	-11.2168	0.000566832	0.0065195	TRUE
LNC_011278	3.71017	0.59814	2.75424	0.000568382	0.00653341	TRUE
LNC_000529	0.0481916	2.51071	-5.60306	0.000570183	0.00655215	TRUE
LNC_015608	1.24471	0.17741	2.92099	0.000574558	0.0065906	TRUE
LNC_009200	22.4223	0.592704	5.25075	0.000575968	0.00660278	TRUE
LNC_013903	0.305308	0	6.50689	0.000578562	0.00662855	TRUE
LNC_011532	0.273274	0	6.35008	0.000585408	0.00668957	TRUE
LNC_003343	0.316267	0	6.55646	0.000587931	0.00671381	TRUE
LNC_012116	1.37832	0.131818	3.52733	0.000592299	0.00675563	TRUE
LNC_012129	0.122179	1.5631	-3.49322	0.000593	0.00675889	TRUE
LNC_014702	0.335782	0	6.67003	0.000593114	0.00675889	TRUE
LNC_002237	0.65153	0	7.6445	0.000600155	0.00682762	TRUE
LNC_001342	0.325906	0	6.60871	0.000600803	0.00683162	TRUE
LNC_010127	0.0273556	0.575745	-4.0981	0.000601101	0.00683162	TRUE
LNC_011785	0	7.44984	-11.0999	0.000601616	0.00683341	TRUE
LNC_004830	0.639812	0	7.53825	0.000602823	0.00684109	TRUE
LNC_000363	2.18015	0.333985	2.81917	0.000603595	0.00684777	TRUE
LNC_008832	0.308426	4.54685	-3.74148	0.000604161	0.00685217	TRUE
LNC_007737	0.305308	0	6.55046	0.00060435	0.00685228	TRUE
LNC_007009	5.61701	0	10.6637	0.000608778	0.00689841	TRUE
LNC_002937	0.552785	0.0375137	3.91271	0.000610502	0.00691181	TRUE
LNC_003344	0.327465	0	6.59392	0.000612365	0.00692818	TRUE
LNC_013163	0.656208	0.0750274	3.21569	0.000612235	0.00692818	TRUE
LNC_015541	0	0.286313	-6.3225	0.000614242	0.00694389	TRUE
LNC_012672	0.101343	1.41045	-3.64727	0.000615631	0.00695754	TRUE
LNC_015559	0.263635	0	6.30818	0.000616041	0.00696012	TRUE
LNC_009846	0	8.33715	-11.0502	0.00061711	0.00696647	TRUE
LNC_008006	2.66003	0.339702	3.10697	0.000619831	0.00699263	TRUE
LNC_001205	0.0192766	0.545508	-4.43389	0.000623425	0.0070249	TRUE
LNC_011747	1.7571	0.0182371	6.39664	0.000631144	0.00709935	TRUE
LNC_005413	0.0578299	1.03999	-4.01438	0.000636443	0.00715475	TRUE
LNC_007628	0.0771066	1.97688	-4.53553	0.000640736	0.00719036	TRUE
LNC_003150	0	0.286313	-6.31947	0.000641357	0.00719521	TRUE
LNC_010152	0.81798	0.0653891	3.67848	0.000642621	0.00720729	TRUE
LNC_012117	1.05794	0.0547112	4.23219	0.000643748	0.00721318	TRUE
LNC_009196	1.82017	0.136778	3.75343	0.000645852	0.00723083	TRUE
LNC_015107	0.543667	4.12683	-2.79222	0.000646379	0.00723461	TRUE
LNC_002922	3.08175	0.396255	3.023	0.000652239	0.00728743	TRUE
LNC_002962	28.3577	1.00304	4.827	0.000653248	0.00729657	TRUE
LNC_009502	4.2442	20.2299	-2.13285	0.00065473	0.0073046	TRUE
LNC_015387	0.0953436	1.30934	-3.62134	0.000656033	0.00731488	TRUE
LNC_009377	0.519192	3.75061	-2.71007	0.000656364	0.00731645	TRUE
LNC_014022	8.63672	0.219364	5.3549	0.000660398	0.00735286	TRUE
LNC_000414	0.655406	0	7.61117	0.00066209	0.00736741	TRUE
LNC_005494	5.71187	24.875	-2.00477	0.000662488	0.00736756	TRUE
LNC_009749	0.435566	0.0182371	4.39403	0.000663779	0.00737977	TRUE
LNC_004555	0.588502	5.25683	-3.00502	0.000668907	0.007424	TRUE
LNC_015484	0.636931	0.0745076	3.17449	0.000669983	0.00743365	TRUE
LNC_008054	5.68842	0.36682	3.99162	0.000670365	0.00743573	TRUE
LNC_001076	0.12062	1.60685	-3.54622	0.00067253	0.00745112	TRUE
LNC_001554	0.133897	2.29386	-3.89171	0.000681546	0.00753227	TRUE
LNC_012229	0.877087	0	8.10565	0.000687363	0.00759131	TRUE
LNC_008052	0.607214	0	7.52644	0.000687863	0.00759245	TRUE
LNC_001117	2.30833	0.336584	2.90866	0.000688353	0.00759348	TRUE
LNC_011137	0.341782	0	6.71887	0.000690755	0.0076156	TRUE
LNC_003683	1.69072	0.249839	2.84047	0.000691804	0.00762497	TRUE
LNC_002258	0	0.695563	-7.5228	0.000693875	0.0076434	TRUE
LNC_007634	0	0.330866	-6.56261	0.000697396	0.00767336	TRUE
LNC_013572	0	6.48327	-10.7917	0.000702292	0.00771836	TRUE
LNC_005610	2.0626	0	9.34815	0.000703549	0.00772996	TRUE
LNC_007103	1.11573	0.0911853	3.62911	0.000712837	0.00782528	TRUE
LNC_009010	0.276912	0	6.38591	0.000719657	0.00788884	TRUE
LNC_006176	1.91344	0.0562706	5.15927	0.000723074	0.00791521	TRUE
LNC_013807	1.37157	0.12062	3.55309	0.000722764	0.00791521	TRUE
LNC_012097	0.467362	0.0182371	4.51998	0.000723898	0.00792173	TRUE
LNC_014185	2.24662	12.3709	-2.33673	0.000725684	0.00793458	TRUE
LNC_014856	15.5382	3.07716	2.46203	0.0007259	0.00793458	TRUE
LNC_007326	0.64397	0.0385533	4.11965	0.000727897	0.00795187	TRUE
LNC_003624	0.825019	5.61047	-2.6479	0.000737194	0.0080351	TRUE
LNC_014887	0.876568	0.0278754	4.93743	0.000738148	0.00804321	TRUE
LNC_002645	0	0.623372	-7.33352	0.00073892	0.00804933	TRUE
LNC_004912	1.848	0.232122	3.10297	0.000739598	0.00805233	TRUE
LNC_006183	0.265195	0	6.30711	0.000744166	0.00809497	TRUE
LNC_012827	0	6.46731	-10.684	0.00074585	0.00810868	TRUE
LNC_002809	0	0.345702	-6.54356	0.000746209	0.00811028	TRUE
LNC_014935	0.123739	1.17492	-3.0943	0.000747719	0.00812439	TRUE
LNC_015091	0.527791	0.028915	4.2014	0.000748556	0.00813118	TRUE
LNC_009972	4.40425	0	10.3131	0.000757479	0.0082118	TRUE
LNC_001275	0.927922	0.112021	3.12252	0.000760853	0.00824372	TRUE
LNC_006768	0	0.3569	-6.5793	0.000763989	0.00826846	TRUE
LNC_000465	4.58784	0	10.3717	0.000766434	0.00828308	TRUE
LNC_006093	0.0192766	0.497598	-4.40965	0.000766466	0.00828308	TRUE
LNC_009938	0	0.277194	-6.27048	0.000766382	0.00828308	TRUE
LNC_009976	0	6.19744	-10.6225	0.000769408	0.00831056	TRUE
LNC_012753	1.46488	0.0182371	6.14604	0.000773572	0.00835012	TRUE
LNC_014766	0	0.318866	-6.42547	0.000775737	0.00836948	TRUE
LNC_006583	0.645768	0	7.64448	0.000777233	0.00838326	TRUE
LNC_013433	0.272234	0	6.36123	0.000779275	0.00840292	TRUE
LNC_005774	0.654411	0.0466322	3.80731	0.000780182	0.00841033	TRUE
LNC_004097	0	0.65101	-7.46268	0.000786768	0.00847418	TRUE
LNC_008451	0.0380335	0.617417	-3.78056	0.000793344	0.00853301	TRUE
LNC_007310	0.0273556	0.606219	-4.18194	0.000800817	0.00860435	TRUE
LNC_009452	0	0.279793	-6.27649	0.000811337	0.00870942	TRUE
LNC_003609	0.266234	0	6.31592	0.000815703	0.00874894	TRUE
LNC_010637	0.757031	0.0831063	3.26912	0.000820739	0.00879803	TRUE
LNC_013131	0.3449	0	6.67408	0.000823568	0.00882308	TRUE
LNC_006325	1.59453	0.11958	3.84418	0.000824449	0.00882658	TRUE
LNC_011777	0.0937843	1.21556	-3.50153	0.000824785	0.00882658	TRUE
LNC_015432	0.493916	0.0182371	4.56894	0.000828458	0.00885355	TRUE
LNC_012340	2.5918	0.360821	2.90984	0.000831315	0.00887872	TRUE
LNC_012663	0.283432	0	6.43538	0.000831511	0.00887872	TRUE
LNC_014936	0	0.294392	-6.38312	0.000835489	0.00891374	TRUE
LNC_012227	4.13484	0	10.2218	0.000839808	0.00895234	TRUE
LNC_001012	0.246958	0	6.22421	0.000840192	0.00895395	TRUE
LNC_001398	0	0.920601	-7.89769	0.00084079	0.00895533	TRUE
LNC_000506	4.07701	0	10.2015	0.000843923	0.00897872	TRUE
LNC_007457	0	5.57095	-10.4689	0.000848298	0.00901775	TRUE
LNC_009422	0.105502	1.25259	-3.41612	0.000850078	0.00903167	TRUE
LNC_011501	3.97099	0	10.1636	0.000860168	0.0091136	TRUE
LNC_010402	0	4.77811	-10.4594	0.000861172	0.0091217	TRUE
LNC_002914	0	0.308189	-6.38494	0.000863718	0.00914502	TRUE
LNC_015284	0.331624	2.5119	-2.79937	0.000864252	0.00914675	TRUE
LNC_012110	0	5.00607	-10.4189	0.000871627	0.00921462	TRUE
LNC_002008	2.12487	0.195647	3.54931	0.000872453	0.0092171	TRUE
LNC_009975	3.91316	0	10.1424	0.000872696	0.0092171	TRUE
LNC_003085	8.72767	1.13241	3.13499	0.000874499	0.00922716	TRUE
LNC_012913	3.21593	0.417329	3.11051	0.000877041	0.00924634	TRUE
LNC_005852	3.66565	0	10.0485	0.000880163	0.0092767	TRUE
LNC_009242	1.66743	0	9.04149	0.000881581	0.00928819	TRUE
LNC_005769	0.263635	0	6.32036	0.00088406	0.00930497	TRUE
LNC_001742	4.01918	0	10.3106	0.000892895	0.00938765	TRUE
LNC_000132	0.570502	0.047152	3.64725	0.000896923	0.00942482	TRUE
LNC_002301	0.150055	2.3557	-3.89519	0.000900292	0.00945504	TRUE
LNC_000383	3.4834	0.41865	3.15225	0.000902181	0.00946969	TRUE
LNC_010035	8.08346	1.61077	2.45553	0.000904201	0.00948829	TRUE
LNC_007002	0.526751	3.56777	-2.63499	0.000905888	0.00950079	TRUE
LNC_001900	0.0659089	0.84042	-3.4806	0.000908528	0.00952587	TRUE
LNC_004410	5.71895	722.746	-6.90178	0.000911799	0.00954971	TRUE
LNC_000737	0.857053	0.0750274	3.59983	0.000916	0.00958846	TRUE
LNC_001613	0	4.74163	-10.3407	0.000918385	0.00960819	TRUE
LNC_011730	0.58222	0.0364741	3.93785	0.00092029	0.00962286	TRUE
LNC_002416	3.91329	0.683326	2.64913	0.00092256	0.00964133	TRUE
LNC_006731	3.01041	0.533271	2.62569	0.000923688	0.00965049	TRUE
LNC_007182	0.554107	0	7.33234	0.000924284	0.00965409	TRUE
LNC_011915	0.00911853	0.343623	-4.64939	0.000930709	0.00971854	TRUE
LNC_005768	0.334223	0	6.6233	0.000938461	0.00978882	TRUE
LNC_006844	0	0.339465	-6.56392	0.000938444	0.00978882	TRUE
LNC_010909	0.0771066	1.68212	-4.18617	0.000943877	0.00983727	TRUE
LNC_010091	0	1.08809	-8.12058	0.000946312	0.00985461	TRUE
LNC_008289	0.295669	0	6.51094	0.000953035	0.00991384	TRUE
LNC_007844	3.6722	0	10.1804	0.000954947	0.00993103	TRUE
LNC_013470	0.0638297	1.11502	-3.93391	0.000956308	0.00994249	TRUE
LNC_004774	1.01523	0.0461124	4.45554	0.000956753	0.00994442	TRUE
LNC_007621	0.0771066	1.31978	-3.94782	0.000958285	0.00995494	TRUE
LNC_015142	0.319906	0.00911853	4.7527	0.000964952	0.0100133	TRUE
LNC_005572	0.64449	0.0547112	3.55741	0.000970495	0.0100681	TRUE
LNC_010344	0.246958	0	6.21562	0.000977406	0.0101261	TRUE
LNC_000805	1.84805	0.266516	2.8681	0.000982007	0.0101683	TRUE
LNC_011270	0.804703	0.076067	3.53979	0.00098269	0.0101726	TRUE
LNC_006018	0.339702	3.10532	-3.06701	0.000995642	0.0102872	TRUE
LNC_006630	1.6352	0.147976	3.55852	0.00100238	0.0103346	TRUE
LNC_010541	0	0.258957	-6.18057	0.00100293	0.0103346	TRUE
LNC_014560	0.242799	2.10445	-2.99348	0.00100267	0.0103346	TRUE
LNC_005318	0.274833	2.34225	-2.92805	0.00100591	0.0103626	TRUE
LNC_013291	0.620773	0.0455926	3.75386	0.00100716	0.0103698	TRUE
LNC_011937	0.318347	0	6.54992	0.00101023	0.0103959	TRUE
LNC_005150	12.6206	2.91047	2.24781	0.00101925	0.0104746	TRUE
LNC_009498	0.743992	10.072	-3.5422	0.00102116	0.0104915	TRUE
LNC_000094	0.398052	0.0182371	4.29824	0.00102455	0.0105195	TRUE
LNC_015246	0.549384	0	7.36973	0.00102533	0.010523	TRUE
LNC_003016	3.19992	0	9.85243	0.00103104	0.0105762	TRUE
LNC_008626	0	3.78419	-10.1231	0.00103107	0.0105762	TRUE
LNC_006124	0.754952	4.71094	-2.5212	0.00103213	0.0105843	TRUE
LNC_009305	0.526231	0	7.32741	0.00103249	0.0105851	TRUE
LNC_010750	0.142496	1.33774	-3.03498	0.00103623	0.010615	TRUE
LNC_001245	0.982633	6.07599	-2.5006	0.00104078	0.0106588	TRUE
LNC_004751	0.604897	0.0476718	3.75672	0.00104304	0.010679	TRUE
LNC_007802	3.29631	0	10.0247	0.0010445	0.0106911	TRUE
LNC_006332	16.4323	0.689801	4.78439	0.00104526	0.0106961	TRUE
LNC_014179	1.54426	0.202687	2.99911	0.00104914	0.0107186	TRUE
LNC_003293	3.04116	0.537191	2.5888	0.0010603	0.010824	TRUE
LNC_009886	0.246438	0	6.20443	0.00106096	0.0108278	TRUE
LNC_009475	10.7226	2.26806	2.38357	0.00106266	0.0108394	TRUE
LNC_014857	2.90881	0	9.71535	0.00106392	0.0108493	TRUE
LNC_006231	0.449363	0.0182371	4.46472	0.00106678	0.0108671	TRUE
LNC_005410	0.0192766	0.494717	-4.30262	0.00107163	0.0109135	TRUE
LNC_002270	3.4591	0.145896	4.56191	0.00107558	0.010942	TRUE
LNC_000165	0	0.349103	-6.59297	0.00107667	0.0109473	TRUE
LNC_004263	2.63787	13.5946	-2.24556	0.00107729	0.0109503	TRUE
LNC_014563	0	4.18303	-10.0559	0.00107863	0.0109571	TRUE
LNC_013399	0	0.276675	-6.29327	0.00107939	0.0109604	TRUE
LNC_002047	6.00423	0.465045	3.72564	0.00108033	0.0109671	TRUE
LNC_013770	1.17932	0.186529	2.7765	0.00108663	0.0110222	TRUE
LNC_010102	1.00399	8.48445	-2.93938	0.00109029	0.0110535	TRUE
LNC_010361	0.850058	0.0750274	3.551	0.00109091	0.0110569	TRUE
LNC_003625	2.02338	11.4936	-2.38606	0.00109376	0.0110799	TRUE
LNC_003306	0.264675	0	6.29628	0.00109454	0.011084	TRUE
LNC_000773	0	0.477758	-6.95924	0.00109626	0.0110964	TRUE
LNC_012187	2.81763	0	9.66947	0.00109782	0.0111093	TRUE
LNC_015312	2.52613	0.369137	2.94751	0.00109941	0.0111224	TRUE
LNC_002207	0.58718	3.79521	-2.55192	0.00110032	0.0111287	TRUE
LNC_009612	0.567903	0.0653891	3.17615	0.00110299	0.0111528	TRUE
LNC_004613	0.626491	0	7.52862	0.00110615	0.0111758	TRUE
LNC_013498	2.63135	0.274076	3.30268	0.00111189	0.011222	TRUE
LNC_010783	0.520469	0	7.3064	0.00111957	0.0112847	TRUE
LNC_007927	0.11462	9.52938	-6.21544	0.0011234	0.0113184	TRUE
LNC_007870	0.53535	3.44559	-2.55452	0.00112623	0.0113428	TRUE
LNC_008745	0	0.300629	-6.36042	0.00113038	0.0113717	TRUE
LNC_013058	0.313906	0.00963832	4.75189	0.00113327	0.0113958	TRUE
LNC_010993	0.331104	2.28786	-2.66237	0.00113622	0.0114165	TRUE
LNC_013877	0.323827	0	6.58614	0.00114826	0.0115283	TRUE
LNC_010868	0	3.7975	-9.91657	0.00115117	0.0115545	TRUE
LNC_000966	0.599937	0.0476718	3.74268	0.00115209	0.0115607	TRUE
LNC_014122	0.0481916	0.847459	-3.93644	0.00115451	0.011582	TRUE
LNC_010535	2.54876	0.262596	3.44042	0.00115496	0.0115835	TRUE
LNC_004713	1.44636	8.50091	-2.43311	0.00116632	0.0116726	TRUE
LNC_008733	0	3.48328	-9.89618	0.00116625	0.0116726	TRUE
LNC_008975	1.04698	6.16514	-2.43292	0.00116659	0.0116726	TRUE
LNC_003697	4.59014	0.83886	2.55872	0.00117016	0.0117052	TRUE
LNC_014488	1.24627	0.140936	3.27427	0.00117665	0.011764	TRUE
LNC_006498	1.12617	0.146936	3.00244	0.0011777	0.0117684	TRUE
LNC_013489	0.490797	0.0380335	3.74261	0.00117741	0.0117684	TRUE
LNC_003350	0.966193	0.0278754	5.02263	0.00118078	0.0117961	TRUE
LNC_005966	0.0182371	0.532231	-4.50442	0.00118215	0.0117992	TRUE
LNC_010976	0	3.41033	-9.86568	0.00118232	0.0117992	TRUE
LNC_011687	13.56	3.14916	2.21219	0.00118206	0.0117992	TRUE
LNC_015614	0.253477	0	6.23683	0.0011823	0.0117992	TRUE
LNC_001392	0.530108	0	7.31123	0.00118451	0.0118149	TRUE
LNC_005377	0	0.267036	-6.23746	0.00118435	0.0118149	TRUE
LNC_009508	0.0375137	0.535112	-3.62465	0.00118832	0.0118436	TRUE
LNC_000804	0.752873	0.111502	2.83853	0.00119506	0.0119029	TRUE
LNC_005035	0.192766	4.43403	-4.41971	0.00120071	0.0119484	TRUE
LNC_004034	2.74814	14.2503	-2.26568	0.00120987	0.0120291	TRUE
LNC_013870	0.628614	0.047152	3.75367	0.00121006	0.0120291	TRUE
LNC_001606	0	0.678083	-7.47485	0.00122671	0.0121785	TRUE
LNC_006549	0.0648693	0.853177	-3.50681	0.00122756	0.0121785	TRUE
LNC_006602	0	3.29179	-9.8147	0.00122745	0.0121785	TRUE
LNC_010553	0	0.537993	-7.2709	0.00123017	0.0122005	TRUE
LNC_005391	0.0375137	0.533271	-3.59315	0.00123678	0.0122533	TRUE
LNC_007495	1.18868	0.169331	2.95259	0.00123898	0.0122687	TRUE
LNC_010670	0.317827	2.2837	-2.72725	0.0012415	0.0122842	TRUE
LNC_014614	0	0.281873	-6.26427	0.00124334	0.0122961	TRUE
LNC_006845	0.0867449	1.01367	-3.37387	0.00124921	0.0123478	TRUE
LNC_001901	0.0273556	0.554107	-4.02092	0.00125055	0.0123546	TRUE
LNC_006351	1.44867	0.194088	3.01082	0.00125202	0.0123625	TRUE
LNC_008488	0.969876	5.73061	-2.4427	0.00125588	0.0123913	TRUE
LNC_008317	1.84021	0.295431	2.7166	0.001258	0.012409	TRUE
LNC_009202	0.378256	0.0192766	4.2396	0.0012622	0.012444	TRUE
LNC_000630	0.261037	0	6.28749	0.00126362	0.0124548	TRUE
LNC_003425	0.0278754	0.437407	-3.69655	0.00126448	0.0124569	TRUE
LNC_007359	10.782	1.98279	2.58759	0.00126614	0.0124668	TRUE
LNC_009688	0.0192766	4.24923	-7.39815	0.0012694	0.0124881	TRUE
LNC_011277	0.569983	0.0364741	3.95231	0.00126961	0.0124881	TRUE
LNC_009114	6.09875	0.85034	2.92582	0.00127226	0.0125078	TRUE
LNC_004399	0.0578299	0.90217	-3.79204	0.00127366	0.0125183	TRUE
LNC_011665	0.549147	0.0745076	2.95558	0.00128052	0.0125825	TRUE
LNC_008045	0.0385533	0.847979	-4.17127	0.00128491	0.0126127	TRUE
LNC_002156	2.56379	0	9.53308	0.00128644	0.0126245	TRUE
LNC_004461	0.0567903	0.54683	-3.08595	0.00128733	0.01263	TRUE
LNC_008633	2.56601	0.473881	2.53835	0.00129427	0.0126722	TRUE
LNC_006849	0.0455926	0.820905	-3.98811	0.00129484	0.0126745	TRUE
LNC_005659	0.0375137	0.54135	-3.57782	0.00129765	0.0126987	TRUE
LNC_014181	0.319386	2.10785	-2.59441	0.00129853	0.0127041	TRUE
LNC_014813	0.865414	0.0937843	3.29876	0.00130134	0.0127283	TRUE
LNC_010057	0.782546	0.0578299	3.88704	0.001302	0.0127315	TRUE
LNC_001055	1.65944	0.278754	2.67618	0.00131258	0.0128252	TRUE
LNC_011283	3.22089	0.348063	3.26991	0.00131654	0.0128519	TRUE
LNC_012813	0.237839	0	6.18109	0.00131634	0.0128519	TRUE
LNC_004851	0.17245	1.44092	-2.90706	0.0013299	0.012968	TRUE
LNC_012392	0.40481	5.20041	-3.54427	0.00133111	0.0129731	TRUE
LNC_013842	0.667405	4.35664	-2.57561	0.00133802	0.0130339	TRUE
LNC_011880	0.212043	3.24886	-3.71984	0.00134646	0.0131094	TRUE
LNC_005332	0	0.29855	-6.37818	0.00134819	0.0131196	TRUE
LNC_005770	0.404572	0.0182371	4.28191	0.0013505	0.0131354	TRUE
LNC_006937	0	1.53197	-8.61014	0.00135182	0.0131416	TRUE
LNC_003242	0.358459	0.00911853	4.95284	0.00135753	0.013187	TRUE
LNC_010160	0.247478	0	6.2444	0.0013598	0.0132024	TRUE
LNC_012351	0.151094	1.26011	-2.90714	0.00136236	0.0132205	TRUE
LNC_010244	0.267274	0	6.31659	0.00136659	0.0132482	TRUE
LNC_000907	0.106022	2.52735	-4.39698	0.0013679	0.0132576	TRUE
LNC_000729	1.16477	0.123219	3.36635	0.0013687	0.0132586	TRUE
LNC_013343	0	0.272754	-6.20677	0.00137035	0.0132712	TRUE
LNC_013321	0.0192766	0.449125	-4.2002	0.00137177	0.0132816	TRUE
LNC_000978	1.13685	0.127659	3.19738	0.00137377	0.0132842	TRUE
LNC_008269	0.0771066	0.96104	-3.42623	0.00137281	0.0132842	TRUE
LNC_011446	0.226642	0	6.08841	0.00138106	0.0133446	TRUE
LNC_012989	1.39736	9.08804	-2.58192	0.00138101	0.0133446	TRUE
LNC_011093	0	0.295951	-6.34502	0.00138203	0.0133506	TRUE
LNC_001879	0	0.262596	-6.16883	0.00138258	0.0133525	TRUE
LNC_002534	0	0.540072	-7.3039	0.0013907	0.0134208	TRUE
LNC_003691	1.02794	0.147456	2.89645	0.00139308	0.013437	TRUE
LNC_001270	0.491317	0	7.24062	0.00139478	0.01345	TRUE
LNC_000199	0.449125	3.26218	-2.72308	0.00139699	0.0134664	TRUE
LNC_012231	0.332425	0	6.62293	0.00139925	0.0134727	TRUE
LNC_008145	6.48023	0.562186	3.62567	0.001403	0.0135021	TRUE
LNC_011271	3.58979	0.687766	2.48836	0.00141	0.0135559	TRUE
LNC_004104	0	0.249319	-6.12043	0.00141058	0.013558	TRUE
LNC_006643	3.36192	0.595021	2.59851	0.00141368	0.0135844	TRUE
LNC_005853	2.37103	0	9.54969	0.0014148	0.0135917	TRUE
LNC_005038	0.275873	1.96063	-2.68894	0.00142128	0.0136403	TRUE
LNC_015241	0.40821	2.5497	-2.51648	0.00142678	0.0136862	TRUE
LNC_001749	6.10321	1.23719	2.42906	0.00142815	0.013696	TRUE
LNC_013972	0.141456	1.55842	-3.28026	0.00144746	0.0138499	TRUE
LNC_002079	2.85931	0.500717	2.60216	0.00144845	0.0138525	TRUE
LNC_014579	0.0192766	0.444447	-4.20271	0.00144814	0.0138525	TRUE
LNC_007809	0.268314	0	6.35034	0.00145164	0.0138795	TRUE
LNC_000362	1.60157	0.251398	2.79087	0.00145428	0.0138979	TRUE
LNC_001394	5.66524	1.19916	2.35965	0.00145605	0.0139113	TRUE
LNC_006633	2.3132	0	9.5141	0.00145668	0.0139138	TRUE
LNC_004323	0	1.39704	-8.47837	0.00145782	0.013919	TRUE
LNC_013317	0.436606	2.73202	-2.50072	0.00146827	0.0140036	TRUE
LNC_000168	1.42576	7.97623	-2.35197	0.0014704	0.0140204	TRUE
LNC_000936	1.26082	0.131818	3.40422	0.00147591	0.014066	TRUE
LNC_000714	0.0182371	0.442887	-4.2681	0.00147725	0.0140752	TRUE
LNC_004975	0.584581	0.0739878	3.02943	0.00147876	0.0140861	TRUE
LNC_014327	0	0.282912	-6.24997	0.00147939	0.0140886	TRUE
LNC_014343	0.0273556	0.533271	-3.96691	0.00148701	0.0141541	TRUE
LNC_013622	0.303228	0	6.47927	0.00148835	0.0141634	TRUE
LNC_007593	0.0481916	0.78207	-3.82431	0.00149066	0.0141753	TRUE
LNC_015616	0.266234	0	6.35723	0.00149143	0.0141786	TRUE
LNC_002562	0	2.90114	-9.52866	0.00149201	0.0141806	TRUE
LNC_013684	0.758071	0.0729482	3.41887	0.00149681	0.0142227	TRUE
LNC_003681	2.38712	0.118541	4.39252	0.00150388	0.0142863	TRUE
LNC_009759	2.12624	0.389736	2.54629	0.00150545	0.0142976	TRUE
LNC_010751	0.0481916	0.742477	-3.76167	0.001507	0.0143088	TRUE
LNC_001266	7.11519	1.49327	2.39387	0.00151372	0.014362	TRUE
LNC_009499	3.20114	15.2955	-2.15155	0.00152495	0.0144471	TRUE
LNC_005776	1.41404	0.233161	2.72695	0.00152985	0.0144899	TRUE
LNC_012844	0.00963832	6.32826	-8.93966	0.00153347	0.0145098	TRUE
LNC_000566	0.12166	0.937085	-2.81227	0.00154315	0.0145906	TRUE
LNC_013320	0.0557508	0.704681	-3.44578	0.00155289	0.0146538	TRUE
LNC_011515	0.276393	0	6.41601	0.00157037	0.0148078	TRUE
LNC_004860	0.0182371	0.449645	-4.22057	0.00157282	0.0148206	TRUE
LNC_004679	2.05167	0	9.21264	0.00157533	0.0148321	TRUE
LNC_007706	0.494955	3.3586	-2.6495	0.00157566	0.0148321	TRUE
LNC_005026	0.0283952	0.852701	-4.6463	0.00158311	0.0148915	TRUE
LNC_001359	0.0648693	0.707562	-3.26444	0.00158793	0.0149292	TRUE
LNC_012920	0.028915	0.630174	-4.13283	0.0015884	0.01493	TRUE
LNC_005693	5.64024	0.394696	3.8653	0.00159003	0.0149416	TRUE
LNC_010815	0	2.75656	-9.45503	0.00159435	0.0149786	TRUE
LNC_007620	0.143015	1.0749	-2.75367	0.00159622	0.0149888	TRUE
LNC_007723	1.32938	7.39557	-2.36541	0.00160473	0.0150503	TRUE
LNC_000430	0.298788	8.30272	-4.67602	0.00160701	0.015068	TRUE
LNC_011658	0	2.72765	-9.43984	0.00161264	0.0151133	TRUE
LNC_000452	0.00911853	6.6408	-8.82727	0.00161838	0.0151634	TRUE
LNC_008956	0.0481916	0.5971	-3.4367	0.0016188	0.0151637	TRUE
LNC_000611	0.0182371	0.400933	-4.07252	0.00162369	0.0151946	TRUE
LNC_012962	0	0.250359	-6.10843	0.00162993	0.0152419	TRUE
LNC_009297	0.238879	0	6.17304	0.00163163	0.015254	TRUE
LNC_002153	0	0.263116	-6.15451	0.00163399	0.0152686	TRUE
LNC_012301	0	2.48936	-9.41215	0.00164096	0.0153263	TRUE
LNC_013323	0.456922	2.95399	-2.56207	0.00165076	0.0154028	TRUE
LNC_001746	1.60657	0.272234	2.67878	0.00166379	0.0155131	TRUE
LNC_005605	12.4416	3.08453	2.12679	0.00166824	0.0155507	TRUE
LNC_011879	4.51871	0.882374	2.48734	0.00167421	0.0156026	TRUE
LNC_001204	0.047152	0.59918	-3.44417	0.00168504	0.0156883	TRUE
LNC_000594	1.25147	7.02247	-2.35018	0.00168725	0.0157015	TRUE
LNC_001707	1.25355	7.25256	-2.39498	0.00169047	0.0157202	TRUE
LNC_009624	0.0385533	0.585383	-3.72263	0.00169005	0.0157202	TRUE
LNC_003516	3.3674	0.17349	4.43571	0.00169549	0.0157583	TRUE
LNC_012302	0	2.61199	-9.37743	0.00170313	0.0158144	TRUE
LNC_008377	0.318065	13.6025	-5.27941	0.00170405	0.0158191	TRUE
LNC_006582	2.05405	0.181569	3.6623	0.00170578	0.0158314	TRUE
LNC_006614	0.233681	0	6.13279	0.00170851	0.0158529	TRUE
LNC_014677	0	2.2614	-9.38106	0.0017104	0.0158665	TRUE
LNC_007110	0.935719	0.129219	2.94117	0.00171094	0.0158677	TRUE
LNC_011141	0	2.57343	-9.35602	0.00171627	0.0159018	TRUE
LNC_000203	0.228721	0	6.11325	0.00171882	0.0159138	TRUE
LNC_009875	4.10073	0.0729482	5.85844	0.00172076	0.0159279	TRUE
LNC_001267	4.9752	0.712241	2.91799	0.00172844	0.0159836	TRUE
LNC_005640	0	2.22492	-9.35763	0.00172828	0.0159836	TRUE
LNC_009660	0.253997	0	6.27354	0.00172944	0.015989	TRUE
LNC_014760	0	2.2158	-9.35171	0.00173967	0.016068	TRUE
LNC_002363	2.05219	0.00911853	7.39828	0.00175074	0.016147	TRUE
LNC_000942	2.83196	13.7756	-2.16553	0.00175753	0.0161979	TRUE
LNC_012432	0.419928	0.0182371	4.36748	0.00175933	0.0162066	TRUE
LNC_014595	0.453283	0	7.12393	0.00175924	0.0162066	TRUE
LNC_015430	0.228721	1.51831	-2.60944	0.00175999	0.0162088	TRUE
LNC_011507	16.4947	0.192247	6.68946	0.00177228	0.0163063	TRUE
LNC_012025	0.448605	0	7.08689	0.00177832	0.016354	TRUE
LNC_003449	0.280833	1.8205	-2.57426	0.00178595	0.0164163	TRUE
LNC_005627	0	0.621293	-7.32965	0.00178832	0.0164303	TRUE
LNC_000457	0.0771066	0.832103	-3.27621	0.00179314	0.016469	TRUE
LNC_009590	2.05173	0.343623	2.70314	0.00179455	0.0164756	TRUE
LNC_001376	0.447565	0	7.07854	0.00179754	0.0164955	TRUE
LNC_004798	0.028915	0.643451	-4.17999	0.00179758	0.0164955	TRUE
LNC_008039	0.0461124	0.582264	-3.46384	0.00180396	0.0165455	TRUE
LNC_012600	0.216483	0	6.0301	0.00180484	0.0165463	TRUE
LNC_004483	0.218043	0	6.03375	0.0018154	0.0166351	TRUE
LNC_001803	0.296991	0	6.45247	0.00181596	0.0166363	TRUE
LNC_008356	0.863573	0.140416	2.71999	0.00183127	0.0167685	TRUE
LNC_015427	2.0145	0.383736	2.51721	0.00183402	0.0167857	TRUE
LNC_004413	7.28617	0.337386	4.53489	0.00183626	0.0168022	TRUE
LNC_003142	8.15433	1.84445	2.27547	0.0018375	0.0168067	TRUE
LNC_006593	1.85056	0	9.06355	0.00184199	0.0168345	TRUE
LNC_002427	0.462639	0	7.15813	0.00185117	0.0169104	TRUE
LNC_001665	0.669767	0.0578299	3.65459	0.00185385	0.0169187	TRUE
LNC_011984	0.382176	2.65364	-2.67136	0.00185594	0.0169297	TRUE
LNC_015431	0.12114	1.30131	-3.27021	0.00185561	0.0169297	TRUE
LNC_014929	0.358979	0.0182371	4.11668	0.00187947	0.017124	TRUE
LNC_003541	1.12357	6.20681	-2.3493	0.00189585	0.0172567	TRUE
LNC_011682	0	0.529394	-7.19129	0.00189996	0.017286	TRUE
LNC_001041	8.43516	1.83014	2.30809	0.00190148	0.0172957	TRUE
LNC_009756	1.7234	0	8.9617	0.00190241	0.0173	TRUE
LNC_013120	0.587418	0	7.53574	0.00190702	0.0173296	TRUE
LNC_006159	0.112541	0.854498	-2.76604	0.00191245	0.0173666	TRUE
LNC_006393	0.915967	11.9377	-3.55383	0.00191951	0.0174184	TRUE
LNC_015140	1.5177	0.17793	3.19641	0.00192531	0.0174669	TRUE
LNC_005195	0	0.257398	-6.1728	0.00192703	0.0174715	TRUE
LNC_006616	0	0.465045	-7.0652	0.00193467	0.0175116	TRUE
LNC_005686	0	0.512153	-7.0992	0.00194257	0.0175735	TRUE
LNC_007327	0.35742	0.0192766	4.15616	0.00194887	0.017618	TRUE
LNC_006538	0.34646	0	6.75023	0.00196243	0.0177322	TRUE
LNC_008116	0.0755472	0.605179	-2.83155	0.0019731	0.0178118	TRUE
LNC_011469	1.12721	6.05312	-2.30553	0.00198821	0.0179389	TRUE
LNC_015186	0.0481916	0.619258	-3.49484	0.00199029	0.0179459	TRUE
LNC_014612	1.46639	18.291	-3.56893	0.0020039	0.0180431	TRUE
LNC_000527	0.17349	1.72279	-3.16084	0.00200463	0.0180454	TRUE
LNC_005545	0	2.1879	-9.12231	0.00202139	0.0181579	TRUE
LNC_010070	0.353781	3.78349	-3.32679	0.00203176	0.0182254	TRUE
LNC_010657	7.21738	1.63761	2.26093	0.00203253	0.0182281	TRUE
LNC_011693	0.130778	1.24839	-3.11084	0.00203369	0.0182342	TRUE
LNC_010784	18.4021	0.693008	4.87213	0.00203947	0.0182774	TRUE
LNC_001842	0.371736	0.0192766	4.21525	0.00204275	0.0183026	TRUE
LNC_006152	0.0273556	0.510356	-3.95358	0.00204622	0.0183251	TRUE
LNC_008261	0.933446	0.0750274	3.70606	0.00204949	0.0183458	TRUE
LNC_010074	0.737755	0.0846657	3.20965	0.0020523	0.0183666	TRUE
LNC_012792	0.411329	2.8808	-2.65104	0.00206062	0.0184325	TRUE
LNC_001397	6.24339	1.31742	2.37457	0.00206515	0.0184687	TRUE
LNC_005849	10.7986	2.09685	2.50791	0.00208248	0.0186064	TRUE
LNC_005931	0	0.223523	-5.94578	0.00209838	0.0187265	TRUE
LNC_010787	0.375657	0.0182371	4.19483	0.00209798	0.0187265	TRUE
LNC_000580	0.547825	4.77005	-2.9504	0.00209925	0.01873	TRUE
LNC_000963	1.67399	9.14024	-2.33221	0.00210578	0.0187795	TRUE
LNC_003057	0	0.272754	-6.1965	0.00211344	0.0188434	TRUE
LNC_002097	0.499915	0.047152	3.43609	0.00211436	0.0188472	TRUE
LNC_013490	1.0717	0.0771066	3.93861	0.00211922	0.0188817	TRUE
LNC_009296	0.641089	0.0659089	3.38293	0.00212166	0.0188991	TRUE
LNC_001019	0	0.222483	-5.95127	0.00212382	0.0189095	TRUE
LNC_008021	0.0385533	0.59814	-3.73143	0.00213914	0.0190282	TRUE
LNC_011531	0.340742	0.0192766	4.08843	0.00214124	0.0190381	TRUE
LNC_003330	1.55927	0	8.8177	0.00214553	0.0190541	TRUE
LNC_005734	0	0.248279	-6.12196	0.00214421	0.0190541	TRUE
LNC_004319	0.23628	0	6.13219	0.00216014	0.0191528	TRUE
LNC_013045	0.102903	1.10221	-3.24283	0.00216394	0.0191776	TRUE
LNC_004737	1.41196	0.240201	2.63035	0.00216452	0.0191783	TRUE
LNC_002176	0.0674683	0.758635	-3.34426	0.00216731	0.0191986	TRUE
LNC_011222	0.278754	15.9848	-5.72506	0.0021699	0.0192171	TRUE
LNC_012838	0	1.90577	-9.02745	0.00217758	0.0192584	TRUE
LNC_008389	6.21974	0.129219	5.6686	0.00218748	0.0193326	TRUE
LNC_012445	3.23993	0.630174	2.50383	0.00218957	0.0193421	TRUE
LNC_007092	0.0948238	0.740398	-2.80928	0.00219305	0.019364	TRUE
LNC_010511	0.0385533	0.790431	-4.10514	0.00219621	0.0193829	TRUE
LNC_011995	0.0846657	0.810985	-3.05936	0.00220584	0.0194499	TRUE
LNC_004940	0	0.234201	-6.00804	0.00220993	0.0194815	TRUE
LNC_011319	1.38069	0.260517	2.51475	0.00222028	0.0195638	TRUE
LNC_012635	0.380855	0.0192766	4.23474	0.00222421	0.0195894	TRUE
LNC_005638	0.0182371	0.383216	-4.00282	0.00224913	0.0197907	TRUE
LNC_010788	0	0.234721	-5.99974	0.002249	0.0197907	TRUE
LNC_006403	3.82191	0.809945	2.35253	0.00225136	0.0198012	TRUE
LNC_005962	2.02206	0.223003	3.25726	0.00225503	0.0198243	TRUE
LNC_006158	0.323545	2.01563	-2.49189	0.00225651	0.0198243	TRUE
LNC_006999	0	0.458243	-6.99219	0.00225657	0.0198243	TRUE
LNC_001965	0.368617	0.0192766	4.18351	0.00226072	0.0198426	TRUE
LNC_014923	0	0.31107	-6.49253	0.0022635	0.0198624	TRUE
LNC_007208	0.446244	0.0273556	3.91769	0.00226695	0.019879	TRUE
LNC_011922	0	1.83282	-8.97126	0.00226649	0.019879	TRUE
LNC_012606	14.5736	3.27502	2.24606	0.0022691	0.0198851	TRUE
LNC_001036	1.52285	0	8.91167	0.00227469	0.0199196	TRUE
LNC_006434	0.432447	2.55362	-2.45248	0.00227892	0.0199429	TRUE
LNC_008176	13.2182	1.96195	2.88515	0.00227846	0.0199429	TRUE
LNC_011792	8.87342	1.46799	2.6969	0.00228734	0.0200074	TRUE
LNC_015331	0	0.335544	-6.55535	0.00229155	0.0200368	TRUE
LNC_003627	1.07878	5.87547	-2.33715	0.00231208	0.020187	TRUE
LNC_004559	1.39424	0.168812	3.14796	0.00231663	0.0202083	TRUE
LNC_011668	0.658569	0.0578299	3.62804	0.00231537	0.0202083	TRUE
LNC_011681	0	0.234721	-5.99597	0.00231645	0.0202083	TRUE
LNC_006945	3.77822	0.0547112	6.11822	0.00233022	0.0203083	TRUE
LNC_003010	0.0192766	0.42517	-4.18593	0.00233893	0.0203611	TRUE
LNC_000562	0.0283952	0.447046	-3.69994	0.00233982	0.0203626	TRUE
LNC_001192	3.09139	0.608298	2.4672	0.00234607	0.0203917	TRUE
LNC_003455	4.27567	0.885493	2.38588	0.00234618	0.0203917	TRUE
LNC_004147	0.0659089	0.72424	-3.26543	0.00235931	0.0204965	TRUE
LNC_012166	0.276912	0	6.35377	0.00236427	0.020535	TRUE
LNC_002628	0.0385533	1.34449	-4.82567	0.00237098	0.0205746	TRUE
LNC_012109	0.41525	0.0375137	3.48709	0.00237564	0.0206104	TRUE
LNC_003225	14.4121	3.90647	2.00311	0.00237671	0.020615	TRUE
LNC_008380	0.347544	21.9027	-5.89692	0.00238093	0.0206422	TRUE
LNC_011032	0.496039	0	7.17486	0.00238064	0.0206422	TRUE
LNC_014734	0.187569	1.21532	-2.57025	0.00239356	0.0207283	TRUE
LNC_002070	0.00963832	0.296471	-4.44978	0.00240069	0.0207854	TRUE
LNC_014196	10.3871	0.807866	3.79381	0.00241345	0.0208864	TRUE
LNC_006519	6.56473	0.196687	5.15453	0.00241459	0.0208916	TRUE
LNC_009641	0.0653891	0.639055	-3.09445	0.00242153	0.0209468	TRUE
LNC_000099	0.462922	2.64008	-2.38969	0.00242448	0.0209677	TRUE
LNC_004149	0.463961	2.6706	-2.41433	0.00242928	0.0209996	TRUE
LNC_001783	0	0.230562	-6.00998	0.00243008	0.0210006	TRUE
LNC_000381	11.1404	2.85888	2.0934	0.00244037	0.0210765	TRUE
LNC_006140	1.43611	0	8.82718	0.00245581	0.0211956	TRUE
LNC_001210	1.16732	0.194608	2.6795	0.0024622	0.0212411	TRUE
LNC_011095	0.221963	2.29618	-3.24891	0.00247391	0.0213086	TRUE
LNC_005975	4.55126	0.948802	2.37559	0.00247626	0.0213192	TRUE
LNC_002048	1.42647	0	8.81748	0.00247819	0.0213262	TRUE
LNC_011470	0.531429	3.14132	-2.45554	0.00247786	0.0213262	TRUE
LNC_001188	0.258675	0	6.32186	0.00248625	0.021386	TRUE
LNC_005240	1.00139	0.105502	3.3972	0.0024972	0.0214657	TRUE
LNC_000649	0.0948238	0.764873	-2.84425	0.0025168	0.0215906	TRUE
LNC_006636	1.82977	0.327465	2.60088	0.00251866	0.0216017	TRUE
LNC_004693	0	1.55927	-8.84548	0.00252276	0.0216272	TRUE
LNC_011990	0.265715	0	6.29213	0.00253024	0.0216768	TRUE
LNC_013180	0.401973	0	6.93027	0.00253586	0.0217055	TRUE
LNC_010188	3.16282	0.510356	2.7086	0.00253666	0.0217075	TRUE
LNC_008831	0.385533	4.39571	-3.34434	0.00254922	0.0217907	TRUE
LNC_011703	0.0364741	0.54683	-3.6615	0.00254908	0.0217907	TRUE
LNC_015463	0.653089	0.110982	2.62903	0.00254797	0.0217907	TRUE
LNC_012222	0.349341	2.37409	-2.65405	0.00255157	0.021801	TRUE
LNC_005210	0	1.64134	-8.81243	0.0025615	0.021881	TRUE
LNC_015338	0.660128	0.0547112	3.60168	0.00256403	0.0218977	TRUE
LNC_001657	1.18948	0.214924	2.56503	0.00256537	0.0219043	TRUE
LNC_001484	0.217523	0	6.05531	0.00257716	0.0219903	TRUE
LNC_006947	1.57369	9.05708	-2.41119	0.00258424	0.0220359	TRUE
LNC_008013	0.6031	0.00911853	5.67838	0.00258621	0.0220478	TRUE
LNC_009193	0.199286	0	5.91375	0.00259686	0.0221288	TRUE
LNC_010088	7.89665	0.0364741	7.65573	0.00260181	0.0221463	TRUE
LNC_007601	2.03661	0.400413	2.4561	0.00263094	0.0223298	TRUE
LNC_009195	0.77555	0.0857053	3.28127	0.0026477	0.0224422	TRUE
LNC_000791	0.226122	0	6.10924	0.0026485	0.022444	TRUE
LNC_005436	0.329025	1.95128	-2.43505	0.00265091	0.0224595	TRUE
LNC_001454	0.516593	3.07853	-2.45132	0.00265592	0.0224969	TRUE
LNC_013334	0	1.48632	-8.77648	0.00265952	0.0225174	TRUE
LNC_012845	3.89808	65.3798	-3.82539	0.00266834	0.0225622	TRUE
LNC_002321	3.36566	0.340742	3.51289	0.00270357	0.0228153	TRUE
LNC_004794	0.197727	0	5.89409	0.00271039	0.0228623	TRUE
LNC_013387	0.871696	0.0192766	5.43963	0.00271467	0.0228933	TRUE
LNC_009760	3.90389	0.785709	2.43706	0.00275442	0.0231724	TRUE
LNC_005747	0.076067	1.22959	-3.83137	0.00276344	0.0232381	TRUE
LNC_012364	0.127659	1.97759	-3.82025	0.00276815	0.0232624	TRUE
LNC_009237	0	1.63851	-8.70614	0.00278876	0.023415	TRUE
LNC_005667	0.303228	0.0187569	3.9124	0.00279235	0.023435	TRUE
LNC_000070	0	0.221963	-5.97137	0.00280108	0.0234927	TRUE
LNC_006859	0.266234	0	6.36631	0.00281335	0.0235727	TRUE
LNC_015042	0	0.213365	-5.90372	0.00282068	0.0236261	TRUE
LNC_006157	0.602298	3.33224	-2.32742	0.00282578	0.0236637	TRUE
LNC_003542	1.45727	7.35182	-2.2089	0.00283048	0.0236978	TRUE
LNC_008506	2.54149	11.6675	-2.07395	0.00284441	0.0237937	TRUE
LNC_002680	0.245918	0	6.18338	0.00284724	0.0238121	TRUE
LNC_001274	0.769551	0.0573101	3.80726	0.0028617	0.0239227	TRUE
LNC_014561	0.162292	1.8942	-3.33705	0.00286381	0.0239246	TRUE
LNC_002242	0	0.410334	-6.8851	0.00288337	0.0240461	TRUE
LNC_004383	0.622333	3.93799	-2.53135	0.00288054	0.0240461	TRUE
LNC_010458	0.199806	0	5.92207	0.00288296	0.0240461	TRUE
LNC_010991	0.0831063	0.821143	-3.11282	0.00288186	0.0240461	TRUE
LNC_015420	0.55623	13.3677	-4.49422	0.00288117	0.0240461	TRUE
LNC_009857	0.0455926	0.647653	-3.61503	0.00289063	0.0240909	TRUE
LNC_015303	1.24334	0	8.61957	0.00289002	0.0240909	TRUE
LNC_013038	0.841177	0.149015	2.59158	0.00289241	0.0240953	TRUE
LNC_009927	1.26262	0	8.51334	0.00289346	0.0240987	TRUE
LNC_014469	0.189648	1.15201	-2.4762	0.00289728	0.0241201	TRUE
LNC_012030	0	0.245398	-6.05237	0.0029004	0.0241401	TRUE
LNC_005839	1.13477	0.149015	3.0429	0.00291257	0.0242263	TRUE
LNC_001251	0.209964	0	5.99511	0.00291997	0.0242773	TRUE
LNC_005622	1.33821	0.170371	3.09553	0.00292924	0.0243438	TRUE
LNC_015570	1.21868	0.205286	2.65791	0.0029292	0.0243438	TRUE
LNC_001711	0.0750274	0.735958	-3.09272	0.00295265	0.0245171	TRUE
LNC_004274	0.219602	0	6.04233	0.00295391	0.0245205	TRUE
LNC_011881	1.37369	8.56052	-2.56006	0.00295468	0.0245205	TRUE
LNC_012956	0.143015	0.969119	-2.60944	0.00295561	0.0245205	TRUE
LNC_014142	1.2955	0.259477	2.41225	0.0029681	0.0245974	TRUE
LNC_000724	0.397532	0	6.85679	0.00298044	0.0246883	TRUE
LNC_004067	0.187049	1.68368	-3.00715	0.00298253	0.0246883	TRUE
LNC_011020	0.756512	0.0927447	3.10596	0.00298218	0.0246883	TRUE
LNC_006544	0	1.34042	-8.6277	0.00298792	0.0247135	TRUE
LNC_008856	0.397532	0.0375137	3.4105	0.00299483	0.02476	TRUE
LNC_002742	16.4874	3.31546	2.38499	0.00300074	0.0248017	TRUE
LNC_000365	0.0385533	0.551508	-3.61663	0.00300715	0.0248458	TRUE
LNC_000141	0.48952	0.0182371	4.53599	0.00301076	0.0248703	TRUE
LNC_003011	0.076067	0.804985	-3.24626	0.00301457	0.0248964	TRUE
LNC_007622	0.196687	1.28463	-2.59548	0.00302718	0.0249863	TRUE
LNC_013466	0.0192766	0.380617	-4.00954	0.00302742	0.0249863	TRUE
LNC_010432	0.0192766	0.375137	-3.94471	0.00303472	0.0250412	TRUE
LNC_015225	0	0.265195	-6.14762	0.00303846	0.0250556	TRUE
LNC_001722	0	0.273274	-6.19205	0.00304701	0.0250994	TRUE
LNC_001654	0.216483	0	6.04482	0.00305603	0.025152	TRUE
LNC_003299	0.484277	2.70391	-2.34041	0.00305718	0.0251561	TRUE
LNC_012668	0.214924	2.03046	-3.07214	0.00307703	0.0253031	TRUE
LNC_014281	0.0385533	0.642173	-3.78152	0.00309164	0.0254014	TRUE
LNC_002606	1.05846	0.0659089	4.11918	0.00310107	0.0254657	TRUE
LNC_006187	0.953436	0.104982	3.30524	0.00312319	0.0256332	TRUE
LNC_007042	0.375657	0	6.77664	0.00312998	0.0256834	TRUE
LNC_004775	0.693439	0	7.77719	0.00313258	0.0256883	TRUE
LNC_002615	2.45266	11.0931	-2.04765	0.00314507	0.0257568	TRUE
LNC_009330	0.626297	0.00963832	5.72233	0.00314546	0.0257568	TRUE
LNC_010053	2.22422	0.442368	2.41438	0.00314536	0.0257568	TRUE
LNC_002520	2.78561	18.7149	-2.58941	0.00316206	0.025869	TRUE
LNC_005359	1.18532	0.204246	2.61282	0.00316588	0.0258892	TRUE
LNC_005705	0.415012	0	6.94629	0.00317169	0.0259312	TRUE
LNC_008372	2.12628	0.2462	3.15578	0.00317467	0.0259501	TRUE
LNC_002724	1.13982	0	8.36714	0.0031863	0.026034	TRUE
LNC_003993	1.1566	0	8.51542	0.00318592	0.026034	TRUE
LNC_005910	3.22405	0.642173	2.43405	0.00320416	0.0261632	TRUE
LNC_013795	1.31114	6.49288	-2.1848	0.00320616	0.0261691	TRUE
LNC_006094	0	0.245398	-6.045	0.00322755	0.0263205	TRUE
LNC_007380	8.47942	1.74675	2.41551	0.0032289	0.026326	TRUE
LNC_012346	1.12125	7.57558	-2.61235	0.00323318	0.026344	TRUE
LNC_012059	1.12158	0	8.34396	0.00324429	0.0264065	TRUE
LNC_012057	0	0.483282	-7.14891	0.00324898	0.0264334	TRUE
LNC_002442	2.18619	0.455644	2.35874	0.00326285	0.0265304	TRUE
LNC_011228	0.480639	0.0385533	3.71379	0.0032739	0.0266136	TRUE
LNC_010456	0.455362	0.0567903	3.09289	0.00327662	0.02663	TRUE
LNC_014161	0	1.42647	-8.50679	0.0032782	0.0266372	TRUE
LNC_008355	0.763269	0.113061	2.87003	0.00328229	0.0266592	TRUE
LNC_013184	0.218043	0	6.01871	0.00328444	0.026671	TRUE
LNC_010364	0.713236	0	7.69442	0.00328944	0.0266889	TRUE
LNC_014885	1.96923	0.265477	2.93332	0.00328878	0.0266889	TRUE
LNC_007071	1.36297	6.67318	-2.1702	0.00329888	0.0267485	TRUE
LNC_008241	0.381657	0.0182371	4.23402	0.00329988	0.026751	TRUE
LNC_000106	0.347781	0.0182371	4.08708	0.00330266	0.0267622	TRUE
LNC_009325	0.70884	0.0820668	3.13173	0.00330208	0.0267622	TRUE
LNC_010780	0.332663	0.0182371	4.06165	0.00330825	0.0267908	TRUE
LNC_011280	3.25037	0.728398	2.28816	0.00330829	0.0267908	TRUE
LNC_001997	0	1.32219	-8.50131	0.00331476	0.0268261	TRUE
LNC_002823	4.48223	0.934204	2.38456	0.0033146	0.0268261	TRUE
LNC_007588	0	0.249839	-6.10179	0.00331435	0.0268261	TRUE
LNC_011529	0.209964	0	5.97997	0.00331776	0.0268333	TRUE
LNC_007968	0.40925	3.02406	-2.76764	0.00332163	0.0268534	TRUE
LNC_006037	0.836737	4.63643	-2.3213	0.00332357	0.0268634	TRUE
LNC_003827	0	0.215964	-5.87934	0.00332719	0.0268813	TRUE
LNC_012690	0.0841459	0.60466	-2.6727	0.00332671	0.0268813	TRUE
LNC_002492	0.154213	1.41333	-3.07239	0.00334201	0.0269919	TRUE
LNC_009704	0.883889	0.167772	2.50138	0.00334956	0.0270222	TRUE
LNC_005250	0.496797	0.0385533	3.74689	0.00336273	0.0270988	TRUE
LNC_009556	6.28153	1.47532	2.2049	0.0033633	0.0270988	TRUE
LNC_008200	3.56088	0.755754	2.35112	0.00336555	0.0271055	TRUE
LNC_002940	5.68696	1.24003	2.3298	0.00338149	0.0272224	TRUE
LNC_002343	9.24551	1.73139	2.54035	0.00339807	0.0273191	TRUE
LNC_006902	1.56249	0.280833	2.59841	0.0034067	0.0273564	TRUE
LNC_003284	0.23028	0	6.13167	0.00341385	0.0274081	TRUE
LNC_011737	0.23028	0	6.12692	0.00342095	0.0274536	TRUE
LNC_005058	3.66373	0.784431	2.32384	0.00342498	0.0274775	TRUE
LNC_006606	0	1.27659	-8.45084	0.00343614	0.0275467	TRUE
LNC_012543	1.31582	6.4205	-2.17554	0.0034539	0.0276751	TRUE
LNC_013751	0.210484	0	6.00856	0.00345491	0.0276751	TRUE
LNC_008930	0.53039	2.78622	-2.25657	0.00347772	0.0278508	TRUE
LNC_007397	0.124259	0.855018	-2.63346	0.00349493	0.027977	TRUE
LNC_005771	1.82745	0.391295	2.35803	0.00350186	0.028009	TRUE
LNC_004712	1.41872	7.07591	-2.19035	0.00351323	0.0280765	TRUE
LNC_014495	0.375895	0	6.81713	0.00352317	0.0281501	TRUE
LNC_008201	0.964916	0.175331	2.54845	0.00352445	0.0281545	TRUE
LNC_008765	0.269353	0	6.36025	0.00353353	0.0282055	TRUE
LNC_011337	0	0.204766	-5.83714	0.00353436	0.0282055	TRUE
LNC_013724	0.267274	0	6.2994	0.00353452	0.0282055	TRUE
LNC_012948	0.198766	0	5.92662	0.00354063	0.0282425	TRUE
LNC_006857	0.198766	0	5.92662	0.00354351	0.0282595	TRUE
LNC_001795	1.24103	0.232122	2.53202	0.00355027	0.0282958	TRUE
LNC_005267	0	0.205806	-5.82704	0.0035559	0.0283314	TRUE
LNC_008495	0.280313	0.00911853	4.56042	0.003572	0.0284335	TRUE
LNC_003030	2.09184	0.449125	2.36673	0.00358254	0.0285056	TRUE
LNC_007991	0	1.33009	-8.40618	0.00358427	0.0285134	TRUE
LNC_004836	0.103942	0.713042	-2.62147	0.00360071	0.0286323	TRUE
LNC_008329	0.579101	0.0638297	3.17716	0.00360188	0.0286356	TRUE
LNC_001642	0	0.203726	-5.84309	0.00361141	0.0287054	TRUE
LNC_005798	0.673405	0.0455926	3.86524	0.00364502	0.0289486	TRUE
LNC_008845	0	0.213365	-5.87964	0.00364853	0.0289645	TRUE
LNC_007887	0.0771066	0.73076	-3.09491	0.00366654	0.0290533	TRUE
LNC_000781	1.37653	0.239161	2.5776	0.00367099	0.0290585	TRUE
LNC_000914	0	1.13982	-8.39433	0.0036708	0.0290585	TRUE
LNC_014300	0.398572	0.0273556	3.8191	0.00367366	0.0290697	TRUE
LNC_010272	1.5349	0.206325	2.99243	0.00367736	0.0290868	TRUE
LNC_005320	0	1.22188	-8.38784	0.00367849	0.0290878	TRUE
LNC_011135	0.189648	0	5.85642	0.00368372	0.0291231	TRUE
LNC_003400	1.41872	0.289951	2.39873	0.00369511	0.0292012	TRUE
LNC_006047	0.704399	3.75094	-2.27764	0.00371946	0.0293815	TRUE
LNC_010885	0	1.21276	-8.37707	0.00372043	0.0293826	TRUE
LNC_002983	0.028915	0.428809	-3.59485	0.00374063	0.0295	TRUE
LNC_014189	0	0.255557	-6.10392	0.00374158	0.0295015	TRUE
LNC_005042	1.05058	0	8.24894	0.00374283	0.0295052	TRUE
LNC_001505	0.0192766	0.368899	-3.91787	0.00374408	0.029509	TRUE
LNC_011797	2.29085	0.404052	2.65588	0.00374652	0.0295101	TRUE
LNC_003898	8.65628	2.15604	2.11903	0.00377219	0.029664	TRUE
LNC_009774	1.02166	0	8.3368	0.00377209	0.029664	TRUE
LNC_012556	0.632773	0.0846657	2.99617	0.00377226	0.029664	TRUE
LNC_007594	0.113061	0.77607	-2.59881	0.00377562	0.0296782	TRUE
LNC_011938	0	0.229523	-6.03808	0.00378181	0.0297146	TRUE
LNC_005941	1.04094	0	8.23569	0.00379903	0.0298132	TRUE
LNC_011913	0	0.477758	-6.95434	0.00379927	0.0298132	TRUE
LNC_010881	0.204766	1.88457	-3.0333	0.0038248	0.0299848	TRUE
LNC_009441	0	1.27226	-8.34227	0.00383099	0.0300272	TRUE
LNC_001664	0.028915	0.418131	-3.61346	0.00384379	0.0301214	TRUE
LNC_004925	0.386855	3.62276	-3.12775	0.00387387	0.0303446	TRUE
LNC_014180	0.183128	3.15951	-4.00141	0.00391069	0.0305955	TRUE
LNC_002145	0.196167	0	5.88441	0.00393397	0.03074	TRUE
LNC_002214	0.966475	4.82292	-2.18705	0.00395764	0.0308935	TRUE
LNC_005904	0.654129	0.094304	2.91761	0.00396832	0.0309516	TRUE
LNC_010757	1.96048	0.00911853	7.33307	0.0039683	0.0309516	TRUE
LNC_004011	0.17949	0	5.77037	0.00397614	0.031	TRUE
LNC_004440	0.312867	0.0182371	3.92285	0.0039784	0.0310113	TRUE
LNC_005424	0.378776	3.58912	-3.14266	0.00399174	0.0311026	TRUE
LNC_010865	0.219602	0	6.03239	0.00400376	0.0311709	TRUE
LNC_007689	1.1856	6.23053	-2.28781	0.00401151	0.0312185	TRUE
LNC_008489	0.623654	3.31145	-2.26806	0.0040181	0.0312407	TRUE
LNC_011126	1.60029	0.301669	2.56766	0.00401692	0.0312407	TRUE
LNC_002007	1.00239	0	8.18144	0.00402335	0.0312726	TRUE
LNC_000943	0	1.22407	-8.28676	0.00405209	0.0314577	TRUE
LNC_001763	4.88978	1.16321	2.17923	0.00405758	0.0314939	TRUE
LNC_009872	0	0.239161	-6.05446	0.00406101	0.0315141	TRUE
LNC_001134	0	0.195128	-5.75628	0.00407332	0.0315841	TRUE
LNC_001696	0.70936	0.0547112	3.69981	0.0040803	0.0316254	TRUE
LNC_007080	0.874533	0.0729482	3.55661	0.00412006	0.0319013	TRUE
LNC_004544	0.893289	0.167772	2.51297	0.00414189	0.0320315	TRUE
LNC_015498	1.32054	0.249839	2.4952	0.0041494	0.0320766	TRUE
LNC_009881	0.028915	0.446526	-3.64566	0.00415787	0.0321356	TRUE
LNC_006386	0.310788	0.0192766	3.95516	0.00415963	0.0321428	TRUE
LNC_003047	0	0.211805	-5.89037	0.00416185	0.032147	TRUE
LNC_001765	1.85145	10.05	-2.29552	0.00417661	0.0322349	TRUE
LNC_013495	0.310268	0.00911853	4.69498	0.00418011	0.0322555	TRUE
LNC_007178	0	0.498594	-7.01919	0.00418852	0.0323138	TRUE
LNC_007660	0.00963832	0.267556	-4.29624	0.00420151	0.032401	TRUE
LNC_007832	0.0578299	0.579383	-3.11406	0.00420305	0.0324064	TRUE
LNC_014298	0.371736	0.0375137	3.32614	0.00420657	0.032427	TRUE
LNC_008828	0.141456	1.14525	-2.91525	0.00421916	0.032511	TRUE
LNC_009729	0	0.204766	-5.84139	0.00422376	0.0325333	TRUE
LNC_014187	0.210484	1.46672	-2.64546	0.00423036	0.0325738	TRUE
LNC_006012	0	0.401215	-6.81244	0.00424572	0.0326499	TRUE
LNC_000313	2.80692	0.600739	2.35734	0.00425149	0.0326817	TRUE
LNC_011094	1.24287	5.89186	-2.12045	0.00425156	0.0326817	TRUE
LNC_002130	0.469679	2.89044	-2.48946	0.00426465	0.0327626	TRUE
LNC_003640	0.0192766	0.346222	-3.8017	0.00427402	0.0328281	TRUE
LNC_003206	0	0.55727	-7.3584	0.00427539	0.032832	TRUE
LNC_010683	0.860454	4.25142	-2.19529	0.00428393	0.032891	TRUE
LNC_004842	0	0.195128	-5.77355	0.00430449	0.0330157	TRUE
LNC_002345	0.337386	6.17841	-4.0912	0.00430936	0.0330399	TRUE
LNC_005708	0.339702	0	6.7092	0.00431179	0.0330519	TRUE
LNC_005174	3.06848	0.313149	3.32896	0.00432585	0.0331531	TRUE
LNC_001915	0.593224	0	7.43047	0.00433147	0.0331895	TRUE
LNC_009046	1.54586	0.30455	2.42853	0.00433345	0.033198	TRUE
LNC_003492	0.0846657	0.636693	-2.71462	0.00434044	0.033225	TRUE
LNC_008808	4.2528	0.929526	2.29133	0.00434391	0.0332259	TRUE
LNC_013450	3.20894	0.685405	2.35536	0.00434289	0.0332259	TRUE
LNC_012464	5.08903	0.0729482	6.07547	0.00434782	0.0332416	TRUE
LNC_002966	0.00963832	0.568423	-5.29261	0.00435456	0.0332731	TRUE
LNC_011276	1.62141	0.226642	3.00604	0.00436804	0.0333629	TRUE
LNC_000840	2.13252	0.344663	2.77068	0.00437838	0.0334099	TRUE
LNC_004068	0	0.684409	-7.55398	0.00437855	0.0334099	TRUE
LNC_008514	0	1.01216	-8.22339	0.00437713	0.0334099	TRUE
LNC_009882	0.142496	0.999073	-2.63159	0.00438163	0.0334201	TRUE
LNC_015020	0.362618	0.0182371	4.11941	0.00438106	0.0334201	TRUE
LNC_008950	0.157614	1.06578	-2.62113	0.0043909	0.0334708	TRUE
LNC_008449	0	0.194608	-5.75719	0.00440014	0.0335212	TRUE
LNC_009786	13.1617	1.52539	3.14441	0.00442841	0.0337165	TRUE
LNC_006156	0.35794	1.86113	-2.24744	0.00444658	0.0338414	TRUE
LNC_007181	1.10325	0.206325	2.54195	0.00446415	0.0339616	TRUE
LNC_014926	0.0745076	0.673449	-3.04564	0.00446743	0.0339798	TRUE
LNC_012603	0.966475	0.18393	2.45938	0.00449495	0.0341688	TRUE
LNC_010520	0.123219	0.802148	-2.56562	0.00450183	0.0342142	TRUE
LNC_014812	0.170371	0	5.69221	0.00450578	0.0342375	TRUE
LNC_014764	0.873211	0.112541	3.0316	0.00451987	0.0343241	TRUE
LNC_001174	0.0771066	0.931605	-3.45369	0.00452341	0.0343442	TRUE
LNC_009560	1.34937	0.0547112	4.60799	0.00453929	0.0344306	TRUE
LNC_002272	3.12787	0.658851	2.37528	0.00455099	0.0344989	TRUE
LNC_006692	0.171411	1.01107	-2.40421	0.00456344	0.0345796	TRUE
LNC_003994	0.0364741	0.574423	-3.70742	0.00456736	0.0345888	TRUE
LNC_005802	0.0455926	0.578863	-3.43812	0.00456651	0.0345888	TRUE
LNC_014899	0.238359	0	6.21277	0.00460808	0.0348489	TRUE
LNC_015244	0.868013	0.100304	3.17572	0.00460701	0.0348489	TRUE
LNC_012467	0.337623	0	6.62448	0.00461423	0.0348886	TRUE
LNC_003027	0	0.185489	-5.6935	0.0046288	0.0349712	TRUE
LNC_000798	2.14164	0.492638	2.22915	0.00463598	0.0350115	TRUE
LNC_000424	1.11549	0.161253	2.91922	0.00465289	0.0351116	TRUE
LNC_006846	0.047152	0.454085	-3.07697	0.0046616	0.0351704	TRUE
LNC_012919	0	0.213365	-5.87538	0.00466359	0.0351784	TRUE
LNC_010409	0.145896	2.82312	-4.11929	0.00467409	0.0352438	TRUE
LNC_011196	0	0.194608	-5.77886	0.00468427	0.0353136	TRUE
LNC_006635	0.631213	0.12166	2.47481	0.00473615	0.0356276	TRUE
LNC_003159	0.222483	0	6.0503	0.00475422	0.0357455	TRUE
LNC_007170	0	0.302471	-6.3852	0.00475462	0.0357455	TRUE
LNC_011566	1.65396	0.379577	2.22397	0.00476219	0.0357884	TRUE
LNC_005340	0.340742	0	6.63673	0.00478696	0.0359393	TRUE
LNC_002125	1.93843	8.91832	-2.07356	0.00479164	0.0359673	TRUE
LNC_006946	3.73759	0.243319	4.02448	0.00481618	0.0361091	TRUE
LNC_003160	0.337341	0	6.69821	0.00483074	0.0362112	TRUE
[truncated: 6,115 more rows]
