# Supplementary material for: Identification of Differentially Expressed Non-coding RNA Networks With Potential Immunoregulatory Roles During Salmonella Enteritidis Infection in Ducks
Source: Front Vet Sci. 2021 Jun 16;8:692501. doi: 10.3389/fvets.2021.692501 (PMC8242174; doi:10.3389/fvets.2021.692501)
Supplement: Supplementary Table 12 — Analysis of lncRNA-miRNA-mRNA regulatory networks during SE infection in duck granulosa cells. [file Table_12.XLSX]

## Sheet: GO mRNA
Table S6. GO classification of differentially expressed mRNAs between 0, 3, and 6 dpi
GO classification of differentially expressed mRNAs between 3dpi and 0dpi
GO_accession	Description	Term_type	Over_represented_pValue	Corrected_pValue	DEG_item	DEG_list	Bg_item	Bg_list	Gene_names
GO:0006955	immune response	biological_process	6.07e-26	6.82e-22	137	1438	492	12845	ENSAPLG00000008693,ENSAPLG00000015414,ENSAPLG00000015159,ENSAPLG00000014840,ENSAPLG00000004626,ENSAPLG00000011595,ENSAPLG00000006897,ENSAPLG00000009793,ENSAPLG00000010052,ENSAPLG00000013187,ENSAPLG00000009296,ENSAPLG00000004919,ENSAPLG00000009930,ENSAPLG00000011754,ENSAPLG00000004175,ENSAPLG00000015423,ENSAPLG00000004981,ENSAPLG00000012773,ENSAPLG00000005356,ENSAPLG00000015297,ENSAPLG00000011139,…
GO:0002376	immune system process	biological_process	7.95e-26	6.82e-22	216	1438	966	12845	ENSAPLG00000010377,ENSAPLG00000009838,ENSAPLG00000010348,ENSAPLG00000014631,ENSAPLG00000004148,ENSAPLG00000016047,ENSAPLG00000006417,ENSAPLG00000002682,ENSAPLG00000001153,ENSAPLG00000010895,ENSAPLG00000011933,ENSAPLG00000011263,ENSAPLG00000007972,ENSAPLG00000002317,ENSAPLG00000003162,ENSAPLG00000001663,ENSAPLG00000011355,ENSAPLG00000008845,ENSAPLG00000013187,ENSAPLG00000011595,ENSAPLG00000006897,…
GO:0005576	extracellular region	cellular_component	4.65e-25	2.66e-21	179	1438	760	12845	ENSAPLG00000012958,ENSAPLG00000002112,ENSAPLG00000002589,ENSAPLG00000015946,ENSAPLG00000012876,ENSAPLG00000000674,ENSAPLG00000014198,ENSAPLG00000015075,ENSAPLG00000012650,ENSAPLG00000001188,ENSAPLG00000003792,ENSAPLG00000005304,ENSAPLG00000014559,ENSAPLG00000006625,ENSAPLG00000013937,ENSAPLG00000001306,ENSAPLG00000010087,ENSAPLG00000002646,ENSAPLG00000014765,ENSAPLG00000010099,ENSAPLG00000009798,…
GO:0031224	intrinsic component of membrane	cellular_component	2.6e-23	9.91e-20	559	1438	3600	12845	ENSAPLG00000010498,ENSAPLG00000000759,ENSAPLG00000013299,ENSAPLG00000001936,ENSAPLG00000005796,ENSAPLG00000008658,ENSAPLG00000011172,ENSAPLG00000009997,ENSAPLG00000010902,ENSAPLG00000013621,ENSAPLG00000014942,ENSAPLG00000001389,ENSAPLG00000012762,ENSAPLG00000005790,ENSAPLG00000005773,ENSAPLG00000016330,ENSAPLG00000006796,ENSAPLG00000011336,ENSAPLG00000006628,ENSAPLG00000016445,ENSAPLG00000010501,…
GO:0016021	integral component of membrane	cellular_component	2.89e-23	9.91e-20	556	1438	3577	12845	ENSAPLG00000008789,ENSAPLG00000015359,ENSAPLG00000008371,ENSAPLG00000003925,ENSAPLG00000006972,ENSAPLG00000006858,ENSAPLG00000007770,ENSAPLG00000002306,ENSAPLG00000013809,ENSAPLG00000009935,ENSAPLG00000015253,ENSAPLG00000011081,ENSAPLG00000016188,ENSAPLG00000002363,ENSAPLG00000013271,ENSAPLG00000001944,ENSAPLG00000005963,ENSAPLG00000012289,ENSAPLG00000006970,ENSAPLG00000006075,ENSAPLG00000008713,…
GO:0044425	membrane part	cellular_component	3.31e-20	9.47e-17	610	1438	4127	12845	ENSAPLG00000009536,ENSAPLG00000014512,ENSAPLG00000007047,ENSAPLG00000007276,ENSAPLG00000010924,ENSAPLG00000015291,ENSAPLG00000015411,ENSAPLG00000002159,ENSAPLG00000007151,ENSAPLG00000003502,ENSAPLG00000004866,ENSAPLG00000005851,ENSAPLG00000007444,ENSAPLG00000014278,ENSAPLG00000014928,ENSAPLG00000008265,ENSAPLG00000009649,ENSAPLG00000004373,ENSAPLG00000006226,ENSAPLG00000010171,ENSAPLG00000004669,…
GO:0023052	signaling	biological_process	6.99e-20	1.71e-16	494	1438	3146	12845	ENSAPLG00000003194,ENSAPLG00000014103,ENSAPLG00000016219,ENSAPLG00000011336,ENSAPLG00000013195,ENSAPLG00000012331,ENSAPLG00000005668,ENSAPLG00000005790,ENSAPLG00000007378,ENSAPLG00000001257,ENSAPLG00000000952,ENSAPLG00000013168,ENSAPLG00000003497,ENSAPLG00000007540,ENSAPLG00000014144,ENSAPLG00000008658,ENSAPLG00000001936,ENSAPLG00000009092,ENSAPLG00000003132,ENSAPLG00000013771,ENSAPLG00000012071,…
GO:0009605	response to external stimulus	biological_process	1.37e-19	2.95e-16	200	1438	966	12845	ENSAPLG00000006833,ENSAPLG00000009593,ENSAPLG00000007120,ENSAPLG00000013271,ENSAPLG00000011989,ENSAPLG00000011710,ENSAPLG00000005250,ENSAPLG00000012752,ENSAPLG00000012625,ENSAPLG00000012697,ENSAPLG00000009929,ENSAPLG00000005580,ENSAPLG00000007492,ENSAPLG00000013272,ENSAPLG00000004845,ENSAPLG00000002442,ENSAPLG00000012298,ENSAPLG00000012021,ENSAPLG00000004328,ENSAPLG00000005225,ENSAPLG00000011960,…
GO:0044700	single organism signaling	biological_process	1.97e-19	3.76e-16	491	1438	3137	12845	ENSAPLG00000015860,ENSAPLG00000006130,ENSAPLG00000003652,ENSAPLG00000006127,ENSAPLG00000008182,ENSAPLG00000016213,ENSAPLG00000008717,ENSAPLG00000009456,ENSAPLG00000001001,ENSAPLG00000010662,ENSAPLG00000007348,ENSAPLG00000007910,ENSAPLG00000013558,ENSAPLG00000006795,ENSAPLG00000010484,ENSAPLG00000015482,ENSAPLG00000015612,ENSAPLG00000015094,ENSAPLG00000009485,ENSAPLG00000001279,ENSAPLG00000015252,…
GO:0050896	response to stimulus	biological_process	2.51e-19	4.32e-16	624	1438	4240	12845	ENSAPLG00000003959,ENSAPLG00000005211,ENSAPLG00000011996,ENSAPLG00000013554,ENSAPLG00000010189,ENSAPLG00000001444,ENSAPLG00000000830,ENSAPLG00000009412,ENSAPLG00000008517,ENSAPLG00000005182,ENSAPLG00000006274,ENSAPLG00000002555,ENSAPLG00000009865,ENSAPLG00000004200,ENSAPLG00000005599,ENSAPLG00000006429,ENSAPLG00000005707,ENSAPLG00000008707,ENSAPLG00000012207,ENSAPLG00000000952,ENSAPLG00000002355,…
GO:0004872	receptor activity	molecular_function	6.11e-19	9.53e-16	174	1438	809	12845	ENSAPLG00000007926,ENSAPLG00000011988,ENSAPLG00000015926,ENSAPLG00000014857,ENSAPLG00000001444,ENSAPLG00000005535,ENSAPLG00000000766,ENSAPLG00000005553,ENSAPLG00000012071,ENSAPLG00000010639,ENSAPLG00000002555,ENSAPLG00000004200,ENSAPLG00000004616,ENSAPLG00000002300,ENSAPLG00000005272,ENSAPLG00000009473,ENSAPLG00000005790,ENSAPLG00000004563,ENSAPLG00000003497,ENSAPLG00000014942,ENSAPLG00000000952,…
GO:0007165	signal transduction	biological_process	8.94e-19	1.28e-15	461	1438	2921	12845	ENSAPLG00000012697,ENSAPLG00000014490,ENSAPLG00000008713,ENSAPLG00000014194,ENSAPLG00000004845,ENSAPLG00000007492,ENSAPLG00000016113,ENSAPLG00000005084,ENSAPLG00000003926,ENSAPLG00000003673,ENSAPLG00000013271,ENSAPLG00000009593,ENSAPLG00000004686,ENSAPLG00000008661,ENSAPLG00000007025,ENSAPLG00000012752,ENSAPLG00000011331,ENSAPLG00000011989,ENSAPLG00000008277,ENSAPLG00000003483,ENSAPLG00000000608,…
GO:0038023	signaling receptor activity	molecular_function	2.83e-18	3.74e-15	163	1438	748	12845	ENSAPLG00000010629,ENSAPLG00000005203,ENSAPLG00000001614,ENSAPLG00000006689,ENSAPLG00000001544,ENSAPLG00000011878,ENSAPLG00000003585,ENSAPLG00000014123,ENSAPLG00000009302,ENSAPLG00000005830,ENSAPLG00000014060,ENSAPLG00000013041,ENSAPLG00000005859,ENSAPLG00000004919,ENSAPLG00000005661,ENSAPLG00000015626,ENSAPLG00000001069,ENSAPLG00000011541,ENSAPLG00000009277,ENSAPLG00000001153,ENSAPLG00000011263,…
GO:0007154	cell communication	biological_process	1.2e-17	1.47e-14	495	1438	3231	12845	ENSAPLG00000014879,ENSAPLG00000010377,ENSAPLG00000004478,ENSAPLG00000016158,ENSAPLG00000006014,ENSAPLG00000015881,ENSAPLG00000007671,ENSAPLG00000004103,ENSAPLG00000005898,ENSAPLG00000016243,ENSAPLG00000004382,ENSAPLG00000004148,ENSAPLG00000013028,ENSAPLG00000013023,ENSAPLG00000013017,ENSAPLG00000003880,ENSAPLG00000004581,ENSAPLG00000010442,ENSAPLG00000001153,ENSAPLG00000009277,ENSAPLG00000011263,…
GO:0060089	molecular transducer activity	molecular_function	1.77e-17	2.03e-14	174	1438	835	12845	ENSAPLG00000001279,ENSAPLG00000006858,ENSAPLG00000014512,ENSAPLG00000009536,ENSAPLG00000004866,ENSAPLG00000015252,ENSAPLG00000000744,ENSAPLG00000015359,ENSAPLG00000009807,ENSAPLG00000002159,ENSAPLG00000014219,ENSAPLG00000006621,ENSAPLG00000010924,ENSAPLG00000008097,ENSAPLG00000015253,ENSAPLG00000000588,ENSAPLG00000002363,ENSAPLG00000007195,ENSAPLG00000006226,ENSAPLG00000001001,ENSAPLG00000002306,…
GO:0005615	extracellular space	cellular_component	7.72e-17	8.28e-14	96	1438	365	12845	ENSAPLG00000008560,ENSAPLG00000006651,ENSAPLG00000013839,ENSAPLG00000009536,ENSAPLG00000010333,ENSAPLG00000009391,ENSAPLG00000014156,ENSAPLG00000006492,ENSAPLG00000014443,ENSAPLG00000015387,ENSAPLG00000006625,ENSAPLG00000012070,ENSAPLG00000010087,ENSAPLG00000001754,ENSAPLG00000016343,ENSAPLG00000007151,ENSAPLG00000010092,ENSAPLG00000003792,ENSAPLG00000005304,ENSAPLG00000009456,ENSAPLG00000011184,…
GO:0004871	signal transducer activity	molecular_function	8.73e-17	8.82e-14	163	1438	774	12845	ENSAPLG00000002101,ENSAPLG00000005955,ENSAPLG00000001613,ENSAPLG00000011398,ENSAPLG00000011672,ENSAPLG00000005279,ENSAPLG00000016445,ENSAPLG00000001468,ENSAPLG00000008200,ENSAPLG00000012799,ENSAPLG00000005087,ENSAPLG00000005790,ENSAPLG00000004563,ENSAPLG00000003497,ENSAPLG00000000952,ENSAPLG00000014942,ENSAPLG00000008658,ENSAPLG00000007453,ENSAPLG00000000745,ENSAPLG00000011241,ENSAPLG00000009092,…
GO:0016020	membrane	cellular_component	1.52e-16	1.45e-13	701	1438	5044	12845	ENSAPLG00000003853,ENSAPLG00000013702,ENSAPLG00000006818,ENSAPLG00000003520,ENSAPLG00000005915,ENSAPLG00000014667,ENSAPLG00000011904,ENSAPLG00000006068,ENSAPLG00000003135,ENSAPLG00000003132,ENSAPLG00000000952,ENSAPLG00000007540,ENSAPLG00000003497,ENSAPLG00000004523,ENSAPLG00000003338,ENSAPLG00000005282,ENSAPLG00000006429,ENSAPLG00000003342,ENSAPLG00000005707,ENSAPLG00000001248,ENSAPLG00000008707,…
GO:0002684	positive regulation of immune system process	biological_process	2.87e-16	2.59e-13	96	1438	367	12845	ENSAPLG00000005225,ENSAPLG00000008277,ENSAPLG00000009127,ENSAPLG00000005470,ENSAPLG00000013929,ENSAPLG00000005644,ENSAPLG00000002442,ENSAPLG00000002406,ENSAPLG00000005019,ENSAPLG00000014332,ENSAPLG00000009929,ENSAPLG00000003700,ENSAPLG00000012625,ENSAPLG00000005580,ENSAPLG00000015945,ENSAPLG00000002995,ENSAPLG00000007492,ENSAPLG00000001578,ENSAPLG00000009032,ENSAPLG00000006833,ENSAPLG00000007120,…
GO:0002682	regulation of immune system process	biological_process	5.19e-16	4.45e-13	124	1438	538	12845	ENSAPLG00000009593,ENSAPLG00000007120,ENSAPLG00000004686,ENSAPLG00000006833,ENSAPLG00000009032,ENSAPLG00000001578,ENSAPLG00000012752,ENSAPLG00000002995,ENSAPLG00000005580,ENSAPLG00000015945,ENSAPLG00000012625,ENSAPLG00000003700,ENSAPLG00000009929,ENSAPLG00000007492,ENSAPLG00000009031,ENSAPLG00000002442,ENSAPLG00000005644,ENSAPLG00000005019,ENSAPLG00000014332,ENSAPLG00000002406,ENSAPLG00000008277,…
GO:0006952	defense response	biological_process	6.95e-16	5.68e-13	113	1438	477	12845	ENSAPLG00000014840,ENSAPLG00000004626,ENSAPLG00000007281,ENSAPLG00000015926,ENSAPLG00000015159,ENSAPLG00000013270,ENSAPLG00000015414,ENSAPLG00000015626,ENSAPLG00000001444,ENSAPLG00000004919,ENSAPLG00000006016,ENSAPLG00000011754,ENSAPLG00000000830,ENSAPLG00000010189,ENSAPLG00000006928,ENSAPLG00000011595,ENSAPLG00000013187,ENSAPLG00000013878,ENSAPLG00000011399,ENSAPLG00000015297,ENSAPLG00000005356,…
GO:0004888	transmembrane signaling receptor activity	molecular_function	8.11e-16	6.33e-13	141	1438	650	12845	ENSAPLG00000004616,ENSAPLG00000002300,ENSAPLG00000005272,ENSAPLG00000002555,ENSAPLG00000004200,ENSAPLG00000001444,ENSAPLG00000005535,ENSAPLG00000000766,ENSAPLG00000007926,ENSAPLG00000015926,ENSAPLG00000011988,ENSAPLG00000014857,ENSAPLG00000008200,ENSAPLG00000012799,ENSAPLG00000002101,ENSAPLG00000001613,ENSAPLG00000011398,ENSAPLG00000005955,ENSAPLG00000011672,ENSAPLG00000016445,ENSAPLG00000001468,…
GO:0070887	cellular response to chemical stimulus	biological_process	1.15e-15	8.58e-13	228	1438	1244	12845	ENSAPLG00000003652,ENSAPLG00000006130,ENSAPLG00000015253,ENSAPLG00000015860,ENSAPLG00000007640,ENSAPLG00000009456,ENSAPLG00000016213,ENSAPLG00000002363,ENSAPLG00000006127,ENSAPLG00000010854,ENSAPLG00000009080,ENSAPLG00000007910,ENSAPLG00000002306,ENSAPLG00000015017,ENSAPLG00000011013,ENSAPLG00000011388,ENSAPLG00000008265,ENSAPLG00000009391,ENSAPLG00000015094,ENSAPLG00000009485,ENSAPLG00000004032,…
GO:0044707	single-multicellular organism process	biological_process	1.24e-14	8.89e-12	467	1438	3110	12845	ENSAPLG00000006597,ENSAPLG00000011169,ENSAPLG00000002743,ENSAPLG00000012571,ENSAPLG00000014601,ENSAPLG00000012306,ENSAPLG00000012300,ENSAPLG00000006417,ENSAPLG00000016047,ENSAPLG00000009319,ENSAPLG00000011981,ENSAPLG00000008153,ENSAPLG00000013035,ENSAPLG00000006426,ENSAPLG00000015543,ENSAPLG00000001663,ENSAPLG00000003018,ENSAPLG00000002317,ENSAPLG00000013246,ENSAPLG00000007972,ENSAPLG00000011933,…
GO:0001816	cytokine production	biological_process	1.36e-14	9.31e-12	81	1438	301	12845	ENSAPLG00000011399,ENSAPLG00000004200,ENSAPLG00000006429,ENSAPLG00000005272,ENSAPLG00000015926,ENSAPLG00000007281,ENSAPLG00000015414,ENSAPLG00000011754,ENSAPLG00000006016,ENSAPLG00000000830,ENSAPLG00000004919,ENSAPLG00000009930,ENSAPLG00000001444,ENSAPLG00000013878,ENSAPLG00000013187,ENSAPLG00000011595,ENSAPLG00000007226,ENSAPLG00000002317,ENSAPLG00000013309,ENSAPLG00000012051,ENSAPLG00000005361,…
GO:0006935	chemotaxis	biological_process	1.47e-14	9.68e-12	73	1438	260	12845	ENSAPLG00000001663,ENSAPLG00000005214,ENSAPLG00000003194,ENSAPLG00000005668,ENSAPLG00000007972,ENSAPLG00000011263,ENSAPLG00000007378,ENSAPLG00000012646,ENSAPLG00000003232,ENSAPLG00000005400,ENSAPLG00000003497,ENSAPLG00000009838,ENSAPLG00000001936,ENSAPLG00000012383,ENSAPLG00000002525,ENSAPLG00000012773,ENSAPLG00000010249,ENSAPLG00000006689,ENSAPLG00000012692,ENSAPLG00000012318,ENSAPLG00000004815,…
GO:0042330	taxis	biological_process	1.75e-14	1.12e-11	73	1438	261	12845	ENSAPLG00000001663,ENSAPLG00000003194,ENSAPLG00000005214,ENSAPLG00000011263,ENSAPLG00000007972,ENSAPLG00000005668,ENSAPLG00000007378,ENSAPLG00000003497,ENSAPLG00000005400,ENSAPLG00000012646,ENSAPLG00000003232,ENSAPLG00000009838,ENSAPLG00000001936,ENSAPLG00000012383,ENSAPLG00000012773,ENSAPLG00000002525,ENSAPLG00000010249,ENSAPLG00000012318,ENSAPLG00000006689,ENSAPLG00000012692,ENSAPLG00000004815,…
GO:0051716	cellular response to stimulus	biological_process	2.49e-14	1.52e-11	534	1438	3684	12845	ENSAPLG00000002860,ENSAPLG00000013114,ENSAPLG00000015748,ENSAPLG00000015193,ENSAPLG00000012508,ENSAPLG00000008525,ENSAPLG00000001160,ENSAPLG00000012903,ENSAPLG00000002510,ENSAPLG00000011898,ENSAPLG00000002397,ENSAPLG00000002406,ENSAPLG00000010631,ENSAPLG00000000757,ENSAPLG00000010031,ENSAPLG00000009031,ENSAPLG00000015569,ENSAPLG00000009798,ENSAPLG00000010087,ENSAPLG00000002646,ENSAPLG00000014559,…
GO:0032501	multicellular organismal process	biological_process	4.34e-14	2.57e-11	478	1438	3221	12845	ENSAPLG00000012493,ENSAPLG00000002527,ENSAPLG00000003929,ENSAPLG00000009552,ENSAPLG00000010099,ENSAPLG00000010087,ENSAPLG00000007308,ENSAPLG00000013937,ENSAPLG00000006625,ENSAPLG00000014559,ENSAPLG00000009093,ENSAPLG00000002378,ENSAPLG00000007251,ENSAPLG00000006651,ENSAPLG00000014672,ENSAPLG00000015179,ENSAPLG00000006699,ENSAPLG00000007240,ENSAPLG00000005413,ENSAPLG00000002112,ENSAPLG00000011397,…
GO:0050776	regulation of immune response	biological_process	5.06e-14	2.9e-11	78	1438	291	12845	ENSAPLG00000007308,ENSAPLG00000015387,ENSAPLG00000009807,ENSAPLG00000002536,ENSAPLG00000007276,ENSAPLG00000014646,ENSAPLG00000007587,ENSAPLG00000004866,ENSAPLG00000008789,ENSAPLG00000015602,ENSAPLG00000007168,ENSAPLG00000002378,ENSAPLG00000001279,ENSAPLG00000009399,ENSAPLG00000005556,ENSAPLG00000006180,ENSAPLG00000007240,ENSAPLG00000002589,ENSAPLG00000013558,ENSAPLG00000005501,ENSAPLG00000015017,…
GO:0044421	extracellular region part	cellular_component	1.23e-13	6.79e-11	111	1438	496	12845	ENSAPLG00000012486,ENSAPLG00000008749,ENSAPLG00000003673,ENSAPLG00000009910,ENSAPLG00000009742,ENSAPLG00000012175,ENSAPLG00000012697,ENSAPLG00000010580,ENSAPLG00000012508,ENSAPLG00000013979,ENSAPLG00000000590,ENSAPLG00000002170,ENSAPLG00000013567,ENSAPLG00000008400,ENSAPLG00000013929,ENSAPLG00000005470,ENSAPLG00000005511,ENSAPLG00000001105,ENSAPLG00000006682,ENSAPLG00000015890,ENSAPLG00000012149,…
GO:0022610	biological adhesion	biological_process	1.47e-13	7.87e-11	137	1438	654	12845	ENSAPLG00000013276,ENSAPLG00000010087,ENSAPLG00000013937,ENSAPLG00000006625,ENSAPLG00000007308,ENSAPLG00000014339,ENSAPLG00000009093,ENSAPLG00000002378,ENSAPLG00000007472,ENSAPLG00000000904,ENSAPLG00000013083,ENSAPLG00000012724,ENSAPLG00000003035,ENSAPLG00000006699,ENSAPLG00000002589,ENSAPLG00000005413,ENSAPLG00000001315,ENSAPLG00000010851,ENSAPLG00000012876,ENSAPLG00000004772,ENSAPLG00000007743,…
GO:0060326	cell chemotaxis	biological_process	1.64e-13	8.52e-11	46	1438	132	12845	ENSAPLG00000007972,ENSAPLG00000011710,ENSAPLG00000007492,ENSAPLG00000013272,ENSAPLG00000001663,ENSAPLG00000005214,ENSAPLG00000012697,ENSAPLG00000001936,ENSAPLG00000002172,ENSAPLG00000002406,ENSAPLG00000012383,ENSAPLG00000009838,ENSAPLG00000012298,ENSAPLG00000013929,ENSAPLG00000005400,ENSAPLG00000003497,ENSAPLG00000005470,ENSAPLG00000005225,ENSAPLG00000006728,ENSAPLG00000010108,ENSAPLG00000013976,…
GO:0007166	cell surface receptor signaling pathway	biological_process	2.15e-13	1.08e-10	215	1438	1205	12845	ENSAPLG00000015860,ENSAPLG00000003652,ENSAPLG00000002363,ENSAPLG00000006127,ENSAPLG00000010854,ENSAPLG00000009456,ENSAPLG00000002306,ENSAPLG00000013558,ENSAPLG00000008265,ENSAPLG00000011388,ENSAPLG00000015482,ENSAPLG00000010484,ENSAPLG00000015612,ENSAPLG00000008296,ENSAPLG00000009485,ENSAPLG00000009536,ENSAPLG00000004644,ENSAPLG00000006858,ENSAPLG00000007151,ENSAPLG00000015252,ENSAPLG00000008789,…
GO:0007155	cell adhesion	biological_process	2.23e-13	1.09e-10	136	1438	651	12845	ENSAPLG00000004772,ENSAPLG00000007743,ENSAPLG00000010851,ENSAPLG00000012876,ENSAPLG00000006699,ENSAPLG00000001315,ENSAPLG00000005413,ENSAPLG00000002589,ENSAPLG00000012724,ENSAPLG00000003035,ENSAPLG00000007472,ENSAPLG00000002378,ENSAPLG00000000904,ENSAPLG00000013083,ENSAPLG00000009093,ENSAPLG00000014339,ENSAPLG00000010087,ENSAPLG00000007308,ENSAPLG00000006625,ENSAPLG00000013937,ENSAPLG00000013276,…
GO:0048584	positive regulation of response to stimulus	biological_process	2.77e-13	1.32e-10	180	1438	963	12845	ENSAPLG00000008693,ENSAPLG00000005128,ENSAPLG00000009501,ENSAPLG00000015159,ENSAPLG00000012391,ENSAPLG00000004118,ENSAPLG00000008845,ENSAPLG00000013878,ENSAPLG00000013187,ENSAPLG00000007226,ENSAPLG00000002776,ENSAPLG00000009403,ENSAPLG00000011754,ENSAPLG00000004919,ENSAPLG00000009930,ENSAPLG00000009296,ENSAPLG00000004175,ENSAPLG00000006689,ENSAPLG00000015423,ENSAPLG00000010676,ENSAPLG00000011878,…
GO:0002252	immune effector process	biological_process	3.48e-13	1.61e-10	69	1438	250	12845	ENSAPLG00000004175,ENSAPLG00000014412,ENSAPLG00000006429,ENSAPLG00000011907,ENSAPLG00000004235,ENSAPLG00000005272,ENSAPLG00000015159,ENSAPLG00000013352,ENSAPLG00000007281,ENSAPLG00000004626,ENSAPLG00000015926,ENSAPLG00000014857,ENSAPLG00000015414,ENSAPLG00000009296,ENSAPLG00000009930,ENSAPLG00000011754,ENSAPLG00000006016,ENSAPLG00000010052,ENSAPLG00000011595,ENSAPLG00000013187,ENSAPLG00000002317,…
GO:0040011	locomotion	biological_process	3.97e-13	1.79e-10	163	1438	842	12845	ENSAPLG00000012697,ENSAPLG00000006075,ENSAPLG00000013272,ENSAPLG00000003673,ENSAPLG00000007492,ENSAPLG00000014194,ENSAPLG00000007025,ENSAPLG00000009248,ENSAPLG00000008661,ENSAPLG00000013271,ENSAPLG00000003920,ENSAPLG00000004686,ENSAPLG00000011710,ENSAPLG00000011989,ENSAPLG00000005225,ENSAPLG00000005685,ENSAPLG00000001105,ENSAPLG00000008656,ENSAPLG00000007198,ENSAPLG00000012298,ENSAPLG00000004328,…
GO:0001775	cell activation	biological_process	4.45e-13	1.96e-10	92	1438	385	12845	ENSAPLG00000012697,ENSAPLG00000012625,ENSAPLG00000003700,ENSAPLG00000015945,ENSAPLG00000007492,ENSAPLG00000014194,ENSAPLG00000006833,ENSAPLG00000009593,ENSAPLG00000011989,ENSAPLG00000007776,ENSAPLG00000005225,ENSAPLG00000008277,ENSAPLG00000011570,ENSAPLG00000002423,ENSAPLG00000005644,ENSAPLG00000013409,ENSAPLG00000005019,ENSAPLG00000003006,ENSAPLG00000005556,ENSAPLG00000002378,ENSAPLG00000013083,…
GO:0043207	response to external biotic stimulus	biological_process	1.34e-12	5.75e-10	78	1438	310	12845	ENSAPLG00000001468,ENSAPLG00000016445,ENSAPLG00000002317,ENSAPLG00000002313,ENSAPLG00000011933,ENSAPLG00000002196,ENSAPLG00000005065,ENSAPLG00000004563,ENSAPLG00000006118,ENSAPLG00000009092,ENSAPLG00000009838,ENSAPLG00000010348,ENSAPLG00000014144,ENSAPLG00000009860,ENSAPLG00000014631,ENSAPLG00000008658,ENSAPLG00000005356,ENSAPLG00000005182,ENSAPLG00000015297,ENSAPLG00000011399,ENSAPLG00000014412,…
GO:0016477	cell migration	biological_process	1.83e-12	7.66e-10	134	1438	661	12845	ENSAPLG00000007517,ENSAPLG00000009536,ENSAPLG00000009391,ENSAPLG00000015094,ENSAPLG00000001367,ENSAPLG00000004286,ENSAPLG00000013976,ENSAPLG00000013984,ENSAPLG00000008789,ENSAPLG00000007151,ENSAPLG00000006127,ENSAPLG00000006130,ENSAPLG00000015860,ENSAPLG00000013558,ENSAPLG00000008265,ENSAPLG00000007910,ENSAPLG00000011013,ENSAPLG00000014194,ENSAPLG00000013272,ENSAPLG00000007492,ENSAPLG00000003673,…
GO:0048513	organ development	biological_process	2.01e-12	8.2e-10	258	1438	1551	12845	ENSAPLG00000013888,ENSAPLG00000005128,ENSAPLG00000005756,ENSAPLG00000015626,ENSAPLG00000013041,ENSAPLG00000003677,ENSAPLG00000009296,ENSAPLG00000005859,ENSAPLG00000005830,ENSAPLG00000015200,ENSAPLG00000003254,ENSAPLG00000003290,ENSAPLG00000015297,ENSAPLG00000009302,ENSAPLG00000010676,ENSAPLG00000010249,ENSAPLG00000010507,ENSAPLG00000009484,ENSAPLG00000010108,ENSAPLG00000006417,ENSAPLG00000016047,…
GO:0042221	response to chemical	biological_process	2.11e-12	8.42e-10	277	1438	1703	12845	ENSAPLG00000001174,ENSAPLG00000005356,ENSAPLG00000011878,ENSAPLG00000006689,ENSAPLG00000001614,ENSAPLG00000014412,ENSAPLG00000001753,ENSAPLG00000006166,ENSAPLG00000010629,ENSAPLG00000011541,ENSAPLG00000009501,ENSAPLG00000015414,ENSAPLG00000002672,ENSAPLG00000009026,ENSAPLG00000004919,ENSAPLG00000009930,ENSAPLG00000002959,ENSAPLG00000009135,ENSAPLG00000007226,ENSAPLG00000009793,ENSAPLG00000013878,…
GO:0048870	cell motility	biological_process	2.86e-12	1.09e-09	142	1438	718	12845	ENSAPLG00000003194,ENSAPLG00000014103,ENSAPLG00000005214,ENSAPLG00000003526,ENSAPLG00000016219,ENSAPLG00000009768,ENSAPLG00000013568,ENSAPLG00000005361,ENSAPLG00000007850,ENSAPLG00000005668,ENSAPLG00000007378,ENSAPLG00000012266,ENSAPLG00000001892,ENSAPLG00000013168,ENSAPLG00000003497,ENSAPLG00000003232,ENSAPLG00000005400,ENSAPLG00000012710,ENSAPLG00000012383,ENSAPLG00000003216,ENSAPLG00000014247,…
GO:0051674	localization of cell	biological_process	2.86e-12	1.09e-09	142	1438	718	12845	ENSAPLG00000003468,ENSAPLG00000002589,ENSAPLG00000002112,ENSAPLG00000007240,ENSAPLG00000005413,ENSAPLG00000015179,ENSAPLG00000012724,ENSAPLG00000004772,ENSAPLG00000010851,ENSAPLG00000012876,ENSAPLG00000010087,ENSAPLG00000010099,ENSAPLG00000013937,ENSAPLG00000013276,ENSAPLG00000007251,ENSAPLG00000000904,ENSAPLG00000014156,ENSAPLG00000009093,ENSAPLG00000009798,ENSAPLG00000002406,ENSAPLG00000002172,…
GO:0051707	response to other organism	biological_process	3.12e-12	1.16e-09	77	1438	309	12845	ENSAPLG00000005356,ENSAPLG00000011399,ENSAPLG00000005182,ENSAPLG00000015297,ENSAPLG00000014412,ENSAPLG00000007508,ENSAPLG00000013270,ENSAPLG00000015414,ENSAPLG00000014840,ENSAPLG00000004626,ENSAPLG00000007281,ENSAPLG00000013878,ENSAPLG00000011595,ENSAPLG00000013187,ENSAPLG00000010189,ENSAPLG00000001444,ENSAPLG00000014901,ENSAPLG00000015016,ENSAPLG00000011754,ENSAPLG00000006016,ENSAPLG00000001468,…
GO:0005125	cytokine activity	molecular_function	3.31e-12	1.18e-09	25	1438	52	12845	ENSAPLG00000012692,ENSAPLG00000012318,ENSAPLG00000013195,ENSAPLG00000009200,ENSAPLG00000005214,ENSAPLG00000012697,ENSAPLG00000012773,ENSAPLG00000009798,ENSAPLG00000009391,ENSAPLG00000015297,ENSAPLG00000015387,ENSAPLG00000008182,ENSAPLG00000005400,ENSAPLG00000012876,ENSAPLG00000012383,ENSAPLG00000015357,ENSAPLG00000005413,ENSAPLG00000009793,ENSAPLG00000009092,ENSAPLG00000011013,ENSAPLG00000009838,…
GO:0009607	response to biotic stimulus	biological_process	3.31e-12	1.18e-09	79	1438	321	12845	ENSAPLG00000005556,ENSAPLG00000001279,ENSAPLG00000002378,ENSAPLG00000009536,ENSAPLG00000007168,ENSAPLG00000014512,ENSAPLG00000001352,ENSAPLG00000015602,ENSAPLG00000013276,ENSAPLG00000008789,ENSAPLG00000007587,ENSAPLG00000014646,ENSAPLG00000004286,ENSAPLG00000014219,ENSAPLG00000015387,ENSAPLG00000011397,ENSAPLG00000002302,ENSAPLG00000003652,ENSAPLG00000002894,ENSAPLG00000012876,ENSAPLG00000006127,…
GO:0048731	system development	biological_process	4.69e-12	1.64e-09	333	1438	2136	12845	ENSAPLG00000014247,ENSAPLG00000003216,ENSAPLG00000005505,ENSAPLG00000012710,ENSAPLG00000014998,ENSAPLG00000012948,ENSAPLG00000003232,ENSAPLG00000004289,ENSAPLG00000012717,ENSAPLG00000008646,ENSAPLG00000012266,ENSAPLG00000005087,ENSAPLG00000007971,ENSAPLG00000013794,ENSAPLG00000011273,ENSAPLG00000005197,ENSAPLG00000012799,ENSAPLG00000008200,ENSAPLG00000004666,ENSAPLG00000012768,ENSAPLG00000012304,…
GO:0007186	G-protein coupled receptor signaling pathway	biological_process	5.4e-12	1.85e-09	119	1438	583	12845	ENSAPLG00000001046,ENSAPLG00000001153,ENSAPLG00000008200,ENSAPLG00000012799,ENSAPLG00000000742,ENSAPLG00000006248,ENSAPLG00000007432,ENSAPLG00000001468,ENSAPLG00000002313,ENSAPLG00000002101,ENSAPLG00000001663,ENSAPLG00000001613,ENSAPLG00000011398,ENSAPLG00000009140,ENSAPLG00000011672,ENSAPLG00000012551,ENSAPLG00000003132,ENSAPLG00000001936,ENSAPLG00000006014,ENSAPLG00000012710,ENSAPLG00000014644,…
GO:0071310	cellular response to organic substance	biological_process	6.14e-12	2.07e-09	181	1438	1002	12845	ENSAPLG00000007971,ENSAPLG00000005087,ENSAPLG00000012624,ENSAPLG00000012304,ENSAPLG00000011336,ENSAPLG00000009768,ENSAPLG00000001613,ENSAPLG00000011398,ENSAPLG00000005955,ENSAPLG00000016219,ENSAPLG00000009568,ENSAPLG00000001936,ENSAPLG00000009092,ENSAPLG00000014247,ENSAPLG00000006118,ENSAPLG00000008658,ENSAPLG00000011172,ENSAPLG00000014144,ENSAPLG00000011904,ENSAPLG00000011241,ENSAPLG00000003232,…
GO:0006928	movement of cell or subcellular component	biological_process	8.5e-12	2.81e-09	172	1438	934	12845	ENSAPLG00000009838,ENSAPLG00000012573,ENSAPLG00000013028,ENSAPLG00000012646,ENSAPLG00000011263,ENSAPLG00000007972,ENSAPLG00000003162,ENSAPLG00000001663,ENSAPLG00000011930,ENSAPLG00000004434,ENSAPLG00000004709,ENSAPLG00000002776,ENSAPLG00000011547,ENSAPLG00000009026,ENSAPLG00000005859,ENSAPLG00000009296,ENSAPLG00000009930,ENSAPLG00000005830,ENSAPLG00000014113,ENSAPLG00000010052,ENSAPLG00000009793,…
GO:0007275	multicellular organismal development	biological_process	1.14e-11	3.69e-09	354	1438	2317	12845	ENSAPLG00000006796,ENSAPLG00000014966,ENSAPLG00000013195,ENSAPLG00000008029,ENSAPLG00000003194,ENSAPLG00000016219,ENSAPLG00000014103,ENSAPLG00000009768,ENSAPLG00000008959,ENSAPLG00000005668,ENSAPLG00000012861,ENSAPLG00000003497,ENSAPLG00000013168,ENSAPLG00000007540,ENSAPLG00000004607,ENSAPLG00000005790,ENSAPLG00000007378,ENSAPLG00000001257,ENSAPLG00000009092,ENSAPLG00000001132,ENSAPLG00000011904,…
GO:0009617	response to bacterium	biological_process	1.38e-11	4.4e-09	57	1438	203	12845	ENSAPLG00000015414,ENSAPLG00000013270,ENSAPLG00000016213,ENSAPLG00000009456,ENSAPLG00000007508,ENSAPLG00000006127,ENSAPLG00000007281,ENSAPLG00000014840,ENSAPLG00000003652,ENSAPLG00000011397,ENSAPLG00000002302,ENSAPLG00000007240,ENSAPLG00000013187,ENSAPLG00000013878,ENSAPLG00000006699,ENSAPLG00000001444,ENSAPLG00000014901,ENSAPLG00000011754,ENSAPLG00000015016,ENSAPLG00000008655,ENSAPLG00000015017,…
GO:0050778	positive regulation of immune response	biological_process	1.7e-11	5.31e-09	63	1438	236	12845	ENSAPLG00000001153,ENSAPLG00000010895,ENSAPLG00000011933,ENSAPLG00000011263,ENSAPLG00000012752,ENSAPLG00000006833,ENSAPLG00000009032,ENSAPLG00000007120,ENSAPLG00000009593,ENSAPLG00000012625,ENSAPLG00000009929,ENSAPLG00000002317,ENSAPLG00000002995,ENSAPLG00000005580,ENSAPLG00000002406,ENSAPLG00000009092,ENSAPLG00000004891,ENSAPLG00000014332,ENSAPLG00000005019,ENSAPLG00000002442,ENSAPLG00000014631,…
GO:0051239	regulation of multicellular organismal process	biological_process	1.88e-11	5.76e-09	232	1438	1387	12845	ENSAPLG00000003929,ENSAPLG00000002527,ENSAPLG00000013276,ENSAPLG00000003792,ENSAPLG00000013937,ENSAPLG00000007308,ENSAPLG00000007324,ENSAPLG00000010099,ENSAPLG00000009552,ENSAPLG00000014156,ENSAPLG00000009093,ENSAPLG00000013083,ENSAPLG00000002378,ENSAPLG00000015179,ENSAPLG00000002112,ENSAPLG00000002589,ENSAPLG00000005413,ENSAPLG00000007240,ENSAPLG00000006699,ENSAPLG00000003468,ENSAPLG00000012876,…
GO:0009611	response to wounding	biological_process	1.95e-11	5.88e-09	80	1438	337	12845	ENSAPLG00000005413,ENSAPLG00000002589,ENSAPLG00000001211,ENSAPLG00000008265,ENSAPLG00000004598,ENSAPLG00000016188,ENSAPLG00000016213,ENSAPLG00000009456,ENSAPLG00000006127,ENSAPLG00000006130,ENSAPLG00000002302,ENSAPLG00000011397,ENSAPLG00000010851,ENSAPLG00000014089,ENSAPLG00000014515,ENSAPLG00000015387,ENSAPLG00000009807,ENSAPLG00000007276,ENSAPLG00000010099,ENSAPLG00000008204,ENSAPLG00000010087,…
GO:0006954	inflammatory response	biological_process	2.96e-11	8.75e-09	58	1438	213	12845	ENSAPLG00000008204,ENSAPLG00000007276,ENSAPLG00000011139,ENSAPLG00000009807,ENSAPLG00000015411,ENSAPLG00000015387,ENSAPLG00000003792,ENSAPLG00000006429,ENSAPLG00000013276,ENSAPLG00000005304,ENSAPLG00000002300,ENSAPLG00000004200,ENSAPLG00000004175,ENSAPLG00000012692,ENSAPLG00000006858,ENSAPLG00000011399,ENSAPLG00000013878,ENSAPLG00000008265,ENSAPLG00000002589,ENSAPLG00000001211,ENSAPLG00000005413,…
GO:0031347	regulation of defense response	biological_process	4.17e-11	1.21e-08	62	1438	236	12845	ENSAPLG00000001279,ENSAPLG00000011399,ENSAPLG00000005556,ENSAPLG00000015602,ENSAPLG00000004200,ENSAPLG00000004175,ENSAPLG00000007587,ENSAPLG00000006429,ENSAPLG00000003792,ENSAPLG00000002300,ENSAPLG00000014412,ENSAPLG00000009807,ENSAPLG00000005272,ENSAPLG00000015387,ENSAPLG00000008204,ENSAPLG00000014646,ENSAPLG00000011139,ENSAPLG00000007276,ENSAPLG00000006130,ENSAPLG00000007281,ENSAPLG00000002302,…
GO:0010033	response to organic substance	biological_process	5.6e-11	1.6e-08	208	1438	1226	12845	ENSAPLG00000000590,ENSAPLG00000004945,ENSAPLG00000001578,ENSAPLG00000015214,ENSAPLG00000009910,ENSAPLG00000002860,ENSAPLG00000013114,ENSAPLG00000015748,ENSAPLG00000002406,ENSAPLG00000000757,ENSAPLG00000011574,ENSAPLG00000009031,ENSAPLG00000009444,ENSAPLG00000008302,ENSAPLG00000005470,ENSAPLG00000002510,ENSAPLG00000012971,ENSAPLG00000002458,ENSAPLG00000009157,ENSAPLG00000006682,ENSAPLG00000004476,…
GO:0010469	regulation of receptor activity	biological_process	7.13e-11	2.01e-08	57	1438	223	12845	ENSAPLG00000010249,ENSAPLG00000010676,ENSAPLG00000012692,ENSAPLG00000015297,ENSAPLG00000009391,ENSAPLG00000009485,ENSAPLG00000012773,ENSAPLG00000009200,ENSAPLG00000013515,ENSAPLG00000014559,ENSAPLG00000001306,ENSAPLG00000010108,ENSAPLG00000004286,ENSAPLG00000013976,ENSAPLG00000014765,ENSAPLG00000005088,ENSAPLG00000001188,ENSAPLG00000011018,ENSAPLG00000003792,ENSAPLG00000005089,ENSAPLG00000015075,…
GO:0001817	regulation of cytokine production	biological_process	7.51e-11	2.08e-08	66	1438	262	12845	ENSAPLG00000015414,ENSAPLG00000007281,ENSAPLG00000015926,ENSAPLG00000013878,ENSAPLG00000013187,ENSAPLG00000009930,ENSAPLG00000004919,ENSAPLG00000006016,ENSAPLG00000011754,ENSAPLG00000000830,ENSAPLG00000004200,ENSAPLG00000011399,ENSAPLG00000006429,ENSAPLG00000010902,ENSAPLG00000005790,ENSAPLG00000004563,ENSAPLG00000007378,ENSAPLG00000004891,ENSAPLG00000009092,ENSAPLG00000010348,ENSAPLG00000008658,…
GO:0045321	leukocyte activation	biological_process	7.79e-11	2.12e-08	78	1438	334	12845	ENSAPLG00000003232,ENSAPLG00000016047,ENSAPLG00000005790,ENSAPLG00000006417,ENSAPLG00000001257,ENSAPLG00000009092,ENSAPLG00000009000,ENSAPLG00000013309,ENSAPLG00000002317,ENSAPLG00000001663,ENSAPLG00000011263,ENSAPLG00000002672,ENSAPLG00000014857,ENSAPLG00000008693,ENSAPLG00000003959,ENSAPLG00000012391,ENSAPLG00000004118,ENSAPLG00000015926,ENSAPLG00000010034,ENSAPLG00000007281,ENSAPLG00000007226,…
GO:0048583	regulation of response to stimulus	biological_process	8.72e-11	2.34e-08	298	1438	1926	12845	ENSAPLG00000007348,ENSAPLG00000010662,ENSAPLG00000013558,ENSAPLG00000006795,ENSAPLG00000015860,ENSAPLG00000003652,ENSAPLG00000006130,ENSAPLG00000006127,ENSAPLG00000008182,ENSAPLG00000009456,ENSAPLG00000008717,ENSAPLG00000016213,ENSAPLG00000013984,ENSAPLG00000001754,ENSAPLG00000007587,ENSAPLG00000004286,ENSAPLG00000013214,ENSAPLG00000014646,ENSAPLG00000013515,ENSAPLG00000009807,ENSAPLG00000014219,…
GO:0051240	positive regulation of multicellular organismal process	biological_process	1.33e-10	3.5e-08	142	1438	761	12845	ENSAPLG00000006429,ENSAPLG00000009200,ENSAPLG00000005323,ENSAPLG00000006016,ENSAPLG00000005535,ENSAPLG00000000830,ENSAPLG00000015926,ENSAPLG00000007281,ENSAPLG00000003959,ENSAPLG00000011037,ENSAPLG00000007971,ENSAPLG00000005087,ENSAPLG00000004666,ENSAPLG00000009140,ENSAPLG00000009768,ENSAPLG00000014103,ENSAPLG00000016219,ENSAPLG00000003526,ENSAPLG00000009092,ENSAPLG00000003216,ENSAPLG00000008658,…
GO:0005102	receptor binding	molecular_function	1.87e-10	4.86e-08	131	1438	701	12845	ENSAPLG00000008447,ENSAPLG00000009031,ENSAPLG00000010031,ENSAPLG00000005644,ENSAPLG00000001822,ENSAPLG00000013929,ENSAPLG00000005470,ENSAPLG00000006728,ENSAPLG00000001902,ENSAPLG00000004700,ENSAPLG00000002589,ENSAPLG00000005413,ENSAPLG00000015075,ENSAPLG00000004772,ENSAPLG00000012876,ENSAPLG00000000993,ENSAPLG00000014253,ENSAPLG00000013937,ENSAPLG00000014559,ENSAPLG00000001425,ENSAPLG00000001306,…
GO:0031012	extracellular matrix	cellular_component	1.98e-10	5.06e-08	44	1438	140	12845	ENSAPLG00000014155,ENSAPLG00000006797,ENSAPLG00000011169,ENSAPLG00000011940,ENSAPLG00000005511,ENSAPLG00000013764,ENSAPLG00000016285,ENSAPLG00000013567,ENSAPLG00000001593,ENSAPLG00000003232,ENSAPLG00000009248,ENSAPLG00000005792,ENSAPLG00000013979,ENSAPLG00000005931,ENSAPLG00000003788,ENSAPLG00000014103,ENSAPLG00000003018,ENSAPLG00000004434,ENSAPLG00000015017,ENSAPLG00000015587,ENSAPLG00000003895,…
GO:0008083	growth factor activity	molecular_function	2.2e-10	5.56e-08	30	1438	81	12845	ENSAPLG00000001822,ENSAPLG00000011754,ENSAPLG00000016249,ENSAPLG00000004328,ENSAPLG00000009092,ENSAPLG00000011242,ENSAPLG00000004118,ENSAPLG00000003652,ENSAPLG00000010854,ENSAPLG00000005470,ENSAPLG00000015075,ENSAPLG00000013929,ENSAPLG00000003232,ENSAPLG00000005089,ENSAPLG00000011018,ENSAPLG00000005088,ENSAPLG00000014765,ENSAPLG00000001902,ENSAPLG00000013976,ENSAPLG00000004286,ENSAPLG00000001306,…
GO:0004930	G-protein coupled receptor activity	molecular_function	7.27e-10	1.81e-07	89	1438	425	12845	ENSAPLG00000014644,ENSAPLG00000000745,ENSAPLG00000010377,ENSAPLG00000014879,ENSAPLG00000011241,ENSAPLG00000003132,ENSAPLG00000001936,ENSAPLG00000006014,ENSAPLG00000000952,ENSAPLG00000008200,ENSAPLG00000012799,ENSAPLG00000001046,ENSAPLG00000001153,ENSAPLG00000002101,ENSAPLG00000001613,ENSAPLG00000011398,ENSAPLG00000001663,ENSAPLG00000011672,ENSAPLG00000012551,ENSAPLG00000000742,ENSAPLG00000007432,…
GO:0050731	positive regulation of peptidyl-tyrosine phosphorylation	biological_process	7.4e-10	1.81e-07	29	1438	76	12845	ENSAPLG00000004563,ENSAPLG00000015860,ENSAPLG00000015926,ENSAPLG00000007378,ENSAPLG00000012876,ENSAPLG00000007323,ENSAPLG00000006127,ENSAPLG00000009127,ENSAPLG00000009501,ENSAPLG00000003232,ENSAPLG00000004877,ENSAPLG00000011754,ENSAPLG00000013558,ENSAPLG00000003468,ENSAPLG00000004328,ENSAPLG00000009092,ENSAPLG00000006897,ENSAPLG00000009093,ENSAPLG00000005084,ENSAPLG00000007432,ENSAPLG00000010676,…
GO:0098609	cell-cell adhesion	biological_process	9.42e-10	2.28e-07	89	1438	417	12845	ENSAPLG00000012691,ENSAPLG00000009092,ENSAPLG00000014247,ENSAPLG00000003375,ENSAPLG00000008153,ENSAPLG00000001257,ENSAPLG00000008646,ENSAPLG00000006417,ENSAPLG00000011263,ENSAPLG00000014100,ENSAPLG00000013568,ENSAPLG00000013309,ENSAPLG00000009140,ENSAPLG00000001663,ENSAPLG00000002317,ENSAPLG00000011595,ENSAPLG00000007226,ENSAPLG00000010052,ENSAPLG00000009296,ENSAPLG00000009930,ENSAPLG00000006016,…
GO:0050730	regulation of peptidyl-tyrosine phosphorylation	biological_process	1.27e-09	3.03e-07	37	1438	116	12845	ENSAPLG00000013976,ENSAPLG00000003792,ENSAPLG00000008789,ENSAPLG00000004866,ENSAPLG00000009564,ENSAPLG00000010676,ENSAPLG00000009485,ENSAPLG00000009093,ENSAPLG00000013558,ENSAPLG00000003468,ENSAPLG00000001211,ENSAPLG00000006897,ENSAPLG00000004877,ENSAPLG00000011754,ENSAPLG00000000830,ENSAPLG00000014857,ENSAPLG00000006127,ENSAPLG00000007323,ENSAPLG00000009501,ENSAPLG00000015860,ENSAPLG00000015926,…
GO:0050900	leukocyte migration	biological_process	1.63e-09	3.83e-07	40	1438	132	12845	ENSAPLG00000013272,ENSAPLG00000013568,ENSAPLG00000012697,ENSAPLG00000005214,ENSAPLG00000003194,ENSAPLG00000001663,ENSAPLG00000011710,ENSAPLG00000005361,ENSAPLG00000007972,ENSAPLG00000005470,ENSAPLG00000013929,ENSAPLG00000005225,ENSAPLG00000006728,ENSAPLG00000002172,ENSAPLG00000002406,ENSAPLG00000001936,ENSAPLG00000001614,ENSAPLG00000006689,ENSAPLG00000012692,ENSAPLG00000014156,ENSAPLG00000015094,…
GO:0002250	adaptive immune response	biological_process	1.74e-09	4.04e-07	35	1438	106	12845	ENSAPLG00000009399,ENSAPLG00000007168,ENSAPLG00000004175,ENSAPLG00000002378,ENSAPLG00000008789,ENSAPLG00000004866,ENSAPLG00000011907,ENSAPLG00000014646,ENSAPLG00000007308,ENSAPLG00000005272,ENSAPLG00000002302,ENSAPLG00000013352,ENSAPLG00000007281,ENSAPLG00000015926,ENSAPLG00000008693,ENSAPLG00000011155,ENSAPLG00000005501,ENSAPLG00000009296,ENSAPLG00000004919,ENSAPLG00000006016,ENSAPLG00000013558,…
GO:0001568	blood vessel development	biological_process	2.44e-09	5.54e-07	78	1438	356	12845	ENSAPLG00000013976,ENSAPLG00000010924,ENSAPLG00000010099,ENSAPLG00000013937,ENSAPLG00000015387,ENSAPLG00000013276,ENSAPLG00000013984,ENSAPLG00000002527,ENSAPLG00000009536,ENSAPLG00000007517,ENSAPLG00000008265,ENSAPLG00000006699,ENSAPLG00000014928,ENSAPLG00000013558,ENSAPLG00000002112,ENSAPLG00000002306,ENSAPLG00000011184,ENSAPLG00000015253,ENSAPLG00000014253,ENSAPLG00000010851,ENSAPLG00000010580,…
GO:0032940	secretion by cell	biological_process	2.45e-09	5.54e-07	86	1438	411	12845	ENSAPLG00000014928,ENSAPLG00000013558,ENSAPLG00000002589,ENSAPLG00000005413,ENSAPLG00000015179,ENSAPLG00000006127,ENSAPLG00000009456,ENSAPLG00000012637,ENSAPLG00000016213,ENSAPLG00000011397,ENSAPLG00000010851,ENSAPLG00000014253,ENSAPLG00000012876,ENSAPLG00000011852,ENSAPLG00000014219,ENSAPLG00000015387,ENSAPLG00000001367,ENSAPLG00000003792,ENSAPLG00000003929,ENSAPLG00000015602,ENSAPLG00000006858,…
GO:0002521	leukocyte differentiation	biological_process	2.49e-09	5.56e-07	60	1438	247	12845	ENSAPLG00000001578,ENSAPLG00000006833,ENSAPLG00000004686,ENSAPLG00000007492,ENSAPLG00000013309,ENSAPLG00000014194,ENSAPLG00000003700,ENSAPLG00000015945,ENSAPLG00000001663,ENSAPLG00000005019,ENSAPLG00000003006,ENSAPLG00000009092,ENSAPLG00000011904,ENSAPLG00000010377,ENSAPLG00000009031,ENSAPLG00000009127,ENSAPLG00000011570,ENSAPLG00000002423,ENSAPLG00000004289,ENSAPLG00000006417,ENSAPLG00000005790,…
GO:0008009	chemokine activity	molecular_function	2.56e-09	5.64e-07	13	1438	20	12845	ENSAPLG00000012383,ENSAPLG00000009793,ENSAPLG00000012298,ENSAPLG00000009838,ENSAPLG00000012692,ENSAPLG00000008182,ENSAPLG00000012318,ENSAPLG00000005400,ENSAPLG00000005214,ENSAPLG00000012697,ENSAPLG00000012773,ENSAPLG00000009391,ENSAPLG00000009798
GO:0098542	defense response to other organism	biological_process	2.65e-09	5.76e-07	41	1438	140	12845	ENSAPLG00000014646,ENSAPLG00000015387,ENSAPLG00000008789,ENSAPLG00000014412,ENSAPLG00000013276,ENSAPLG00000007587,ENSAPLG00000009536,ENSAPLG00000015602,ENSAPLG00000001352,ENSAPLG00000001279,ENSAPLG00000015297,ENSAPLG00000013558,ENSAPLG00000006699,ENSAPLG00000011595,ENSAPLG00000013187,ENSAPLG00000008655,ENSAPLG00000015017,ENSAPLG00000010189,ENSAPLG00000006016,ENSAPLG00000011754,ENSAPLG00000015414,…
GO:0042127	regulation of cell proliferation	biological_process	3.25e-09	6.98e-07	128	1438	702	12845	ENSAPLG00000009501,ENSAPLG00000008693,ENSAPLG00000005128,ENSAPLG00000004118,ENSAPLG00000012391,ENSAPLG00000011541,ENSAPLG00000007226,ENSAPLG00000005830,ENSAPLG00000009296,ENSAPLG00000009930,ENSAPLG00000015016,ENSAPLG00000011754,ENSAPLG00000002959,ENSAPLG00000010676,ENSAPLG00000010249,ENSAPLG00000009302,ENSAPLG00000002568,ENSAPLG00000010108,ENSAPLG00000010629,ENSAPLG00000004095,ENSAPLG00000009900,…
GO:0018108	peptidyl-tyrosine phosphorylation	biological_process	3.73e-09	7.9e-07	51	1438	194	12845	ENSAPLG00000009093,ENSAPLG00000009485,ENSAPLG00000006689,ENSAPLG00000010676,ENSAPLG00000009906,ENSAPLG00000008789,ENSAPLG00000003792,ENSAPLG00000013276,ENSAPLG00000004866,ENSAPLG00000009564,ENSAPLG00000013976,ENSAPLG00000002159,ENSAPLG00000015860,ENSAPLG00000012876,ENSAPLG00000006130,ENSAPLG00000015926,ENSAPLG00000011988,ENSAPLG00000007323,ENSAPLG00000014857,ENSAPLG00000006127,ENSAPLG00000011155,…
GO:0032101	regulation of response to external stimulus	biological_process	4.04e-09	8.46e-07	79	1438	368	12845	ENSAPLG00000011139,ENSAPLG00000010108,ENSAPLG00000002300,ENSAPLG00000004175,ENSAPLG00000004200,ENSAPLG00000002525,ENSAPLG00000011399,ENSAPLG00000005323,ENSAPLG00000013878,ENSAPLG00000013187,ENSAPLG00000002776,ENSAPLG00000010189,ENSAPLG00000004919,ENSAPLG00000011754,ENSAPLG00000005535,ENSAPLG00000009501,ENSAPLG00000003959,ENSAPLG00000007281,ENSAPLG00000015926,ENSAPLG00000005361,ENSAPLG00000005668,…
GO:0002237	response to molecule of bacterial origin	biological_process	4.74e-09	9.81e-07	34	1438	105	12845	ENSAPLG00000014219,ENSAPLG00000015387,ENSAPLG00000007587,ENSAPLG00000002378,ENSAPLG00000014512,ENSAPLG00000005356,ENSAPLG00000005556,ENSAPLG00000011399,ENSAPLG00000013878,ENSAPLG00000007240,ENSAPLG00000015017,ENSAPLG00000011754,ENSAPLG00000001444,ENSAPLG00000006127,ENSAPLG00000009456,ENSAPLG00000016213,ENSAPLG00000002302,ENSAPLG00000011397,ENSAPLG00000003652,ENSAPLG00000007281,ENSAPLG00000004945,…
GO:0002460	adaptive immune response based on somatic recombination of immune receptors built from immunoglobulin superfamily domains	biological_process	4.99e-09	1.02e-06	31	1438	90	12845	ENSAPLG00000006833,ENSAPLG00000008789,ENSAPLG00000004866,ENSAPLG00000011907,ENSAPLG00000014646,ENSAPLG00000012752,ENSAPLG00000007308,ENSAPLG00000005272,ENSAPLG00000002317,ENSAPLG00000002995,ENSAPLG00000007168,ENSAPLG00000004175,ENSAPLG00000007492,ENSAPLG00000002378,ENSAPLG00000005501,ENSAPLG00000009296,ENSAPLG00000004919,ENSAPLG00000008658,ENSAPLG00000013409,ENSAPLG00000006016,ENSAPLG00000013558,…
GO:0046903	secretion	biological_process	5.29e-09	1.07e-06	94	1438	471	12845	ENSAPLG00000010199,ENSAPLG00000008693,ENSAPLG00000014857,ENSAPLG00000011504,ENSAPLG00000007281,ENSAPLG00000013352,ENSAPLG00000011792,ENSAPLG00000015926,ENSAPLG00000011541,ENSAPLG00000000766,ENSAPLG00000010923,ENSAPLG00000009930,ENSAPLG00000004919,ENSAPLG00000000830,ENSAPLG00000011754,ENSAPLG00000006016,ENSAPLG00000006928,ENSAPLG00000010676,ENSAPLG00000010537,ENSAPLG00000014431,ENSAPLG00000004200,…
GO:0018212	peptidyl-tyrosine modification	biological_process	5.47e-09	1.09e-06	51	1438	196	12845	ENSAPLG00000003468,ENSAPLG00000013558,ENSAPLG00000005830,ENSAPLG00000006897,ENSAPLG00000001211,ENSAPLG00000004877,ENSAPLG00000003263,ENSAPLG00000000830,ENSAPLG00000011754,ENSAPLG00000005535,ENSAPLG00000014857,ENSAPLG00000007323,ENSAPLG00000006127,ENSAPLG00000011155,ENSAPLG00000009501,ENSAPLG00000015860,ENSAPLG00000012876,ENSAPLG00000006130,ENSAPLG00000015926,ENSAPLG00000011988,ENSAPLG00000013976,…
GO:0002697	regulation of immune effector process	biological_process	5.79e-09	1.14e-06	40	1438	136	12845	ENSAPLG00000002406,ENSAPLG00000009092,ENSAPLG00000004891,ENSAPLG00000005019,ENSAPLG00000005644,ENSAPLG00000014631,ENSAPLG00000008658,ENSAPLG00000004563,ENSAPLG00000007378,ENSAPLG00000008277,ENSAPLG00000010895,ENSAPLG00000011933,ENSAPLG00000011263,ENSAPLG00000006833,ENSAPLG00000007120,ENSAPLG00000002317,ENSAPLG00000015945,ENSAPLG00000013558,ENSAPLG00000013187,ENSAPLG00000002589,ENSAPLG00000015017,…
GO:0002274	myeloid leukocyte activation	biological_process	8.09e-09	1.58e-06	27	1438	73	12845	ENSAPLG00000011907,ENSAPLG00000006429,ENSAPLG00000005272,ENSAPLG00000009807,ENSAPLG00000011263,ENSAPLG00000015387,ENSAPLG00000014646,ENSAPLG00000011989,ENSAPLG00000012625,ENSAPLG00000012697,ENSAPLG00000005556,ENSAPLG00000012692,ENSAPLG00000012356,ENSAPLG00000004919,ENSAPLG00000009000,ENSAPLG00000005644,ENSAPLG00000011595,ENSAPLG00000008277,ENSAPLG00000011852,ENSAPLG00000001257,ENSAPLG00000012876,…
GO:0040012	regulation of locomotion	biological_process	8.35e-09	1.61e-06	94	1438	470	12845	ENSAPLG00000008302,ENSAPLG00000009031,ENSAPLG00000005644,ENSAPLG00000004328,ENSAPLG00000006728,ENSAPLG00000005685,ENSAPLG00000006908,ENSAPLG00000002458,ENSAPLG00000007198,ENSAPLG00000013929,ENSAPLG00000005470,ENSAPLG00000001105,ENSAPLG00000008661,ENSAPLG00000003920,ENSAPLG00000004686,ENSAPLG00000013271,ENSAPLG00000011989,ENSAPLG00000002017,ENSAPLG00000000878,ENSAPLG00000006075,ENSAPLG00000014194,…
GO:0001944	vasculature development	biological_process	9.65e-09	1.84e-06	78	1438	367	12845	ENSAPLG00000002423,ENSAPLG00000008656,ENSAPLG00000005470,ENSAPLG00000001105,ENSAPLG00000006728,ENSAPLG00000005685,ENSAPLG00000015698,ENSAPLG00000009031,ENSAPLG00000011440,ENSAPLG00000002860,ENSAPLG00000014194,ENSAPLG00000011432,ENSAPLG00000003673,ENSAPLG00000007492,ENSAPLG00000015945,ENSAPLG00000012697,ENSAPLG00000001097,ENSAPLG00000006075,ENSAPLG00000010580,ENSAPLG00000004686,ENSAPLG00000001944,…
GO:0031349	positive regulation of defense response	biological_process	1.1e-08	2.07e-06	39	1438	134	12845	ENSAPLG00000004563,ENSAPLG00000008277,ENSAPLG00000002442,ENSAPLG00000014144,ENSAPLG00000014631,ENSAPLG00000002406,ENSAPLG00000006118,ENSAPLG00000009092,ENSAPLG00000004891,ENSAPLG00000014332,ENSAPLG00000012625,ENSAPLG00000009929,ENSAPLG00000003526,ENSAPLG00000006833,ENSAPLG00000012076,ENSAPLG00000007120,ENSAPLG00000011989,ENSAPLG00000010895,ENSAPLG00000011933,ENSAPLG00000012752,ENSAPLG00000002302,…
GO:0002253	activation of immune response	biological_process	1.11e-08	2.08e-06	45	1438	166	12845	ENSAPLG00000006127,ENSAPLG00000013352,ENSAPLG00000011852,ENSAPLG00000007281,ENSAPLG00000011397,ENSAPLG00000002302,ENSAPLG00000015159,ENSAPLG00000006180,ENSAPLG00000007240,ENSAPLG00000013187,ENSAPLG00000009930,ENSAPLG00000006016,ENSAPLG00000005501,ENSAPLG00000015423,ENSAPLG00000007168,ENSAPLG00000004175,ENSAPLG00000011399,ENSAPLG00000001279,ENSAPLG00000005556,ENSAPLG00000007276,ENSAPLG00000011139,…
GO:0023051	regulation of signaling	biological_process	1.23e-08	2.26e-06	255	1438	1677	12845	ENSAPLG00000003959,ENSAPLG00000011996,ENSAPLG00000015926,ENSAPLG00000007281,ENSAPLG00000010034,ENSAPLG00000007323,ENSAPLG00000011504,ENSAPLG00000005712,ENSAPLG00000006928,ENSAPLG00000010189,ENSAPLG00000005535,ENSAPLG00000006016,ENSAPLG00000000830,ENSAPLG00000014901,ENSAPLG00000015357,ENSAPLG00000000766,ENSAPLG00000013821,ENSAPLG00000012071,ENSAPLG00000002525,ENSAPLG00000009200,ENSAPLG00000004200,…
GO:0016337	single organismal cell-cell adhesion	biological_process	1.31e-08	2.4e-06	68	1438	307	12845	ENSAPLG00000006833,ENSAPLG00000015945,ENSAPLG00000003700,ENSAPLG00000006075,ENSAPLG00000014194,ENSAPLG00000007492,ENSAPLG00000002442,ENSAPLG00000005019,ENSAPLG00000006728,ENSAPLG00000008656,ENSAPLG00000011570,ENSAPLG00000004866,ENSAPLG00000008789,ENSAPLG00000007308,ENSAPLG00000015387,ENSAPLG00000014646,ENSAPLG00000015602,ENSAPLG00000000904,ENSAPLG00000013083,ENSAPLG00000002378,ENSAPLG00000008901,…
GO:0030595	leukocyte chemotaxis	biological_process	1.39e-08	2.51e-06	29	1438	85	12845	ENSAPLG00000010034,ENSAPLG00000006130,ENSAPLG00000015926,ENSAPLG00000005225,ENSAPLG00000006728,ENSAPLG00000013929,ENSAPLG00000009501,ENSAPLG00000014857,ENSAPLG00000006127,ENSAPLG00000005470,ENSAPLG00000007910,ENSAPLG00000011013,ENSAPLG00000002776,ENSAPLG00000007240,ENSAPLG00000005413,ENSAPLG00000001936,ENSAPLG00000002172,ENSAPLG00000005323,ENSAPLG00000002406,ENSAPLG00000001663,ENSAPLG00000005214,…
GO:0048514	blood vessel morphogenesis	biological_process	1.88e-08	3.36e-06	67	1438	303	12845	ENSAPLG00000005668,ENSAPLG00000012799,ENSAPLG00000011273,ENSAPLG00000009768,ENSAPLG00000003162,ENSAPLG00000003526,ENSAPLG00000014103,ENSAPLG00000012710,ENSAPLG00000003497,ENSAPLG00000007540,ENSAPLG00000003232,ENSAPLG00000007378,ENSAPLG00000010108,ENSAPLG00000010629,ENSAPLG00000006689,ENSAPLG00000002525,ENSAPLG00000006897,ENSAPLG00000010052,ENSAPLG00000007226,ENSAPLG00000005830,ENSAPLG00000005535,…
GO:0065007	biological regulation	biological_process	1.9e-08	3.36e-06	786	1438	6198	12845	ENSAPLG00000012455,ENSAPLG00000006016,ENSAPLG00000006927,ENSAPLG00000014901,ENSAPLG00000011504,ENSAPLG00000007323,ENSAPLG00000005712,ENSAPLG00000011988,ENSAPLG00000007281,ENSAPLG00000011663,ENSAPLG00000007205,ENSAPLG00000000622,ENSAPLG00000002943,ENSAPLG00000011907,ENSAPLG00000010386,ENSAPLG00000016302,ENSAPLG00000002300,ENSAPLG00000010537,ENSAPLG00000012692,ENSAPLG00000008874,ENSAPLG00000007858,…
GO:0032502	developmental process	biological_process	2.06e-08	3.6e-06	396	1438	2810	12845	ENSAPLG00000013809,ENSAPLG00000011388,ENSAPLG00000006115,ENSAPLG00000013949,ENSAPLG00000008265,ENSAPLG00000014928,ENSAPLG00000012356,ENSAPLG00000002306,ENSAPLG00000014005,ENSAPLG00000014565,ENSAPLG00000016188,ENSAPLG00000013643,ENSAPLG00000002363,ENSAPLG00000010854,ENSAPLG00000014515,ENSAPLG00000015253,ENSAPLG00000002159,ENSAPLG00000013976,ENSAPLG00000010924,ENSAPLG00000016343,ENSAPLG00000004866,…
GO:0008283	cell proliferation	biological_process	2.09e-08	3.62e-06	150	1438	884	12845	ENSAPLG00000010639,ENSAPLG00000001660,ENSAPLG00000009200,ENSAPLG00000002525,ENSAPLG00000004536,ENSAPLG00000000622,ENSAPLG00000007205,ENSAPLG00000005272,ENSAPLG00000015926,ENSAPLG00000003959,ENSAPLG00000006927,ENSAPLG00000014901,ENSAPLG00000005535,ENSAPLG00000013309,ENSAPLG00000004007,ENSAPLG00000006796,ENSAPLG00000016219,ENSAPLG00000007971,ENSAPLG00000005361,ENSAPLG00000005087,ENSAPLG00000007540,…
GO:0005126	cytokine receptor binding	molecular_function	2.11e-08	3.62e-06	30	1438	95	12845	ENSAPLG00000008693,ENSAPLG00000004772,ENSAPLG00000008182,ENSAPLG00000005470,ENSAPLG00000013929,ENSAPLG00000005400,ENSAPLG00000012876,ENSAPLG00000014247,ENSAPLG00000012383,ENSAPLG00000015357,ENSAPLG00000005413,ENSAPLG00000009793,ENSAPLG00000009092,ENSAPLG00000012298,ENSAPLG00000009838,ENSAPLG00000001822,ENSAPLG00000004865,ENSAPLG00000008658,ENSAPLG00000011754,ENSAPLG00000012692,ENSAPLG00000012318,…
GO:0044767	single-organism developmental process	biological_process	2.17e-08	3.69e-06	393	1438	2787	12845	ENSAPLG00000004095,ENSAPLG00000010629,ENSAPLG00000004235,ENSAPLG00000001753,ENSAPLG00000006166,ENSAPLG00000004125,ENSAPLG00000002775,ENSAPLG00000010331,ENSAPLG00000009900,ENSAPLG00000004175,ENSAPLG00000001614,ENSAPLG00000006689,ENSAPLG00000014431,ENSAPLG00000015423,ENSAPLG00000008845,ENSAPLG00000011595,ENSAPLG00000010052,ENSAPLG00000007226,ENSAPLG00000014050,ENSAPLG00000008350,ENSAPLG00000015016,…
GO:0050727	regulation of inflammatory response	biological_process	2.66e-08	4.48e-06	37	1438	128	12845	ENSAPLG00000011399,ENSAPLG00000004200,ENSAPLG00000004175,ENSAPLG00000003792,ENSAPLG00000002300,ENSAPLG00000009807,ENSAPLG00000015387,ENSAPLG00000008204,ENSAPLG00000007276,ENSAPLG00000011139,ENSAPLG00000006130,ENSAPLG00000007281,ENSAPLG00000011397,ENSAPLG00000002302,ENSAPLG00000010851,ENSAPLG00000009456,ENSAPLG00000016213,ENSAPLG00000006127,ENSAPLG00000011754,ENSAPLG00000004919,ENSAPLG00000010189,…
GO:0007159	leukocyte cell-cell adhesion	biological_process	2.88e-08	4.8e-06	52	1438	215	12845	ENSAPLG00000005019,ENSAPLG00000009092,ENSAPLG00000002442,ENSAPLG00000011570,ENSAPLG00000001257,ENSAPLG00000006417,ENSAPLG00000011263,ENSAPLG00000006833,ENSAPLG00000013309,ENSAPLG00000013568,ENSAPLG00000014194,ENSAPLG00000007492,ENSAPLG00000015945,ENSAPLG00000001663,ENSAPLG00000006075,ENSAPLG00000002317,ENSAPLG00000003700,ENSAPLG00000011595,ENSAPLG00000010052,ENSAPLG00000005413,ENSAPLG00000007226,…
GO:0042379	chemokine receptor binding	molecular_function	3.27e-08	5.4e-06	13	1438	23	12845	ENSAPLG00000012773,ENSAPLG00000012697,ENSAPLG00000005214,ENSAPLG00000009798,ENSAPLG00000009391,ENSAPLG00000008182,ENSAPLG00000012318,ENSAPLG00000012692,ENSAPLG00000005400,ENSAPLG00000012298,ENSAPLG00000009838,ENSAPLG00000012383,ENSAPLG00000009793
GO:0050865	regulation of cell activation	biological_process	4.1e-08	6.64e-06	53	1438	223	12845	ENSAPLG00000005644,ENSAPLG00000008153,ENSAPLG00000009000,ENSAPLG00000009092,ENSAPLG00000005790,ENSAPLG00000006417,ENSAPLG00000005225,ENSAPLG00000008646,ENSAPLG00000008277,ENSAPLG00000011570,ENSAPLG00000003232,ENSAPLG00000006833,ENSAPLG00000009593,ENSAPLG00000011263,ENSAPLG00000003700,ENSAPLG00000015945,ENSAPLG00000009140,ENSAPLG00000012454,ENSAPLG00000001663,ENSAPLG00000013309,ENSAPLG00000004919,…
GO:0051094	positive regulation of developmental process	biological_process	4.1e-08	6.64e-06	116	1438	641	12845	ENSAPLG00000013976,ENSAPLG00000009552,ENSAPLG00000007308,ENSAPLG00000015387,ENSAPLG00000003792,ENSAPLG00000008789,ENSAPLG00000013984,ENSAPLG00000003929,ENSAPLG00000009536,ENSAPLG00000015602,ENSAPLG00000010937,ENSAPLG00000008265,ENSAPLG00000013558,ENSAPLG00000002589,ENSAPLG00000002112,ENSAPLG00000005413,ENSAPLG00000010662,ENSAPLG00000002363,ENSAPLG00000006127,ENSAPLG00000013643,ENSAPLG00000009080,…
GO:0048856	anatomical structure development	biological_process	4.35e-08	6.98e-06	367	1438	2588	12845	ENSAPLG00000002159,ENSAPLG00000013976,ENSAPLG00000010924,ENSAPLG00000016343,ENSAPLG00000004866,ENSAPLG00000008789,ENSAPLG00000007517,ENSAPLG00000004644,ENSAPLG00000009536,ENSAPLG00000013649,ENSAPLG00000010937,ENSAPLG00000013809,ENSAPLG00000011388,ENSAPLG00000013949,ENSAPLG00000008265,ENSAPLG00000014928,ENSAPLG00000012356,ENSAPLG00000002306,ENSAPLG00000014005,ENSAPLG00000014565,ENSAPLG00000016188,…
GO:1903034	regulation of response to wounding	biological_process	5.61e-08	8.78e-06	49	1438	201	12845	ENSAPLG00000004919,ENSAPLG00000011754,ENSAPLG00000010189,ENSAPLG00000005413,ENSAPLG00000001211,ENSAPLG00000002589,ENSAPLG00000013878,ENSAPLG00000006130,ENSAPLG00000007281,ENSAPLG00000011397,ENSAPLG00000002302,ENSAPLG00000010851,ENSAPLG00000003959,ENSAPLG00000016213,ENSAPLG00000009456,ENSAPLG00000006127,ENSAPLG00000002300,ENSAPLG00000003792,ENSAPLG00000015387,ENSAPLG00000009807,ENSAPLG00000011139,…
GO:0030334	regulation of cell migration	biological_process	5.61e-08	8.78e-06	82	1438	408	12845	ENSAPLG00000013929,ENSAPLG00000002458,ENSAPLG00000001105,ENSAPLG00000005470,ENSAPLG00000005685,ENSAPLG00000006728,ENSAPLG00000004328,ENSAPLG00000009031,ENSAPLG00000008302,ENSAPLG00000008749,ENSAPLG00000014194,ENSAPLG00000003673,ENSAPLG00000007492,ENSAPLG00000000878,ENSAPLG00000006075,ENSAPLG00000002017,ENSAPLG00000003920,ENSAPLG00000004686,ENSAPLG00000013271,ENSAPLG00000004772,ENSAPLG00000006127,…
GO:0050789	regulation of biological process	biological_process	5.63e-08	8.78e-06	747	1438	5883	12845	ENSAPLG00000007971,ENSAPLG00000005849,ENSAPLG00000003083,ENSAPLG00000005087,ENSAPLG00000005361,ENSAPLG00000009712,ENSAPLG00000013309,ENSAPLG00000013743,ENSAPLG00000004007,ENSAPLG00000001468,ENSAPLG00000001375,ENSAPLG00000002101,ENSAPLG00000001613,ENSAPLG00000014247,ENSAPLG00000003216,ENSAPLG00000012710,ENSAPLG00000000745,ENSAPLG00000003232,ENSAPLG00000013651,ENSAPLG00000005775,ENSAPLG00000005065,…
GO:0072358	cardiovascular system development	biological_process	6.22e-08	9.53e-06	102	1438	545	12845	ENSAPLG00000011184,ENSAPLG00000012650,ENSAPLG00000010851,ENSAPLG00000014253,ENSAPLG00000015253,ENSAPLG00000013558,ENSAPLG00000014928,ENSAPLG00000006699,ENSAPLG00000008265,ENSAPLG00000002112,ENSAPLG00000002306,ENSAPLG00000015179,ENSAPLG00000009536,ENSAPLG00000004644,ENSAPLG00000007517,ENSAPLG00000010099,ENSAPLG00000010924,ENSAPLG00000013976,ENSAPLG00000004286,ENSAPLG00000015387,ENSAPLG00000013937,…
GO:0072359	circulatory system development	biological_process	6.22e-08	9.53e-06	102	1438	545	12845	ENSAPLG00000012697,ENSAPLG00000001097,ENSAPLG00000006075,ENSAPLG00000015945,ENSAPLG00000007492,ENSAPLG00000003673,ENSAPLG00000011432,ENSAPLG00000002860,ENSAPLG00000014194,ENSAPLG00000009248,ENSAPLG00000001944,ENSAPLG00000004686,ENSAPLG00000013271,ENSAPLG00000010580,ENSAPLG00000008432,ENSAPLG00000005685,ENSAPLG00000000608,ENSAPLG00000006728,ENSAPLG00000009291,ENSAPLG00000001105,ENSAPLG00000005470,…
GO:0032103	positive regulation of response to external stimulus	biological_process	6.29e-08	9.56e-06	38	1438	137	12845	ENSAPLG00000004945,ENSAPLG00000011989,ENSAPLG00000007120,ENSAPLG00000013271,ENSAPLG00000012076,ENSAPLG00000006833,ENSAPLG00000005580,ENSAPLG00000005214,ENSAPLG00000003526,ENSAPLG00000009929,ENSAPLG00000003194,ENSAPLG00000001936,ENSAPLG00000002406,ENSAPLG00000006118,ENSAPLG00000003232,ENSAPLG00000013929,ENSAPLG00000005470,ENSAPLG00000008277,ENSAPLG00000010108,ENSAPLG00000013976,ENSAPLG00000013984,…
GO:0045087	innate immune response	biological_process	7.13e-08	1.07e-05	48	1438	194	12845	ENSAPLG00000004866,ENSAPLG00000007587,ENSAPLG00000006429,ENSAPLG00000014412,ENSAPLG00000005272,ENSAPLG00000014646,ENSAPLG00000011139,ENSAPLG00000001279,ENSAPLG00000011399,ENSAPLG00000005356,ENSAPLG00000005556,ENSAPLG00000004032,ENSAPLG00000006016,ENSAPLG00000000830,ENSAPLG00000015017,ENSAPLG00000010189,ENSAPLG00000013187,ENSAPLG00000006180,ENSAPLG00000004626,ENSAPLG00000012876,ENSAPLG00000011397,…
GO:2000145	regulation of cell motility	biological_process	7.36e-08	1.1e-05	85	1438	431	12845	ENSAPLG00000004328,ENSAPLG00000005644,ENSAPLG00000009031,ENSAPLG00000008302,ENSAPLG00000005470,ENSAPLG00000001105,ENSAPLG00000002458,ENSAPLG00000013929,ENSAPLG00000006728,ENSAPLG00000005685,ENSAPLG00000002017,ENSAPLG00000008661,ENSAPLG00000003920,ENSAPLG00000013271,ENSAPLG00000004686,ENSAPLG00000007492,ENSAPLG00000003673,ENSAPLG00000014194,ENSAPLG00000008749,ENSAPLG00000006075,ENSAPLG00000000878,…
GO:0071345	cellular response to cytokine stimulus	biological_process	8.11e-08	1.2e-05	67	1438	315	12845	ENSAPLG00000002077,ENSAPLG00000011933,ENSAPLG00000007378,ENSAPLG00000016243,ENSAPLG00000012941,ENSAPLG00000013168,ENSAPLG00000005065,ENSAPLG00000008658,ENSAPLG00000004478,ENSAPLG00000014631,ENSAPLG00000010348,ENSAPLG00000009838,ENSAPLG00000011904,ENSAPLG00000011241,ENSAPLG00000004103,ENSAPLG00000009568,ENSAPLG00000009092,ENSAPLG00000001936,ENSAPLG00000006118,ENSAPLG00000001174,ENSAPLG00000009302,…
GO:0098602	single organism cell adhesion	biological_process	8.38e-08	1.23e-05	72	1438	347	12845	ENSAPLG00000009093,ENSAPLG00000000904,ENSAPLG00000015602,ENSAPLG00000013083,ENSAPLG00000008901,ENSAPLG00000002378,ENSAPLG00000004866,ENSAPLG00000008789,ENSAPLG00000015387,ENSAPLG00000007308,ENSAPLG00000014646,ENSAPLG00000010087,ENSAPLG00000012876,ENSAPLG00000014089,ENSAPLG00000006127,ENSAPLG00000012724,ENSAPLG00000012356,ENSAPLG00000002589,ENSAPLG00000005413,ENSAPLG00000015945,ENSAPLG00000003700,…
GO:0030098	lymphocyte differentiation	biological_process	9e-08	1.31e-05	43	1438	166	12845	ENSAPLG00000006429,ENSAPLG00000008789,ENSAPLG00000004866,ENSAPLG00000014646,ENSAPLG00000009552,ENSAPLG00000004235,ENSAPLG00000007308,ENSAPLG00000009200,ENSAPLG00000015297,ENSAPLG00000002378,ENSAPLG00000004175,ENSAPLG00000015423,ENSAPLG00000015016,ENSAPLG00000000830,ENSAPLG00000006016,ENSAPLG00000012356,ENSAPLG00000007226,ENSAPLG00000011595,ENSAPLG00000010052,ENSAPLG00000003959,ENSAPLG00000012391,…
GO:0050663	cytokine secretion	biological_process	1.17e-07	1.69e-05	28	1438	86	12845	ENSAPLG00000004200,ENSAPLG00000006858,ENSAPLG00000015602,ENSAPLG00000002317,ENSAPLG00000009929,ENSAPLG00000012625,ENSAPLG00000003700,ENSAPLG00000011399,ENSAPLG00000001279,ENSAPLG00000010895,ENSAPLG00000015387,ENSAPLG00000001367,ENSAPLG00000014219,ENSAPLG00000006833,ENSAPLG00000006429,ENSAPLG00000006127,ENSAPLG00000016213,ENSAPLG00000011397,ENSAPLG00000004563,ENSAPLG00000011852,ENSAPLG00000007281,…
GO:0034109	homotypic cell-cell adhesion	biological_process	1.18e-07	1.69e-05	53	1438	230	12845	ENSAPLG00000004866,ENSAPLG00000008789,ENSAPLG00000006429,ENSAPLG00000007308,ENSAPLG00000004235,ENSAPLG00000014646,ENSAPLG00000015297,ENSAPLG00000009200,ENSAPLG00000010676,ENSAPLG00000015423,ENSAPLG00000015602,ENSAPLG00000013083,ENSAPLG00000000904,ENSAPLG00000001614,ENSAPLG00000004175,ENSAPLG00000002378,ENSAPLG00000012356,ENSAPLG00000012724,ENSAPLG00000011754,ENSAPLG00000006016,ENSAPLG00000000830,…
GO:0048534	hematopoietic or lymphoid organ development	biological_process	1.23e-07	1.74e-05	83	1438	425	12845	ENSAPLG00000005019,ENSAPLG00000003006,ENSAPLG00000005644,ENSAPLG00000009031,ENSAPLG00000013409,ENSAPLG00000009127,ENSAPLG00000011570,ENSAPLG00000002423,ENSAPLG00000001578,ENSAPLG00000006833,ENSAPLG00000004686,ENSAPLG00000007492,ENSAPLG00000013669,ENSAPLG00000014194,ENSAPLG00000003700,ENSAPLG00000015945,ENSAPLG00000005413,ENSAPLG00000007910,ENSAPLG00000012356,ENSAPLG00000004772,ENSAPLG00000009080,…
GO:0002699	positive regulation of immune effector process	biological_process	1.4e-07	1.96e-05	28	1438	87	12845	ENSAPLG00000009807,ENSAPLG00000005272,ENSAPLG00000011263,ENSAPLG00000010895,ENSAPLG00000007120,ENSAPLG00000011907,ENSAPLG00000006833,ENSAPLG00000008789,ENSAPLG00000006429,ENSAPLG00000004175,ENSAPLG00000002378,ENSAPLG00000002317,ENSAPLG00000005019,ENSAPLG00000009092,ENSAPLG00000013187,ENSAPLG00000013558,ENSAPLG00000002406,ENSAPLG00000011754,ENSAPLG00000006016,ENSAPLG00000005644,ENSAPLG00000015017,…
GO:0010646	regulation of cell communication	biological_process	1.41e-07	1.97e-05	251	1438	1693	12845	ENSAPLG00000002300,ENSAPLG00000005089,ENSAPLG00000006429,ENSAPLG00000003422,ENSAPLG00000005707,ENSAPLG00000001660,ENSAPLG00000012692,ENSAPLG00000004200,ENSAPLG00000002011,ENSAPLG00000009200,ENSAPLG00000002525,ENSAPLG00000012071,ENSAPLG00000000766,ENSAPLG00000015357,ENSAPLG00000013821,ENSAPLG00000010189,ENSAPLG00000006928,ENSAPLG00000014901,ENSAPLG00000005535,ENSAPLG00000006016,ENSAPLG00000000830,…
GO:0051270	regulation of cellular component movement	biological_process	1.51e-07	2.09e-05	91	1438	479	12845	ENSAPLG00000002776,ENSAPLG00000005535,ENSAPLG00000005859,ENSAPLG00000009296,ENSAPLG00000009930,ENSAPLG00000005323,ENSAPLG00000007226,ENSAPLG00000010052,ENSAPLG00000006897,ENSAPLG00000003959,ENSAPLG00000013574,ENSAPLG00000015926,ENSAPLG00000007281,ENSAPLG00000011792,ENSAPLG00000009501,ENSAPLG00000002300,ENSAPLG00000005707,ENSAPLG00000009900,ENSAPLG00000010629,ENSAPLG00000001635,ENSAPLG00000010108,…
GO:0032879	regulation of localization	biological_process	1.55e-07	2.13e-05	196	1438	1250	12845	ENSAPLG00000007910,ENSAPLG00000012356,ENSAPLG00000011013,ENSAPLG00000011388,ENSAPLG00000013558,ENSAPLG00000008265,ENSAPLG00000004017,ENSAPLG00000006130,ENSAPLG00000003652,ENSAPLG00000015860,ENSAPLG00000016213,ENSAPLG00000008717,ENSAPLG00000009456,ENSAPLG00000006127,ENSAPLG00000004866,ENSAPLG00000013984,ENSAPLG00000008789,ENSAPLG00000001367,ENSAPLG00000015387,ENSAPLG00000002159,ENSAPLG00000014219,…
GO:0040017	positive regulation of locomotion	biological_process	1.64e-07	2.22e-05	56	1438	250	12845	ENSAPLG00000002776,ENSAPLG00000011013,ENSAPLG00000005535,ENSAPLG00000012724,ENSAPLG00000008265,ENSAPLG00000005323,ENSAPLG00000013558,ENSAPLG00000003468,ENSAPLG00000002112,ENSAPLG00000006897,ENSAPLG00000015860,ENSAPLG00000010851,ENSAPLG00000015926,ENSAPLG00000011792,ENSAPLG00000012876,ENSAPLG00000007281,ENSAPLG00000016160,ENSAPLG00000006127,ENSAPLG00000004772,ENSAPLG00000009501,ENSAPLG00000008789,…
GO:0046649	lymphocyte activation	biological_process	1.64e-07	2.22e-05	61	1438	283	12845	ENSAPLG00000011155,ENSAPLG00000006127,ENSAPLG00000004772,ENSAPLG00000008693,ENSAPLG00000003959,ENSAPLG00000012391,ENSAPLG00000002302,ENSAPLG00000015926,ENSAPLG00000004118,ENSAPLG00000007281,ENSAPLG00000010034,ENSAPLG00000012876,ENSAPLG00000013558,ENSAPLG00000011595,ENSAPLG00000007226,ENSAPLG00000010052,ENSAPLG00000005413,ENSAPLG00000000830,ENSAPLG00000011754,ENSAPLG00000015016,ENSAPLG00000006016,…
GO:0051704	multi-organism process	biological_process	1.66e-07	2.23e-05	131	1438	767	12845	ENSAPLG00000001444,ENSAPLG00000014901,ENSAPLG00000006016,ENSAPLG00000010189,ENSAPLG00000007281,ENSAPLG00000015926,ENSAPLG00000003959,ENSAPLG00000007508,ENSAPLG00000016302,ENSAPLG00000000622,ENSAPLG00000011399,ENSAPLG00000005182,ENSAPLG00000004536,ENSAPLG00000009865,ENSAPLG00000008658,ENSAPLG00000014144,ENSAPLG00000009092,ENSAPLG00000006118,ENSAPLG00000003216,ENSAPLG00000008646,ENSAPLG00000004043,…
GO:0009966	regulation of signal transduction	biological_process	1.82e-07	2.43e-05	228	1438	1518	12845	ENSAPLG00000003232,ENSAPLG00000007540,ENSAPLG00000004563,ENSAPLG00000002945,ENSAPLG00000004289,ENSAPLG00000005790,ENSAPLG00000007378,ENSAPLG00000008646,ENSAPLG00000001257,ENSAPLG00000012383,ENSAPLG00000009092,ENSAPLG00000014144,ENSAPLG00000012710,ENSAPLG00000012304,ENSAPLG00000013195,ENSAPLG00000004770,ENSAPLG00000003194,ENSAPLG00000016219,ENSAPLG00000009140,ENSAPLG00000012454,ENSAPLG00000005361,…
GO:0001819	positive regulation of cytokine production	biological_process	1.97e-07	2.59e-05	43	1438	171	12845	ENSAPLG00000002317,ENSAPLG00000012625,ENSAPLG00000003700,ENSAPLG00000003673,ENSAPLG00000009910,ENSAPLG00000006833,ENSAPLG00000007120,ENSAPLG00000013979,ENSAPLG00000010895,ENSAPLG00000012051,ENSAPLG00000012752,ENSAPLG00000011263,ENSAPLG00000005790,ENSAPLG00000004563,ENSAPLG00000008277,ENSAPLG00000011570,ENSAPLG00000010902,ENSAPLG00000010348,ENSAPLG00000008658,ENSAPLG00000014631,ENSAPLG00000002406,…
GO:0002520	immune system development	biological_process	2.02e-07	2.64e-05	86	1438	450	12845	ENSAPLG00000007972,ENSAPLG00000003526,ENSAPLG00000003162,ENSAPLG00000003194,ENSAPLG00000009140,ENSAPLG00000001663,ENSAPLG00000011355,ENSAPLG00000013309,ENSAPLG00000011904,ENSAPLG00000010348,ENSAPLG00000010377,ENSAPLG00000009092,ENSAPLG00000006417,ENSAPLG00000004289,ENSAPLG00000005790,ENSAPLG00000016047,ENSAPLG00000001257,ENSAPLG00000007378,ENSAPLG00000003232,ENSAPLG00000003497,ENSAPLG00000006429,…
GO:0034097	response to cytokine	biological_process	2.3e-07	2.99e-05	70	1438	344	12845	ENSAPLG00000004476,ENSAPLG00000009157,ENSAPLG00000005470,ENSAPLG00000004692,ENSAPLG00000009127,ENSAPLG00000009031,ENSAPLG00000005019,ENSAPLG00000012625,ENSAPLG00000006075,ENSAPLG00000013114,ENSAPLG00000007492,ENSAPLG00000006833,ENSAPLG00000012752,ENSAPLG00000012876,ENSAPLG00000010851,ENSAPLG00000009456,ENSAPLG00000016213,ENSAPLG00000011155,ENSAPLG00000009080,ENSAPLG00000004717,ENSAPLG00000002306,…
GO:0030154	cell differentiation	biological_process	2.97e-07	3.83e-05	258	1438	1752	12845	ENSAPLG00000014332,ENSAPLG00000015890,ENSAPLG00000004609,ENSAPLG00000011570,ENSAPLG00000006206,ENSAPLG00000006265,ENSAPLG00000013271,ENSAPLG00000004686,ENSAPLG00000007025,ENSAPLG00000001944,ENSAPLG00000014194,ENSAPLG00000003673,ENSAPLG00000007492,ENSAPLG00000006075,ENSAPLG00000012697,ENSAPLG00000013809,ENSAPLG00000012356,ENSAPLG00000002306,ENSAPLG00000014565,ENSAPLG00000013643,ENSAPLG00000014515,…
GO:0030217	T cell differentiation	biological_process	3.12e-07	3.99e-05	34	1438	122	12845	ENSAPLG00000001257,ENSAPLG00000006417,ENSAPLG00000005019,ENSAPLG00000009092,ENSAPLG00000013309,ENSAPLG00000014194,ENSAPLG00000007492,ENSAPLG00000015945,ENSAPLG00000001663,ENSAPLG00000003700,ENSAPLG00000006833,ENSAPLG00000010034,ENSAPLG00000007281,ENSAPLG00000012876,ENSAPLG00000015926,ENSAPLG00000004118,ENSAPLG00000012391,ENSAPLG00000003959,ENSAPLG00000007226,ENSAPLG00000011595,ENSAPLG00000010052,…
GO:0070486	leukocyte aggregation	biological_process	3.56e-07	4.53e-05	47	1438	199	12845	ENSAPLG00000008693,ENSAPLG00000012391,ENSAPLG00000003959,ENSAPLG00000010034,ENSAPLG00000012876,ENSAPLG00000007281,ENSAPLG00000015926,ENSAPLG00000004118,ENSAPLG00000007226,ENSAPLG00000011595,ENSAPLG00000010052,ENSAPLG00000005413,ENSAPLG00000012724,ENSAPLG00000012356,ENSAPLG00000000830,ENSAPLG00000011754,ENSAPLG00000006016,ENSAPLG00000004175,ENSAPLG00000002378,ENSAPLG00000010676,ENSAPLG00000015423,…
GO:0002764	immune response-regulating signaling pathway	biological_process	3.84e-07	4.85e-05	38	1438	145	12845	ENSAPLG00000001153,ENSAPLG00000012752,ENSAPLG00000011263,ENSAPLG00000011933,ENSAPLG00000006833,ENSAPLG00000007120,ENSAPLG00000009593,ENSAPLG00000009929,ENSAPLG00000012625,ENSAPLG00000002406,ENSAPLG00000004891,ENSAPLG00000014332,ENSAPLG00000002442,ENSAPLG00000014144,ENSAPLG00000005790,ENSAPLG00000004563,ENSAPLG00000005225,ENSAPLG00000002536,ENSAPLG00000011139,ENSAPLG00000014646,ENSAPLG00000008789,…
GO:0030097	hemopoiesis	biological_process	3.91e-07	4.9e-05	78	1438	402	12845	ENSAPLG00000005790,ENSAPLG00000006417,ENSAPLG00000004289,ENSAPLG00000016047,ENSAPLG00000001257,ENSAPLG00000007378,ENSAPLG00000003497,ENSAPLG00000011904,ENSAPLG00000010348,ENSAPLG00000010377,ENSAPLG00000009092,ENSAPLG00000003162,ENSAPLG00000003526,ENSAPLG00000009140,ENSAPLG00000001663,ENSAPLG00000013309,ENSAPLG00000007972,ENSAPLG00000012391,ENSAPLG00000003959,ENSAPLG00000010034,ENSAPLG00000012106,…
GO:0044699	single-organism process	biological_process	4.04e-07	5.02e-05	982	1438	8093	12845	ENSAPLG00000007540,ENSAPLG00000004523,ENSAPLG00000003497,ENSAPLG00000000952,ENSAPLG00000002355,ENSAPLG00000013764,ENSAPLG00000001792,ENSAPLG00000015260,ENSAPLG00000003132,ENSAPLG00000009092,ENSAPLG00000006118,ENSAPLG00000004863,ENSAPLG00000003135,ENSAPLG00000011904,ENSAPLG00000006068,ENSAPLG00000008029,ENSAPLG00000014966,ENSAPLG00000008959,ENSAPLG00000003520,ENSAPLG00000016219,ENSAPLG00000014103,…
GO:0042742	defense response to bacterium	biological_process	4.06e-07	5.02e-05	22	1438	63	12845	ENSAPLG00000009536,ENSAPLG00000001352,ENSAPLG00000015602,ENSAPLG00000002317,ENSAPLG00000012625,ENSAPLG00000001279,ENSAPLG00000015297,ENSAPLG00000015387,ENSAPLG00000006833,ENSAPLG00000013276,ENSAPLG00000007587,ENSAPLG00000013270,ENSAPLG00000016213,ENSAPLG00000015414,ENSAPLG00000011570,ENSAPLG00000004563,ENSAPLG00000014840,ENSAPLG00000006699,ENSAPLG00000009092,ENSAPLG00000008655,ENSAPLG00000010348,…
GO:0002757	immune response-activating signal transduction	biological_process	4.47e-07	5.45e-05	37	1438	140	12845	ENSAPLG00000009929,ENSAPLG00000012625,ENSAPLG00000007120,ENSAPLG00000009593,ENSAPLG00000006833,ENSAPLG00000012752,ENSAPLG00000011933,ENSAPLG00000011263,ENSAPLG00000001153,ENSAPLG00000005790,ENSAPLG00000005225,ENSAPLG00000004563,ENSAPLG00000014144,ENSAPLG00000002442,ENSAPLG00000014332,ENSAPLG00000004891,ENSAPLG00000002406,ENSAPLG00000011399,ENSAPLG00000001279,ENSAPLG00000005556,ENSAPLG00000015423,…
GO:0051049	regulation of transport	biological_process	4.48e-07	5.45e-05	132	1438	788	12845	ENSAPLG00000011451,ENSAPLG00000006682,ENSAPLG00000006728,ENSAPLG00000002357,ENSAPLG00000012971,ENSAPLG00000009444,ENSAPLG00000005644,ENSAPLG00000008754,ENSAPLG00000002406,ENSAPLG00000015748,ENSAPLG00000003864,ENSAPLG00000001578,ENSAPLG00000015214,ENSAPLG00000015193,ENSAPLG00000008190,ENSAPLG00000012876,ENSAPLG00000011397,ENSAPLG00000010851,ENSAPLG00000014253,ENSAPLG00000011318,ENSAPLG00000004772,…
GO:0071396	cellular response to lipid	biological_process	4.55e-07	5.5e-05	44	1438	181	12845	ENSAPLG00000011263,ENSAPLG00000011331,ENSAPLG00000007971,ENSAPLG00000004945,ENSAPLG00000005087,ENSAPLG00000004581,ENSAPLG00000006833,ENSAPLG00000004845,ENSAPLG00000007492,ENSAPLG00000005580,ENSAPLG00000012625,ENSAPLG00000009092,ENSAPLG00000002406,ENSAPLG00000009031,ENSAPLG00000014144,ENSAPLG00000011172,ENSAPLG00000010348,ENSAPLG00000013028,ENSAPLG00000013168,ENSAPLG00000004563,ENSAPLG00000014219,…
GO:0005509	calcium ion binding	molecular_function	4.9e-07	5.88e-05	84	1438	444	12845	ENSAPLG00000016158,ENSAPLG00000006014,ENSAPLG00000016244,ENSAPLG00000003375,ENSAPLG00000012691,ENSAPLG00000014027,ENSAPLG00000014942,ENSAPLG00000013748,ENSAPLG00000001296,ENSAPLG00000007540,ENSAPLG00000003017,ENSAPLG00000004043,ENSAPLG00000002945,ENSAPLG00000012925,ENSAPLG00000014100,ENSAPLG00000009712,ENSAPLG00000008200,ENSAPLG00000014966,ENSAPLG00000016045,ENSAPLG00000012454,ENSAPLG00000007226,…
GO:0008284	positive regulation of cell proliferation	biological_process	5.13e-07	6.12e-05	73	1438	376	12845	ENSAPLG00000009092,ENSAPLG00000013771,ENSAPLG00000003216,ENSAPLG00000012710,ENSAPLG00000003232,ENSAPLG00000007540,ENSAPLG00000013168,ENSAPLG00000012306,ENSAPLG00000007971,ENSAPLG00000011263,ENSAPLG00000001153,ENSAPLG00000004007,ENSAPLG00000001663,ENSAPLG00000016219,ENSAPLG00000003162,ENSAPLG00000007226,ENSAPLG00000011754,ENSAPLG00000005535,ENSAPLG00000009501,ENSAPLG00000008693,ENSAPLG00000005128,…
GO:0032496	response to lipopolysaccharide	biological_process	5.63e-07	6.66e-05	29	1438	98	12845	ENSAPLG00000016213,ENSAPLG00000011570,ENSAPLG00000009456,ENSAPLG00000006127,ENSAPLG00000007281,ENSAPLG00000003652,ENSAPLG00000002302,ENSAPLG00000004563,ENSAPLG00000000757,ENSAPLG00000007240,ENSAPLG00000009092,ENSAPLG00000013878,ENSAPLG00000001444,ENSAPLG00000008658,ENSAPLG00000014144,ENSAPLG00000011754,ENSAPLG00000010348,ENSAPLG00000015017,ENSAPLG00000004845,ENSAPLG00000014512,ENSAPLG00000005580,…
GO:2000026	regulation of multicellular organismal development	biological_process	5.72e-07	6.73e-05	149	1438	918	12845	ENSAPLG00000004609,ENSAPLG00000015890,ENSAPLG00000004328,ENSAPLG00000014332,ENSAPLG00000009127,ENSAPLG00000001105,ENSAPLG00000008656,ENSAPLG00000011570,ENSAPLG00000007198,ENSAPLG00000006833,ENSAPLG00000009248,ENSAPLG00000007025,ENSAPLG00000003920,ENSAPLG00000004686,ENSAPLG00000013271,ENSAPLG00000003673,ENSAPLG00000007492,ENSAPLG00000014194,ENSAPLG00000002748,ENSAPLG00000003700,ENSAPLG00000009742,…
GO:0045597	positive regulation of cell differentiation	biological_process	6.43e-07	7.5e-05	82	1438	435	12845	ENSAPLG00000010034,ENSAPLG00000007281,ENSAPLG00000015926,ENSAPLG00000012391,ENSAPLG00000003959,ENSAPLG00000009501,ENSAPLG00000002672,ENSAPLG00000009296,ENSAPLG00000009930,ENSAPLG00000011754,ENSAPLG00000000830,ENSAPLG00000007226,ENSAPLG00000005323,ENSAPLG00000009200,ENSAPLG00000010676,ENSAPLG00000012224,ENSAPLG00000007192,ENSAPLG00000010249,ENSAPLG00000014431,ENSAPLG00000004175,ENSAPLG00000009484,…
GO:0033993	response to lipid	biological_process	6.66e-07	7.72e-05	57	1438	266	12845	ENSAPLG00000004563,ENSAPLG00000011570,ENSAPLG00000001420,ENSAPLG00000013168,ENSAPLG00000013028,ENSAPLG00000008658,ENSAPLG00000014144,ENSAPLG00000011172,ENSAPLG00000009031,ENSAPLG00000010348,ENSAPLG00000000757,ENSAPLG00000009092,ENSAPLG00000014247,ENSAPLG00000002406,ENSAPLG00000005580,ENSAPLG00000002317,ENSAPLG00000012625,ENSAPLG00000004845,ENSAPLG00000007492,ENSAPLG00000006833,ENSAPLG00000004945,…
GO:0002443	leukocyte mediated immunity	biological_process	6.75e-07	7.77e-05	31	1438	109	12845	ENSAPLG00000007151,ENSAPLG00000008789,ENSAPLG00000006429,ENSAPLG00000011907,ENSAPLG00000004866,ENSAPLG00000010895,ENSAPLG00000012752,ENSAPLG00000007308,ENSAPLG00000011263,ENSAPLG00000005272,ENSAPLG00000002317,ENSAPLG00000015945,ENSAPLG00000002995,ENSAPLG00000002378,ENSAPLG00000005644,ENSAPLG00000009000,ENSAPLG00000015017,ENSAPLG00000005501,ENSAPLG00000009296,ENSAPLG00000006016,ENSAPLG00000013558,…
GO:0070661	leukocyte proliferation	biological_process	7.01e-07	8.02e-05	32	1438	116	12845	ENSAPLG00000009200,ENSAPLG00000010676,ENSAPLG00000013083,ENSAPLG00000015602,ENSAPLG00000004866,ENSAPLG00000008789,ENSAPLG00000015387,ENSAPLG00000007308,ENSAPLG00000009807,ENSAPLG00000015926,ENSAPLG00000012391,ENSAPLG00000003959,ENSAPLG00000009080,ENSAPLG00000008693,ENSAPLG00000006127,ENSAPLG00000011155,ENSAPLG00000012724,ENSAPLG00000012356,ENSAPLG00000015016,ENSAPLG00000011754,ENSAPLG00000005413,…
GO:0097529	myeloid leukocyte migration	biological_process	7.67e-07	8.71e-05	23	1438	69	12845	ENSAPLG00000001936,ENSAPLG00000005413,ENSAPLG00000007240,ENSAPLG00000005323,ENSAPLG00000002776,ENSAPLG00000013929,ENSAPLG00000014857,ENSAPLG00000006127,ENSAPLG00000005470,ENSAPLG00000015926,ENSAPLG00000010034,ENSAPLG00000006130,ENSAPLG00000006728,ENSAPLG00000005225,ENSAPLG00000007972,ENSAPLG00000011710,ENSAPLG00000013976,ENSAPLG00000013272,ENSAPLG00000001614,ENSAPLG00000012692,ENSAPLG00000006689,…
GO:0009306	protein secretion	biological_process	7.79e-07	8.76e-05	50	1438	222	12845	ENSAPLG00000007378,ENSAPLG00000004563,ENSAPLG00000006728,ENSAPLG00000009444,ENSAPLG00000001784,ENSAPLG00000007671,ENSAPLG00000004863,ENSAPLG00000002406,ENSAPLG00000015748,ENSAPLG00000009140,ENSAPLG00000002317,ENSAPLG00000009929,ENSAPLG00000012625,ENSAPLG00000003700,ENSAPLG00000006747,ENSAPLG00000006833,ENSAPLG00000001578,ENSAPLG00000010895,ENSAPLG00000011989,ENSAPLG00000007281,ENSAPLG00000011852,…
GO:0004896	cytokine receptor activity	molecular_function	7.81e-07	8.76e-05	19	1438	50	12845	ENSAPLG00000002306,ENSAPLG00000008658,ENSAPLG00000004478,ENSAPLG00000004919,ENSAPLG00000004717,ENSAPLG00000005019,ENSAPLG00000004103,ENSAPLG00000001211,ENSAPLG00000009092,ENSAPLG00000001936,ENSAPLG00000016243,ENSAPLG00000015926,ENSAPLG00000004476,ENSAPLG00000004692,ENSAPLG00000007308,ENSAPLG00000005272,ENSAPLG00000002077,ENSAPLG00000004200,ENSAPLG00000014656
GO:0050795	regulation of behavior	biological_process	8.45e-07	9.41e-05	30	1438	106	12845	ENSAPLG00000010924,ENSAPLG00000011989,ENSAPLG00000013976,ENSAPLG00000005668,ENSAPLG00000000622,ENSAPLG00000010108,ENSAPLG00000011263,ENSAPLG00000003792,ENSAPLG00000013271,ENSAPLG00000003929,ENSAPLG00000002525,ENSAPLG00000005214,ENSAPLG00000003194,ENSAPLG00000015094,ENSAPLG00000001663,ENSAPLG00000005323,ENSAPLG00000001936,ENSAPLG00000011013,ENSAPLG00000002776,ENSAPLG00000015179,ENSAPLG00000005535,…
GO:0019221	cytokine-mediated signaling pathway	biological_process	8.73e-07	9.67e-05	39	1438	156	12845	ENSAPLG00000002077,ENSAPLG00000012752,ENSAPLG00000011933,ENSAPLG00000006833,ENSAPLG00000004692,ENSAPLG00000016243,ENSAPLG00000004476,ENSAPLG00000007378,ENSAPLG00000004103,ENSAPLG00000005019,ENSAPLG00000001936,ENSAPLG00000009092,ENSAPLG00000009838,ENSAPLG00000008658,ENSAPLG00000004478,ENSAPLG00000009031,ENSAPLG00000004200,ENSAPLG00000014656,ENSAPLG00000005556,ENSAPLG00000001174,ENSAPLG00000005182,…
GO:0050918	positive chemotaxis	biological_process	9.5e-07	0.00010455	13	1438	26	12845	ENSAPLG00000004328,ENSAPLG00000005668,ENSAPLG00000013976,ENSAPLG00000003468,ENSAPLG00000005535,ENSAPLG00000013271,ENSAPLG00000011013,ENSAPLG00000013929,ENSAPLG00000003232,ENSAPLG00000005470,ENSAPLG00000007378,ENSAPLG00000003194,ENSAPLG00000002525
GO:1902105	regulation of leukocyte differentiation	biological_process	9.75e-07	0.00010657	34	1438	128	12845	ENSAPLG00000009200,ENSAPLG00000004175,ENSAPLG00000006429,ENSAPLG00000008789,ENSAPLG00000004866,ENSAPLG00000009552,ENSAPLG00000006166,ENSAPLG00000007308,ENSAPLG00000012391,ENSAPLG00000015926,ENSAPLG00000012876,ENSAPLG00000012106,ENSAPLG00000007281,ENSAPLG00000002672,ENSAPLG00000006127,ENSAPLG00000009080,ENSAPLG00000004772,ENSAPLG00000000830,ENSAPLG00000015016,ENSAPLG00000007226,ENSAPLG00000005413,…
GO:0050794	regulation of cellular process	biological_process	1.09e-06	0.00011881	707	1438	5594	12845	ENSAPLG00000005830,ENSAPLG00000002776,ENSAPLG00000009296,ENSAPLG00000013888,ENSAPLG00000010108,ENSAPLG00000005203,ENSAPLG00000010249,ENSAPLG00000016126,ENSAPLG00000004256,ENSAPLG00000003585,ENSAPLG00000011264,ENSAPLG00000015297,ENSAPLG00000008153,ENSAPLG00000009860,ENSAPLG00000002743,ENSAPLG00000011169,ENSAPLG00000011117,ENSAPLG00000001420,ENSAPLG00000009878,ENSAPLG00000008050,ENSAPLG00000006417,…
GO:0071222	cellular response to lipopolysaccharide	biological_process	1.12e-06	0.00012132	22	1438	65	12845	ENSAPLG00000009092,ENSAPLG00000007240,ENSAPLG00000013878,ENSAPLG00000014144,ENSAPLG00000011754,ENSAPLG00000001444,ENSAPLG00000015017,ENSAPLG00000010348,ENSAPLG00000016213,ENSAPLG00000006127,ENSAPLG00000003652,ENSAPLG00000007281,ENSAPLG00000004563,ENSAPLG00000002302,ENSAPLG00000014219,ENSAPLG00000004945,ENSAPLG00000015387,ENSAPLG00000006833,ENSAPLG00000004845,ENSAPLG00000005580,ENSAPLG00000012625,…
GO:0002224	toll-like receptor signaling pathway	biological_process	1.17e-06	0.0001257	19	1438	51	12845	ENSAPLG00000011399,ENSAPLG00000001279,ENSAPLG00000009929,ENSAPLG00000005556,ENSAPLG00000012625,ENSAPLG00000006833,ENSAPLG00000012752,ENSAPLG00000011933,ENSAPLG00000011139,ENSAPLG00000014646,ENSAPLG00000011397,ENSAPLG00000002302,ENSAPLG00000004563,ENSAPLG00000006127,ENSAPLG00000006016,ENSAPLG00000014144,ENSAPLG00000002442,ENSAPLG00000004891,ENSAPLG00000014332
GO:0050926	regulation of positive chemotaxis	biological_process	1.18e-06	0.00012601	9	1438	13	12845	ENSAPLG00000003232,ENSAPLG00000013929,ENSAPLG00000005470,ENSAPLG00000003194,ENSAPLG00000002525,ENSAPLG00000005668,ENSAPLG00000005535,ENSAPLG00000013271,ENSAPLG00000011013
GO:0002694	regulation of leukocyte activation	biological_process	1.22e-06	0.00012883	47	1438	207	12845	ENSAPLG00000009092,ENSAPLG00000005644,ENSAPLG00000009000,ENSAPLG00000011570,ENSAPLG00000003232,ENSAPLG00000005790,ENSAPLG00000006417,ENSAPLG00000005225,ENSAPLG00000008277,ENSAPLG00000011263,ENSAPLG00000006833,ENSAPLG00000013309,ENSAPLG00000003700,ENSAPLG00000015945,ENSAPLG00000001663,ENSAPLG00000013558,ENSAPLG00000007226,ENSAPLG00000005413,ENSAPLG00000012724,ENSAPLG00000004919,ENSAPLG00000011754,…
GO:0002366	leukocyte activation involved in immune response	biological_process	1.26e-06	0.00013252	28	1438	95	12845	ENSAPLG00000006429,ENSAPLG00000006833,ENSAPLG00000008789,ENSAPLG00000011907,ENSAPLG00000011989,ENSAPLG00000014646,ENSAPLG00000004235,ENSAPLG00000009807,ENSAPLG00000011263,ENSAPLG00000001663,ENSAPLG00000007492,ENSAPLG00000004175,ENSAPLG00000000904,ENSAPLG00000009000,ENSAPLG00000005644,ENSAPLG00000012356,ENSAPLG00000013558,ENSAPLG00000009092,ENSAPLG00000011595,ENSAPLG00000005019,ENSAPLG00000010052,…
GO:0051046	regulation of secretion	biological_process	1.41e-06	0.0001467	61	1438	298	12845	ENSAPLG00000010874,ENSAPLG00000001367,ENSAPLG00000015387,ENSAPLG00000002300,ENSAPLG00000003792,ENSAPLG00000006429,ENSAPLG00000011907,ENSAPLG00000004200,ENSAPLG00000010676,ENSAPLG00000015602,ENSAPLG00000013083,ENSAPLG00000010537,ENSAPLG00000010484,ENSAPLG00000011878,ENSAPLG00000011399,ENSAPLG00000001279,ENSAPLG00000003925,ENSAPLG00000013558,ENSAPLG00000005413,ENSAPLG00000002589,ENSAPLG00000006928,…
GO:0042110	T cell activation	biological_process	1.43e-06	0.0001467	45	1438	195	12845	ENSAPLG00000006417,ENSAPLG00000001257,ENSAPLG00000011570,ENSAPLG00000009092,ENSAPLG00000005019,ENSAPLG00000003700,ENSAPLG00000002317,ENSAPLG00000001663,ENSAPLG00000015945,ENSAPLG00000007492,ENSAPLG00000014194,ENSAPLG00000013309,ENSAPLG00000006833,ENSAPLG00000003959,ENSAPLG00000012391,ENSAPLG00000015926,ENSAPLG00000004118,ENSAPLG00000010034,ENSAPLG00000007281,ENSAPLG00000012876,ENSAPLG00000008693,…
GO:0070489	T cell aggregation	biological_process	1.43e-06	0.0001467	45	1438	195	12845	ENSAPLG00000015297,ENSAPLG00000009200,ENSAPLG00000015423,ENSAPLG00000010676,ENSAPLG00000013083,ENSAPLG00000015602,ENSAPLG00000000904,ENSAPLG00000002378,ENSAPLG00000004175,ENSAPLG00000004866,ENSAPLG00000008789,ENSAPLG00000006429,ENSAPLG00000007308,ENSAPLG00000004235,ENSAPLG00000014646,ENSAPLG00000012876,ENSAPLG00000010034,ENSAPLG00000007281,ENSAPLG00000004118,ENSAPLG00000015926,ENSAPLG00000012391,…
GO:0071593	lymphocyte aggregation	biological_process	1.43e-06	0.0001467	45	1438	195	12845	ENSAPLG00000001257,ENSAPLG00000006417,ENSAPLG00000011570,ENSAPLG00000009092,ENSAPLG00000005019,ENSAPLG00000001663,ENSAPLG00000015945,ENSAPLG00000003700,ENSAPLG00000002317,ENSAPLG00000014194,ENSAPLG00000013309,ENSAPLG00000007492,ENSAPLG00000006833,ENSAPLG00000004118,ENSAPLG00000015926,ENSAPLG00000007281,ENSAPLG00000010034,ENSAPLG00000012876,ENSAPLG00000003959,ENSAPLG00000012391,ENSAPLG00000008693,…
GO:0030335	positive regulation of cell migration	biological_process	1.46e-06	0.00014878	51	1438	232	12845	ENSAPLG00000008265,ENSAPLG00000005323,ENSAPLG00000003468,ENSAPLG00000013558,ENSAPLG00000002112,ENSAPLG00000006897,ENSAPLG00000002776,ENSAPLG00000005535,ENSAPLG00000012724,ENSAPLG00000006127,ENSAPLG00000004772,ENSAPLG00000009501,ENSAPLG00000015860,ENSAPLG00000010851,ENSAPLG00000015926,ENSAPLG00000011792,ENSAPLG00000012876,ENSAPLG00000007281,ENSAPLG00000013976,ENSAPLG00000001635,ENSAPLG00000010108,…
GO:0071219	cellular response to molecule of bacterial origin	biological_process	1.52e-06	0.00015417	22	1438	66	12845	ENSAPLG00000004845,ENSAPLG00000005580,ENSAPLG00000012625,ENSAPLG00000005556,ENSAPLG00000014219,ENSAPLG00000015387,ENSAPLG00000004945,ENSAPLG00000006833,ENSAPLG00000016213,ENSAPLG00000006127,ENSAPLG00000003652,ENSAPLG00000007281,ENSAPLG00000004563,ENSAPLG00000002302,ENSAPLG00000009092,ENSAPLG00000007240,ENSAPLG00000013878,ENSAPLG00000014144,ENSAPLG00000011754,ENSAPLG00000001444,ENSAPLG00000015017,…
GO:1903706	regulation of hemopoiesis	biological_process	1.61e-06	0.00016207	42	1438	178	12845	ENSAPLG00000007972,ENSAPLG00000004686,ENSAPLG00000006833,ENSAPLG00000001578,ENSAPLG00000013309,ENSAPLG00000007492,ENSAPLG00000015945,ENSAPLG00000003700,ENSAPLG00000003526,ENSAPLG00000009092,ENSAPLG00000005644,ENSAPLG00000002423,ENSAPLG00000011570,ENSAPLG00000009127,ENSAPLG00000005790,ENSAPLG00000006417,ENSAPLG00000004289,ENSAPLG00000006166,ENSAPLG00000007308,ENSAPLG00000009552,ENSAPLG00000007324,…
GO:0009967	positive regulation of signal transduction	biological_process	1.87e-06	0.00018815	119	1438	708	12845	ENSAPLG00000009742,ENSAPLG00000012295,ENSAPLG00000012625,ENSAPLG00000003700,ENSAPLG00000015945,ENSAPLG00000013314,ENSAPLG00000004700,ENSAPLG00000009910,ENSAPLG00000005084,ENSAPLG00000003673,ENSAPLG00000014194,ENSAPLG00000016333,ENSAPLG00000007025,ENSAPLG00000006833,ENSAPLG00000009248,ENSAPLG00000007120,ENSAPLG00000013271,ENSAPLG00000001902,ENSAPLG00000012752,ENSAPLG00000004945,ENSAPLG00000010580,…
GO:0045088	regulation of innate immune response	biological_process	2.09e-06	0.00020874	32	1438	120	12845	ENSAPLG00000002406,ENSAPLG00000009092,ENSAPLG00000004891,ENSAPLG00000014332,ENSAPLG00000002442,ENSAPLG00000014144,ENSAPLG00000009031,ENSAPLG00000014631,ENSAPLG00000004563,ENSAPLG00000010895,ENSAPLG00000011933,ENSAPLG00000012752,ENSAPLG00000006833,ENSAPLG00000007120,ENSAPLG00000012625,ENSAPLG00000009929,ENSAPLG00000015945,ENSAPLG00000013187,ENSAPLG00000006016,ENSAPLG00000000830,ENSAPLG00000006127,…
GO:0033002	muscle cell proliferation	biological_process	2.25e-06	0.00022324	23	1438	73	12845	ENSAPLG00000011263,ENSAPLG00000005361,ENSAPLG00000013976,ENSAPLG00000003880,ENSAPLG00000010676,ENSAPLG00000016219,ENSAPLG00000002525,ENSAPLG00000007226,ENSAPLG00000009092,ENSAPLG00000015698,ENSAPLG00000003468,ENSAPLG00000008265,ENSAPLG00000005830,ENSAPLG00000012710,ENSAPLG00000009031,ENSAPLG00000011754,ENSAPLG00000005128,ENSAPLG00000001105,ENSAPLG00000012876,ENSAPLG00000007378,ENSAPLG00000014253,…
GO:0023056	positive regulation of signaling	biological_process	2.26e-06	0.00022324	129	1438	784	12845	ENSAPLG00000016219,ENSAPLG00000012304,ENSAPLG00000012710,ENSAPLG00000009092,ENSAPLG00000004563,ENSAPLG00000002945,ENSAPLG00000005790,ENSAPLG00000007378,ENSAPLG00000008646,ENSAPLG00000003232,ENSAPLG00000006429,ENSAPLG00000003422,ENSAPLG00000005707,ENSAPLG00000002525,ENSAPLG00000001660,ENSAPLG00000010189,ENSAPLG00000006016,ENSAPLG00000005535,ENSAPLG00000000830,ENSAPLG00000014901,ENSAPLG00000015357,…
GO:2000147	positive regulation of cell motility	biological_process	2.54e-06	0.00024901	52	1438	242	12845	ENSAPLG00000006897,ENSAPLG00000002112,ENSAPLG00000013558,ENSAPLG00000003468,ENSAPLG00000008265,ENSAPLG00000005323,ENSAPLG00000012724,ENSAPLG00000005535,ENSAPLG00000002776,ENSAPLG00000009501,ENSAPLG00000004772,ENSAPLG00000006127,ENSAPLG00000011792,ENSAPLG00000012876,ENSAPLG00000007281,ENSAPLG00000015926,ENSAPLG00000010851,ENSAPLG00000015860,ENSAPLG00000001635,ENSAPLG00000010108,ENSAPLG00000013976,…
GO:0030198	extracellular matrix organization	biological_process	2.58e-06	0.00025206	33	1438	125	12845	ENSAPLG00000013409,ENSAPLG00000014027,ENSAPLG00000016421,ENSAPLG00000004607,ENSAPLG00000004563,ENSAPLG00000003497,ENSAPLG00000011940,ENSAPLG00000011169,ENSAPLG00000007850,ENSAPLG00000012624,ENSAPLG00000013979,ENSAPLG00000014103,ENSAPLG00000003162,ENSAPLG00000006075,ENSAPLG00000009910,ENSAPLG00000003673,ENSAPLG00000009930,ENSAPLG00000004626,ENSAPLG00000015253,ENSAPLG00000015860,ENSAPLG00000012391,…
GO:0051241	negative regulation of multicellular organismal process	biological_process	2.67e-06	0.00025939	93	1438	523	12845	ENSAPLG00000000830,ENSAPLG00000011754,ENSAPLG00000009930,ENSAPLG00000004919,ENSAPLG00000009296,ENSAPLG00000013187,ENSAPLG00000007226,ENSAPLG00000010052,ENSAPLG00000005830,ENSAPLG00000013878,ENSAPLG00000015926,ENSAPLG00000012106,ENSAPLG00000007281,ENSAPLG00000003959,ENSAPLG00000012391,ENSAPLG00000009501,ENSAPLG00000013554,ENSAPLG00000002300,ENSAPLG00000006166,ENSAPLG00000000622,ENSAPLG00000010629,…
GO:0001525	angiogenesis	biological_process	2.8e-06	0.00026961	53	1438	250	12845	ENSAPLG00000002306,ENSAPLG00000005535,ENSAPLG00000005859,ENSAPLG00000009930,ENSAPLG00000005830,ENSAPLG00000006699,ENSAPLG00000008265,ENSAPLG00000013558,ENSAPLG00000002112,ENSAPLG00000010052,ENSAPLG00000007226,ENSAPLG00000006897,ENSAPLG00000011037,ENSAPLG00000015253,ENSAPLG00000012391,ENSAPLG00000007281,ENSAPLG00000011184,ENSAPLG00000013554,ENSAPLG00000009501,ENSAPLG00000013276,ENSAPLG00000013984,…
GO:0002221	pattern recognition receptor signaling pathway	biological_process	2.91e-06	0.00027664	22	1438	68	12845	ENSAPLG00000004563,ENSAPLG00000002302,ENSAPLG00000011397,ENSAPLG00000006127,ENSAPLG00000002442,ENSAPLG00000006016,ENSAPLG00000014144,ENSAPLG00000002406,ENSAPLG00000013187,ENSAPLG00000014332,ENSAPLG00000004891,ENSAPLG00000012625,ENSAPLG00000009929,ENSAPLG00000005556,ENSAPLG00000001279,ENSAPLG00000011399,ENSAPLG00000006833,ENSAPLG00000007120,ENSAPLG00000014646,ENSAPLG00000011139,ENSAPLG00000011933,…
GO:0002758	innate immune response-activating signal transduction	biological_process	2.91e-06	0.00027664	22	1438	68	12845	ENSAPLG00000006833,ENSAPLG00000007120,ENSAPLG00000014646,ENSAPLG00000011139,ENSAPLG00000011933,ENSAPLG00000012752,ENSAPLG00000012625,ENSAPLG00000009929,ENSAPLG00000005556,ENSAPLG00000001279,ENSAPLG00000011399,ENSAPLG00000002442,ENSAPLG00000006016,ENSAPLG00000014144,ENSAPLG00000002406,ENSAPLG00000013187,ENSAPLG00000004891,ENSAPLG00000014332,ENSAPLG00000004563,ENSAPLG00000002302,ENSAPLG00000011397,…
GO:0009986	cell surface	cellular_component	2.92e-06	0.00027664	60	1438	293	12845	ENSAPLG00000008789,ENSAPLG00000013276,ENSAPLG00000003929,ENSAPLG00000013976,ENSAPLG00000010874,ENSAPLG00000007308,ENSAPLG00000009807,ENSAPLG00000014219,ENSAPLG00000002159,ENSAPLG00000010484,ENSAPLG00000002525,ENSAPLG00000005553,ENSAPLG00000002378,ENSAPLG00000015637,ENSAPLG00000010639,ENSAPLG00000006858,ENSAPLG00000007192,ENSAPLG00000004032,ENSAPLG00000011547,ENSAPLG00000002306,ENSAPLG00000004919,…
GO:0001530	lipopolysaccharide binding	molecular_function	2.95e-06	0.00027792	9	1438	14	12845	ENSAPLG00000002317,ENSAPLG00000012625,ENSAPLG00000009536,ENSAPLG00000001352,ENSAPLG00000004845,ENSAPLG00000008655,ENSAPLG00000015017,ENSAPLG00000001444,ENSAPLG00000004891
GO:0051272	positive regulation of cellular component movement	biological_process	3.06e-06	0.0002869	52	1438	243	12845	ENSAPLG00000007378,ENSAPLG00000012266,ENSAPLG00000005685,ENSAPLG00000003232,ENSAPLG00000013929,ENSAPLG00000002458,ENSAPLG00000013168,ENSAPLG00000005470,ENSAPLG00000012710,ENSAPLG00000004328,ENSAPLG00000001936,ENSAPLG00000014247,ENSAPLG00000000878,ENSAPLG00000009768,ENSAPLG00000005214,ENSAPLG00000003526,ENSAPLG00000006075,ENSAPLG00000004434,ENSAPLG00000007492,ENSAPLG00000013271,ENSAPLG00000004686,…
GO:0043062	extracellular structure organization	biological_process	3.14e-06	0.00029305	33	1438	126	12845	ENSAPLG00000013409,ENSAPLG00000014027,ENSAPLG00000004607,ENSAPLG00000004563,ENSAPLG00000016421,ENSAPLG00000003497,ENSAPLG00000011169,ENSAPLG00000011940,ENSAPLG00000007850,ENSAPLG00000013979,ENSAPLG00000012624,ENSAPLG00000003162,ENSAPLG00000006075,ENSAPLG00000014103,ENSAPLG00000009910,ENSAPLG00000003673,ENSAPLG00000009930,ENSAPLG00000004626,ENSAPLG00000010851,ENSAPLG00000012391,ENSAPLG00000015253,…
GO:0002263	cell activation involved in immune response	biological_process	3.17e-06	0.00029427	28	1438	99	12845	ENSAPLG00000009000,ENSAPLG00000005644,ENSAPLG00000012356,ENSAPLG00000013558,ENSAPLG00000009092,ENSAPLG00000011595,ENSAPLG00000005019,ENSAPLG00000010052,ENSAPLG00000016047,ENSAPLG00000010851,ENSAPLG00000008277,ENSAPLG00000007281,ENSAPLG00000012876,ENSAPLG00000006127,ENSAPLG00000014857,ENSAPLG00000006429,ENSAPLG00000006833,ENSAPLG00000008789,ENSAPLG00000011907,ENSAPLG00000011989,ENSAPLG00000014646,…
GO:0044459	plasma membrane part	cellular_component	3.29e-06	0.00030374	151	1438	943	12845	ENSAPLG00000013731,ENSAPLG00000006709,ENSAPLG00000005644,ENSAPLG00000011366,ENSAPLG00000008754,ENSAPLG00000009458,ENSAPLG00000006331,ENSAPLG00000007675,ENSAPLG00000008076,ENSAPLG00000011451,ENSAPLG00000002397,ENSAPLG00000005192,ENSAPLG00000009032,ENSAPLG00000002860,ENSAPLG00000003864,ENSAPLG00000002281,ENSAPLG00000006699,ENSAPLG00000015179,ENSAPLG00000012724,ENSAPLG00000006233,ENSAPLG00000004598,…
GO:0002275	myeloid cell activation involved in immune response	biological_process	3.56e-06	0.00032707	13	1438	28	12845	ENSAPLG00000006127,ENSAPLG00000014857,ENSAPLG00000012876,ENSAPLG00000008277,ENSAPLG00000010851,ENSAPLG00000011263,ENSAPLG00000009807,ENSAPLG00000011989,ENSAPLG00000012356,ENSAPLG00000011907,ENSAPLG00000005644,ENSAPLG00000006429,ENSAPLG00000009000
GO:0045089	positive regulation of innate immune response	biological_process	3.63e-06	0.00033154	29	1438	106	12845	ENSAPLG00000009929,ENSAPLG00000005556,ENSAPLG00000012625,ENSAPLG00000011399,ENSAPLG00000001279,ENSAPLG00000006833,ENSAPLG00000014412,ENSAPLG00000006429,ENSAPLG00000007120,ENSAPLG00000007587,ENSAPLG00000010895,ENSAPLG00000011139,ENSAPLG00000014646,ENSAPLG00000012752,ENSAPLG00000005272,ENSAPLG00000011933,ENSAPLG00000002302,ENSAPLG00000011397,ENSAPLG00000004563,ENSAPLG00000006127,ENSAPLG00000002442,…
GO:0009897	external side of plasma membrane	cellular_component	3.7e-06	0.0003357	26	1438	89	12845	ENSAPLG00000005553,ENSAPLG00000002525,ENSAPLG00000010484,ENSAPLG00000002317,ENSAPLG00000012625,ENSAPLG00000010639,ENSAPLG00000004032,ENSAPLG00000006858,ENSAPLG00000013272,ENSAPLG00000002378,ENSAPLG00000008789,ENSAPLG00000007308,ENSAPLG00000014219,ENSAPLG00000009807,ENSAPLG00000008646,ENSAPLG00000015926,ENSAPLG00000016243,ENSAPLG00000007776,ENSAPLG00000004563,ENSAPLG00000007540,ENSAPLG00000012646,…
GO:0046631	alpha-beta T cell activation	biological_process	4.22e-06	0.0003813	20	1438	60	12845	ENSAPLG00000012876,ENSAPLG00000007281,ENSAPLG00000012391,ENSAPLG00000009092,ENSAPLG00000011595,ENSAPLG00000010052,ENSAPLG00000007226,ENSAPLG00000005019,ENSAPLG00000006016,ENSAPLG00000000830,ENSAPLG00000012356,ENSAPLG00000015602,ENSAPLG00000007492,ENSAPLG00000004175,ENSAPLG00000015297,ENSAPLG00000001663,ENSAPLG00000014646,ENSAPLG00000004235,ENSAPLG00000008789,ENSAPLG00000006833
GO:0010647	positive regulation of cell communication	biological_process	4.4e-06	0.00039502	130	1438	800	12845	ENSAPLG00000012051,ENSAPLG00000001153,ENSAPLG00000013070,ENSAPLG00000001663,ENSAPLG00000003162,ENSAPLG00000002317,ENSAPLG00000007432,ENSAPLG00000016047,ENSAPLG00000004148,ENSAPLG00000006597,ENSAPLG00000004382,ENSAPLG00000009484,ENSAPLG00000014412,ENSAPLG00000001635,ENSAPLG00000010108,ENSAPLG00000011139,ENSAPLG00000010549,ENSAPLG00000001174,ENSAPLG00000011878,ENSAPLG00000010676,ENSAPLG00000006689,…
GO:0045595	regulation of cell differentiation	biological_process	4.42e-06	0.00039541	132	1438	812	12845	ENSAPLG00000008656,ENSAPLG00000011570,ENSAPLG00000007198,ENSAPLG00000009127,ENSAPLG00000001105,ENSAPLG00000002116,ENSAPLG00000014332,ENSAPLG00000004609,ENSAPLG00000015890,ENSAPLG00000015945,ENSAPLG00000003700,ENSAPLG00000001097,ENSAPLG00000014194,ENSAPLG00000007492,ENSAPLG00000004686,ENSAPLG00000013271,ENSAPLG00000003920,ENSAPLG00000006833,ENSAPLG00000009248,ENSAPLG00000007025,ENSAPLG00000006265,…
GO:0071944	cell periphery	cellular_component	4.68e-06	0.00041641	285	1438	1997	12845	ENSAPLG00000016445,ENSAPLG00000005915,ENSAPLG00000013568,ENSAPLG00000006796,ENSAPLG00000001257,ENSAPLG00000007378,ENSAPLG00000007540,ENSAPLG00000010902,ENSAPLG00000003497,ENSAPLG00000000952,ENSAPLG00000008658,ENSAPLG00000006068,ENSAPLG00000003132,ENSAPLG00000006274,ENSAPLG00000002916,ENSAPLG00000002525,ENSAPLG00000003451,ENSAPLG00000010639,ENSAPLG00000002555,ENSAPLG00000005707,ENSAPLG00000005282,…
GO:0035710	CD4-positive, alpha-beta T cell activation	biological_process	4.81e-06	0.00042588	14	1438	33	12845	ENSAPLG00000014646,ENSAPLG00000009092,ENSAPLG00000005019,ENSAPLG00000011595,ENSAPLG00000010052,ENSAPLG00000006833,ENSAPLG00000006016,ENSAPLG00000000830,ENSAPLG00000004175,ENSAPLG00000007492,ENSAPLG00000015602,ENSAPLG00000001663,ENSAPLG00000012876,ENSAPLG00000007281
GO:0043367	CD4-positive, alpha-beta T cell differentiation	biological_process	5.27e-06	0.00046382	13	1438	29	12845	ENSAPLG00000000830,ENSAPLG00000006016,ENSAPLG00000006833,ENSAPLG00000011595,ENSAPLG00000010052,ENSAPLG00000005019,ENSAPLG00000009092,ENSAPLG00000014646,ENSAPLG00000007281,ENSAPLG00000012876,ENSAPLG00000001663,ENSAPLG00000004175,ENSAPLG00000007492
GO:0002287	alpha-beta T cell activation involved in immune response	biological_process	5.35e-06	0.00046584	12	1438	25	12845	ENSAPLG00000004175,ENSAPLG00000007492,ENSAPLG00000001663,ENSAPLG00000012876,ENSAPLG00000007281,ENSAPLG00000009092,ENSAPLG00000010052,ENSAPLG00000011595,ENSAPLG00000005019,ENSAPLG00000014646,ENSAPLG00000004235,ENSAPLG00000006833
GO:0002293	alpha-beta T cell differentiation involved in immune response	biological_process	5.35e-06	0.00046584	12	1438	25	12845	ENSAPLG00000004235,ENSAPLG00000014646,ENSAPLG00000011595,ENSAPLG00000005019,ENSAPLG00000010052,ENSAPLG00000009092,ENSAPLG00000006833,ENSAPLG00000007492,ENSAPLG00000004175,ENSAPLG00000012876,ENSAPLG00000007281,ENSAPLG00000001663
GO:0043901	negative regulation of multi-organism process	biological_process	5.46e-06	0.00047366	21	1438	66	12845	ENSAPLG00000015414,ENSAPLG00000008717,ENSAPLG00000002302,ENSAPLG00000004563,ENSAPLG00000007281,ENSAPLG00000004626,ENSAPLG00000002894,ENSAPLG00000009092,ENSAPLG00000013187,ENSAPLG00000010348,ENSAPLG00000009860,ENSAPLG00000006016,ENSAPLG00000010676,ENSAPLG00000015602,ENSAPLG00000004536,ENSAPLG00000005580,ENSAPLG00000015387,ENSAPLG00000000622,ENSAPLG00000015976,ENSAPLG00000016302,ENSAPLG00000015548
GO:0032943	mononuclear cell proliferation	biological_process	6.46e-06	0.00055451	29	1438	110	12845	ENSAPLG00000013558,ENSAPLG00000007226,ENSAPLG00000009092,ENSAPLG00000012356,ENSAPLG00000012724,ENSAPLG00000015016,ENSAPLG00000011754,ENSAPLG00000008693,ENSAPLG00000006127,ENSAPLG00000011155,ENSAPLG00000003232,ENSAPLG00000011570,ENSAPLG00000012391,ENSAPLG00000005225,ENSAPLG00000003959,ENSAPLG00000015926,ENSAPLG00000007308,ENSAPLG00000015387,ENSAPLG00000008789,ENSAPLG00000006833,ENSAPLG00000004866,…
GO:0046651	lymphocyte proliferation	biological_process	6.46e-06	0.00055451	29	1438	110	12845	ENSAPLG00000015016,ENSAPLG00000011754,ENSAPLG00000012724,ENSAPLG00000012356,ENSAPLG00000013558,ENSAPLG00000009092,ENSAPLG00000007226,ENSAPLG00000005225,ENSAPLG00000003959,ENSAPLG00000012391,ENSAPLG00000015926,ENSAPLG00000006127,ENSAPLG00000011155,ENSAPLG00000008693,ENSAPLG00000003232,ENSAPLG00000011570,ENSAPLG00000008789,ENSAPLG00000006833,ENSAPLG00000004866,ENSAPLG00000015387,ENSAPLG00000007308,…
GO:0048015	phosphatidylinositol-mediated signaling	biological_process	6.62e-06	0.00056285	24	1438	81	12845	ENSAPLG00000005084,ENSAPLG00000006689,ENSAPLG00000010676,ENSAPLG00000009943,ENSAPLG00000014302,ENSAPLG00000013976,ENSAPLG00000011139,ENSAPLG00000005583,ENSAPLG00000006429,ENSAPLG00000016343,ENSAPLG00000004866,ENSAPLG00000013984,ENSAPLG00000009127,ENSAPLG00000004772,ENSAPLG00000015860,ENSAPLG00000007378,ENSAPLG00000008646,ENSAPLG00000016158,ENSAPLG00000003468,ENSAPLG00000005661,ENSAPLG00000005535,…
GO:1903530	regulation of secretion by cell	biological_process	6.62e-06	0.00056285	56	1438	277	12845	ENSAPLG00000010484,ENSAPLG00000011878,ENSAPLG00000011399,ENSAPLG00000003925,ENSAPLG00000001279,ENSAPLG00000004200,ENSAPLG00000010676,ENSAPLG00000013083,ENSAPLG00000015602,ENSAPLG00000010537,ENSAPLG00000006429,ENSAPLG00000003792,ENSAPLG00000011907,ENSAPLG00000001367,ENSAPLG00000015387,ENSAPLG00000010851,ENSAPLG00000011397,ENSAPLG00000014253,ENSAPLG00000011541,ENSAPLG00000007281,ENSAPLG00000012876,…
GO:0005886	plasma membrane	cellular_component	6.94e-06	0.00058662	275	1438	1925	12845	ENSAPLG00000007743,ENSAPLG00000011155,ENSAPLG00000010134,ENSAPLG00000012015,ENSAPLG00000011318,ENSAPLG00000012724,ENSAPLG00000003035,ENSAPLG00000004598,ENSAPLG00000007472,ENSAPLG00000005493,ENSAPLG00000003211,ENSAPLG00000008837,ENSAPLG00000008090,ENSAPLG00000003485,ENSAPLG00000013276,ENSAPLG00000009458,ENSAPLG00000006331,ENSAPLG00000007675,ENSAPLG00000005511,ENSAPLG00000001317,ENSAPLG00000004756,…
GO:0050927	positive regulation of positive chemotaxis	biological_process	7.28e-06	0.0006121	8	1438	12	12845	ENSAPLG00000013929,ENSAPLG00000003232,ENSAPLG00000005470,ENSAPLG00000002525,ENSAPLG00000003194,ENSAPLG00000013271,ENSAPLG00000005535,ENSAPLG00000011013
GO:0048518	positive regulation of biological process	biological_process	7.31e-06	0.0006121	399	1438	2961	12845	ENSAPLG00000007042,ENSAPLG00000001605,ENSAPLG00000007324,ENSAPLG00000013276,ENSAPLG00000003792,ENSAPLG00000013083,ENSAPLG00000007168,ENSAPLG00000010333,ENSAPLG00000005987,ENSAPLG00000009187,ENSAPLG00000014156,ENSAPLG00000005556,ENSAPLG00000002589,ENSAPLG00000003468,ENSAPLG00000012724,ENSAPLG00000004772,ENSAPLG00000002302,ENSAPLG00000010851,ENSAPLG00000014253,ENSAPLG00000004945,ENSAPLG00000010580,…
GO:0032611	interleukin-1 beta production	biological_process	7.41e-06	0.00061741	11	1438	22	12845	ENSAPLG00000006833,ENSAPLG00000003792,ENSAPLG00000014219,ENSAPLG00000002589,ENSAPLG00000011989,ENSAPLG00000007281,ENSAPLG00000002317,ENSAPLG00000002302,ENSAPLG00000012625,ENSAPLG00000004563,ENSAPLG00000015602
GO:0030593	neutrophil chemotaxis	biological_process	7.68e-06	0.0006367	12	1438	26	12845	ENSAPLG00000005323,ENSAPLG00000007972,ENSAPLG00000007240,ENSAPLG00000002776,ENSAPLG00000014857,ENSAPLG00000013272,ENSAPLG00000012692,ENSAPLG00000005225,ENSAPLG00000012697,ENSAPLG00000015926,ENSAPLG00000006130,ENSAPLG00000010034
GO:0030155	regulation of cell adhesion	biological_process	8.06e-06	0.00066491	64	1438	330	12845	ENSAPLG00000006075,ENSAPLG00000003700,ENSAPLG00000015945,ENSAPLG00000007492,ENSAPLG00000006833,ENSAPLG00000005225,ENSAPLG00000011570,ENSAPLG00000005644,ENSAPLG00000015094,ENSAPLG00000015602,ENSAPLG00000008789,ENSAPLG00000013276,ENSAPLG00000004866,ENSAPLG00000010087,ENSAPLG00000001367,ENSAPLG00000007308,ENSAPLG00000015387,ENSAPLG00000013937,ENSAPLG00000010851,ENSAPLG00000006130,ENSAPLG00000012876,…
GO:0048659	smooth muscle cell proliferation	biological_process	8.91e-06	0.00073132	14	1438	35	12845	ENSAPLG00000011263,ENSAPLG00000009092,ENSAPLG00000005361,ENSAPLG00000013976,ENSAPLG00000008265,ENSAPLG00000012710,ENSAPLG00000009031,ENSAPLG00000011754,ENSAPLG00000010676,ENSAPLG00000012876,ENSAPLG00000002302,ENSAPLG00000002525,ENSAPLG00000014253,ENSAPLG00000006728
GO:0002292	T cell differentiation involved in immune response	biological_process	9.01e-06	0.0007365	12	1438	26	12845	ENSAPLG00000006833,ENSAPLG00000014646,ENSAPLG00000004235,ENSAPLG00000009092,ENSAPLG00000005019,ENSAPLG00000011595,ENSAPLG00000010052,ENSAPLG00000001663,ENSAPLG00000012876,ENSAPLG00000007281,ENSAPLG00000004175,ENSAPLG00000007492
GO:0050707	regulation of cytokine secretion	biological_process	9.92e-06	0.00080725	22	1438	73	12845	ENSAPLG00000002406,ENSAPLG00000002589,ENSAPLG00000000830,ENSAPLG00000015179,ENSAPLG00000009930,ENSAPLG00000004919,ENSAPLG00000006127,ENSAPLG00000011397,ENSAPLG00000007378,ENSAPLG00000007281,ENSAPLG00000010895,ENSAPLG00000001367,ENSAPLG00000015387,ENSAPLG00000006429,ENSAPLG00000006833,ENSAPLG00000004200,ENSAPLG00000015602,ENSAPLG00000012625,ENSAPLG00000002317,ENSAPLG00000009929,ENSAPLG00000001279,…
GO:0048520	positive regulation of behavior	biological_process	1.02e-05	0.00082269	19	1438	59	12845	ENSAPLG00000005214,ENSAPLG00000002525,ENSAPLG00000003194,ENSAPLG00000010108,ENSAPLG00000011263,ENSAPLG00000013976,ENSAPLG00000010924,ENSAPLG00000011989,ENSAPLG00000013271,ENSAPLG00000003792,ENSAPLG00000003232,ENSAPLG00000013929,ENSAPLG00000005470,ENSAPLG00000015926,ENSAPLG00000001936,ENSAPLG00000005323,ENSAPLG00000005535,ENSAPLG00000011013,ENSAPLG00000002776
GO:0048017	inositol lipid-mediated signaling	biological_process	1.03e-05	0.00083114	24	1438	83	12845	ENSAPLG00000005535,ENSAPLG00000005661,ENSAPLG00000015179,ENSAPLG00000012710,ENSAPLG00000001444,ENSAPLG00000016158,ENSAPLG00000003468,ENSAPLG00000015860,ENSAPLG00000007378,ENSAPLG00000008646,ENSAPLG00000009127,ENSAPLG00000004772,ENSAPLG00000005583,ENSAPLG00000006429,ENSAPLG00000016343,ENSAPLG00000004866,ENSAPLG00000013984,ENSAPLG00000013976,ENSAPLG00000011139,ENSAPLG00000014302,ENSAPLG00000005084,…
GO:0050920	regulation of chemotaxis	biological_process	1.1e-05	0.00088196	24	1438	85	12845	ENSAPLG00000005323,ENSAPLG00000001936,ENSAPLG00000002776,ENSAPLG00000011013,ENSAPLG00000005535,ENSAPLG00000005470,ENSAPLG00000006127,ENSAPLG00000009501,ENSAPLG00000013929,ENSAPLG00000007198,ENSAPLG00000003232,ENSAPLG00000006728,ENSAPLG00000015926,ENSAPLG00000006130,ENSAPLG00000011989,ENSAPLG00000013976,ENSAPLG00000005668,ENSAPLG00000010108,ENSAPLG00000013271,ENSAPLG00000003194,ENSAPLG00000015094,…
GO:0007167	enzyme linked receptor protein signaling pathway	biological_process	1.11e-05	0.00088754	84	1438	474	12845	ENSAPLG00000005955,ENSAPLG00000016219,ENSAPLG00000003162,ENSAPLG00000011263,ENSAPLG00000005668,ENSAPLG00000005361,ENSAPLG00000009277,ENSAPLG00000012051,ENSAPLG00000013023,ENSAPLG00000003497,ENSAPLG00000003232,ENSAPLG00000007540,ENSAPLG00000011169,ENSAPLG00000007378,ENSAPLG00000004289,ENSAPLG00000005898,ENSAPLG00000015881,ENSAPLG00000014247,ENSAPLG00000010676,ENSAPLG00000001660,ENSAPLG00000006689,…
GO:1901342	regulation of vasculature development	biological_process	1.14e-05	0.00090726	35	1438	147	12845	ENSAPLG00000013554,ENSAPLG00000009501,ENSAPLG00000015253,ENSAPLG00000011037,ENSAPLG00000003959,ENSAPLG00000007281,ENSAPLG00000008265,ENSAPLG00000006699,ENSAPLG00000013558,ENSAPLG00000002112,ENSAPLG00000006897,ENSAPLG00000010052,ENSAPLG00000005535,ENSAPLG00000005859,ENSAPLG00000009930,ENSAPLG00000006689,ENSAPLG00000009536,ENSAPLG00000007517,ENSAPLG00000013976,ENSAPLG00000015387,ENSAPLG00000010108,…
GO:0050867	positive regulation of cell activation	biological_process	1.22e-05	0.00096678	31	1438	125	12845	ENSAPLG00000000830,ENSAPLG00000011754,ENSAPLG00000004919,ENSAPLG00000012724,ENSAPLG00000013558,ENSAPLG00000009092,ENSAPLG00000005413,ENSAPLG00000007226,ENSAPLG00000005225,ENSAPLG00000012391,ENSAPLG00000015926,ENSAPLG00000008277,ENSAPLG00000012876,ENSAPLG00000014857,ENSAPLG00000008693,ENSAPLG00000003232,ENSAPLG00000006429,ENSAPLG00000006833,ENSAPLG00000008789,ENSAPLG00000009552,ENSAPLG00000011263,…
GO:0046632	alpha-beta T cell differentiation	biological_process	1.24e-05	0.00097442	17	1438	49	12845	ENSAPLG00000014646,ENSAPLG00000004235,ENSAPLG00000006833,ENSAPLG00000004175,ENSAPLG00000007492,ENSAPLG00000001663,ENSAPLG00000015297,ENSAPLG00000009092,ENSAPLG00000007226,ENSAPLG00000011595,ENSAPLG00000010052,ENSAPLG00000005019,ENSAPLG00000006016,ENSAPLG00000000830,ENSAPLG00000012391,ENSAPLG00000007281,ENSAPLG00000012876
GO:0050729	positive regulation of inflammatory response	biological_process	1.27e-05	0.00099703	14	1438	36	12845	ENSAPLG00000011989,ENSAPLG00000002406,ENSAPLG00000006118,ENSAPLG00000005413,ENSAPLG00000011754,ENSAPLG00000004919,ENSAPLG00000012076,ENSAPLG00000004175,ENSAPLG00000009456,ENSAPLG00000011397,ENSAPLG00000009929,ENSAPLG00000003526,ENSAPLG00000008277,ENSAPLG00000011399
GO:0045576	mast cell activation	biological_process	1.28e-05	0.00099703	11	1438	23	12845	ENSAPLG00000011263,ENSAPLG00000009807,ENSAPLG00000009000,ENSAPLG00000006429,ENSAPLG00000005644,ENSAPLG00000011907,ENSAPLG00000006127,ENSAPLG00000010851,ENSAPLG00000008277,ENSAPLG00000001257,ENSAPLG00000011852
GO:0071216	cellular response to biotic stimulus	biological_process	1.28e-05	0.00099758	22	1438	74	12845	ENSAPLG00000013878,ENSAPLG00000009092,ENSAPLG00000007240,ENSAPLG00000015017,ENSAPLG00000010348,ENSAPLG00000011754,ENSAPLG00000014144,ENSAPLG00000001444,ENSAPLG00000006127,ENSAPLG00000016213,ENSAPLG00000004563,ENSAPLG00000002302,ENSAPLG00000003652,ENSAPLG00000007281,ENSAPLG00000014219,ENSAPLG00000015387,ENSAPLG00000004945,ENSAPLG00000006833,ENSAPLG00000004845,ENSAPLG00000012625,ENSAPLG00000005556,…
GO:0002218	activation of innate immune response	biological_process	1.32e-05	0.0010211	23	1438	79	12845	ENSAPLG00000012625,ENSAPLG00000009929,ENSAPLG00000005556,ENSAPLG00000001279,ENSAPLG00000011399,ENSAPLG00000006833,ENSAPLG00000007120,ENSAPLG00000014646,ENSAPLG00000011139,ENSAPLG00000011933,ENSAPLG00000012752,ENSAPLG00000004563,ENSAPLG00000011397,ENSAPLG00000002302,ENSAPLG00000006127,ENSAPLG00000002442,ENSAPLG00000014631,ENSAPLG00000006016,ENSAPLG00000014144,ENSAPLG00000002406,ENSAPLG00000013187,…
GO:0032612	interleukin-1 production	biological_process	1.35e-05	0.0010393	12	1438	27	12845	ENSAPLG00000011989,ENSAPLG00000002589,ENSAPLG00000014219,ENSAPLG00000003792,ENSAPLG00000006833,ENSAPLG00000004200,ENSAPLG00000015602,ENSAPLG00000004563,ENSAPLG00000012625,ENSAPLG00000002302,ENSAPLG00000002317,ENSAPLG00000007281
GO:0051048	negative regulation of secretion	biological_process	1.47e-05	0.0011235	23	1438	81	12845	ENSAPLG00000002589,ENSAPLG00000007671,ENSAPLG00000006928,ENSAPLG00000006016,ENSAPLG00000009444,ENSAPLG00000009930,ENSAPLG00000009456,ENSAPLG00000006728,ENSAPLG00000010851,ENSAPLG00000007378,ENSAPLG00000015926,ENSAPLG00000007281,ENSAPLG00000015387,ENSAPLG00000003792,ENSAPLG00000002300,ENSAPLG00000011907,ENSAPLG00000004200,ENSAPLG00000013083,ENSAPLG00000015602,ENSAPLG00000010676,ENSAPLG00000011878,…
GO:0045940	positive regulation of steroid metabolic process	biological_process	1.6e-05	0.0012028	7	1438	10	12845	ENSAPLG00000002589,ENSAPLG00000015079,ENSAPLG00000003652,ENSAPLG00000012876,ENSAPLG00000015860,ENSAPLG00000003959,ENSAPLG00000004289
GO:0044110	growth involved in symbiotic interaction	biological_process	1.63e-05	0.0012028	5	1438	5	12845	ENSAPLG00000010348,ENSAPLG00000004563,ENSAPLG00000015387,ENSAPLG00000008717,ENSAPLG00000009092
GO:0044116	growth of symbiont involved in interaction with host	biological_process	1.63e-05	0.0012028	5	1438	5	12845	ENSAPLG00000004563,ENSAPLG00000010348,ENSAPLG00000009092,ENSAPLG00000008717,ENSAPLG00000015387
GO:0044117	growth of symbiont in host	biological_process	1.63e-05	0.0012028	5	1438	5	12845	ENSAPLG00000015387,ENSAPLG00000008717,ENSAPLG00000009092,ENSAPLG00000010348,ENSAPLG00000004563
GO:0044126	regulation of growth of symbiont in host	biological_process	1.63e-05	0.0012028	5	1438	5	12845	ENSAPLG00000015387,ENSAPLG00000008717,ENSAPLG00000009092,ENSAPLG00000010348,ENSAPLG00000004563
GO:0044130	negative regulation of growth of symbiont in host	biological_process	1.63e-05	0.0012028	5	1438	5	12845	ENSAPLG00000015387,ENSAPLG00000008717,ENSAPLG00000009092,ENSAPLG00000010348,ENSAPLG00000004563
GO:0044144	modulation of growth of symbiont involved in interaction with host	biological_process	1.63e-05	0.0012028	5	1438	5	12845	ENSAPLG00000015387,ENSAPLG00000009092,ENSAPLG00000008717,ENSAPLG00000010348,ENSAPLG00000004563
GO:0044146	negative regulation of growth of symbiont involved in interaction with host	biological_process	1.63e-05	0.0012028	5	1438	5	12845	ENSAPLG00000008717,ENSAPLG00000009092,ENSAPLG00000015387,ENSAPLG00000004563,ENSAPLG00000010348
GO:0051179	localization	biological_process	1.64e-05	0.0012092	427	1438	3222	12845	ENSAPLG00000010742,ENSAPLG00000006940,ENSAPLG00000013028,ENSAPLG00000004148,ENSAPLG00000012646,ENSAPLG00000016444,ENSAPLG00000010348,ENSAPLG00000012573,ENSAPLG00000014631,ENSAPLG00000006014,ENSAPLG00000000719,ENSAPLG00000010390,ENSAPLG00000016158,ENSAPLG00000007671,ENSAPLG00000003162,ENSAPLG00000011355,ENSAPLG00000005438,ENSAPLG00000004434,ENSAPLG00000004581,ENSAPLG00000011263,ENSAPLG00000011541,…
GO:0009719	response to endogenous stimulus	biological_process	1.65e-05	0.0012111	107	1438	646	12845	ENSAPLG00000014901,ENSAPLG00000009296,ENSAPLG00000011754,ENSAPLG00000000830,ENSAPLG00000009135,ENSAPLG00000006928,ENSAPLG00000013821,ENSAPLG00000007226,ENSAPLG00000013878,ENSAPLG00000011541,ENSAPLG00000003959,ENSAPLG00000009484,ENSAPLG00000005707,ENSAPLG00000010108,ENSAPLG00000006166,ENSAPLG00000001753,ENSAPLG00000010629,ENSAPLG00000005182,ENSAPLG00000009302,ENSAPLG00000002525,ENSAPLG00000007858,…
GO:0015081	sodium ion transmembrane transporter activity	molecular_function	1.86e-05	0.0013577	23	1438	80	12845	ENSAPLG00000011318,ENSAPLG00000006803,ENSAPLG00000008781,ENSAPLG00000012571,ENSAPLG00000010273,ENSAPLG00000010715,ENSAPLG00000009353,ENSAPLG00000004523,ENSAPLG00000003879,ENSAPLG00000006928,ENSAPLG00000008721,ENSAPLG00000015022,ENSAPLG00000012021,ENSAPLG00000006635,ENSAPLG00000015200,ENSAPLG00000003451,ENSAPLG00000016055,ENSAPLG00000000606,ENSAPLG00000005438,ENSAPLG00000009789,ENSAPLG00000005282,…
GO:0070663	regulation of leukocyte proliferation	biological_process	1.87e-05	0.0013577	24	1438	88	12845	ENSAPLG00000004866,ENSAPLG00000008789,ENSAPLG00000006833,ENSAPLG00000015387,ENSAPLG00000009807,ENSAPLG00000001663,ENSAPLG00000009200,ENSAPLG00000003700,ENSAPLG00000010676,ENSAPLG00000015602,ENSAPLG00000011754,ENSAPLG00000015016,ENSAPLG00000007226,ENSAPLG00000009092,ENSAPLG00000013558,ENSAPLG00000015926,ENSAPLG00000012391,ENSAPLG00000005225,ENSAPLG00000011570,ENSAPLG00000003232,ENSAPLG00000008693,…
GO:0002286	T cell activation involved in immune response	biological_process	1.99e-05	0.0014379	13	1438	32	12845	ENSAPLG00000004235,ENSAPLG00000014646,ENSAPLG00000011595,ENSAPLG00000005019,ENSAPLG00000010052,ENSAPLG00000009092,ENSAPLG00000006833,ENSAPLG00000007492,ENSAPLG00000004175,ENSAPLG00000000904,ENSAPLG00000012876,ENSAPLG00000007281,ENSAPLG00000001663
GO:0043542	endothelial cell migration	biological_process	2.15e-05	0.0015536	29	1438	116	12845	ENSAPLG00000003526,ENSAPLG00000002525,ENSAPLG00000016219,ENSAPLG00000009768,ENSAPLG00000009536,ENSAPLG00000007517,ENSAPLG00000014194,ENSAPLG00000013276,ENSAPLG00000004686,ENSAPLG00000013984,ENSAPLG00000010629,ENSAPLG00000013976,ENSAPLG00000010108,ENSAPLG00000005668,ENSAPLG00000015860,ENSAPLG00000006728,ENSAPLG00000007281,ENSAPLG00000007378,ENSAPLG00000005712,ENSAPLG00000009501,ENSAPLG00000005859,…
GO:1903555	regulation of tumor necrosis factor superfamily cytokine production	biological_process	2.19e-05	0.0015754	17	1438	51	12845	ENSAPLG00000015602,ENSAPLG00000012625,ENSAPLG00000015387,ENSAPLG00000007587,ENSAPLG00000004866,ENSAPLG00000008789,ENSAPLG00000006833,ENSAPLG00000003792,ENSAPLG00000006429,ENSAPLG00000004772,ENSAPLG00000012876,ENSAPLG00000007281,ENSAPLG00000007378,ENSAPLG00000002302,ENSAPLG00000004563,ENSAPLG00000009092,ENSAPLG00000015017
GO:0048660	regulation of smooth muscle cell proliferation	biological_process	2.21e-05	0.0015821	13	1438	33	12845	ENSAPLG00000012710,ENSAPLG00000009031,ENSAPLG00000011754,ENSAPLG00000005361,ENSAPLG00000008265,ENSAPLG00000013976,ENSAPLG00000011263,ENSAPLG00000009092,ENSAPLG00000002302,ENSAPLG00000002525,ENSAPLG00000014253,ENSAPLG00000012876,ENSAPLG00000010676
GO:0005539	glycosaminoglycan binding	molecular_function	2.24e-05	0.0015957	22	1438	76	12845	ENSAPLG00000013567,ENSAPLG00000003232,ENSAPLG00000011940,ENSAPLG00000016285,ENSAPLG00000006340,ENSAPLG00000008646,ENSAPLG00000007226,ENSAPLG00000006699,ENSAPLG00000014247,ENSAPLG00000016249,ENSAPLG00000004756,ENSAPLG00000006901,ENSAPLG00000014103,ENSAPLG00000012207,ENSAPLG00000005118,ENSAPLG00000002646,ENSAPLG00000012070,ENSAPLG00000013984,ENSAPLG00000013654,ENSAPLG00000001754,ENSAPLG00000008789,…
GO:0002294	CD4-positive, alpha-beta T cell differentiation involved in immune response	biological_process	2.31e-05	0.0016384	11	1438	24	12845	ENSAPLG00000007281,ENSAPLG00000012876,ENSAPLG00000001663,ENSAPLG00000004175,ENSAPLG00000007492,ENSAPLG00000006833,ENSAPLG00000011595,ENSAPLG00000005019,ENSAPLG00000010052,ENSAPLG00000009092,ENSAPLG00000014646
GO:0050708	regulation of protein secretion	biological_process	2.4e-05	0.0016923	39	1438	177	12845	ENSAPLG00000002406,ENSAPLG00000001784,ENSAPLG00000007671,ENSAPLG00000009444,ENSAPLG00000006728,ENSAPLG00000007378,ENSAPLG00000010895,ENSAPLG00000001578,ENSAPLG00000006833,ENSAPLG00000006747,ENSAPLG00000002317,ENSAPLG00000009929,ENSAPLG00000012625,ENSAPLG00000015748,ENSAPLG00000013558,ENSAPLG00000002589,ENSAPLG00000009930,ENSAPLG00000004919,ENSAPLG00000015179,ENSAPLG00000011754,ENSAPLG00000000830,…
GO:1903036	positive regulation of response to wounding	biological_process	2.83e-05	0.001987	19	1438	62	12845	ENSAPLG00000006118,ENSAPLG00000002406,ENSAPLG00000005413,ENSAPLG00000004919,ENSAPLG00000011754,ENSAPLG00000009456,ENSAPLG00000005685,ENSAPLG00000011397,ENSAPLG00000004563,ENSAPLG00000008277,ENSAPLG00000011989,ENSAPLG00000012076,ENSAPLG00000013271,ENSAPLG00000004175,ENSAPLG00000003526,ENSAPLG00000009929,ENSAPLG00000011399,ENSAPLG00000009140,ENSAPLG00000012454
GO:0032635	interleukin-6 production	biological_process	2.84e-05	0.001987	18	1438	57	12845	ENSAPLG00000012625,ENSAPLG00000015612,ENSAPLG00000002317,ENSAPLG00000005272,ENSAPLG00000015387,ENSAPLG00000012051,ENSAPLG00000004866,ENSAPLG00000007587,ENSAPLG00000003792,ENSAPLG00000006833,ENSAPLG00000011570,ENSAPLG00000016213,ENSAPLG00000008277,ENSAPLG00000007281,ENSAPLG00000004563,ENSAPLG00000002302,ENSAPLG00000011754,ENSAPLG00000015017
GO:0030888	regulation of B cell proliferation	biological_process	2.9e-05	0.0020202	12	1438	29	12845	ENSAPLG00000015016,ENSAPLG00000008789,ENSAPLG00000015387,ENSAPLG00000013558,ENSAPLG00000001663,ENSAPLG00000015926,ENSAPLG00000003700,ENSAPLG00000005225,ENSAPLG00000009200,ENSAPLG00000011155,ENSAPLG00000006127,ENSAPLG00000008693
GO:0031341	regulation of cell killing	biological_process	2.95e-05	0.0020527	11	1438	25	12845	ENSAPLG00000012876,ENSAPLG00000015945,ENSAPLG00000002317,ENSAPLG00000016213,ENSAPLG00000002378,ENSAPLG00000006429,ENSAPLG00000008789,ENSAPLG00000005272,ENSAPLG00000009092,ENSAPLG00000007308,ENSAPLG00000010895
GO:0002448	mast cell mediated immunity	biological_process	3.04e-05	0.0021061	9	1438	17	12845	ENSAPLG00000008277,ENSAPLG00000010851,ENSAPLG00000006127,ENSAPLG00000011907,ENSAPLG00000015017,ENSAPLG00000009000,ENSAPLG00000006429,ENSAPLG00000005644,ENSAPLG00000011263
GO:0090130	tissue migration	biological_process	3.12e-05	0.0021494	37	1438	166	12845	ENSAPLG00000002525,ENSAPLG00000014156,ENSAPLG00000009536,ENSAPLG00000007517,ENSAPLG00000013276,ENSAPLG00000013984,ENSAPLG00000013976,ENSAPLG00000010629,ENSAPLG00000010108,ENSAPLG00000001367,ENSAPLG00000015860,ENSAPLG00000010851,ENSAPLG00000007281,ENSAPLG00000012876,ENSAPLG00000005712,ENSAPLG00000009501,ENSAPLG00000005535,ENSAPLG00000009930,ENSAPLG00000005859,ENSAPLG00000008265,ENSAPLG00000013558,…
GO:0042100	B cell proliferation	biological_process	3.28e-05	0.0022545	14	1438	38	12845	ENSAPLG00000007308,ENSAPLG00000015387,ENSAPLG00000013558,ENSAPLG00000015016,ENSAPLG00000008789,ENSAPLG00000007492,ENSAPLG00000011155,ENSAPLG00000006127,ENSAPLG00000008693,ENSAPLG00000001663,ENSAPLG00000015926,ENSAPLG00000003700,ENSAPLG00000005225,ENSAPLG00000009200
GO:0002440	production of molecular mediator of immune response	biological_process	3.62e-05	0.0024654	23	1438	84	12845	ENSAPLG00000004563,ENSAPLG00000015926,ENSAPLG00000007378,ENSAPLG00000008693,ENSAPLG00000011155,ENSAPLG00000015017,ENSAPLG00000006016,ENSAPLG00000011754,ENSAPLG00000013558,ENSAPLG00000002406,ENSAPLG00000004891,ENSAPLG00000011595,ENSAPLG00000005019,ENSAPLG00000009092,ENSAPLG00000002589,ENSAPLG00000003700,ENSAPLG00000002378,ENSAPLG00000008789,ENSAPLG00000011907,ENSAPLG00000015387,ENSAPLG00000007308,…
GO:0045765	regulation of angiogenesis	biological_process	3.62e-05	0.0024654	32	1438	136	12845	ENSAPLG00000009501,ENSAPLG00000013554,ENSAPLG00000007281,ENSAPLG00000011037,ENSAPLG00000015253,ENSAPLG00000006897,ENSAPLG00000010052,ENSAPLG00000002112,ENSAPLG00000013558,ENSAPLG00000008265,ENSAPLG00000006699,ENSAPLG00000005859,ENSAPLG00000009930,ENSAPLG00000005535,ENSAPLG00000007517,ENSAPLG00000006689,ENSAPLG00000009536,ENSAPLG00000015387,ENSAPLG00000010108,ENSAPLG00000013984,ENSAPLG00000013276,…
GO:0010631	epithelial cell migration	biological_process	3.74e-05	0.0025345	36	1438	161	12845	ENSAPLG00000009536,ENSAPLG00000007517,ENSAPLG00000014156,ENSAPLG00000002525,ENSAPLG00000010629,ENSAPLG00000013976,ENSAPLG00000001367,ENSAPLG00000010108,ENSAPLG00000013276,ENSAPLG00000013984,ENSAPLG00000005712,ENSAPLG00000009501,ENSAPLG00000015860,ENSAPLG00000007281,ENSAPLG00000012876,ENSAPLG00000013558,ENSAPLG00000008265,ENSAPLG00000010052,ENSAPLG00000006897,ENSAPLG00000002589,ENSAPLG00000002112,…
GO:0065009	regulation of molecular function	biological_process	3.87e-05	0.0026073	212	1438	1485	12845	ENSAPLG00000001822,ENSAPLG00000006145,ENSAPLG00000009031,ENSAPLG00000002397,ENSAPLG00000006682,ENSAPLG00000005470,ENSAPLG00000005511,ENSAPLG00000009068,ENSAPLG00000002357,ENSAPLG00000013929,ENSAPLG00000008525,ENSAPLG00000015214,ENSAPLG00000001902,ENSAPLG00000012508,ENSAPLG00000010580,ENSAPLG00000002281,ENSAPLG00000004700,ENSAPLG00000014467,ENSAPLG00000016253,ENSAPLG00000012724,ENSAPLG00000012958,…
GO:0048869	cellular developmental process	biological_process	3.87e-05	0.0026073	270	1438	1934	12845	ENSAPLG00000001663,ENSAPLG00000003018,ENSAPLG00000002317,ENSAPLG00000007972,ENSAPLG00000012893,ENSAPLG00000014531,ENSAPLG00000003444,ENSAPLG00000006417,ENSAPLG00000012300,ENSAPLG00000016047,ENSAPLG00000009319,ENSAPLG00000011981,ENSAPLG00000013035,ENSAPLG00000010676,ENSAPLG00000012224,ENSAPLG00000003619,ENSAPLG00000007192,ENSAPLG00000005321,ENSAPLG00000010249,ENSAPLG00000001882,ENSAPLG00000008357,…
GO:0071706	tumor necrosis factor superfamily cytokine production	biological_process	3.92e-05	0.0026269	17	1438	53	12845	ENSAPLG00000004772,ENSAPLG00000004563,ENSAPLG00000002302,ENSAPLG00000007378,ENSAPLG00000012876,ENSAPLG00000007281,ENSAPLG00000009092,ENSAPLG00000015017,ENSAPLG00000015602,ENSAPLG00000012625,ENSAPLG00000015387,ENSAPLG00000003792,ENSAPLG00000006429,ENSAPLG00000006833,ENSAPLG00000008789,ENSAPLG00000004866,ENSAPLG00000007587
GO:1903708	positive regulation of hemopoiesis	biological_process	4.01e-05	0.0026749	24	1438	91	12845	ENSAPLG00000009080,ENSAPLG00000009127,ENSAPLG00000002672,ENSAPLG00000012391,ENSAPLG00000012876,ENSAPLG00000015926,ENSAPLG00000007226,ENSAPLG00000005413,ENSAPLG00000009092,ENSAPLG00000005644,ENSAPLG00000009296,ENSAPLG00000000830,ENSAPLG00000007492,ENSAPLG00000004175,ENSAPLG00000003526,ENSAPLG00000009200,ENSAPLG00000015945,ENSAPLG00000009552,ENSAPLG00000007308,ENSAPLG00000008789,ENSAPLG00000001578,…
GO:1903531	negative regulation of secretion by cell	biological_process	4.2e-05	0.0027955	21	1438	75	12845	ENSAPLG00000006016,ENSAPLG00000009444,ENSAPLG00000009930,ENSAPLG00000006928,ENSAPLG00000002589,ENSAPLG00000007671,ENSAPLG00000007378,ENSAPLG00000007281,ENSAPLG00000006728,ENSAPLG00000010851,ENSAPLG00000009456,ENSAPLG00000011907,ENSAPLG00000003792,ENSAPLG00000015387,ENSAPLG00000003925,ENSAPLG00000015748,ENSAPLG00000011878,ENSAPLG00000015602,ENSAPLG00000013083,ENSAPLG00000010676,ENSAPLG00000004200
GO:0050793	regulation of developmental process	biological_process	4.26e-05	0.0028242	180	1438	1216	12845	ENSAPLG00000000878,ENSAPLG00000004700,ENSAPLG00000009910,ENSAPLG00000013669,ENSAPLG00000001578,ENSAPLG00000001902,ENSAPLG00000010580,ENSAPLG00000004320,ENSAPLG00000006728,ENSAPLG00000006682,ENSAPLG00000005470,ENSAPLG00000002423,ENSAPLG00000002458,ENSAPLG00000005644,ENSAPLG00000011440,ENSAPLG00000009031,ENSAPLG00000015698,ENSAPLG00000009093,ENSAPLG00000002378,ENSAPLG00000003792,ENSAPLG00000013276,…
GO:0007169	transmembrane receptor protein tyrosine kinase signaling pathway	biological_process	4.3e-05	0.0028412	57	1438	300	12845	ENSAPLG00000005955,ENSAPLG00000009742,ENSAPLG00000012486,ENSAPLG00000005084,ENSAPLG00000009910,ENSAPLG00000003673,ENSAPLG00000013272,ENSAPLG00000013271,ENSAPLG00000013023,ENSAPLG00000009248,ENSAPLG00000016333,ENSAPLG00000010580,ENSAPLG00000005668,ENSAPLG00000011263,ENSAPLG00000012051,ENSAPLG00000005361,ENSAPLG00000009277,ENSAPLG00000007378,ENSAPLG00000013929,ENSAPLG00000003232,ENSAPLG00000003497,…
GO:0005887	integral component of plasma membrane	cellular_component	4.42e-05	0.0029048	77	1438	437	12845	ENSAPLG00000013271,ENSAPLG00000016333,ENSAPLG00000009032,ENSAPLG00000008792,ENSAPLG00000003864,ENSAPLG00000009789,ENSAPLG00000013272,ENSAPLG00000005084,ENSAPLG00000012625,ENSAPLG00000006075,ENSAPLG00000002281,ENSAPLG00000003014,ENSAPLG00000006709,ENSAPLG00000012021,ENSAPLG00000013731,ENSAPLG00000015890,ENSAPLG00000008754,ENSAPLG00000011366,ENSAPLG00000013307,ENSAPLG00000009458,ENSAPLG00000008076,…
GO:0007610	behavior	biological_process	4.45e-05	0.0029141	65	1438	354	12845	ENSAPLG00000003232,ENSAPLG00000004382,ENSAPLG00000013028,ENSAPLG00000012571,ENSAPLG00000008646,ENSAPLG00000012306,ENSAPLG00000014601,ENSAPLG00000001936,ENSAPLG00000006426,ENSAPLG00000013309,ENSAPLG00000005214,ENSAPLG00000003194,ENSAPLG00000013246,ENSAPLG00000001663,ENSAPLG00000005668,ENSAPLG00000011263,ENSAPLG00000015626,ENSAPLG00000009501,ENSAPLG00000007921,ENSAPLG00000015926,ENSAPLG00000005323,…
GO:0031226	intrinsic component of plasma membrane	cellular_component	4.53e-05	0.002952	81	1438	466	12845	ENSAPLG00000008961,ENSAPLG00000001468,ENSAPLG00000011672,ENSAPLG00000016445,ENSAPLG00000002317,ENSAPLG00000005955,ENSAPLG00000011933,ENSAPLG00000010902,ENSAPLG00000009845,ENSAPLG00000008198,ENSAPLG00000012571,ENSAPLG00000006014,ENSAPLG00000014247,ENSAPLG00000007453,ENSAPLG00000008658,ENSAPLG00000014998,ENSAPLG00000006689,ENSAPLG00000014431,ENSAPLG00000008620,ENSAPLG00000015200,ENSAPLG00000016055,…
GO:0015294	solute:cation symporter activity	molecular_function	4.54e-05	0.002952	15	1438	43	12845	ENSAPLG00000005282,ENSAPLG00000008721,ENSAPLG00000008254,ENSAPLG00000015022,ENSAPLG00000007647,ENSAPLG00000013809,ENSAPLG00000015200,ENSAPLG00000016055,ENSAPLG00000003520,ENSAPLG00000006803,ENSAPLG00000012571,ENSAPLG00000010273,ENSAPLG00000010715,ENSAPLG00000005321,ENSAPLG00000003879
GO:0032835	glomerulus development	biological_process	4.58e-05	0.0029681	13	1438	34	12845	ENSAPLG00000011792,ENSAPLG00000013314,ENSAPLG00000007378,ENSAPLG00000001105,ENSAPLG00000003673,ENSAPLG00000009910,ENSAPLG00000002363,ENSAPLG00000012971,ENSAPLG00000003497,ENSAPLG00000009296,ENSAPLG00000002775,ENSAPLG00000013976,ENSAPLG00000007971
GO:2000351	regulation of endothelial cell apoptotic process	biological_process	4.68e-05	0.0030224	12	1438	30	12845	ENSAPLG00000011184,ENSAPLG00000015253,ENSAPLG00000002302,ENSAPLG00000005556,ENSAPLG00000014103,ENSAPLG00000007378,ENSAPLG00000013558,ENSAPLG00000015387,ENSAPLG00000011547,ENSAPLG00000005535,ENSAPLG00000004686,ENSAPLG00000009930
GO:0045785	positive regulation of cell adhesion	biological_process	4.76e-05	0.0030596	38	1438	176	12845	ENSAPLG00000009092,ENSAPLG00000005225,ENSAPLG00000004563,ENSAPLG00000007378,ENSAPLG00000011263,ENSAPLG00000006833,ENSAPLG00000006075,ENSAPLG00000014103,ENSAPLG00000003700,ENSAPLG00000015945,ENSAPLG00000007226,ENSAPLG00000005413,ENSAPLG00000002589,ENSAPLG00000012724,ENSAPLG00000011754,ENSAPLG00000005535,ENSAPLG00000000830,ENSAPLG00000008693,ENSAPLG00000016188,ENSAPLG00000009501,ENSAPLG00000010851,…
GO:0015293	symporter activity	molecular_function	4.87e-05	0.0031119	16	1438	48	12845	ENSAPLG00000008721,ENSAPLG00000015022,ENSAPLG00000010390,ENSAPLG00000013809,ENSAPLG00000006803,ENSAPLG00000010273,ENSAPLG00000012571,ENSAPLG00000010715,ENSAPLG00000003879,ENSAPLG00000005282,ENSAPLG00000008254,ENSAPLG00000007647,ENSAPLG00000015200,ENSAPLG00000003520,ENSAPLG00000016055,ENSAPLG00000005321
GO:0090132	epithelium migration	biological_process	4.88e-05	0.0031119	36	1438	163	12845	ENSAPLG00000013168,ENSAPLG00000003232,ENSAPLG00000007378,ENSAPLG00000006728,ENSAPLG00000004328,ENSAPLG00000009031,ENSAPLG00000014194,ENSAPLG00000009768,ENSAPLG00000003526,ENSAPLG00000016219,ENSAPLG00000005668,ENSAPLG00000004686,ENSAPLG00000009501,ENSAPLG00000005712,ENSAPLG00000007281,ENSAPLG00000012876,ENSAPLG00000015860,ENSAPLG00000002112,ENSAPLG00000002589,ENSAPLG00000006897,ENSAPLG00000010052,…
GO:0022407	regulation of cell-cell adhesion	biological_process	4.92e-05	0.0031261	39	1438	183	12845	ENSAPLG00000011570,ENSAPLG00000008646,ENSAPLG00000006417,ENSAPLG00000009092,ENSAPLG00000014247,ENSAPLG00000008153,ENSAPLG00000013309,ENSAPLG00000007492,ENSAPLG00000015945,ENSAPLG00000003700,ENSAPLG00000006075,ENSAPLG00000011263,ENSAPLG00000006833,ENSAPLG00000006127,ENSAPLG00000008693,ENSAPLG00000015926,ENSAPLG00000007281,ENSAPLG00000012876,ENSAPLG00000003959,ENSAPLG00000013888,ENSAPLG00000012391,…
GO:0032680	regulation of tumor necrosis factor production	biological_process	5.01e-05	0.0031757	16	1438	49	12845	ENSAPLG00000012625,ENSAPLG00000015602,ENSAPLG00000004866,ENSAPLG00000007587,ENSAPLG00000003792,ENSAPLG00000006429,ENSAPLG00000006833,ENSAPLG00000008789,ENSAPLG00000015387,ENSAPLG00000007378,ENSAPLG00000007281,ENSAPLG00000004563,ENSAPLG00000002302,ENSAPLG00000004772,ENSAPLG00000015017,ENSAPLG00000009092
GO:0034134	toll-like receptor 2 signaling pathway	biological_process	5.13e-05	0.0032375	7	1438	11	12845	ENSAPLG00000006127,ENSAPLG00000011139,ENSAPLG00000009929,ENSAPLG00000011397,ENSAPLG00000005556,ENSAPLG00000006833,ENSAPLG00000011399
GO:0002696	positive regulation of leukocyte activation	biological_process	5.29e-05	0.0033266	29	1438	122	12845	ENSAPLG00000013558,ENSAPLG00000005413,ENSAPLG00000007226,ENSAPLG00000009092,ENSAPLG00000012724,ENSAPLG00000004919,ENSAPLG00000000830,ENSAPLG00000011754,ENSAPLG00000008693,ENSAPLG00000014857,ENSAPLG00000003232,ENSAPLG00000012391,ENSAPLG00000005225,ENSAPLG00000012876,ENSAPLG00000008277,ENSAPLG00000015926,ENSAPLG00000009552,ENSAPLG00000007308,ENSAPLG00000011263,ENSAPLG00000008789,ENSAPLG00000006833,…
GO:0009887	organ morphogenesis	biological_process	5.39e-05	0.0033754	89	1438	531	12845	ENSAPLG00000011792,ENSAPLG00000004118,ENSAPLG00000012391,ENSAPLG00000003959,ENSAPLG00000005814,ENSAPLG00000006715,ENSAPLG00000005128,ENSAPLG00000014461,ENSAPLG00000009296,ENSAPLG00000005859,ENSAPLG00000014901,ENSAPLG00000003677,ENSAPLG00000007226,ENSAPLG00000005830,ENSAPLG00000006274,ENSAPLG00000009302,ENSAPLG00000005182,ENSAPLG00000007858,ENSAPLG00000010249,ENSAPLG00000001660,ENSAPLG00000005599,…
GO:0002279	mast cell activation involved in immune response	biological_process	5.53e-05	0.0034528	9	1438	18	12845	ENSAPLG00000011263,ENSAPLG00000009807,ENSAPLG00000011907,ENSAPLG00000005644,ENSAPLG00000006429,ENSAPLG00000009000,ENSAPLG00000006127,ENSAPLG00000008277,ENSAPLG00000010851
GO:0004222	metalloendopeptidase activity	molecular_function	5.81e-05	0.0036131	24	1438	91	12845	ENSAPLG00000005973,ENSAPLG00000006431,ENSAPLG00000008153,ENSAPLG00000014198,ENSAPLG00000012527,ENSAPLG00000013888,ENSAPLG00000011037,ENSAPLG00000006797,ENSAPLG00000006051,ENSAPLG00000006340,ENSAPLG00000012333,ENSAPLG00000004147,ENSAPLG00000005792,ENSAPLG00000002709,ENSAPLG00000010333,ENSAPLG00000013050,ENSAPLG00000013576,ENSAPLG00000015412,ENSAPLG00000007468,ENSAPLG00000013114,ENSAPLG00000003788,…
GO:0050673	epithelial cell proliferation	biological_process	6.07e-05	0.003762	40	1438	192	12845	ENSAPLG00000015179,ENSAPLG00000014901,ENSAPLG00000009930,ENSAPLG00000005535,ENSAPLG00000008265,ENSAPLG00000005413,ENSAPLG00000007226,ENSAPLG00000002112,ENSAPLG00000002589,ENSAPLG00000002302,ENSAPLG00000003652,ENSAPLG00000005128,ENSAPLG00000013276,ENSAPLG00000003792,ENSAPLG00000016343,ENSAPLG00000010629,ENSAPLG00000013976,ENSAPLG00000015387,ENSAPLG00000001367,ENSAPLG00000002525,ENSAPLG00000010676,…
GO:1902107	positive regulation of leukocyte differentiation	biological_process	6.28e-05	0.0038781	20	1438	71	12845	ENSAPLG00000009200,ENSAPLG00000015945,ENSAPLG00000004175,ENSAPLG00000007492,ENSAPLG00000006429,ENSAPLG00000006833,ENSAPLG00000008789,ENSAPLG00000001578,ENSAPLG00000009552,ENSAPLG00000007308,ENSAPLG00000012391,ENSAPLG00000015926,ENSAPLG00000012876,ENSAPLG00000002672,ENSAPLG00000009127,ENSAPLG00000009080,ENSAPLG00000000830,ENSAPLG00000009092,ENSAPLG00000007226,ENSAPLG00000005413
GO:0008289	lipid binding	molecular_function	6.52e-05	0.0040102	64	1438	353	12845	ENSAPLG00000010034,ENSAPLG00000013352,ENSAPLG00000013062,ENSAPLG00000001069,ENSAPLG00000004877,ENSAPLG00000010189,ENSAPLG00000008350,ENSAPLG00000001444,ENSAPLG00000009296,ENSAPLG00000009302,ENSAPLG00000009943,ENSAPLG00000006429,ENSAPLG00000009900,ENSAPLG00000010629,ENSAPLG00000000622,ENSAPLG00000003017,ENSAPLG00000004563,ENSAPLG00000010742,ENSAPLG00000002945,ENSAPLG00000006851,ENSAPLG00000006597,…
GO:0009888	tissue development	biological_process	6.57e-05	0.004027	146	1438	964	12845	ENSAPLG00000004328,ENSAPLG00000010951,ENSAPLG00000002116,ENSAPLG00000007198,ENSAPLG00000011570,ENSAPLG00000001105,ENSAPLG00000005685,ENSAPLG00000008432,ENSAPLG00000003920,ENSAPLG00000013271,ENSAPLG00000001944,ENSAPLG00000009248,ENSAPLG00000014194,ENSAPLG00000007492,ENSAPLG00000003673,ENSAPLG00000009742,ENSAPLG00000001097,ENSAPLG00000006075,ENSAPLG00000016188,ENSAPLG00000002363,ENSAPLG00000013643,…
GO:0010594	regulation of endothelial cell migration	biological_process	6.64e-05	0.0040419	24	1438	93	12845	ENSAPLG00000009536,ENSAPLG00000014194,ENSAPLG00000007517,ENSAPLG00000016219,ENSAPLG00000003526,ENSAPLG00000009768,ENSAPLG00000013976,ENSAPLG00000010629,ENSAPLG00000010108,ENSAPLG00000005668,ENSAPLG00000013276,ENSAPLG00000013984,ENSAPLG00000004686,ENSAPLG00000009501,ENSAPLG00000015860,ENSAPLG00000007378,ENSAPLG00000007281,ENSAPLG00000008265,ENSAPLG00000013558,ENSAPLG00000002112,ENSAPLG00000010052,…
GO:0050777	negative regulation of immune response	biological_process	6.64e-05	0.0040419	17	1438	55	12845	ENSAPLG00000009807,ENSAPLG00000007308,ENSAPLG00000015387,ENSAPLG00000011907,ENSAPLG00000004866,ENSAPLG00000008789,ENSAPLG00000014412,ENSAPLG00000015602,ENSAPLG00000009092,ENSAPLG00000013187,ENSAPLG00000002589,ENSAPLG00000009031,ENSAPLG00000004919,ENSAPLG00000007378,ENSAPLG00000007281,ENSAPLG00000010851,ENSAPLG00000002302
GO:0002819	regulation of adaptive immune response	biological_process	6.69e-05	0.0040602	18	1438	60	12845	ENSAPLG00000013558,ENSAPLG00000005019,ENSAPLG00000009092,ENSAPLG00000008658,ENSAPLG00000004919,ENSAPLG00000006016,ENSAPLG00000008693,ENSAPLG00000002302,ENSAPLG00000007281,ENSAPLG00000012752,ENSAPLG00000007308,ENSAPLG00000008789,ENSAPLG00000006833,ENSAPLG00000004866,ENSAPLG00000004175,ENSAPLG00000002378,ENSAPLG00000009399,ENSAPLG00000002317
GO:0051249	regulation of lymphocyte activation	biological_process	6.88e-05	0.0041575	37	1438	173	12845	ENSAPLG00000002302,ENSAPLG00000012391,ENSAPLG00000007281,ENSAPLG00000012876,ENSAPLG00000015926,ENSAPLG00000008693,ENSAPLG00000006127,ENSAPLG00000011155,ENSAPLG00000012724,ENSAPLG00000015016,ENSAPLG00000011754,ENSAPLG00000000830,ENSAPLG00000013558,ENSAPLG00000005413,ENSAPLG00000007226,ENSAPLG00000005556,ENSAPLG00000009200,ENSAPLG00000004175,ENSAPLG00000010676,ENSAPLG00000015602,ENSAPLG00000008789,…
GO:1990266	neutrophil migration	biological_process	6.91e-05	0.0041618	12	1438	31	12845	ENSAPLG00000005323,ENSAPLG00000007972,ENSAPLG00000007240,ENSAPLG00000002776,ENSAPLG00000012692,ENSAPLG00000014857,ENSAPLG00000013272,ENSAPLG00000012697,ENSAPLG00000005225,ENSAPLG00000010034,ENSAPLG00000006130,ENSAPLG00000015926
GO:0002449	lymphocyte mediated immunity	biological_process	7.04e-05	0.0042244	22	1438	82	12845	ENSAPLG00000011155,ENSAPLG00000013352,ENSAPLG00000015926,ENSAPLG00000013558,ENSAPLG00000011595,ENSAPLG00000005019,ENSAPLG00000009092,ENSAPLG00000005501,ENSAPLG00000009296,ENSAPLG00000006016,ENSAPLG00000002378,ENSAPLG00000002317,ENSAPLG00000015945,ENSAPLG00000002995,ENSAPLG00000010895,ENSAPLG00000012752,ENSAPLG00000007308,ENSAPLG00000005272,ENSAPLG00000008789,ENSAPLG00000006429,ENSAPLG00000011907,…
GO:0042088	T-helper 1 type immune response	biological_process	7.1e-05	0.0042479	8	1438	15	12845	ENSAPLG00000007492,ENSAPLG00000005019,ENSAPLG00000010052,ENSAPLG00000005272,ENSAPLG00000009092,ENSAPLG00000008658,ENSAPLG00000004919,ENSAPLG00000006833
GO:0044763	single-organism cellular process	biological_process	7.15e-05	0.0042591	868	1438	7168	12845	ENSAPLG00000005915,ENSAPLG00000003194,ENSAPLG00000003520,ENSAPLG00000016219,ENSAPLG00000014103,ENSAPLG00000014966,ENSAPLG00000003853,ENSAPLG00000005996,ENSAPLG00000012331,ENSAPLG00000006818,ENSAPLG00000005668,ENSAPLG00000001792,ENSAPLG00000000952,ENSAPLG00000004523,ENSAPLG00000003497,ENSAPLG00000007540,ENSAPLG00000006068,ENSAPLG00000011904,ENSAPLG00000004863,ENSAPLG00000006118,ENSAPLG00000009092,…
GO:0071621	granulocyte chemotaxis	biological_process	7.47e-05	0.0044341	13	1438	36	12845	ENSAPLG00000007240,ENSAPLG00000007972,ENSAPLG00000011710,ENSAPLG00000005323,ENSAPLG00000002776,ENSAPLG00000013272,ENSAPLG00000014857,ENSAPLG00000012692,ENSAPLG00000015926,ENSAPLG00000010034,ENSAPLG00000006130,ENSAPLG00000005225,ENSAPLG00000012697
GO:0007187	G-protein coupled receptor signaling pathway, coupled to cyclic nucleotide second messenger	biological_process	7.55e-05	0.0044703	23	1438	89	12845	ENSAPLG00000013028,ENSAPLG00000000952,ENSAPLG00000004306,ENSAPLG00000002363,ENSAPLG00000013574,ENSAPLG00000010134,ENSAPLG00000008277,ENSAPLG00000015253,ENSAPLG00000011541,ENSAPLG00000004609,ENSAPLG00000010855,ENSAPLG00000012710,ENSAPLG00000010377,ENSAPLG00000001001,ENSAPLG00000014879,ENSAPLG00000001614,ENSAPLG00000014512,ENSAPLG00000002555,ENSAPLG00000011878,ENSAPLG00000013515,ENSAPLG00000014219,…
GO:0090184	positive regulation of kidney development	biological_process	7.6e-05	0.0044818	9	1438	19	12845	ENSAPLG00000003959,ENSAPLG00000015860,ENSAPLG00000013643,ENSAPLG00000001105,ENSAPLG00000002363,ENSAPLG00000010249,ENSAPLG00000013976,ENSAPLG00000003216,ENSAPLG00000007226
GO:0034112	positive regulation of homotypic cell-cell adhesion	biological_process	7.78e-05	0.0045704	21	1438	78	12845	ENSAPLG00000006833,ENSAPLG00000008789,ENSAPLG00000006429,ENSAPLG00000007308,ENSAPLG00000011263,ENSAPLG00000015945,ENSAPLG00000006075,ENSAPLG00000009200,ENSAPLG00000003700,ENSAPLG00000010676,ENSAPLG00000004175,ENSAPLG00000012724,ENSAPLG00000011754,ENSAPLG00000000830,ENSAPLG00000005413,ENSAPLG00000007226,ENSAPLG00000009092,ENSAPLG00000012876,ENSAPLG00000015926,ENSAPLG00000012391,ENSAPLG00000008693
GO:0050702	interleukin-1 beta secretion	biological_process	7.98e-05	0.004674	8	1438	15	12845	ENSAPLG00000015602,ENSAPLG00000012625,ENSAPLG00000004563,ENSAPLG00000002317,ENSAPLG00000007281,ENSAPLG00000002589,ENSAPLG00000014219,ENSAPLG00000006833
GO:1904035	regulation of epithelial cell apoptotic process	biological_process	8.01e-05	0.0046773	13	1438	36	12845	ENSAPLG00000015387,ENSAPLG00000013558,ENSAPLG00000004686,ENSAPLG00000009930,ENSAPLG00000005535,ENSAPLG00000011547,ENSAPLG00000011184,ENSAPLG00000006682,ENSAPLG00000007378,ENSAPLG00000005556,ENSAPLG00000002302,ENSAPLG00000014103,ENSAPLG00000015253
GO:0008237	metallopeptidase activity	molecular_function	8.18e-05	0.0047609	32	1438	140	12845	ENSAPLG00000004147,ENSAPLG00000012333,ENSAPLG00000005987,ENSAPLG00000006492,ENSAPLG00000014617,ENSAPLG00000014156,ENSAPLG00000013576,ENSAPLG00000002709,ENSAPLG00000010333,ENSAPLG00000007468,ENSAPLG00000004644,ENSAPLG00000004307,ENSAPLG00000005973,ENSAPLG00000011037,ENSAPLG00000013888,ENSAPLG00000006340,ENSAPLG00000006051,ENSAPLG00000014198,ENSAPLG00000014834,ENSAPLG00000005792,ENSAPLG00000010071,…
GO:0032944	regulation of mononuclear cell proliferation	biological_process	8.28e-05	0.0047863	22	1438	84	12845	ENSAPLG00000006127,ENSAPLG00000011155,ENSAPLG00000008693,ENSAPLG00000011570,ENSAPLG00000003232,ENSAPLG00000005225,ENSAPLG00000012391,ENSAPLG00000015926,ENSAPLG00000013558,ENSAPLG00000009092,ENSAPLG00000007226,ENSAPLG00000015016,ENSAPLG00000011754,ENSAPLG00000015602,ENSAPLG00000010676,ENSAPLG00000003700,ENSAPLG00000009200,ENSAPLG00000001663,ENSAPLG00000015387,ENSAPLG00000006833,ENSAPLG00000008789,…
GO:0050670	regulation of lymphocyte proliferation	biological_process	8.28e-05	0.0047863	22	1438	84	12845	ENSAPLG00000015016,ENSAPLG00000011754,ENSAPLG00000013558,ENSAPLG00000009092,ENSAPLG00000007226,ENSAPLG00000005225,ENSAPLG00000012391,ENSAPLG00000015926,ENSAPLG00000006127,ENSAPLG00000011155,ENSAPLG00000008693,ENSAPLG00000003232,ENSAPLG00000011570,ENSAPLG00000006833,ENSAPLG00000008789,ENSAPLG00000004866,ENSAPLG00000015387,ENSAPLG00000003700,ENSAPLG00000009200,ENSAPLG00000001663,ENSAPLG00000015602,…
GO:0001655	urogenital system development	biological_process	8.69e-05	0.0050039	38	1438	179	12845	ENSAPLG00000009296,ENSAPLG00000014901,ENSAPLG00000014928,ENSAPLG00000007226,ENSAPLG00000012455,ENSAPLG00000003959,ENSAPLG00000015860,ENSAPLG00000014515,ENSAPLG00000010851,ENSAPLG00000009924,ENSAPLG00000003652,ENSAPLG00000011792,ENSAPLG00000002363,ENSAPLG00000013643,ENSAPLG00000002775,ENSAPLG00000011274,ENSAPLG00000013976,ENSAPLG00000010924,ENSAPLG00000010249,ENSAPLG00000015602,ENSAPLG00000005505,…
GO:0014068	positive regulation of phosphatidylinositol 3-kinase signaling	biological_process	8.74e-05	0.0050184	13	1438	36	12845	ENSAPLG00000007378,ENSAPLG00000015860,ENSAPLG00000010676,ENSAPLG00000006689,ENSAPLG00000009127,ENSAPLG00000005084,ENSAPLG00000004866,ENSAPLG00000016343,ENSAPLG00000013984,ENSAPLG00000005535,ENSAPLG00000003468,ENSAPLG00000011139,ENSAPLG00000013976
GO:0032640	tumor necrosis factor production	biological_process	8.78e-05	0.0050255	16	1438	51	12845	ENSAPLG00000004866,ENSAPLG00000007587,ENSAPLG00000006429,ENSAPLG00000003792,ENSAPLG00000006833,ENSAPLG00000008789,ENSAPLG00000015387,ENSAPLG00000012625,ENSAPLG00000015602,ENSAPLG00000015017,ENSAPLG00000009092,ENSAPLG00000007378,ENSAPLG00000007281,ENSAPLG00000004563,ENSAPLG00000002302,ENSAPLG00000004772
GO:0010632	regulation of epithelial cell migration	biological_process	8.89e-05	0.0050687	30	1438	130	12845	ENSAPLG00000004328,ENSAPLG00000002112,ENSAPLG00000010052,ENSAPLG00000006897,ENSAPLG00000008265,ENSAPLG00000013558,ENSAPLG00000005535,ENSAPLG00000009031,ENSAPLG00000009930,ENSAPLG00000013168,ENSAPLG00000009501,ENSAPLG00000003232,ENSAPLG00000007378,ENSAPLG00000012876,ENSAPLG00000007281,ENSAPLG00000015860,ENSAPLG00000010108,ENSAPLG00000005668,ENSAPLG00000013976,ENSAPLG00000010629,ENSAPLG00000013984,…
GO:0002718	regulation of cytokine production involved in immune response	biological_process	9.03e-05	0.0051315	12	1438	32	12845	ENSAPLG00000015017,ENSAPLG00000006016,ENSAPLG00000002406,ENSAPLG00000005019,ENSAPLG00000004891,ENSAPLG00000015387,ENSAPLG00000002589,ENSAPLG00000011263,ENSAPLG00000004563,ENSAPLG00000007378,ENSAPLG00000015926,ENSAPLG00000002378
GO:0009653	anatomical structure morphogenesis	biological_process	9.12e-05	0.005169	205	1438	1426	12845	ENSAPLG00000015179,ENSAPLG00000005413,ENSAPLG00000002589,ENSAPLG00000002112,ENSAPLG00000003468,ENSAPLG00000006699,ENSAPLG00000002302,ENSAPLG00000014253,ENSAPLG00000010851,ENSAPLG00000010715,ENSAPLG00000004306,ENSAPLG00000012650,ENSAPLG00000002527,ENSAPLG00000013276,ENSAPLG00000007308,ENSAPLG00000010087,ENSAPLG00000014156,ENSAPLG00000009093,ENSAPLG00000007468,ENSAPLG00000007168,ENSAPLG00000007251,…
GO:0042060	wound healing	biological_process	9.28e-05	0.0052244	37	1438	174	12845	ENSAPLG00000003232,ENSAPLG00000003497,ENSAPLG00000001105,ENSAPLG00000008646,ENSAPLG00000005685,ENSAPLG00000004563,ENSAPLG00000006728,ENSAPLG00000002945,ENSAPLG00000015881,ENSAPLG00000008153,ENSAPLG00000005008,ENSAPLG00000012454,ENSAPLG00000009140,ENSAPLG00000012697,ENSAPLG00000014103,ENSAPLG00000010580,ENSAPLG00000007850,ENSAPLG00000000590,ENSAPLG00000006747,ENSAPLG00000009593,ENSAPLG00000011424,…
GO:0050679	positive regulation of epithelial cell proliferation	biological_process	9.29e-05	0.0052244	21	1438	79	12845	ENSAPLG00000002302,ENSAPLG00000003652,ENSAPLG00000012306,ENSAPLG00000001105,ENSAPLG00000013168,ENSAPLG00000003232,ENSAPLG00000005535,ENSAPLG00000015179,ENSAPLG00000008265,ENSAPLG00000002112,ENSAPLG00000004328,ENSAPLG00000007226,ENSAPLG00000002525,ENSAPLG00000010676,ENSAPLG00000004686,ENSAPLG00000013976,ENSAPLG00000001153,ENSAPLG00000011263,ENSAPLG00000015387,ENSAPLG00000010580,ENSAPLG00000007971
GO:0001562	response to protozoan	biological_process	9.34e-05	0.0052244	6	1438	9	12845	ENSAPLG00000014646,ENSAPLG00000013558,ENSAPLG00000009092,ENSAPLG00000015387,ENSAPLG00000011595,ENSAPLG00000010348
GO:0042832	defense response to protozoan	biological_process	9.34e-05	0.0052244	6	1438	9	12845	ENSAPLG00000009092,ENSAPLG00000011595,ENSAPLG00000015387,ENSAPLG00000014646,ENSAPLG00000013558,ENSAPLG00000010348
GO:0050701	interleukin-1 secretion	biological_process	9.39e-05	0.0052316	9	1438	19	12845	ENSAPLG00000015602,ENSAPLG00000004200,ENSAPLG00000007281,ENSAPLG00000002317,ENSAPLG00000004563,ENSAPLG00000012625,ENSAPLG00000002589,ENSAPLG00000014219,ENSAPLG00000006833
GO:1903039	positive regulation of leukocyte cell-cell adhesion	biological_process	9.42e-05	0.0052316	21	1438	79	12845	ENSAPLG00000012391,ENSAPLG00000012876,ENSAPLG00000015926,ENSAPLG00000008693,ENSAPLG00000012724,ENSAPLG00000011754,ENSAPLG00000000830,ENSAPLG00000007226,ENSAPLG00000005413,ENSAPLG00000009092,ENSAPLG00000009200,ENSAPLG00000006075,ENSAPLG00000003700,ENSAPLG00000015945,ENSAPLG00000004175,ENSAPLG00000010676,ENSAPLG00000006833,ENSAPLG00000008789,ENSAPLG00000006429,ENSAPLG00000007308,ENSAPLG00000011263
GO:0042093	T-helper cell differentiation	biological_process	9.5e-05	0.0052609	10	1438	23	12845	ENSAPLG00000006833,ENSAPLG00000014646,ENSAPLG00000005019,ENSAPLG00000011595,ENSAPLG00000010052,ENSAPLG00000009092,ENSAPLG00000007281,ENSAPLG00000001663,ENSAPLG00000007492,ENSAPLG00000004175
GO:0008015	blood circulation	biological_process	9.56e-05	0.0052776	42	1438	209	12845	ENSAPLG00000002397,ENSAPLG00000005677,ENSAPLG00000009291,ENSAPLG00000008277,ENSAPLG00000007378,ENSAPLG00000011169,ENSAPLG00000002357,ENSAPLG00000012710,ENSAPLG00000009031,ENSAPLG00000012021,ENSAPLG00000004609,ENSAPLG00000009568,ENSAPLG00000016219,ENSAPLG00000011836,ENSAPLG00000001468,ENSAPLG00000003864,ENSAPLG00000007432,ENSAPLG00000001944,ENSAPLG00000005963,ENSAPLG00000012799,ENSAPLG00000010553,…
GO:0070372	regulation of ERK1 and ERK2 cascade	biological_process	9.72e-05	0.0053473	30	1438	132	12845	ENSAPLG00000012304,ENSAPLG00000001663,ENSAPLG00000010108,ENSAPLG00000002159,ENSAPLG00000004286,ENSAPLG00000010087,ENSAPLG00000013976,ENSAPLG00000001605,ENSAPLG00000001153,ENSAPLG00000004866,ENSAPLG00000006833,ENSAPLG00000008789,ENSAPLG00000016333,ENSAPLG00000009248,ENSAPLG00000013276,ENSAPLG00000006429,ENSAPLG00000003232,ENSAPLG00000009501,ENSAPLG00000006127,ENSAPLG00000015926,ENSAPLG00000007378,…
GO:0002703	regulation of leukocyte mediated immunity	biological_process	0.00010022	0.0054959	19	1438	67	12845	ENSAPLG00000005644,ENSAPLG00000006016,ENSAPLG00000013558,ENSAPLG00000009092,ENSAPLG00000005019,ENSAPLG00000010851,ENSAPLG00000008277,ENSAPLG00000014857,ENSAPLG00000006127,ENSAPLG00000006429,ENSAPLG00000008789,ENSAPLG00000011907,ENSAPLG00000004866,ENSAPLG00000010895,ENSAPLG00000005272,ENSAPLG00000007308,ENSAPLG00000002317,ENSAPLG00000015945,ENSAPLG00000002378
GO:0001608	G-protein coupled nucleotide receptor activity	molecular_function	0.00010601	0.0057582	6	1438	9	12845	ENSAPLG00000001613,ENSAPLG00000011424,ENSAPLG00000011398,ENSAPLG00000015193,ENSAPLG00000001614,ENSAPLG00000001605
GO:0035589	G-protein coupled purinergic nucleotide receptor signaling pathway	biological_process	0.00010601	0.0057582	6	1438	9	12845	ENSAPLG00000011398,ENSAPLG00000011424,ENSAPLG00000001613,ENSAPLG00000001614,ENSAPLG00000001605,ENSAPLG00000015193
GO:0045028	G-protein coupled purinergic nucleotide receptor activity	molecular_function	0.00010601	0.0057582	6	1438	9	12845	ENSAPLG00000015193,ENSAPLG00000001605,ENSAPLG00000001614,ENSAPLG00000011424,ENSAPLG00000001613,ENSAPLG00000011398
GO:0044765	single-organism transport	biological_process	0.00010655	0.0057694	286	1438	2102	12845	ENSAPLG00000011388,ENSAPLG00000013809,ENSAPLG00000014928,ENSAPLG00000012356,ENSAPLG00000002306,ENSAPLG00000004373,ENSAPLG00000015017,ENSAPLG00000011013,ENSAPLG00000009935,ENSAPLG00000015253,ENSAPLG00000002159,ENSAPLG00000013976,ENSAPLG00000010924,ENSAPLG00000008371,ENSAPLG00000004866,ENSAPLG00000008789,ENSAPLG00000013839,ENSAPLG00000006858,ENSAPLG00000009536,ENSAPLG00000007770,ENSAPLG00000003925,…
GO:0004908	interleukin-1 receptor activity	molecular_function	0.00010741	0.0057972	5	1438	6	12845	ENSAPLG00000005019,ENSAPLG00000004200,ENSAPLG00000004717,ENSAPLG00000004478,ENSAPLG00000004919
GO:0042981	regulation of apoptotic process	biological_process	0.00010809	0.0058157	105	1438	663	12845	ENSAPLG00000009900,ENSAPLG00000005387,ENSAPLG00000009200,ENSAPLG00000012071,ENSAPLG00000001174,ENSAPLG00000008691,ENSAPLG00000006274,ENSAPLG00000001660,ENSAPLG00000010676,ENSAPLG00000010249,ENSAPLG00000011547,ENSAPLG00000009403,ENSAPLG00000013041,ENSAPLG00000002776,ENSAPLG00000009930,ENSAPLG00000015016,ENSAPLG00000011754,ENSAPLG00000005535,ENSAPLG00000005323,ENSAPLG00000007226,ENSAPLG00000015357,…
GO:0070371	ERK1 and ERK2 cascade	biological_process	0.00010961	0.0058792	31	1438	139	12845	ENSAPLG00000012304,ENSAPLG00000010676,ENSAPLG00000001663,ENSAPLG00000004286,ENSAPLG00000013976,ENSAPLG00000001153,ENSAPLG00000010087,ENSAPLG00000001605,ENSAPLG00000010108,ENSAPLG00000002159,ENSAPLG00000008789,ENSAPLG00000009248,ENSAPLG00000006833,ENSAPLG00000016333,ENSAPLG00000006429,ENSAPLG00000013276,ENSAPLG00000004866,ENSAPLG00000006127,ENSAPLG00000003232,ENSAPLG00000009501,ENSAPLG00000004563,…
GO:0050921	positive regulation of chemotaxis	biological_process	0.00012005	0.0064191	16	1438	53	12845	ENSAPLG00000015926,ENSAPLG00000005470,ENSAPLG00000003232,ENSAPLG00000013929,ENSAPLG00000011013,ENSAPLG00000002776,ENSAPLG00000005535,ENSAPLG00000005323,ENSAPLG00000001936,ENSAPLG00000005214,ENSAPLG00000002525,ENSAPLG00000003194,ENSAPLG00000013271,ENSAPLG00000013976,ENSAPLG00000011989,ENSAPLG00000010108
GO:0045637	regulation of myeloid cell differentiation	biological_process	0.00013037	0.0069492	24	1438	98	12845	ENSAPLG00000007492,ENSAPLG00000002378,ENSAPLG00000003526,ENSAPLG00000007324,ENSAPLG00000007972,ENSAPLG00000006166,ENSAPLG00000001578,ENSAPLG00000004686,ENSAPLG00000004772,ENSAPLG00000009127,ENSAPLG00000009080,ENSAPLG00000002672,ENSAPLG00000006127,ENSAPLG00000011570,ENSAPLG00000009501,ENSAPLG00000002423,ENSAPLG00000004289,ENSAPLG00000012876,ENSAPLG00000012106,ENSAPLG00000015926,ENSAPLG00000005413,…
GO:0070665	positive regulation of leukocyte proliferation	biological_process	0.00013147	0.0069865	16	1438	54	12845	ENSAPLG00000006833,ENSAPLG00000008789,ENSAPLG00000009200,ENSAPLG00000003700,ENSAPLG00000001663,ENSAPLG00000010676,ENSAPLG00000011754,ENSAPLG00000013558,ENSAPLG00000007226,ENSAPLG00000009092,ENSAPLG00000005225,ENSAPLG00000015926,ENSAPLG00000009080,ENSAPLG00000008693,ENSAPLG00000006127,ENSAPLG00000003232
GO:0045834	positive regulation of lipid metabolic process	biological_process	0.00013786	0.0073029	18	1438	63	12845	ENSAPLG00000016333,ENSAPLG00000015079,ENSAPLG00000013976,ENSAPLG00000011263,ENSAPLG00000008691,ENSAPLG00000006689,ENSAPLG00000005321,ENSAPLG00000015179,ENSAPLG00000002589,ENSAPLG00000011863,ENSAPLG00000007145,ENSAPLG00000004289,ENSAPLG00000015860,ENSAPLG00000005225,ENSAPLG00000003959,ENSAPLG00000012876,ENSAPLG00000003652,ENSAPLG00000006127
GO:0071495	cellular response to endogenous stimulus	biological_process	0.00014017	0.0074027	90	1438	552	12845	ENSAPLG00000003959,ENSAPLG00000011541,ENSAPLG00000013878,ENSAPLG00000007226,ENSAPLG00000013821,ENSAPLG00000009135,ENSAPLG00000014901,ENSAPLG00000000830,ENSAPLG00000001614,ENSAPLG00000001660,ENSAPLG00000010676,ENSAPLG00000001882,ENSAPLG00000002525,ENSAPLG00000007858,ENSAPLG00000012071,ENSAPLG00000014123,ENSAPLG00000009302,ENSAPLG00000010629,ENSAPLG00000010108,ENSAPLG00000006166,ENSAPLG00000001753,…
GO:1901700	response to oxygen-containing compound	biological_process	0.00014074	0.0074102	91	1438	556	12845	ENSAPLG00000007145,ENSAPLG00000012971,ENSAPLG00000010168,ENSAPLG00000011570,ENSAPLG00000009444,ENSAPLG00000009031,ENSAPLG00000008302,ENSAPLG00000014332,ENSAPLG00000000757,ENSAPLG00000001784,ENSAPLG00000002406,ENSAPLG00000004609,ENSAPLG00000005580,ENSAPLG00000015748,ENSAPLG00000012625,ENSAPLG00000009742,ENSAPLG00000004845,ENSAPLG00000012486,ENSAPLG00000005084,ENSAPLG00000006833,ENSAPLG00000015214,…
GO:0033003	regulation of mast cell activation	biological_process	0.00014314	0.0075135	8	1438	16	12845	ENSAPLG00000011263,ENSAPLG00000009807,ENSAPLG00000005644,ENSAPLG00000009000,ENSAPLG00000011907,ENSAPLG00000006127,ENSAPLG00000010851,ENSAPLG00000008277
GO:0043303	mast cell degranulation	biological_process	0.00014387	0.0075284	8	1438	16	12845	ENSAPLG00000006127,ENSAPLG00000010851,ENSAPLG00000008277,ENSAPLG00000011263,ENSAPLG00000005644,ENSAPLG00000006429,ENSAPLG00000009000,ENSAPLG00000011907
GO:0072577	endothelial cell apoptotic process	biological_process	0.00014574	0.0076035	12	1438	33	12845	ENSAPLG00000015387,ENSAPLG00000013558,ENSAPLG00000005535,ENSAPLG00000004686,ENSAPLG00000009930,ENSAPLG00000011547,ENSAPLG00000011184,ENSAPLG00000007378,ENSAPLG00000015253,ENSAPLG00000002302,ENSAPLG00000005556,ENSAPLG00000014103
GO:0002367	cytokine production involved in immune response	biological_process	0.00014817	0.0077068	14	1438	43	12845	ENSAPLG00000002378,ENSAPLG00000015926,ENSAPLG00000007378,ENSAPLG00000004563,ENSAPLG00000004891,ENSAPLG00000005019,ENSAPLG00000015387,ENSAPLG00000009092,ENSAPLG00000005272,ENSAPLG00000011263,ENSAPLG00000002589,ENSAPLG00000002406,ENSAPLG00000006016,ENSAPLG00000015017
GO:2000352	negative regulation of endothelial cell apoptotic process	biological_process	0.00015149	0.0078556	9	1438	20	12845	ENSAPLG00000005535,ENSAPLG00000004686,ENSAPLG00000015387,ENSAPLG00000015253,ENSAPLG00000005556,ENSAPLG00000002302,ENSAPLG00000014103,ENSAPLG00000007378,ENSAPLG00000011184
GO:0051607	defense response to virus	biological_process	0.0001533	0.0079253	20	1438	75	12845	ENSAPLG00000013187,ENSAPLG00000009092,ENSAPLG00000013558,ENSAPLG00000014631,ENSAPLG00000006016,ENSAPLG00000011754,ENSAPLG00000008658,ENSAPLG00000015017,ENSAPLG00000015414,ENSAPLG00000012876,ENSAPLG00000007281,ENSAPLG00000011933,ENSAPLG00000012752,ENSAPLG00000007120,ENSAPLG00000007587,ENSAPLG00000015976,ENSAPLG00000008789,ENSAPLG00000002196,ENSAPLG00000014412,ENSAPLG00000016445
GO:0002573	myeloid leukocyte differentiation	biological_process	0.00015701	0.0080926	25	1438	104	12845	ENSAPLG00000001663,ENSAPLG00000007492,ENSAPLG00000004686,ENSAPLG00000001578,ENSAPLG00000013276,ENSAPLG00000006166,ENSAPLG00000014646,ENSAPLG00000012876,ENSAPLG00000012106,ENSAPLG00000015926,ENSAPLG00000004289,ENSAPLG00000011570,ENSAPLG00000002423,ENSAPLG00000009127,ENSAPLG00000009080,ENSAPLG00000004772,ENSAPLG00000002672,ENSAPLG00000006127,ENSAPLG00000014901,ENSAPLG00000009031,ENSAPLG00000011904,…
GO:0002822	regulation of adaptive immune response based on somatic recombination of immune receptors built from immunoglobulin superfamily domains	biological_process	0.00015935	0.0081886	16	1438	53	12845	ENSAPLG00000008693,ENSAPLG00000002302,ENSAPLG00000007281,ENSAPLG00000013558,ENSAPLG00000005019,ENSAPLG00000009092,ENSAPLG00000008658,ENSAPLG00000004919,ENSAPLG00000006016,ENSAPLG00000002378,ENSAPLG00000004175,ENSAPLG00000002317,ENSAPLG00000007308,ENSAPLG00000008789,ENSAPLG00000006833,ENSAPLG00000004866
GO:0050709	negative regulation of protein secretion	biological_process	0.00016133	0.0082661	16	1438	54	12845	ENSAPLG00000009444,ENSAPLG00000006016,ENSAPLG00000009930,ENSAPLG00000002589,ENSAPLG00000007671,ENSAPLG00000007378,ENSAPLG00000007281,ENSAPLG00000006728,ENSAPLG00000003792,ENSAPLG00000015387,ENSAPLG00000015748,ENSAPLG00000011878,ENSAPLG00000015602,ENSAPLG00000013083,ENSAPLG00000010676,ENSAPLG00000004200
GO:0098552	side of membrane	cellular_component	0.00016605	0.0084822	35	1438	166	12845	ENSAPLG00000006858,ENSAPLG00000004032,ENSAPLG00000010639,ENSAPLG00000002378,ENSAPLG00000005553,ENSAPLG00000008837,ENSAPLG00000002525,ENSAPLG00000010484,ENSAPLG00000014219,ENSAPLG00000009807,ENSAPLG00000007308,ENSAPLG00000008789,ENSAPLG00000009501,ENSAPLG00000015926,ENSAPLG00000013558,ENSAPLG00000004919,ENSAPLG00000014490,ENSAPLG00000013272,ENSAPLG00000002313,ENSAPLG00000012625,ENSAPLG00000002317,…
GO:0080134	regulation of response to stress	biological_process	0.000167	0.0084867	102	1438	641	12845	ENSAPLG00000008277,ENSAPLG00000006728,ENSAPLG00000005685,ENSAPLG00000009031,ENSAPLG00000002442,ENSAPLG00000014332,ENSAPLG00000002406,ENSAPLG00000004609,ENSAPLG00000015748,ENSAPLG00000015945,ENSAPLG00000012625,ENSAPLG00000009929,ENSAPLG00000005084,ENSAPLG00000013271,ENSAPLG00000009593,ENSAPLG00000007120,ENSAPLG00000003920,ENSAPLG00000009248,ENSAPLG00000006833,ENSAPLG00000012752,ENSAPLG00000011989,…
GO:0001667	ameboidal-type cell migration	biological_process	0.00016712	0.0084867	42	1438	212	12845	ENSAPLG00000010249,ENSAPLG00000007517,ENSAPLG00000009536,ENSAPLG00000014156,ENSAPLG00000002525,ENSAPLG00000010108,ENSAPLG00000001367,ENSAPLG00000013976,ENSAPLG00000004286,ENSAPLG00000010629,ENSAPLG00000013984,ENSAPLG00000013276,ENSAPLG00000009501,ENSAPLG00000005712,ENSAPLG00000007281,ENSAPLG00000012876,ENSAPLG00000015860,ENSAPLG00000002589,ENSAPLG00000002112,ENSAPLG00000007226,ENSAPLG00000010052,…
GO:0030316	osteoclast differentiation	biological_process	0.00016842	0.0085274	16	1438	53	12845	ENSAPLG00000001663,ENSAPLG00000013276,ENSAPLG00000001578,ENSAPLG00000006166,ENSAPLG00000012876,ENSAPLG00000012106,ENSAPLG00000004289,ENSAPLG00000011570,ENSAPLG00000002672,ENSAPLG00000004772,ENSAPLG00000009080,ENSAPLG00000014901,ENSAPLG00000010377,ENSAPLG00000011904,ENSAPLG00000009092,ENSAPLG00000005413
GO:0046427	positive regulation of JAK-STAT cascade	biological_process	0.00016952	0.0085461	10	1438	25	12845	ENSAPLG00000009092,ENSAPLG00000013558,ENSAPLG00000011754,ENSAPLG00000000830,ENSAPLG00000016333,ENSAPLG00000009501,ENSAPLG00000010676,ENSAPLG00000006127,ENSAPLG00000012876,ENSAPLG00000015860
GO:0050864	regulation of B cell activation	biological_process	0.00016979	0.0085461	17	1438	59	12845	ENSAPLG00000008693,ENSAPLG00000011155,ENSAPLG00000006127,ENSAPLG00000015926,ENSAPLG00000005790,ENSAPLG00000002302,ENSAPLG00000005225,ENSAPLG00000013558,ENSAPLG00000015016,ENSAPLG00000011754,ENSAPLG00000001663,ENSAPLG00000005556,ENSAPLG00000009200,ENSAPLG00000003700,ENSAPLG00000015387,ENSAPLG00000004866,ENSAPLG00000008789
GO:1901701	cellular response to oxygen-containing compound	biological_process	0.00017175	0.0086197	69	1438	398	12845	ENSAPLG00000004563,ENSAPLG00000003497,ENSAPLG00000013028,ENSAPLG00000013168,ENSAPLG00000011169,ENSAPLG00000011172,ENSAPLG00000014144,ENSAPLG00000011241,ENSAPLG00000010348,ENSAPLG00000009092,ENSAPLG00000009768,ENSAPLG00000011398,ENSAPLG00000011263,ENSAPLG00000007971,ENSAPLG00000005087,ENSAPLG00000004581,ENSAPLG00000007281,ENSAPLG00000011541,ENSAPLG00000009501,ENSAPLG00000010001,ENSAPLG00000000830,…
GO:0072001	renal system development	biological_process	0.00017285	0.0086494	34	1438	159	12845	ENSAPLG00000010249,ENSAPLG00000015602,ENSAPLG00000002775,ENSAPLG00000011274,ENSAPLG00000010924,ENSAPLG00000013976,ENSAPLG00000003652,ENSAPLG00000011792,ENSAPLG00000015860,ENSAPLG00000003959,ENSAPLG00000009924,ENSAPLG00000010851,ENSAPLG00000002363,ENSAPLG00000013643,ENSAPLG00000014901,ENSAPLG00000009296,ENSAPLG00000007226,ENSAPLG00000012455,ENSAPLG00000014928,ENSAPLG00000013314,ENSAPLG00000013114,…
GO:0043583	ear development	biological_process	0.0001754	0.0087516	28	1438	123	12845	ENSAPLG00000010924,ENSAPLG00000008813,ENSAPLG00000007971,ENSAPLG00000011263,ENSAPLG00000004125,ENSAPLG00000002527,ENSAPLG00000004686,ENSAPLG00000001660,ENSAPLG00000005214,ENSAPLG00000005182,ENSAPLG00000002995,ENSAPLG00000006274,ENSAPLG00000006709,ENSAPLG00000009634,ENSAPLG00000007226,ENSAPLG00000001132,ENSAPLG00000005505,ENSAPLG00000013041,ENSAPLG00000003312,ENSAPLG00000009296,ENSAPLG00000012710,…
GO:0015291	secondary active transmembrane transporter activity	molecular_function	0.00018439	0.009135	25	1438	103	12845	ENSAPLG00000005321,ENSAPLG00000005438,ENSAPLG00000000606,ENSAPLG00000011993,ENSAPLG00000016055,ENSAPLG00000003520,ENSAPLG00000015200,ENSAPLG00000007647,ENSAPLG00000012289,ENSAPLG00000008254,ENSAPLG00000005282,ENSAPLG00000003879,ENSAPLG00000004523,ENSAPLG00000009353,ENSAPLG00000010715,ENSAPLG00000015338,ENSAPLG00000013621,ENSAPLG00000010273,ENSAPLG00000012571,ENSAPLG00000006803,ENSAPLG00000008781,…
GO:0042611	MHC protein complex	cellular_component	0.00018445	0.009135	5	1438	7	12845	ENSAPLG00000015926,ENSAPLG00000005101,ENSAPLG00000005009,ENSAPLG00000004981,ENSAPLG00000002378
GO:0006959	humoral immune response	biological_process	0.00018468	0.009135	13	1438	39	12845	ENSAPLG00000007276,ENSAPLG00000006180,ENSAPLG00000008789,ENSAPLG00000009032,ENSAPLG00000015017,ENSAPLG00000005501,ENSAPLG00000009930,ENSAPLG00000004866,ENSAPLG00000015159,ENSAPLG00000005580,ENSAPLG00000014840,ENSAPLG00000001663,ENSAPLG00000002995
GO:0034110	regulation of homotypic cell-cell adhesion	biological_process	0.0001859	0.0091483	30	1438	136	12845	ENSAPLG00000004866,ENSAPLG00000008789,ENSAPLG00000006833,ENSAPLG00000006429,ENSAPLG00000007308,ENSAPLG00000011263,ENSAPLG00000015945,ENSAPLG00000006075,ENSAPLG00000009200,ENSAPLG00000003700,ENSAPLG00000013309,ENSAPLG00000010676,ENSAPLG00000015602,ENSAPLG00000004175,ENSAPLG00000012724,ENSAPLG00000011754,ENSAPLG00000000830,ENSAPLG00000008153,ENSAPLG00000005413,ENSAPLG00000007226,ENSAPLG00000009092,…
GO:0003013	circulatory system process	biological_process	0.00018602	0.0091483	42	1438	215	12845	ENSAPLG00000001468,ENSAPLG00000003864,ENSAPLG00000007432,ENSAPLG00000016219,ENSAPLG00000011836,ENSAPLG00000011989,ENSAPLG00000011710,ENSAPLG00000008432,ENSAPLG00000005963,ENSAPLG00000001944,ENSAPLG00000012799,ENSAPLG00000010553,ENSAPLG00000011169,ENSAPLG00000002357,ENSAPLG00000002397,ENSAPLG00000007378,ENSAPLG00000008277,ENSAPLG00000005677,ENSAPLG00000009291,ENSAPLG00000004609,ENSAPLG00000012021,…
GO:0035586	purinergic receptor activity	molecular_function	0.00019166	0.0093989	9	1438	21	12845	ENSAPLG00000002317,ENSAPLG00000008277,ENSAPLG00000001613,ENSAPLG00000011398,ENSAPLG00000001614,ENSAPLG00000002300,ENSAPLG00000011424,ENSAPLG00000001605,ENSAPLG00000015193
GO:0031343	positive regulation of cell killing	biological_process	0.00019387	0.0094804	9	1438	21	12845	ENSAPLG00000006429,ENSAPLG00000008789,ENSAPLG00000009092,ENSAPLG00000005272,ENSAPLG00000010895,ENSAPLG00000012876,ENSAPLG00000002317,ENSAPLG00000016213,ENSAPLG00000002378
GO:0043067	regulation of programmed cell death	biological_process	0.00019562	0.0095389	105	1438	673	12845	ENSAPLG00000007971,ENSAPLG00000011263,ENSAPLG00000011933,ENSAPLG00000005087,ENSAPLG00000012304,ENSAPLG00000012454,ENSAPLG00000011355,ENSAPLG00000003162,ENSAPLG00000014103,ENSAPLG00000002317,ENSAPLG00000009092,ENSAPLG00000003216,ENSAPLG00000006037,ENSAPLG00000009860,ENSAPLG00000003299,ENSAPLG00000003232,ENSAPLG00000013168,ENSAPLG00000012717,ENSAPLG00000014601,ENSAPLG00000007378,ENSAPLG00000006417,…
GO:0001906	cell killing	biological_process	0.0002001	0.0097296	14	1438	45	12845	ENSAPLG00000002317,ENSAPLG00000012876,ENSAPLG00000015945,ENSAPLG00000002378,ENSAPLG00000016213,ENSAPLG00000013270,ENSAPLG00000010189,ENSAPLG00000006429,ENSAPLG00000008789,ENSAPLG00000004866,ENSAPLG00000010895,ENSAPLG00000009092,ENSAPLG00000005272,ENSAPLG00000007308
GO:0001501	skeletal system development	biological_process	0.00020261	0.0098239	52	1438	284	12845	ENSAPLG00000002527,ENSAPLG00000004866,ENSAPLG00000008789,ENSAPLG00000004125,ENSAPLG00000013276,ENSAPLG00000010108,ENSAPLG00000013515,ENSAPLG00000004095,ENSAPLG00000013649,ENSAPLG00000007858,ENSAPLG00000014156,ENSAPLG00000007468,ENSAPLG00000010676,ENSAPLG00000001660,ENSAPLG00000003677,ENSAPLG00000007226,ENSAPLG00000005413,ENSAPLG00000014928,ENSAPLG00000012106,ENSAPLG00000003652,ENSAPLG00000004118,…
GO:0014066	regulation of phosphatidylinositol 3-kinase signaling	biological_process	0.00021121	0.01021	15	1438	49	12845	ENSAPLG00000007378,ENSAPLG00000008646,ENSAPLG00000015860,ENSAPLG00000010676,ENSAPLG00000005084,ENSAPLG00000009127,ENSAPLG00000006689,ENSAPLG00000005535,ENSAPLG00000004866,ENSAPLG00000013984,ENSAPLG00000016343,ENSAPLG00000006429,ENSAPLG00000013976,ENSAPLG00000011139,ENSAPLG00000003468
GO:0002683	negative regulation of immune system process	biological_process	0.00021176	0.01021	38	1438	189	12845	ENSAPLG00000005361,ENSAPLG00000004686,ENSAPLG00000001578,ENSAPLG00000011570,ENSAPLG00000007378,ENSAPLG00000006728,ENSAPLG00000009092,ENSAPLG00000014332,ENSAPLG00000009031,ENSAPLG00000009000,ENSAPLG00000015602,ENSAPLG00000015094,ENSAPLG00000009807,ENSAPLG00000015387,ENSAPLG00000007308,ENSAPLG00000006166,ENSAPLG00000014646,ENSAPLG00000007324,ENSAPLG00000011907,ENSAPLG00000004866,ENSAPLG00000002300,…
GO:0051251	positive regulation of lymphocyte activation	biological_process	0.0002167	0.010419	25	1438	107	12845	ENSAPLG00000010676,ENSAPLG00000004175,ENSAPLG00000015945,ENSAPLG00000001663,ENSAPLG00000005556,ENSAPLG00000009200,ENSAPLG00000003700,ENSAPLG00000007308,ENSAPLG00000009552,ENSAPLG00000008789,ENSAPLG00000006833,ENSAPLG00000006429,ENSAPLG00000003232,ENSAPLG00000008693,ENSAPLG00000012876,ENSAPLG00000015926,ENSAPLG00000012391,ENSAPLG00000005225,ENSAPLG00000007226,ENSAPLG00000005413,ENSAPLG00000009092,…
GO:0014065	phosphatidylinositol 3-kinase signaling	biological_process	0.00022006	0.01055	18	1438	65	12845	ENSAPLG00000005535,ENSAPLG00000012710,ENSAPLG00000015179,ENSAPLG00000003468,ENSAPLG00000015860,ENSAPLG00000007378,ENSAPLG00000008646,ENSAPLG00000009127,ENSAPLG00000004772,ENSAPLG00000006429,ENSAPLG00000004866,ENSAPLG00000013984,ENSAPLG00000016343,ENSAPLG00000013976,ENSAPLG00000011139,ENSAPLG00000005084,ENSAPLG00000006689,ENSAPLG00000010676
GO:0022409	positive regulation of cell-cell adhesion	biological_process	0.00022268	0.010647	23	1438	95	12845	ENSAPLG00000012391,ENSAPLG00000013888,ENSAPLG00000012876,ENSAPLG00000015926,ENSAPLG00000008693,ENSAPLG00000012724,ENSAPLG00000011754,ENSAPLG00000000830,ENSAPLG00000007226,ENSAPLG00000005413,ENSAPLG00000009092,ENSAPLG00000006075,ENSAPLG00000009200,ENSAPLG00000003700,ENSAPLG00000015945,ENSAPLG00000004175,ENSAPLG00000010676,ENSAPLG00000008789,ENSAPLG00000006833,ENSAPLG00000006429,ENSAPLG00000006166,…
GO:0005201	extracellular matrix structural constituent	molecular_function	0.00023005	0.010968	12	1438	33	12845	ENSAPLG00000010947,ENSAPLG00000010087,ENSAPLG00000007858,ENSAPLG00000002637,ENSAPLG00000003290,ENSAPLG00000013764,ENSAPLG00000011169,ENSAPLG00000001050,ENSAPLG00000007523,ENSAPLG00000012650,ENSAPLG00000001593,ENSAPLG00000013567
GO:0010562	positive regulation of phosphorus metabolic process	biological_process	0.00023414	0.011102	80	1438	487	12845	ENSAPLG00000012710,ENSAPLG00000013771,ENSAPLG00000009092,ENSAPLG00000007378,ENSAPLG00000004563,ENSAPLG00000016031,ENSAPLG00000003232,ENSAPLG00000001153,ENSAPLG00000012051,ENSAPLG00000001663,ENSAPLG00000013070,ENSAPLG00000009140,ENSAPLG00000002317,ENSAPLG00000003162,ENSAPLG00000016219,ENSAPLG00000007432,ENSAPLG00000000830,ENSAPLG00000011754,ENSAPLG00000005535,ENSAPLG00000009930,ENSAPLG00000004877,…
GO:0045937	positive regulation of phosphate metabolic process	biological_process	0.00023414	0.011102	80	1438	487	12845	ENSAPLG00000016343,ENSAPLG00000007587,ENSAPLG00000003792,ENSAPLG00000008789,ENSAPLG00000001605,ENSAPLG00000004286,ENSAPLG00000013976,ENSAPLG00000014156,ENSAPLG00000009093,ENSAPLG00000006844,ENSAPLG00000015179,ENSAPLG00000002306,ENSAPLG00000011388,ENSAPLG00000005413,ENSAPLG00000002802,ENSAPLG00000003468,ENSAPLG00000013558,ENSAPLG00000006021,ENSAPLG00000003652,ENSAPLG00000011852,ENSAPLG00000012876,…
GO:0002700	regulation of production of molecular mediator of immune response	biological_process	0.00024247	0.011465	16	1438	55	12845	ENSAPLG00000004563,ENSAPLG00000007378,ENSAPLG00000015926,ENSAPLG00000015017,ENSAPLG00000011754,ENSAPLG00000006016,ENSAPLG00000002406,ENSAPLG00000013558,ENSAPLG00000002589,ENSAPLG00000004891,ENSAPLG00000005019,ENSAPLG00000002378,ENSAPLG00000008789,ENSAPLG00000011907,ENSAPLG00000011263,ENSAPLG00000015387
GO:0009615	response to virus	biological_process	0.00024995	0.011786	25	1438	107	12845	ENSAPLG00000013558,ENSAPLG00000013187,ENSAPLG00000009092,ENSAPLG00000015017,ENSAPLG00000009838,ENSAPLG00000014631,ENSAPLG00000009860,ENSAPLG00000006016,ENSAPLG00000011754,ENSAPLG00000008658,ENSAPLG00000015414,ENSAPLG00000007281,ENSAPLG00000002894,ENSAPLG00000012876,ENSAPLG00000011933,ENSAPLG00000012752,ENSAPLG00000015976,ENSAPLG00000002196,ENSAPLG00000008789,ENSAPLG00000014412,ENSAPLG00000007120,…
GO:0048646	anatomical structure formation involved in morphogenesis	biological_process	0.00025388	0.011939	97	1438	608	12845	ENSAPLG00000006927,ENSAPLG00000005859,ENSAPLG00000009930,ENSAPLG00000005535,ENSAPLG00000011547,ENSAPLG00000010052,ENSAPLG00000006897,ENSAPLG00000007226,ENSAPLG00000012455,ENSAPLG00000005830,ENSAPLG00000007281,ENSAPLG00000011996,ENSAPLG00000012391,ENSAPLG00000003959,ENSAPLG00000011037,ENSAPLG00000005756,ENSAPLG00000009501,ENSAPLG00000013554,ENSAPLG00000008693,ENSAPLG00000002672,ENSAPLG00000014857,…
GO:1902578	single-organism localization	biological_process	0.00025646	0.012027	300	1438	2242	12845	ENSAPLG00000006728,ENSAPLG00000006682,ENSAPLG00000009438,ENSAPLG00000007675,ENSAPLG00000012971,ENSAPLG00000009458,ENSAPLG00000015066,ENSAPLG00000006772,ENSAPLG00000015755,ENSAPLG00000015214,ENSAPLG00000001578,ENSAPLG00000002991,ENSAPLG00000011318,ENSAPLG00000014253,ENSAPLG00000010851,ENSAPLG00000012015,ENSAPLG00000007554,ENSAPLG00000013228,ENSAPLG00000004772,ENSAPLG00000012637,ENSAPLG00000004598,…
GO:0050930	induction of positive chemotaxis	biological_process	0.00025749	0.012042	5	1438	7	12845	ENSAPLG00000011013,ENSAPLG00000003194,ENSAPLG00000005470,ENSAPLG00000003232,ENSAPLG00000013929
GO:0043535	regulation of blood vessel endothelial cell migration	biological_process	0.00026067	0.012158	16	1438	55	12845	ENSAPLG00000009930,ENSAPLG00000005535,ENSAPLG00000009031,ENSAPLG00000013558,ENSAPLG00000008265,ENSAPLG00000002112,ENSAPLG00000007378,ENSAPLG00000013276,ENSAPLG00000004686,ENSAPLG00000013976,ENSAPLG00000005668,ENSAPLG00000010108,ENSAPLG00000003526,ENSAPLG00000009768,ENSAPLG00000007517,ENSAPLG00000014194
GO:0015370	solute:sodium symporter activity	molecular_function	0.00027041	0.012578	11	1438	30	12845	ENSAPLG00000015022,ENSAPLG00000007647,ENSAPLG00000008721,ENSAPLG00000005282,ENSAPLG00000010715,ENSAPLG00000003879,ENSAPLG00000015200,ENSAPLG00000016055,ENSAPLG00000006803,ENSAPLG00000010273,ENSAPLG00000012571
GO:0043235	receptor complex	cellular_component	0.00028139	0.013031	34	1438	162	12845	ENSAPLG00000004563,ENSAPLG00000007776,ENSAPLG00000007540,ENSAPLG00000008658,ENSAPLG00000015890,ENSAPLG00000014247,ENSAPLG00000010855,ENSAPLG00000004609,ENSAPLG00000004891,ENSAPLG00000006873,ENSAPLG00000012625,ENSAPLG00000013272,ENSAPLG00000004845,ENSAPLG00000008200,ENSAPLG00000013271,ENSAPLG00000005087,ENSAPLG00000011933,ENSAPLG00000015253,ENSAPLG00000006130,ENSAPLG00000015926,ENSAPLG00000014857,…
GO:0006836	neurotransmitter transport	biological_process	0.00028168	0.013031	20	1438	78	12845	ENSAPLG00000007647,ENSAPLG00000005963,ENSAPLG00000009539,ENSAPLG00000006747,ENSAPLG00000003929,ENSAPLG00000010249,ENSAPLG00000002317,ENSAPLG00000016055,ENSAPLG00000015200,ENSAPLG00000016222,ENSAPLG00000010923,ENSAPLG00000006928,ENSAPLG00000010715,ENSAPLG00000011504,ENSAPLG00000003879,ENSAPLG00000004148,ENSAPLG00000009456,ENSAPLG00000010273,ENSAPLG00000009972,ENSAPLG00000006803
GO:0001569	patterning of blood vessels	biological_process	0.00028702	0.013243	10	1438	26	12845	ENSAPLG00000012799,ENSAPLG00000012710,ENSAPLG00000005859,ENSAPLG00000007226,ENSAPLG00000003162,ENSAPLG00000012391,ENSAPLG00000007492,ENSAPLG00000013554,ENSAPLG00000014194,ENSAPLG00000002423
GO:0001664	G-protein coupled receptor binding	molecular_function	0.00028832	0.013267	22	1438	94	12845	ENSAPLG00000014559,ENSAPLG00000010267,ENSAPLG00000009484,ENSAPLG00000012318,ENSAPLG00000012692,ENSAPLG00000012773,ENSAPLG00000012697,ENSAPLG00000005214,ENSAPLG00000009391,ENSAPLG00000009798,ENSAPLG00000012383,ENSAPLG00000004760,ENSAPLG00000000766,ENSAPLG00000009793,ENSAPLG00000009838,ENSAPLG00000012298,ENSAPLG00000012710,ENSAPLG00000008182,ENSAPLG00000005400,ENSAPLG00000000588,ENSAPLG00000003959,…
GO:0001910	regulation of leukocyte mediated cytotoxicity	biological_process	0.00030004	0.01377	9	1438	22	12845	ENSAPLG00000006429,ENSAPLG00000008789,ENSAPLG00000010895,ENSAPLG00000009092,ENSAPLG00000005272,ENSAPLG00000007308,ENSAPLG00000002317,ENSAPLG00000015945,ENSAPLG00000002378
GO:0006811	ion transport	biological_process	0.00030088	0.013772	131	1438	877	12845	ENSAPLG00000008781,ENSAPLG00000012571,ENSAPLG00000004148,ENSAPLG00000006014,ENSAPLG00000016158,ENSAPLG00000003795,ENSAPLG00000002317,ENSAPLG00000011355,ENSAPLG00000005438,ENSAPLG00000006426,ENSAPLG00000004581,ENSAPLG00000011792,ENSAPLG00000015626,ENSAPLG00000009501,ENSAPLG00000013041,ENSAPLG00000015022,ENSAPLG00000006635,ENSAPLG00000016055,ENSAPLG00000011878,ENSAPLG00000010549,ENSAPLG00000001614,…
GO:0019955	cytokine binding	molecular_function	0.00031073	0.014184	15	1438	51	12845	ENSAPLG00000001754,ENSAPLG00000008658,ENSAPLG00000002306,ENSAPLG00000011547,ENSAPLG00000009092,ENSAPLG00000001211,ENSAPLG00000005019,ENSAPLG00000004103,ENSAPLG00000007972,ENSAPLG00000014247,ENSAPLG00000015926,ENSAPLG00000001174,ENSAPLG00000016243,ENSAPLG00000004200,ENSAPLG00000001105
GO:0061138	morphogenesis of a branching epithelium	biological_process	0.00031505	0.014344	27	1438	121	12845	ENSAPLG00000013643,ENSAPLG00000001105,ENSAPLG00000013554,ENSAPLG00000002363,ENSAPLG00000003232,ENSAPLG00000002423,ENSAPLG00000010851,ENSAPLG00000012391,ENSAPLG00000015860,ENSAPLG00000003959,ENSAPLG00000003468,ENSAPLG00000003216,ENSAPLG00000007226,ENSAPLG00000004328,ENSAPLG00000005505,ENSAPLG00000012710,ENSAPLG00000005859,ENSAPLG00000014901,ENSAPLG00000003673,ENSAPLG00000007492,ENSAPLG00000014194,…
GO:0001101	response to acid chemical	biological_process	0.00031735	0.014375	23	1438	95	12845	ENSAPLG00000011388,ENSAPLG00000007226,ENSAPLG00000002406,ENSAPLG00000014247,ENSAPLG00000000830,ENSAPLG00000009031,ENSAPLG00000011172,ENSAPLG00000013168,ENSAPLG00000003497,ENSAPLG00000009501,ENSAPLG00000011570,ENSAPLG00000011169,ENSAPLG00000006127,ENSAPLG00000007281,ENSAPLG00000012571,ENSAPLG00000004563,ENSAPLG00000014219,ENSAPLG00000007971,ENSAPLG00000001882,ENSAPLG00000012486,ENSAPLG00000014512,…
GO:0008543	fibroblast growth factor receptor signaling pathway	biological_process	0.00031741	0.014375	14	1438	47	12845	ENSAPLG00000009742,ENSAPLG00000003959,ENSAPLG00000003232,ENSAPLG00000001105,ENSAPLG00000011369,ENSAPLG00000009910,ENSAPLG00000003673,ENSAPLG00000010854,ENSAPLG00000016333,ENSAPLG00000009248,ENSAPLG00000010108,ENSAPLG00000002112,ENSAPLG00000004328,ENSAPLG00000004286
GO:1902533	positive regulation of intracellular signal transduction	biological_process	0.00032573	0.014713	74	1438	449	12845	ENSAPLG00000006429,ENSAPLG00000001635,ENSAPLG00000010108,ENSAPLG00000011139,ENSAPLG00000001174,ENSAPLG00000011878,ENSAPLG00000002525,ENSAPLG00000010676,ENSAPLG00000001660,ENSAPLG00000006689,ENSAPLG00000000830,ENSAPLG00000011754,ENSAPLG00000005535,ENSAPLG00000010189,ENSAPLG00000015357,ENSAPLG00000013187,ENSAPLG00000007281,ENSAPLG00000015926,ENSAPLG00000009501,ENSAPLG00000005712,ENSAPLG00000001153,…
GO:0002761	regulation of myeloid leukocyte differentiation	biological_process	0.00033099	0.014911	16	1438	57	12845	ENSAPLG00000009092,ENSAPLG00000005413,ENSAPLG00000006127,ENSAPLG00000002672,ENSAPLG00000004772,ENSAPLG00000009080,ENSAPLG00000009127,ENSAPLG00000011570,ENSAPLG00000004289,ENSAPLG00000015926,ENSAPLG00000012876,ENSAPLG00000012106,ENSAPLG00000006166,ENSAPLG00000001578,ENSAPLG00000004686,ENSAPLG00000007492
GO:0043020	NADPH oxidase complex	cellular_component	0.00033409	0.015011	5	1438	7	12845	ENSAPLG00000015000,ENSAPLG00000005084,ENSAPLG00000008961,ENSAPLG00000006709,ENSAPLG00000002281
GO:0045619	regulation of lymphocyte differentiation	biological_process	0.00033814	0.015153	20	1438	79	12845	ENSAPLG00000004175,ENSAPLG00000013309,ENSAPLG00000009200,ENSAPLG00000003700,ENSAPLG00000015945,ENSAPLG00000009552,ENSAPLG00000007308,ENSAPLG00000006833,ENSAPLG00000008789,ENSAPLG00000006429,ENSAPLG00000004866,ENSAPLG00000012391,ENSAPLG00000006417,ENSAPLG00000005790,ENSAPLG00000012876,ENSAPLG00000007281,ENSAPLG00000015926,ENSAPLG00000007226,ENSAPLG00000000830,ENSAPLG00000015016
GO:0030099	myeloid cell differentiation	biological_process	0.00034144	0.01526	37	1438	186	12845	ENSAPLG00000003677,ENSAPLG00000014901,ENSAPLG00000009296,ENSAPLG00000005413,ENSAPLG00000011595,ENSAPLG00000015926,ENSAPLG00000012106,ENSAPLG00000012876,ENSAPLG00000002672,ENSAPLG00000006127,ENSAPLG00000004772,ENSAPLG00000013643,ENSAPLG00000009080,ENSAPLG00000009501,ENSAPLG00000013276,ENSAPLG00000004866,ENSAPLG00000014646,ENSAPLG00000007324,ENSAPLG00000006166,ENSAPLG00000002378,ENSAPLG00000010377,…
GO:0008528	G-protein coupled peptide receptor activity	molecular_function	0.00034332	0.01526	24	1438	104	12845	ENSAPLG00000015359,ENSAPLG00000012799,ENSAPLG00000008661,ENSAPLG00000011424,ENSAPLG00000001425,ENSAPLG00000008090,ENSAPLG00000012551,ENSAPLG00000015748,ENSAPLG00000008713,ENSAPLG00000006248,ENSAPLG00000010377,ENSAPLG00000002306,ENSAPLG00000011241,ENSAPLG00000005661,ENSAPLG00000013731,ENSAPLG00000004609,ENSAPLG00000009550,ENSAPLG00000000766,ENSAPLG00000000757,ENSAPLG00000001784,ENSAPLG00000001936,…
GO:0046873	metal ion transmembrane transporter activity	molecular_function	0.00034388	0.01526	51	1438	279	12845	ENSAPLG00000003864,ENSAPLG00000009789,ENSAPLG00000000606,ENSAPLG00000006426,ENSAPLG00000005438,ENSAPLG00000011355,ENSAPLG00000007287,ENSAPLG00000016445,ENSAPLG00000007647,ENSAPLG00000008254,ENSAPLG00000005963,ENSAPLG00000009353,ENSAPLG00000011132,ENSAPLG00000004523,ENSAPLG00000009845,ENSAPLG00000013307,ENSAPLG00000009438,ENSAPLG00000008781,ENSAPLG00000008198,ENSAPLG00000011451,ENSAPLG00000012571,…
GO:0035588	G-protein coupled purinergic receptor signaling pathway	biological_process	0.00034407	0.01526	8	1438	18	12845	ENSAPLG00000011424,ENSAPLG00000002300,ENSAPLG00000015193,ENSAPLG00000001605,ENSAPLG00000011398,ENSAPLG00000001613,ENSAPLG00000008277,ENSAPLG00000001614
GO:0043900	regulation of multi-organism process	biological_process	0.00035067	0.015513	34	1438	166	12845	ENSAPLG00000015387,ENSAPLG00000000622,ENSAPLG00000016302,ENSAPLG00000015602,ENSAPLG00000010676,ENSAPLG00000004536,ENSAPLG00000009302,ENSAPLG00000013187,ENSAPLG00000006016,ENSAPLG00000008717,ENSAPLG00000016213,ENSAPLG00000015414,ENSAPLG00000002302,ENSAPLG00000003652,ENSAPLG00000015926,ENSAPLG00000002894,ENSAPLG00000007281,ENSAPLG00000016160,ENSAPLG00000012876,ENSAPLG00000004626,ENSAPLG00000011933,…
GO:0001822	kidney development	biological_process	0.00036479	0.016096	31	1438	146	12845	ENSAPLG00000002775,ENSAPLG00000007971,ENSAPLG00000013976,ENSAPLG00000010924,ENSAPLG00000013314,ENSAPLG00000010249,ENSAPLG00000015602,ENSAPLG00000013114,ENSAPLG00000003673,ENSAPLG00000009910,ENSAPLG00000014901,ENSAPLG00000009296,ENSAPLG00000005505,ENSAPLG00000007226,ENSAPLG00000012455,ENSAPLG00000014928,ENSAPLG00000003216,ENSAPLG00000014247,ENSAPLG00000007378,ENSAPLG00000003652,ENSAPLG00000011792,…
GO:1904036	negative regulation of epithelial cell apoptotic process	biological_process	0.00036903	0.016241	9	1438	22	12845	ENSAPLG00000004686,ENSAPLG00000005535,ENSAPLG00000015387,ENSAPLG00000007378,ENSAPLG00000014103,ENSAPLG00000002302,ENSAPLG00000005556,ENSAPLG00000015253,ENSAPLG00000011184
GO:0032651	regulation of interleukin-1 beta production	biological_process	0.0003718	0.016321	8	1438	18	12845	ENSAPLG00000002589,ENSAPLG00000006833,ENSAPLG00000003792,ENSAPLG00000015602,ENSAPLG00000002302,ENSAPLG00000002317,ENSAPLG00000012625,ENSAPLG00000007281
GO:0002755	MyD88-dependent toll-like receptor signaling pathway	biological_process	0.00037972	0.016626	7	1438	14	12845	ENSAPLG00000001279,ENSAPLG00000011399,ENSAPLG00000002442,ENSAPLG00000012625,ENSAPLG00000009929,ENSAPLG00000011397,ENSAPLG00000012752
GO:0032675	regulation of interleukin-6 production	biological_process	0.000384	0.016771	15	1438	52	12845	ENSAPLG00000015017,ENSAPLG00000003792,ENSAPLG00000006833,ENSAPLG00000011754,ENSAPLG00000004866,ENSAPLG00000007587,ENSAPLG00000012051,ENSAPLG00000015387,ENSAPLG00000012625,ENSAPLG00000004563,ENSAPLG00000002317,ENSAPLG00000002302,ENSAPLG00000008277,ENSAPLG00000007281,ENSAPLG00000011570
GO:0001653	peptide receptor activity	molecular_function	0.00039916	0.017389	24	1438	105	12845	ENSAPLG00000008713,ENSAPLG00000006248,ENSAPLG00000012551,ENSAPLG00000015748,ENSAPLG00000001425,ENSAPLG00000008090,ENSAPLG00000015359,ENSAPLG00000012799,ENSAPLG00000008661,ENSAPLG00000011424,ENSAPLG00000002363,ENSAPLG00000000608,ENSAPLG00000015253,ENSAPLG00000013731,ENSAPLG00000009550,ENSAPLG00000004609,ENSAPLG00000000757,ENSAPLG00000001784,ENSAPLG00000000766,ENSAPLG00000001936,ENSAPLG00000011241,…
GO:0006812	cation transport	biological_process	0.00040523	0.017608	91	1438	576	12845	ENSAPLG00000015022,ENSAPLG00000010501,ENSAPLG00000006635,ENSAPLG00000008721,ENSAPLG00000006928,ENSAPLG00000009501,ENSAPLG00000006276,ENSAPLG00000011792,ENSAPLG00000009972,ENSAPLG00000013574,ENSAPLG00000008672,ENSAPLG00000007205,ENSAPLG00000002943,ENSAPLG00000001232,ENSAPLG00000014781,ENSAPLG00000005599,ENSAPLG00000007192,ENSAPLG00000010249,ENSAPLG00000001808,ENSAPLG00000011878,ENSAPLG00000003451,…
GO:0015077	monovalent inorganic cation transmembrane transporter activity	molecular_function	0.0004101	0.017775	44	1438	238	12845	ENSAPLG00000006928,ENSAPLG00000008721,ENSAPLG00000010501,ENSAPLG00000015022,ENSAPLG00000006635,ENSAPLG00000011318,ENSAPLG00000006803,ENSAPLG00000011792,ENSAPLG00000010273,ENSAPLG00000010715,ENSAPLG00000003128,ENSAPLG00000003879,ENSAPLG00000005282,ENSAPLG00000002943,ENSAPLG00000008672,ENSAPLG00000015200,ENSAPLG00000003451,ENSAPLG00000016055,ENSAPLG00000001808,ENSAPLG00000010549,ENSAPLG00000008754,…
GO:0030001	metal ion transport	biological_process	0.00041356	0.017834	73	1438	440	12845	ENSAPLG00000007453,ENSAPLG00000006014,ENSAPLG00000000759,ENSAPLG00000008198,ENSAPLG00000008781,ENSAPLG00000008646,ENSAPLG00000004523,ENSAPLG00000009845,ENSAPLG00000007540,ENSAPLG00000005087,ENSAPLG00000004581,ENSAPLG00000007971,ENSAPLG00000005915,ENSAPLG00000003795,ENSAPLG00000016445,ENSAPLG00000002317,ENSAPLG00000011355,ENSAPLG00000012454,ENSAPLG00000005438,ENSAPLG00000006426,ENSAPLG00000006928,…
GO:0071363	cellular response to growth factor stimulus	biological_process	0.00041417	0.017834	56	1438	321	12845	ENSAPLG00000003232,ENSAPLG00000007540,ENSAPLG00000013168,ENSAPLG00000002510,ENSAPLG00000001105,ENSAPLG00000011369,ENSAPLG00000011169,ENSAPLG00000006682,ENSAPLG00000004289,ENSAPLG00000004328,ENSAPLG00000005898,ENSAPLG00000014247,ENSAPLG00000015890,ENSAPLG00000015881,ENSAPLG00000011574,ENSAPLG00000002860,ENSAPLG00000009910,ENSAPLG00000003673,ENSAPLG00000007492,ENSAPLG00000005955,ENSAPLG00000003162,…
GO:1903557	positive regulation of tumor necrosis factor superfamily cytokine production	biological_process	0.00041559	0.017834	10	1438	27	12845	ENSAPLG00000004772,ENSAPLG00000004563,ENSAPLG00000012625,ENSAPLG00000012876,ENSAPLG00000009092,ENSAPLG00000008789,ENSAPLG00000006833,ENSAPLG00000015017,ENSAPLG00000006429,ENSAPLG00000007587
GO:0007423	sensory organ development	biological_process	0.00041561	0.017834	52	1438	290	12845	ENSAPLG00000012306,ENSAPLG00000003497,ENSAPLG00000003232,ENSAPLG00000001105,ENSAPLG00000007675,ENSAPLG00000012710,ENSAPLG00000005505,ENSAPLG00000008153,ENSAPLG00000011574,ENSAPLG00000005898,ENSAPLG00000001132,ENSAPLG00000009634,ENSAPLG00000003216,ENSAPLG00000006709,ENSAPLG00000014247,ENSAPLG00000002995,ENSAPLG00000005214,ENSAPLG00000014194,ENSAPLG00000014966,ENSAPLG00000007492,ENSAPLG00000004686,…
GO:0045639	positive regulation of myeloid cell differentiation	biological_process	0.00042101	0.01802	13	1438	42	12845	ENSAPLG00000012876,ENSAPLG00000015926,ENSAPLG00000003526,ENSAPLG00000009080,ENSAPLG00000009127,ENSAPLG00000007492,ENSAPLG00000002672,ENSAPLG00000009296,ENSAPLG00000004686,ENSAPLG00000001578,ENSAPLG00000005644,ENSAPLG00000005413,ENSAPLG00000009092
GO:0097530	granulocyte migration	biological_process	0.00044641	0.01906	13	1438	42	12845	ENSAPLG00000012692,ENSAPLG00000013272,ENSAPLG00000014857,ENSAPLG00000006130,ENSAPLG00000010034,ENSAPLG00000015926,ENSAPLG00000012697,ENSAPLG00000005225,ENSAPLG00000007972,ENSAPLG00000007240,ENSAPLG00000005323,ENSAPLG00000011710,ENSAPLG00000002776
GO:0090190	positive regulation of branching involved in ureteric bud morphogenesis	biological_process	0.00045283	0.019286	6	1438	11	12845	ENSAPLG00000003216,ENSAPLG00000002363,ENSAPLG00000001105,ENSAPLG00000013643,ENSAPLG00000010249,ENSAPLG00000015860
GO:0006915	apoptotic process	biological_process	0.00046379	0.019702	118	1438	789	12845	ENSAPLG00000002017,ENSAPLG00000008190,ENSAPLG00000005250,ENSAPLG00000011748,ENSAPLG00000010580,ENSAPLG00000016333,ENSAPLG00000006833,ENSAPLG00000003920,ENSAPLG00000004686,ENSAPLG00000013271,ENSAPLG00000007492,ENSAPLG00000003926,ENSAPLG00000011432,ENSAPLG00000003700,ENSAPLG00000010730,ENSAPLG00000004700,ENSAPLG00000014467,ENSAPLG00000008187,ENSAPLG00000014332,ENSAPLG00000016021,ENSAPLG00000002062,…
GO:0048754	branching morphogenesis of an epithelial tube	biological_process	0.0004656	0.019702	23	1438	99	12845	ENSAPLG00000012799,ENSAPLG00000013276,ENSAPLG00000005087,ENSAPLG00000003162,ENSAPLG00000014194,ENSAPLG00000010249,ENSAPLG00000007492,ENSAPLG00000005859,ENSAPLG00000014901,ENSAPLG00000012710,ENSAPLG00000005505,ENSAPLG00000007226,ENSAPLG00000003216,ENSAPLG00000012391,ENSAPLG00000010851,ENSAPLG00000015860,ENSAPLG00000003959,ENSAPLG00000003232,ENSAPLG00000002423,ENSAPLG00000013554,ENSAPLG00000013643,…
GO:0050870	positive regulation of T cell activation	biological_process	0.00046603	0.019702	19	1438	76	12845	ENSAPLG00000004175,ENSAPLG00000010676,ENSAPLG00000003700,ENSAPLG00000009200,ENSAPLG00000015945,ENSAPLG00000007308,ENSAPLG00000006429,ENSAPLG00000006833,ENSAPLG00000008789,ENSAPLG00000008693,ENSAPLG00000012391,ENSAPLG00000015926,ENSAPLG00000012876,ENSAPLG00000009092,ENSAPLG00000005413,ENSAPLG00000007226,ENSAPLG00000000830,ENSAPLG00000011754,ENSAPLG00000012724
GO:0010941	regulation of cell death	biological_process	0.00049073	0.020609	111	1438	735	12845	ENSAPLG00000001660,ENSAPLG00000010676,ENSAPLG00000010249,ENSAPLG00000009200,ENSAPLG00000012071,ENSAPLG00000001174,ENSAPLG00000008691,ENSAPLG00000006274,ENSAPLG00000009900,ENSAPLG00000005387,ENSAPLG00000009501,ENSAPLG00000015626,ENSAPLG00000003959,ENSAPLG00000007281,ENSAPLG00000015926,ENSAPLG00000005830,ENSAPLG00000005323,ENSAPLG00000015357,ENSAPLG00000000766,ENSAPLG00000007226,ENSAPLG00000011547,…
GO:0002548	monocyte chemotaxis	biological_process	0.00049098	0.020609	8	1438	19	12845	ENSAPLG00000001936,ENSAPLG00000005413,ENSAPLG00000013976,ENSAPLG00000006127,ENSAPLG00000006689,ENSAPLG00000006728,ENSAPLG00000015094,ENSAPLG00000012697
GO:0051216	cartilage development	biological_process	0.00049109	0.020609	24	1438	107	12845	ENSAPLG00000002527,ENSAPLG00000004125,ENSAPLG00000009248,ENSAPLG00000013515,ENSAPLG00000010108,ENSAPLG00000007971,ENSAPLG00000004095,ENSAPLG00000004700,ENSAPLG00000016219,ENSAPLG00000003162,ENSAPLG00000007468,ENSAPLG00000003673,ENSAPLG00000009910,ENSAPLG00000012768,ENSAPLG00000001660,ENSAPLG00000012710,ENSAPLG00000001132,ENSAPLG00000007226,ENSAPLG00000014155,ENSAPLG00000006728,ENSAPLG00000012391,…
GO:1901615	organic hydroxy compound metabolic process	biological_process	0.00049644	0.020783	41	1438	218	12845	ENSAPLG00000006597,ENSAPLG00000009353,ENSAPLG00000005065,ENSAPLG00000002172,ENSAPLG00000015881,ENSAPLG00000002789,ENSAPLG00000005505,ENSAPLG00000002748,ENSAPLG00000009140,ENSAPLG00000005087,ENSAPLG00000015079,ENSAPLG00000003920,ENSAPLG00000012076,ENSAPLG00000012184,ENSAPLG00000009456,ENSAPLG00000010225,ENSAPLG00000002607,ENSAPLG00000010911,ENSAPLG00000012876,ENSAPLG00000003652,ENSAPLG00000003959,…
GO:0016528	sarcoplasm	cellular_component	0.00049923	0.020849	8	1438	18	12845	ENSAPLG00000006426,ENSAPLG00000013083,ENSAPLG00000002357,ENSAPLG00000012266,ENSAPLG00000004829,ENSAPLG00000008707,ENSAPLG00000015214,ENSAPLG00000006927
GO:0032642	regulation of chemokine production	biological_process	0.00051463	0.02144	10	1438	28	12845	ENSAPLG00000002406,ENSAPLG00000005361,ENSAPLG00000013276,ENSAPLG00000006833,ENSAPLG00000011754,ENSAPLG00000004919,ENSAPLG00000015602,ENSAPLG00000012625,ENSAPLG00000015926,ENSAPLG00000008277
GO:0003008	system process	biological_process	0.00051709	0.021477	119	1438	800	12845	ENSAPLG00000015946,ENSAPLG00000014928,ENSAPLG00000013809,ENSAPLG00000002589,ENSAPLG00000004598,ENSAPLG00000007348,ENSAPLG00000015179,ENSAPLG00000004306,ENSAPLG00000002363,ENSAPLG00000005851,ENSAPLG00000012650,ENSAPLG00000015253,ENSAPLG00000011318,ENSAPLG00000015860,ENSAPLG00000007324,ENSAPLG00000010924,ENSAPLG00000014559,ENSAPLG00000004330,ENSAPLG00000007151,ENSAPLG00000003792,ENSAPLG00000003929,…
GO:0032652	regulation of interleukin-1 production	biological_process	0.00051803	0.021477	9	1438	23	12845	ENSAPLG00000002589,ENSAPLG00000006833,ENSAPLG00000003792,ENSAPLG00000015602,ENSAPLG00000004200,ENSAPLG00000007281,ENSAPLG00000002302,ENSAPLG00000002317,ENSAPLG00000012625
GO:0071281	cellular response to iron ion	biological_process	0.00051933	0.021479	4	1438	5	12845	ENSAPLG00000002378,ENSAPLG00000008265,ENSAPLG00000011355,ENSAPLG00000003652
GO:0003208	cardiac ventricle morphogenesis	biological_process	0.00053448	0.022052	13	1438	42	12845	ENSAPLG00000010851,ENSAPLG00000003162,ENSAPLG00000016219,ENSAPLG00000000608,ENSAPLG00000005814,ENSAPLG00000004644,ENSAPLG00000007540,ENSAPLG00000014194,ENSAPLG00000001105,ENSAPLG00000012650,ENSAPLG00000009296,ENSAPLG00000008432,ENSAPLG00000015698
GO:0043299	leukocyte degranulation	biological_process	0.00054082	0.022261	9	1438	23	12845	ENSAPLG00000005644,ENSAPLG00000006429,ENSAPLG00000009000,ENSAPLG00000011907,ENSAPLG00000011263,ENSAPLG00000010851,ENSAPLG00000008277,ENSAPLG00000014857,ENSAPLG00000006127
GO:0042445	hormone metabolic process	biological_process	0.0005432	0.022279	21	1438	89	12845	ENSAPLG00000005182,ENSAPLG00000006274,ENSAPLG00000008874,ENSAPLG00000005737,ENSAPLG00000006266,ENSAPLG00000004644,ENSAPLG00000002748,ENSAPLG00000010874,ENSAPLG00000003959,ENSAPLG00000011541,ENSAPLG00000007640,ENSAPLG00000014253,ENSAPLG00000003652,ENSAPLG00000010911,ENSAPLG00000005065,ENSAPLG00000003497,ENSAPLG00000010225,ENSAPLG00000005505,ENSAPLG00000000936,ENSAPLG00000014928,ENSAPLG00000007226
GO:0007162	negative regulation of cell adhesion	biological_process	0.00054387	0.022279	26	1438	118	12845	ENSAPLG00000015602,ENSAPLG00000002525,ENSAPLG00000015094,ENSAPLG00000010087,ENSAPLG00000005361,ENSAPLG00000015387,ENSAPLG00000005668,ENSAPLG00000008789,ENSAPLG00000009900,ENSAPLG00000004866,ENSAPLG00000005707,ENSAPLG00000004772,ENSAPLG00000013554,ENSAPLG00000011570,ENSAPLG00000012391,ENSAPLG00000007281,ENSAPLG00000008646,ENSAPLG00000015926,ENSAPLG00000007378,ENSAPLG00000014247,ENSAPLG00000007226,…
GO:0001818	negative regulation of cytokine production	biological_process	0.00055012	0.022481	22	1438	94	12845	ENSAPLG00000004866,ENSAPLG00000008789,ENSAPLG00000003792,ENSAPLG00000013276,ENSAPLG00000015387,ENSAPLG00000005361,ENSAPLG00000015602,ENSAPLG00000004200,ENSAPLG00000007492,ENSAPLG00000009930,ENSAPLG00000008658,ENSAPLG00000004919,ENSAPLG00000006795,ENSAPLG00000009092,ENSAPLG00000002589,ENSAPLG00000013187,ENSAPLG00000013878,ENSAPLG00000012876,ENSAPLG00000007281,ENSAPLG00000007378,ENSAPLG00000002302,…
GO:0070851	growth factor receptor binding	molecular_function	0.00055688	0.022704	17	1438	67	12845	ENSAPLG00000005470,ENSAPLG00000010854,ENSAPLG00000011369,ENSAPLG00000003232,ENSAPLG00000013929,ENSAPLG00000005225,ENSAPLG00000004328,ENSAPLG00000011754,ENSAPLG00000008658,ENSAPLG00000012486,ENSAPLG00000009742,ENSAPLG00000009485,ENSAPLG00000015482,ENSAPLG00000009200,ENSAPLG00000004286,ENSAPLG00000013976,ENSAPLG00000010108
GO:0070848	response to growth factor	biological_process	0.00057607	0.023431	57	1438	332	12845	ENSAPLG00000004289,ENSAPLG00000006682,ENSAPLG00000011369,ENSAPLG00000011169,ENSAPLG00000002510,ENSAPLG00000001105,ENSAPLG00000013168,ENSAPLG00000003232,ENSAPLG00000007540,ENSAPLG00000011574,ENSAPLG00000015881,ENSAPLG00000015890,ENSAPLG00000014247,ENSAPLG00000004328,ENSAPLG00000005898,ENSAPLG00000009742,ENSAPLG00000016219,ENSAPLG00000003162,ENSAPLG00000006075,ENSAPLG00000001097,ENSAPLG00000005955,…
GO:0045913	positive regulation of carbohydrate metabolic process	biological_process	0.00058467	0.023724	10	1438	28	12845	ENSAPLG00000001605,ENSAPLG00000013878,ENSAPLG00000013976,ENSAPLG00000007145,ENSAPLG00000002317,ENSAPLG00000013309,ENSAPLG00000010676,ENSAPLG00000009456,ENSAPLG00000005321,ENSAPLG00000006844
GO:0048010	vascular endothelial growth factor receptor signaling pathway	biological_process	0.00059643	0.024144	10	1438	28	12845	ENSAPLG00000013929,ENSAPLG00000003232,ENSAPLG00000009501,ENSAPLG00000006689,ENSAPLG00000003673,ENSAPLG00000005470,ENSAPLG00000005955,ENSAPLG00000010108,ENSAPLG00000015881,ENSAPLG00000005535
GO:0022603	regulation of anatomical structure morphogenesis	biological_process	0.0006209	0.025062	82	1438	511	12845	ENSAPLG00000013984,ENSAPLG00000013276,ENSAPLG00000015387,ENSAPLG00000010087,ENSAPLG00000009093,ENSAPLG00000007517,ENSAPLG00000009536,ENSAPLG00000002112,ENSAPLG00000002589,ENSAPLG00000008265,ENSAPLG00000006699,ENSAPLG00000003468,ENSAPLG00000013558,ENSAPLG00000015860,ENSAPLG00000015253,ENSAPLG00000002302,ENSAPLG00000014253,ENSAPLG00000002363,ENSAPLG00000009080,ENSAPLG00000013643,ENSAPLG00000004686,…
GO:0019218	regulation of steroid metabolic process	biological_process	0.00062203	0.025062	12	1438	38	12845	ENSAPLG00000012876,ENSAPLG00000003652,ENSAPLG00000004289,ENSAPLG00000015860,ENSAPLG00000003959,ENSAPLG00000003920,ENSAPLG00000012184,ENSAPLG00000002589,ENSAPLG00000015079,ENSAPLG00000004286,ENSAPLG00000005087,ENSAPLG00000013878
GO:0010893	positive regulation of steroid biosynthetic process	biological_process	0.00063551	0.025546	5	1438	8	12845	ENSAPLG00000015079,ENSAPLG00000003959,ENSAPLG00000004289,ENSAPLG00000003652,ENSAPLG00000012876
GO:0065008	regulation of biological quality	biological_process	0.00063982	0.025659	233	1438	1712	12845	ENSAPLG00000003959,ENSAPLG00000013574,ENSAPLG00000015926,ENSAPLG00000009972,ENSAPLG00000007281,ENSAPLG00000007323,ENSAPLG00000011504,ENSAPLG00000013554,ENSAPLG00000010225,ENSAPLG00000010189,ENSAPLG00000006928,ENSAPLG00000008721,ENSAPLG00000005535,ENSAPLG00000010923,ENSAPLG00000000766,ENSAPLG00000009200,ENSAPLG00000003833,ENSAPLG00000002916,ENSAPLG00000005182,ENSAPLG00000006274,ENSAPLG00000008874,…
GO:0071229	cellular response to acid chemical	biological_process	0.00066056	0.026428	18	1438	70	12845	ENSAPLG00000009485,ENSAPLG00000007858,ENSAPLG00000001882,ENSAPLG00000012486,ENSAPLG00000014512,ENSAPLG00000014219,ENSAPLG00000007971,ENSAPLG00000007281,ENSAPLG00000003497,ENSAPLG00000013168,ENSAPLG00000009501,ENSAPLG00000011570,ENSAPLG00000011169,ENSAPLG00000006127,ENSAPLG00000000830,ENSAPLG00000011172,ENSAPLG00000011388,ENSAPLG00000002406
GO:0007267	cell-cell signaling	biological_process	0.00067083	0.026777	66	1438	398	12845	ENSAPLG00000002406,ENSAPLG00000001784,ENSAPLG00000004328,ENSAPLG00000009444,ENSAPLG00000002510,ENSAPLG00000006206,ENSAPLG00000002458,ENSAPLG00000000608,ENSAPLG00000007776,ENSAPLG00000006728,ENSAPLG00000011710,ENSAPLG00000007647,ENSAPLG00000001578,ENSAPLG00000005963,ENSAPLG00000001944,ENSAPLG00000006266,ENSAPLG00000003864,ENSAPLG00000015748,ENSAPLG00000003468,ENSAPLG00000006699,ENSAPLG00000005413,…
GO:0050678	regulation of epithelial cell proliferation	biological_process	0.00068401	0.02724	31	1438	153	12845	ENSAPLG00000007971,ENSAPLG00000015387,ENSAPLG00000010580,ENSAPLG00000011263,ENSAPLG00000010629,ENSAPLG00000013976,ENSAPLG00000001153,ENSAPLG00000005087,ENSAPLG00000004686,ENSAPLG00000003792,ENSAPLG00000010676,ENSAPLG00000009910,ENSAPLG00000003673,ENSAPLG00000002525,ENSAPLG00000003162,ENSAPLG00000007226,ENSAPLG00000004328,ENSAPLG00000002112,ENSAPLG00000008265,ENSAPLG00000014901,ENSAPLG00000009930,…
GO:0060688	regulation of morphogenesis of a branching structure	biological_process	0.00069215	0.027494	11	1438	34	12845	ENSAPLG00000015860,ENSAPLG00000003232,ENSAPLG00000010249,ENSAPLG00000001105,ENSAPLG00000013643,ENSAPLG00000002363,ENSAPLG00000003673,ENSAPLG00000007226,ENSAPLG00000004328,ENSAPLG00000003468,ENSAPLG00000003216
GO:0042976	activation of Janus kinase activity	biological_process	0.0006936	0.027494	4	1438	5	12845	ENSAPLG00000009501,ENSAPLG00000009092,ENSAPLG00000015860,ENSAPLG00000000830
GO:0032602	chemokine production	biological_process	0.00069669	0.027553	10	1438	29	12845	ENSAPLG00000005361,ENSAPLG00000002406,ENSAPLG00000011754,ENSAPLG00000004919,ENSAPLG00000013276,ENSAPLG00000006833,ENSAPLG00000015602,ENSAPLG00000008277,ENSAPLG00000015926,ENSAPLG00000012625
GO:1900120	regulation of receptor binding	biological_process	0.00071026	0.028025	6	1438	12	12845	ENSAPLG00000015387,ENSAPLG00000007492,ENSAPLG00000002378,ENSAPLG00000001105,ENSAPLG00000001754,ENSAPLG00000014156
GO:0072376	protein activation cascade	biological_process	0.00071412	0.028113	9	1438	24	12845	ENSAPLG00000009032,ENSAPLG00000005501,ENSAPLG00000009930,ENSAPLG00000007276,ENSAPLG00000010087,ENSAPLG00000006180,ENSAPLG00000015159,ENSAPLG00000002995,ENSAPLG00000005008
GO:0061061	muscle structure development	biological_process	0.00072235	0.028372	51	1438	291	12845	ENSAPLG00000010484,ENSAPLG00000002916,ENSAPLG00000001660,ENSAPLG00000009536,ENSAPLG00000010676,ENSAPLG00000007517,ENSAPLG00000014431,ENSAPLG00000010507,ENSAPLG00000010099,ENSAPLG00000010629,ENSAPLG00000010924,ENSAPLG00000014253,ENSAPLG00000010851,ENSAPLG00000005814,ENSAPLG00000015253,ENSAPLG00000003959,ENSAPLG00000005128,ENSAPLG00000012650,ENSAPLG00000005756,ENSAPLG00000006927,ENSAPLG00000003468,…
GO:0042362	fat-soluble vitamin biosynthetic process	biological_process	0.00072919	0.028575	5	1438	8	12845	ENSAPLG00000005087,ENSAPLG00000013878,ENSAPLG00000013839,ENSAPLG00000003920,ENSAPLG00000012876
GO:0008285	negative regulation of cell proliferation	biological_process	0.00073672	0.028804	55	1438	320	12845	ENSAPLG00000011155,ENSAPLG00000006127,ENSAPLG00000009501,ENSAPLG00000012391,ENSAPLG00000002302,ENSAPLG00000002894,ENSAPLG00000012876,ENSAPLG00000008265,ENSAPLG00000005830,ENSAPLG00000007226,ENSAPLG00000014901,ENSAPLG00000009930,ENSAPLG00000001660,ENSAPLG00000010639,ENSAPLG00000015602,ENSAPLG00000002525,ENSAPLG00000015094,ENSAPLG00000004536,ENSAPLG00000010629,ENSAPLG00000010087,ENSAPLG00000001367,…
GO:0001763	morphogenesis of a branching structure	biological_process	0.00073869	0.028815	27	1438	127	12845	ENSAPLG00000014194,ENSAPLG00000010249,ENSAPLG00000007492,ENSAPLG00000003673,ENSAPLG00000003162,ENSAPLG00000015387,ENSAPLG00000005087,ENSAPLG00000012799,ENSAPLG00000013276,ENSAPLG00000002423,ENSAPLG00000003232,ENSAPLG00000002363,ENSAPLG00000001105,ENSAPLG00000013554,ENSAPLG00000013643,ENSAPLG00000003959,ENSAPLG00000015860,ENSAPLG00000010851,ENSAPLG00000012391,ENSAPLG00000004328,ENSAPLG00000007226,…
GO:0002825	regulation of T-helper 1 type immune response	biological_process	0.00074098	0.028839	5	1438	8	12845	ENSAPLG00000009092,ENSAPLG00000005019,ENSAPLG00000006833,ENSAPLG00000008658,ENSAPLG00000004919
GO:0072006	nephron development	biological_process	0.00074437	0.02886	20	1438	83	12845	ENSAPLG00000009910,ENSAPLG00000003673,ENSAPLG00000010249,ENSAPLG00000013314,ENSAPLG00000013976,ENSAPLG00000007971,ENSAPLG00000002775,ENSAPLG00000002363,ENSAPLG00000001105,ENSAPLG00000013643,ENSAPLG00000003497,ENSAPLG00000012971,ENSAPLG00000003959,ENSAPLG00000015860,ENSAPLG00000007378,ENSAPLG00000011792,ENSAPLG00000003216,ENSAPLG00000007226,ENSAPLG00000009296,ENSAPLG00000014901
GO:0046456	icosanoid biosynthetic process	biological_process	0.00074744	0.02886	8	1438	20	12845	ENSAPLG00000003338,ENSAPLG00000012710,ENSAPLG00000004149,ENSAPLG00000000622,ENSAPLG00000008242,ENSAPLG00000015926,ENSAPLG00000006597,ENSAPLG00000007262
GO:1901570	fatty acid derivative biosynthetic process	biological_process	0.00074744	0.02886	8	1438	20	12845	ENSAPLG00000012710,ENSAPLG00000003338,ENSAPLG00000000622,ENSAPLG00000004149,ENSAPLG00000015926,ENSAPLG00000008242,ENSAPLG00000007262,ENSAPLG00000006597
GO:0060556	regulation of vitamin D biosynthetic process	biological_process	0.00074902	0.02886	4	1438	5	12845	ENSAPLG00000003920,ENSAPLG00000012876,ENSAPLG00000013878,ENSAPLG00000005087
GO:0097285	cell-type specific apoptotic process	biological_process	0.00074991	0.02886	40	1438	215	12845	ENSAPLG00000011263,ENSAPLG00000004686,ENSAPLG00000007492,ENSAPLG00000002317,ENSAPLG00000003162,ENSAPLG00000014103,ENSAPLG00000009092,ENSAPLG00000003299,ENSAPLG00000011570,ENSAPLG00000009127,ENSAPLG00000012717,ENSAPLG00000007378,ENSAPLG00000006682,ENSAPLG00000006417,ENSAPLG00000015387,ENSAPLG00000007308,ENSAPLG00000010676,ENSAPLG00000010249,ENSAPLG00000001660,ENSAPLG00000005556,ENSAPLG00000012071,…
GO:0043269	regulation of ion transport	biological_process	0.00075232	0.028888	49	1438	276	12845	ENSAPLG00000011013,ENSAPLG00000005413,ENSAPLG00000013574,ENSAPLG00000004017,ENSAPLG00000011318,ENSAPLG00000006276,ENSAPLG00000009456,ENSAPLG00000009501,ENSAPLG00000006127,ENSAPLG00000004866,ENSAPLG00000002943,ENSAPLG00000002159,ENSAPLG00000013976,ENSAPLG00000003211,ENSAPLG00000011878,ENSAPLG00000014156,ENSAPLG00000013083,ENSAPLG00000010249,ENSAPLG00000007192,ENSAPLG00000002378,ENSAPLG00000001614,…
GO:0012501	programmed cell death	biological_process	0.00077141	0.029555	119	1438	807	12845	ENSAPLG00000015860,ENSAPLG00000015253,ENSAPLG00000002302,ENSAPLG00000002894,ENSAPLG00000007382,ENSAPLG00000012876,ENSAPLG00000011184,ENSAPLG00000006127,ENSAPLG00000002363,ENSAPLG00000006107,ENSAPLG00000004772,ENSAPLG00000009456,ENSAPLG00000001055,ENSAPLG00000002306,ENSAPLG00000015179,ENSAPLG00000012724,ENSAPLG00000008265,ENSAPLG00000003468,ENSAPLG00000013558,ENSAPLG00000015612,ENSAPLG00000014156,…
GO:0032655	regulation of interleukin-12 production	biological_process	0.00077619	0.029672	9	1438	24	12845	ENSAPLG00000004563,ENSAPLG00000012625,ENSAPLG00000012876,ENSAPLG00000010348,ENSAPLG00000008658,ENSAPLG00000013878,ENSAPLG00000013558,ENSAPLG00000009092,ENSAPLG00000015387
GO:0030813	positive regulation of nucleotide catabolic process	biological_process	0.00078389	0.029701	4	1438	5	12845	ENSAPLG00000010676,ENSAPLG00000006844,ENSAPLG00000007145,ENSAPLG00000002317
GO:0045821	positive regulation of glycolytic process	biological_process	0.00078389	0.029701	4	1438	5	12845	ENSAPLG00000010676,ENSAPLG00000006844,ENSAPLG00000007145,ENSAPLG00000002317
GO:0051194	positive regulation of cofactor metabolic process	biological_process	0.00078389	0.029701	4	1438	5	12845	ENSAPLG00000002317,ENSAPLG00000007145,ENSAPLG00000006844,ENSAPLG00000010676
GO:0051197	positive regulation of coenzyme metabolic process	biological_process	0.00078389	0.029701	4	1438	5	12845	ENSAPLG00000006844,ENSAPLG00000010676,ENSAPLG00000002317,ENSAPLG00000007145
GO:0002062	chondrocyte differentiation	biological_process	0.00079482	0.030049	16	1438	61	12845	ENSAPLG00000007226,ENSAPLG00000001132,ENSAPLG00000012650,ENSAPLG00000013168,ENSAPLG00000012391,ENSAPLG00000006728,ENSAPLG00000004095,ENSAPLG00000010108,ENSAPLG00000007971,ENSAPLG00000013515,ENSAPLG00000009248,ENSAPLG00000004125,ENSAPLG00000009910,ENSAPLG00000003673,ENSAPLG00000003162,ENSAPLG00000004700
GO:0051050	positive regulation of transport	biological_process	0.00080453	0.030258	65	1438	391	12845	ENSAPLG00000012710,ENSAPLG00000006932,ENSAPLG00000014631,ENSAPLG00000007671,ENSAPLG00000012571,ENSAPLG00000007378,ENSAPLG00000004563,ENSAPLG00000004148,ENSAPLG00000005065,ENSAPLG00000009712,ENSAPLG00000011263,ENSAPLG00000010895,ENSAPLG00000012624,ENSAPLG00000012454,ENSAPLG00000002317,ENSAPLG00000014901,ENSAPLG00000009930,ENSAPLG00000004919,ENSAPLG00000011754,ENSAPLG00000007226,ENSAPLG00000005323,…
GO:0048661	positive regulation of smooth muscle cell proliferation	biological_process	0.0008048	0.030258	7	1438	16	12845	ENSAPLG00000010676,ENSAPLG00000011263,ENSAPLG00000013976,ENSAPLG00000008265,ENSAPLG00000012710,ENSAPLG00000011754,ENSAPLG00000002525
GO:0007188	adenylate cyclase-modulating G-protein coupled receptor signaling pathway	biological_process	0.0008081	0.030258	20	1438	85	12845	ENSAPLG00000004609,ENSAPLG00000014879,ENSAPLG00000001001,ENSAPLG00000010377,ENSAPLG00000012710,ENSAPLG00000000952,ENSAPLG00000004306,ENSAPLG00000013028,ENSAPLG00000011541,ENSAPLG00000015253,ENSAPLG00000013574,ENSAPLG00000010134,ENSAPLG00000008277,ENSAPLG00000014219,ENSAPLG00000013515,ENSAPLG00000012799,ENSAPLG00000001614,ENSAPLG00000014512,ENSAPLG00000002555,ENSAPLG00000011878
GO:0032946	positive regulation of mononuclear cell proliferation	biological_process	0.00080917	0.030258	14	1438	51	12845	ENSAPLG00000013558,ENSAPLG00000007226,ENSAPLG00000009092,ENSAPLG00000006833,ENSAPLG00000008789,ENSAPLG00000011754,ENSAPLG00000008693,ENSAPLG00000010676,ENSAPLG00000003232,ENSAPLG00000009200,ENSAPLG00000005225,ENSAPLG00000003700,ENSAPLG00000001663,ENSAPLG00000015926
GO:0050671	positive regulation of lymphocyte proliferation	biological_process	0.00080917	0.030258	14	1438	51	12845	ENSAPLG00000008693,ENSAPLG00000003232,ENSAPLG00000010676,ENSAPLG00000003700,ENSAPLG00000005225,ENSAPLG00000009200,ENSAPLG00000001663,ENSAPLG00000015926,ENSAPLG00000013558,ENSAPLG00000009092,ENSAPLG00000007226,ENSAPLG00000006833,ENSAPLG00000008789,ENSAPLG00000011754
GO:0061213	positive regulation of mesonephros development	biological_process	0.00084247	0.031435	6	1438	12	12845	ENSAPLG00000015860,ENSAPLG00000010249,ENSAPLG00000013643,ENSAPLG00000001105,ENSAPLG00000002363,ENSAPLG00000003216
GO:0008202	steroid metabolic process	biological_process	0.00085051	0.031666	24	1438	110	12845	ENSAPLG00000007226,ENSAPLG00000002589,ENSAPLG00000000709,ENSAPLG00000002172,ENSAPLG00000013878,ENSAPLG00000010911,ENSAPLG00000012876,ENSAPLG00000003652,ENSAPLG00000004289,ENSAPLG00000003959,ENSAPLG00000002053,ENSAPLG00000015860,ENSAPLG00000003497,ENSAPLG00000010225,ENSAPLG00000003920,ENSAPLG00000005136,ENSAPLG00000012184,ENSAPLG00000014219,ENSAPLG00000004286,ENSAPLG00000015079,ENSAPLG00000005087,…
GO:0001614	purinergic nucleotide receptor activity	molecular_function	0.00086039	0.031896	7	1438	16	12845	ENSAPLG00000002317,ENSAPLG00000001613,ENSAPLG00000011424,ENSAPLG00000011398,ENSAPLG00000001605,ENSAPLG00000001614,ENSAPLG00000015193
GO:0016502	nucleotide receptor activity	molecular_function	0.00086039	0.031896	7	1438	16	12845	ENSAPLG00000011424,ENSAPLG00000001613,ENSAPLG00000011398,ENSAPLG00000002317,ENSAPLG00000015193,ENSAPLG00000001614,ENSAPLG00000001605
GO:0006909	phagocytosis	biological_process	0.00086526	0.032007	17	1438	66	12845	ENSAPLG00000000588,ENSAPLG00000007675,ENSAPLG00000013352,ENSAPLG00000004626,ENSAPLG00000004563,ENSAPLG00000015000,ENSAPLG00000005323,ENSAPLG00000012356,ENSAPLG00000015017,ENSAPLG00000010348,ENSAPLG00000009536,ENSAPLG00000002281,ENSAPLG00000002317,ENSAPLG00000016184,ENSAPLG00000014219,ENSAPLG00000006747,ENSAPLG00000008789
GO:0002444	myeloid leukocyte mediated immunity	biological_process	0.00088747	0.032758	10	1438	29	12845	ENSAPLG00000014857,ENSAPLG00000006127,ENSAPLG00000010851,ENSAPLG00000008277,ENSAPLG00000011263,ENSAPLG00000005644,ENSAPLG00000015017,ENSAPLG00000009000,ENSAPLG00000006429,ENSAPLG00000011907
GO:0032609	interferon-gamma production	biological_process	0.00090002	0.03315	12	1438	40	12845	ENSAPLG00000005272,ENSAPLG00000009092,ENSAPLG00000015387,ENSAPLG00000005019,ENSAPLG00000007240,ENSAPLG00000006429,ENSAPLG00000006833,ENSAPLG00000010348,ENSAPLG00000004919,ENSAPLG00000008658,ENSAPLG00000015414,ENSAPLG00000007281
GO:0006956	complement activation	biological_process	0.00090756	0.033356	7	1438	16	12845	ENSAPLG00000007276,ENSAPLG00000006180,ENSAPLG00000009032,ENSAPLG00000005501,ENSAPLG00000015159,ENSAPLG00000009930,ENSAPLG00000002995
GO:0042107	cytokine metabolic process	biological_process	0.00092974	0.034098	13	1438	45	12845	ENSAPLG00000003700,ENSAPLG00000015612,ENSAPLG00000012625,ENSAPLG00000011570,ENSAPLG00000010902,ENSAPLG00000008789,ENSAPLG00000003792,ENSAPLG00000007587,ENSAPLG00000013878,ENSAPLG00000014646,ENSAPLG00000014928,ENSAPLG00000012752,ENSAPLG00000015357
GO:0006950	response to stress	biological_process	0.00093839	0.034342	218	1438	1607	12845	ENSAPLG00000013809,ENSAPLG00000013558,ENSAPLG00000008265,ENSAPLG00000007910,ENSAPLG00000008655,ENSAPLG00000002306,ENSAPLG00000015017,ENSAPLG00000016188,ENSAPLG00000016213,ENSAPLG00000013201,ENSAPLG00000009456,ENSAPLG00000008717,ENSAPLG00000002363,ENSAPLG00000006127,ENSAPLG00000006130,ENSAPLG00000003652,ENSAPLG00000014089,ENSAPLG00000012143,ENSAPLG00000014515,ENSAPLG00000015387,ENSAPLG00000015411,…
GO:0031589	cell-substrate adhesion	biological_process	0.00094093	0.034362	35	1438	179	12845	ENSAPLG00000007378,ENSAPLG00000004563,ENSAPLG00000013764,ENSAPLG00000009248,ENSAPLG00000005668,ENSAPLG00000005361,ENSAPLG00000014103,ENSAPLG00000003018,ENSAPLG00000013272,ENSAPLG00000009296,ENSAPLG00000005535,ENSAPLG00000011547,ENSAPLG00000012455,ENSAPLG00000002589,ENSAPLG00000005830,ENSAPLG00000009412,ENSAPLG00000013352,ENSAPLG00000010034,ENSAPLG00000006130,ENSAPLG00000010851,ENSAPLG00000003959,…
GO:0022804	active transmembrane transporter activity	molecular_function	0.00096805	0.035256	35	1438	179	12845	ENSAPLG00000008254,ENSAPLG00000012289,ENSAPLG00000006818,ENSAPLG00000007647,ENSAPLG00000002991,ENSAPLG00000008690,ENSAPLG00000003520,ENSAPLG00000016445,ENSAPLG00000011993,ENSAPLG00000000606,ENSAPLG00000005438,ENSAPLG00000015066,ENSAPLG00000010390,ENSAPLG00000006940,ENSAPLG00000008781,ENSAPLG00000012571,ENSAPLG00000013621,ENSAPLG00000004523,ENSAPLG00000009353,ENSAPLG00000006948,ENSAPLG00000005282,…
GO:0050866	negative regulation of cell activation	biological_process	0.00097009	0.035256	19	1438	79	12845	ENSAPLG00000004866,ENSAPLG00000011907,ENSAPLG00000013976,ENSAPLG00000015387,ENSAPLG00000009807,ENSAPLG00000015602,ENSAPLG00000008153,ENSAPLG00000009000,ENSAPLG00000000830,ENSAPLG00000007226,ENSAPLG00000002302,ENSAPLG00000012391,ENSAPLG00000010851,ENSAPLG00000008646,ENSAPLG00000007281,ENSAPLG00000015926,ENSAPLG00000011155,ENSAPLG00000006127,ENSAPLG00000011570
GO:0044344	cellular response to fibroblast growth factor stimulus	biological_process	0.00097362	0.035256	14	1438	52	12845	ENSAPLG00000003959,ENSAPLG00000009742,ENSAPLG00000001105,ENSAPLG00000009910,ENSAPLG00000011369,ENSAPLG00000003673,ENSAPLG00000010854,ENSAPLG00000003232,ENSAPLG00000009248,ENSAPLG00000016333,ENSAPLG00000004286,ENSAPLG00000010108,ENSAPLG00000004328,ENSAPLG00000002112
GO:0071774	response to fibroblast growth factor	biological_process	0.00097362	0.035256	14	1438	52	12845	ENSAPLG00000003232,ENSAPLG00000001105,ENSAPLG00000003673,ENSAPLG00000009910,ENSAPLG00000010854,ENSAPLG00000011369,ENSAPLG00000009742,ENSAPLG00000003959,ENSAPLG00000010108,ENSAPLG00000004328,ENSAPLG00000002112,ENSAPLG00000004286,ENSAPLG00000016333,ENSAPLG00000009248
GO:0060300	regulation of cytokine activity	biological_process	0.00098311	0.035525	3	1438	3	12845	ENSAPLG00000001105,ENSAPLG00000015387,ENSAPLG00000001754
GO:0042327	positive regulation of phosphorylation	biological_process	0.00098702	0.035591	73	1438	457	12845	ENSAPLG00000009593,ENSAPLG00000013271,ENSAPLG00000009248,ENSAPLG00000016333,ENSAPLG00000006833,ENSAPLG00000001902,ENSAPLG00000015945,ENSAPLG00000013314,ENSAPLG00000009742,ENSAPLG00000012486,ENSAPLG00000005084,ENSAPLG00000004328,ENSAPLG00000004609,ENSAPLG00000007145,ENSAPLG00000005225,ENSAPLG00000009127,ENSAPLG00000011369,ENSAPLG00000007587,ENSAPLG00000016343,ENSAPLG00000008789,ENSAPLG00000003792,…
GO:0050706	regulation of interleukin-1 beta secretion	biological_process	0.00099552	0.035822	6	1438	12	12845	ENSAPLG00000007281,ENSAPLG00000006833,ENSAPLG00000002317,ENSAPLG00000012625,ENSAPLG00000015602,ENSAPLG00000002589
GO:1902930	regulation of alcohol biosynthetic process	biological_process	0.0010056	0.036109	9	1438	25	12845	ENSAPLG00000003920,ENSAPLG00000001605,ENSAPLG00000005087,ENSAPLG00000013878,ENSAPLG00000009140,ENSAPLG00000003652,ENSAPLG00000012876,ENSAPLG00000003959,ENSAPLG00000009456
GO:0032760	positive regulation of tumor necrosis factor production	biological_process	0.0010098	0.036112	9	1438	25	12845	ENSAPLG00000012625,ENSAPLG00000004563,ENSAPLG00000004772,ENSAPLG00000007587,ENSAPLG00000008789,ENSAPLG00000006833,ENSAPLG00000006429,ENSAPLG00000015017,ENSAPLG00000009092
GO:0061134	peptidase regulator activity	molecular_function	0.0010099	0.036112	22	1438	98	12845	ENSAPLG00000001822,ENSAPLG00000014901,ENSAPLG00000012958,ENSAPLG00000015159,ENSAPLG00000006683,ENSAPLG00000000674,ENSAPLG00000008646,ENSAPLG00000007514,ENSAPLG00000005511,ENSAPLG00000009456,ENSAPLG00000008400,ENSAPLG00000010087,ENSAPLG00000002646,ENSAPLG00000003459,ENSAPLG00000006625,ENSAPLG00000010890,ENSAPLG00000014443,ENSAPLG00000004256,ENSAPLG00000003162,ENSAPLG00000007492,ENSAPLG00000006099,…
GO:0050704	regulation of interleukin-1 secretion	biological_process	0.001023	0.036504	7	1438	16	12845	ENSAPLG00000007281,ENSAPLG00000002317,ENSAPLG00000006833,ENSAPLG00000012625,ENSAPLG00000002589,ENSAPLG00000015602,ENSAPLG00000004200
GO:0032735	positive regulation of interleukin-12 production	biological_process	0.0010455	0.037231	7	1438	16	12845	ENSAPLG00000013558,ENSAPLG00000009092,ENSAPLG00000004563,ENSAPLG00000012625,ENSAPLG00000010348,ENSAPLG00000012876,ENSAPLG00000008658
GO:0006887	exocytosis	biological_process	0.0010614	0.037719	30	1438	149	12845	ENSAPLG00000009000,ENSAPLG00000005644,ENSAPLG00000009444,ENSAPLG00000002497,ENSAPLG00000010923,ENSAPLG00000007671,ENSAPLG00000010742,ENSAPLG00000004043,ENSAPLG00000010851,ENSAPLG00000012300,ENSAPLG00000008277,ENSAPLG00000013352,ENSAPLG00000011504,ENSAPLG00000014857,ENSAPLG00000006127,ENSAPLG00000009456,ENSAPLG00000013028,ENSAPLG00000004148,ENSAPLG00000010199,ENSAPLG00000012637,ENSAPLG00000006429,…
GO:0090183	regulation of kidney development	biological_process	0.0010751	0.038079	10	1438	30	12845	ENSAPLG00000010249,ENSAPLG00000002363,ENSAPLG00000013643,ENSAPLG00000001105,ENSAPLG00000003959,ENSAPLG00000015860,ENSAPLG00000007226,ENSAPLG00000007971,ENSAPLG00000003216,ENSAPLG00000013976
GO:0031663	lipopolysaccharide-mediated signaling pathway	biological_process	0.001076	0.038079	9	1438	25	12845	ENSAPLG00000003652,ENSAPLG00000005580,ENSAPLG00000012625,ENSAPLG00000002302,ENSAPLG00000004845,ENSAPLG00000006127,ENSAPLG00000001444,ENSAPLG00000006833,ENSAPLG00000004945
GO:2000027	regulation of organ morphogenesis	biological_process	0.0010883	0.038363	21	1438	93	12845	ENSAPLG00000004328,ENSAPLG00000007226,ENSAPLG00000003216,ENSAPLG00000003468,ENSAPLG00000014901,ENSAPLG00000003232,ENSAPLG00000002363,ENSAPLG00000013643,ENSAPLG00000001105,ENSAPLG00000005128,ENSAPLG00000012306,ENSAPLG00000003959,ENSAPLG00000015860,ENSAPLG00000002302,ENSAPLG00000005087,ENSAPLG00000010249,ENSAPLG00000009910,ENSAPLG00000003673,ENSAPLG00000001660,ENSAPLG00000003162,ENSAPLG00000016219
GO:0033006	regulation of mast cell activation involved in immune response	biological_process	0.0010885	0.038363	6	1438	12	12845	ENSAPLG00000009807,ENSAPLG00000006127,ENSAPLG00000008277,ENSAPLG00000011907,ENSAPLG00000010851,ENSAPLG00000005644
GO:0032615	interleukin-12 production	biological_process	0.0010988	0.038648	9	1438	25	12845	ENSAPLG00000009092,ENSAPLG00000015387,ENSAPLG00000013878,ENSAPLG00000013558,ENSAPLG00000008658,ENSAPLG00000010348,ENSAPLG00000012876,ENSAPLG00000004563,ENSAPLG00000012625
GO:1901617	organic hydroxy compound biosynthetic process	biological_process	0.0011037	0.03874	23	1438	105	12845	ENSAPLG00000009140,ENSAPLG00000012676,ENSAPLG00000012071,ENSAPLG00000005356,ENSAPLG00000006651,ENSAPLG00000013839,ENSAPLG00000005092,ENSAPLG00000003920,ENSAPLG00000007151,ENSAPLG00000004286,ENSAPLG00000015079,ENSAPLG00000001605,ENSAPLG00000005087,ENSAPLG00000012876,ENSAPLG00000003652,ENSAPLG00000003959,ENSAPLG00000006597,ENSAPLG00000009353,ENSAPLG00000009456,ENSAPLG00000002607,ENSAPLG00000001444,…
GO:0019932	second-messenger-mediated signaling	biological_process	0.0011093	0.038858	24	1438	111	12845	ENSAPLG00000013017,ENSAPLG00000008789,ENSAPLG00000008090,ENSAPLG00000011398,ENSAPLG00000001097,ENSAPLG00000002525,ENSAPLG00000014103,ENSAPLG00000010676,ENSAPLG00000013083,ENSAPLG00000012710,ENSAPLG00000015179,ENSAPLG00000007910,ENSAPLG00000005535,ENSAPLG00000005661,ENSAPLG00000004598,ENSAPLG00000005413,ENSAPLG00000005677,ENSAPLG00000006130,ENSAPLG00000008277,ENSAPLG00000002397,ENSAPLG00000004563,…
GO:1903037	regulation of leukocyte cell-cell adhesion	biological_process	0.0011184	0.039097	27	1438	131	12845	ENSAPLG00000010676,ENSAPLG00000013309,ENSAPLG00000015602,ENSAPLG00000004175,ENSAPLG00000015945,ENSAPLG00000009200,ENSAPLG00000006075,ENSAPLG00000003700,ENSAPLG00000007308,ENSAPLG00000011263,ENSAPLG00000004866,ENSAPLG00000006833,ENSAPLG00000008789,ENSAPLG00000006429,ENSAPLG00000011570,ENSAPLG00000008693,ENSAPLG00000012876,ENSAPLG00000007281,ENSAPLG00000015926,ENSAPLG00000006417,ENSAPLG00000012391,…
GO:0006775	fat-soluble vitamin metabolic process	biological_process	0.001126	0.039282	8	1438	21	12845	ENSAPLG00000005065,ENSAPLG00000013839,ENSAPLG00000007640,ENSAPLG00000012876,ENSAPLG00000013878,ENSAPLG00000005087,ENSAPLG00000005136,ENSAPLG00000003920
GO:0010596	negative regulation of endothelial cell migration	biological_process	0.0011489	0.039906	9	1438	25	12845	ENSAPLG00000016219,ENSAPLG00000009536,ENSAPLG00000014194,ENSAPLG00000007517,ENSAPLG00000009031,ENSAPLG00000013984,ENSAPLG00000009930,ENSAPLG00000010629,ENSAPLG00000005668
GO:0032768	regulation of monooxygenase activity	biological_process	0.0011492	0.039906	8	1438	21	12845	ENSAPLG00000012876,ENSAPLG00000005356,ENSAPLG00000009456,ENSAPLG00000010249,ENSAPLG00000002363,ENSAPLG00000015179,ENSAPLG00000005087,ENSAPLG00000013878
GO:0051353	positive regulation of oxidoreductase activity	biological_process	0.0011509	0.039906	8	1438	21	12845	ENSAPLG00000015179,ENSAPLG00000012710,ENSAPLG00000005087,ENSAPLG00000012876,ENSAPLG00000005356,ENSAPLG00000010249,ENSAPLG00000009456,ENSAPLG00000002363
GO:0008217	regulation of blood pressure	biological_process	0.0011577	0.040064	19	1438	81	12845	ENSAPLG00000009031,ENSAPLG00000012710,ENSAPLG00000004609,ENSAPLG00000014928,ENSAPLG00000005677,ENSAPLG00000015860,ENSAPLG00000015253,ENSAPLG00000011169,ENSAPLG00000002363,ENSAPLG00000010001,ENSAPLG00000010553,ENSAPLG00000012799,ENSAPLG00000005963,ENSAPLG00000002300,ENSAPLG00000014559,ENSAPLG00000010874,ENSAPLG00000011989,ENSAPLG00000005356,ENSAPLG00000007432
GO:0030594	neurotransmitter receptor activity	molecular_function	0.0011712	0.040447	15	1438	57	12845	ENSAPLG00000013731,ENSAPLG00000001425,ENSAPLG00000001784,ENSAPLG00000011241,ENSAPLG00000015359,ENSAPLG00000005661,ENSAPLG00000008661,ENSAPLG00000001468,ENSAPLG00000006248,ENSAPLG00000008713,ENSAPLG00000007776,ENSAPLG00000000608,ENSAPLG00000011878,ENSAPLG00000011398,ENSAPLG00000015748
GO:0006690	icosanoid metabolic process	biological_process	0.0011911	0.040963	10	1438	31	12845	ENSAPLG00000012710,ENSAPLG00000003338,ENSAPLG00000000622,ENSAPLG00000004149,ENSAPLG00000008242,ENSAPLG00000015926,ENSAPLG00000004536,ENSAPLG00000006597,ENSAPLG00000002860,ENSAPLG00000007262
GO:1901568	fatty acid derivative metabolic process	biological_process	0.0011911	0.040963	10	1438	31	12845	ENSAPLG00000006597,ENSAPLG00000007262,ENSAPLG00000002860,ENSAPLG00000008242,ENSAPLG00000015926,ENSAPLG00000004536,ENSAPLG00000000622,ENSAPLG00000004149,ENSAPLG00000012710,ENSAPLG00000003338
GO:0002740	negative regulation of cytokine secretion involved in immune response	biological_process	0.0011933	0.040963	3	1438	3	12845	ENSAPLG00000007378,ENSAPLG00000002589,ENSAPLG00000015387
GO:0001503	ossification	biological_process	0.0011966	0.040995	36	1438	193	12845	ENSAPLG00000014156,ENSAPLG00000005182,ENSAPLG00000012224,ENSAPLG00000007468,ENSAPLG00000010676,ENSAPLG00000005136,ENSAPLG00000013276,ENSAPLG00000012070,ENSAPLG00000010108,ENSAPLG00000013515,ENSAPLG00000012391,ENSAPLG00000003959,ENSAPLG00000003652,ENSAPLG00000005128,ENSAPLG00000009501,ENSAPLG00000014901,ENSAPLG00000009296,ENSAPLG00000005413,ENSAPLG00000007226,ENSAPLG00000003162,ENSAPLG00000002317,…
GO:0006029	proteoglycan metabolic process	biological_process	0.0012002	0.041038	13	1438	46	12845	ENSAPLG00000006908,ENSAPLG00000010676,ENSAPLG00000009910,ENSAPLG00000003673,ENSAPLG00000012650,ENSAPLG00000014253,ENSAPLG00000012574,ENSAPLG00000014103,ENSAPLG00000012391,ENSAPLG00000007226,ENSAPLG00000004095,ENSAPLG00000013984,ENSAPLG00000004125
GO:0032649	regulation of interferon-gamma production	biological_process	0.0012039	0.041079	11	1438	36	12845	ENSAPLG00000006429,ENSAPLG00000010348,ENSAPLG00000006833,ENSAPLG00000004919,ENSAPLG00000008658,ENSAPLG00000009092,ENSAPLG00000015387,ENSAPLG00000005019,ENSAPLG00000007240,ENSAPLG00000007281,ENSAPLG00000015414
GO:1904018	positive regulation of vasculature development	biological_process	0.0012125	0.041221	19	1438	81	12845	ENSAPLG00000005535,ENSAPLG00000002112,ENSAPLG00000008265,ENSAPLG00000013558,ENSAPLG00000007281,ENSAPLG00000015253,ENSAPLG00000011037,ENSAPLG00000005470,ENSAPLG00000004686,ENSAPLG00000015387,ENSAPLG00000010580,ENSAPLG00000010108,ENSAPLG00000013976,ENSAPLG00000009768,ENSAPLG00000015945,ENSAPLG00000001097,ENSAPLG00000003162,ENSAPLG00000003526,ENSAPLG00000006689
GO:0045621	positive regulation of lymphocyte differentiation	biological_process	0.0012132	0.041221	13	1438	46	12845	ENSAPLG00000004175,ENSAPLG00000012876,ENSAPLG00000015945,ENSAPLG00000015926,ENSAPLG00000012391,ENSAPLG00000009200,ENSAPLG00000007226,ENSAPLG00000007308,ENSAPLG00000009552,ENSAPLG00000000830,ENSAPLG00000008789,ENSAPLG00000006833,ENSAPLG00000006429
GO:0031348	negative regulation of defense response	biological_process	0.0012152	0.041221	20	1438	87	12845	ENSAPLG00000015602,ENSAPLG00000006901,ENSAPLG00000004200,ENSAPLG00000003526,ENSAPLG00000015387,ENSAPLG00000009807,ENSAPLG00000005361,ENSAPLG00000014412,ENSAPLG00000002300,ENSAPLG00000003792,ENSAPLG00000007281,ENSAPLG00000002302,ENSAPLG00000010851,ENSAPLG00000006728,ENSAPLG00000009092,ENSAPLG00000013187,ENSAPLG00000001211,ENSAPLG00000002589,ENSAPLG00000013878,ENSAPLG00000009031
GO:0006810	transport	biological_process	0.0012408	0.041989	312	1438	2402	12845	ENSAPLG00000007287,ENSAPLG00000002748,ENSAPLG00000014490,ENSAPLG00000003926,ENSAPLG00000012642,ENSAPLG00000005084,ENSAPLG00000005963,ENSAPLG00000001944,ENSAPLG00000008432,ENSAPLG00000012289,ENSAPLG00000011989,ENSAPLG00000008254,ENSAPLG00000008277,ENSAPLG00000005685,ENSAPLG00000005225,ENSAPLG00000004623,ENSAPLG00000011570,ENSAPLG00000006206,ENSAPLG00000013307,ENSAPLG00000010168,ENSAPLG00000014685,…
GO:0008219	cell death	biological_process	0.0012459	0.041989	127	1438	880	12845	ENSAPLG00000003216,ENSAPLG00000009092,ENSAPLG00000003299,ENSAPLG00000006037,ENSAPLG00000009860,ENSAPLG00000013168,ENSAPLG00000003232,ENSAPLG00000004563,ENSAPLG00000006664,ENSAPLG00000006417,ENSAPLG00000016243,ENSAPLG00000014601,ENSAPLG00000007378,ENSAPLG00000012717,ENSAPLG00000005087,ENSAPLG00000004581,ENSAPLG00000011933,ENSAPLG00000011263,ENSAPLG00000007971,ENSAPLG00000003880,ENSAPLG00000003705,…
GO:0016265	death	biological_process	0.0012459	0.041989	127	1438	880	12845	ENSAPLG00000005830,ENSAPLG00000005323,ENSAPLG00000015357,ENSAPLG00000007226,ENSAPLG00000000766,ENSAPLG00000013041,ENSAPLG00000002776,ENSAPLG00000009403,ENSAPLG00000011547,ENSAPLG00000005535,ENSAPLG00000011754,ENSAPLG00000015016,ENSAPLG00000009930,ENSAPLG00000009501,ENSAPLG00000015626,ENSAPLG00000003959,ENSAPLG00000004118,ENSAPLG00000015926,ENSAPLG00000007281,ENSAPLG00000005387,ENSAPLG00000009900,…
GO:0001914	regulation of T cell mediated cytotoxicity	biological_process	0.0012476	0.041989	5	1438	9	12845	ENSAPLG00000002378,ENSAPLG00000009092,ENSAPLG00000007308,ENSAPLG00000008789,ENSAPLG00000002317
GO:0002763	positive regulation of myeloid leukocyte differentiation	biological_process	0.0012648	0.042484	9	1438	26	12845	ENSAPLG00000012876,ENSAPLG00000015926,ENSAPLG00000009080,ENSAPLG00000009127,ENSAPLG00000002672,ENSAPLG00000007492,ENSAPLG00000001578,ENSAPLG00000005413,ENSAPLG00000009092
GO:0043534	blood vessel endothelial cell migration	biological_process	0.0012681	0.042505	17	1438	69	12845	ENSAPLG00000002589,ENSAPLG00000002112,ENSAPLG00000013558,ENSAPLG00000008265,ENSAPLG00000009930,ENSAPLG00000005535,ENSAPLG00000009031,ENSAPLG00000007378,ENSAPLG00000005668,ENSAPLG00000010108,ENSAPLG00000013976,ENSAPLG00000004686,ENSAPLG00000013276,ENSAPLG00000007517,ENSAPLG00000014194,ENSAPLG00000009768,ENSAPLG00000003526
GO:0002768	immune response-regulating cell surface receptor signaling pathway	biological_process	0.0012727	0.042505	19	1438	81	12845	ENSAPLG00000006833,ENSAPLG00000008789,ENSAPLG00000004866,ENSAPLG00000009593,ENSAPLG00000001153,ENSAPLG00000002536,ENSAPLG00000011263,ENSAPLG00000004175,ENSAPLG00000007168,ENSAPLG00000015423,ENSAPLG00000002406,ENSAPLG00000013558,ENSAPLG00000007240,ENSAPLG00000005225,ENSAPLG00000005790,ENSAPLG00000007281,ENSAPLG00000013352,ENSAPLG00000011852,ENSAPLG00000006127
GO:0022612	gland morphogenesis	biological_process	0.0012729	0.042505	17	1438	69	12845	ENSAPLG00000005859,ENSAPLG00000003468,ENSAPLG00000004328,ENSAPLG00000007226,ENSAPLG00000014515,ENSAPLG00000003959,ENSAPLG00000004607,ENSAPLG00000002302,ENSAPLG00000001105,ENSAPLG00000005128,ENSAPLG00000011570,ENSAPLG00000003232,ENSAPLG00000013276,ENSAPLG00000005087,ENSAPLG00000005182,ENSAPLG00000003673,ENSAPLG00000009910
GO:0010533	regulation of activation of Janus kinase activity	biological_process	0.0012767	0.042549	3	1438	3	12845	ENSAPLG00000000830,ENSAPLG00000015860,ENSAPLG00000009092
GO:0016529	sarcoplasmic reticulum	cellular_component	0.0012821	0.042646	7	1438	16	12845	ENSAPLG00000002357,ENSAPLG00000013083,ENSAPLG00000004829,ENSAPLG00000008707,ENSAPLG00000006927,ENSAPLG00000012266,ENSAPLG00000015214
GO:0035587	purinergic receptor signaling pathway	biological_process	0.0012867	0.042663	9	1438	26	12845	ENSAPLG00000015193,ENSAPLG00000001605,ENSAPLG00000011424,ENSAPLG00000002300,ENSAPLG00000001614,ENSAPLG00000008277,ENSAPLG00000001613,ENSAPLG00000011398,ENSAPLG00000002317
GO:0045582	positive regulation of T cell differentiation	biological_process	0.0012875	0.042663	12	1438	41	12845	ENSAPLG00000004175,ENSAPLG00000012391,ENSAPLG00000009200,ENSAPLG00000012876,ENSAPLG00000015945,ENSAPLG00000015926,ENSAPLG00000007226,ENSAPLG00000007308,ENSAPLG00000006833,ENSAPLG00000008789,ENSAPLG00000006429,ENSAPLG00000000830
GO:0048771	tissue remodeling	biological_process	0.0013018	0.042983	19	1438	81	12845	ENSAPLG00000010099,ENSAPLG00000005087,ENSAPLG00000007151,ENSAPLG00000013276,ENSAPLG00000006747,ENSAPLG00000016343,ENSAPLG00000012768,ENSAPLG00000014194,ENSAPLG00000002317,ENSAPLG00000009200,ENSAPLG00000001174,ENSAPLG00000005413,ENSAPLG00000011904,ENSAPLG00000009296,ENSAPLG00000002672,ENSAPLG00000003232,ENSAPLG00000012391,ENSAPLG00000004289,ENSAPLG00000004607
GO:0003298	physiological muscle hypertrophy	biological_process	0.0013072	0.042983	3	1438	3	12845	ENSAPLG00000012710,ENSAPLG00000010676,ENSAPLG00000007432
GO:0003301	physiological cardiac muscle hypertrophy	biological_process	0.0013072	0.042983	3	1438	3	12845	ENSAPLG00000012710,ENSAPLG00000007432,ENSAPLG00000010676
GO:0061049	cell growth involved in cardiac muscle cell development	biological_process	0.0013072	0.042983	3	1438	3	12845	ENSAPLG00000007432,ENSAPLG00000010676,ENSAPLG00000012710
GO:0035590	purinergic nucleotide receptor signaling pathway	biological_process	0.0013507	0.044327	7	1438	17	12845	ENSAPLG00000001613,ENSAPLG00000011424,ENSAPLG00000011398,ENSAPLG00000002317,ENSAPLG00000015193,ENSAPLG00000001614,ENSAPLG00000001605
GO:0032692	negative regulation of interleukin-1 production	biological_process	0.0013733	0.044984	5	1438	9	12845	ENSAPLG00000007281,ENSAPLG00000003792,ENSAPLG00000002302,ENSAPLG00000002589,ENSAPLG00000004200
GO:0070374	positive regulation of ERK1 and ERK2 cascade	biological_process	0.0013836	0.045168	20	1438	89	12845	ENSAPLG00000005413,ENSAPLG00000005535,ENSAPLG00000015179,ENSAPLG00000002306,ENSAPLG00000009501,ENSAPLG00000003232,ENSAPLG00000015926,ENSAPLG00000007378,ENSAPLG00000004563,ENSAPLG00000010108,ENSAPLG00000013976,ENSAPLG00000004286,ENSAPLG00000001605,ENSAPLG00000001153,ENSAPLG00000006429,ENSAPLG00000008789,ENSAPLG00000006833,ENSAPLG00000016333,ENSAPLG00000009248,ENSAPLG00000001663
GO:0048662	negative regulation of smooth muscle cell proliferation	biological_process	0.0013842	0.045168	6	1438	13	12845	ENSAPLG00000002302,ENSAPLG00000009031,ENSAPLG00000012876,ENSAPLG00000005361,ENSAPLG00000008265,ENSAPLG00000009092
GO:0016176	superoxide-generating NADPH oxidase activator activity	molecular_function	0.0013996	0.045583	3	1438	3	12845	ENSAPLG00000013976,ENSAPLG00000015000,ENSAPLG00000002281
GO:0042613	MHC class II protein complex	cellular_component	0.0014109	0.045866	4	1438	6	12845	ENSAPLG00000015926,ENSAPLG00000005101,ENSAPLG00000005009,ENSAPLG00000004981
GO:0010459	negative regulation of heart rate	biological_process	0.0014536	0.047164	4	1438	6	12845	ENSAPLG00000002357,ENSAPLG00000013083,ENSAPLG00000007432,ENSAPLG00000002363
GO:0030414	peptidase inhibitor activity	molecular_function	0.001461	0.047315	19	1438	82	12845	ENSAPLG00000003459,ENSAPLG00000014443,ENSAPLG00000010890,ENSAPLG00000006625,ENSAPLG00000004256,ENSAPLG00000007492,ENSAPLG00000002409,ENSAPLG00000006099,ENSAPLG00000001822,ENSAPLG00000014901,ENSAPLG00000012958,ENSAPLG00000000674,ENSAPLG00000006683,ENSAPLG00000015159,ENSAPLG00000008646,ENSAPLG00000005511,ENSAPLG00000007514,ENSAPLG00000008400,ENSAPLG00000009456
GO:0001935	endothelial cell proliferation	biological_process	0.0014767	0.047732	16	1438	65	12845	ENSAPLG00000003673,ENSAPLG00000002525,ENSAPLG00000013976,ENSAPLG00000010629,ENSAPLG00000010580,ENSAPLG00000015387,ENSAPLG00000013276,ENSAPLG00000003792,ENSAPLG00000004686,ENSAPLG00000003652,ENSAPLG00000008265,ENSAPLG00000002589,ENSAPLG00000002112,ENSAPLG00000005535,ENSAPLG00000015179,ENSAPLG00000009930
GO:0005215	transporter activity	molecular_function	0.0014897	0.048064	122	1438	841	12845	ENSAPLG00000010924,ENSAPLG00000003485,ENSAPLG00000014219,ENSAPLG00000003857,ENSAPLG00000003398,ENSAPLG00000002677,ENSAPLG00000007770,ENSAPLG00000004032,ENSAPLG00000015578,ENSAPLG00000013839,ENSAPLG00000012916,ENSAPLG00000002589,ENSAPLG00000013809,ENSAPLG00000005686,ENSAPLG00000004373,ENSAPLG00000004227,ENSAPLG00000004598,ENSAPLG00000007910,ENSAPLG00000010715,ENSAPLG00000015338,ENSAPLG00000003128,…
GO:0022890	inorganic cation transmembrane transporter activity	molecular_function	0.0014927	0.04807	56	1438	337	12845	ENSAPLG00000009438,ENSAPLG00000009353,ENSAPLG00000011132,ENSAPLG00000009845,ENSAPLG00000004523,ENSAPLG00000013307,ENSAPLG00000008781,ENSAPLG00000008198,ENSAPLG00000011451,ENSAPLG00000012571,ENSAPLG00000012021,ENSAPLG00000000759,ENSAPLG00000008754,ENSAPLG00000011366,ENSAPLG00000006932,ENSAPLG00000007453,ENSAPLG00000000606,ENSAPLG00000006426,ENSAPLG00000005438,ENSAPLG00000003864,ENSAPLG00000009789,…
GO:0004497	monooxygenase activity	molecular_function	0.0015165	0.048743	16	1438	64	12845	ENSAPLG00000002757,ENSAPLG00000012676,ENSAPLG00000006656,ENSAPLG00000007151,ENSAPLG00000005136,ENSAPLG00000007447,ENSAPLG00000010225,ENSAPLG00000003769,ENSAPLG00000016213,ENSAPLG00000006049,ENSAPLG00000005773,ENSAPLG00000007640,ENSAPLG00000010911,ENSAPLG00000002172,ENSAPLG00000010941,ENSAPLG00000011556
GO:0045580	regulation of T cell differentiation	biological_process	0.0015225	0.048845	16	1438	64	12845	ENSAPLG00000004175,ENSAPLG00000013309,ENSAPLG00000003700,ENSAPLG00000009200,ENSAPLG00000015945,ENSAPLG00000007308,ENSAPLG00000006429,ENSAPLG00000008789,ENSAPLG00000006833,ENSAPLG00000012391,ENSAPLG00000006417,ENSAPLG00000015926,ENSAPLG00000012876,ENSAPLG00000007281,ENSAPLG00000007226,ENSAPLG00000000830
GO:1903305	regulation of regulated secretory pathway	biological_process	0.0015321	0.049063	7	1438	17	12845	ENSAPLG00000008277,ENSAPLG00000011907,ENSAPLG00000005644,ENSAPLG00000010851,ENSAPLG00000011504,ENSAPLG00000014857,ENSAPLG00000006127
GO:0001934	positive regulation of protein phosphorylation	biological_process	0.0015609	0.04989	69	1438	435	12845	ENSAPLG00000009930,ENSAPLG00000005535,ENSAPLG00000011754,ENSAPLG00000000830,ENSAPLG00000004877,ENSAPLG00000006897,ENSAPLG00000015357,ENSAPLG00000007281,ENSAPLG00000015926,ENSAPLG00000009501,ENSAPLG00000007323,ENSAPLG00000009564,ENSAPLG00000006429,ENSAPLG00000010108,ENSAPLG00000011878,ENSAPLG00000010676,ENSAPLG00000006689,ENSAPLG00000012710,ENSAPLG00000009092,ENSAPLG00000013771,ENSAPLG00000007378,…
GO:0050728	negative regulation of inflammatory response	biological_process	0.0015698	0.050081	16	1438	65	12845	ENSAPLG00000009092,ENSAPLG00000002589,ENSAPLG00000001211,ENSAPLG00000013878,ENSAPLG00000007281,ENSAPLG00000010851,ENSAPLG00000002302,ENSAPLG00000006728,ENSAPLG00000002300,ENSAPLG00000003792,ENSAPLG00000015387,ENSAPLG00000009807,ENSAPLG00000005361,ENSAPLG00000003526,ENSAPLG00000006901,ENSAPLG00000004200
GO:0050878	regulation of body fluid levels	biological_process	0.0015742	0.050129	29	1438	146	12845	ENSAPLG00000003232,ENSAPLG00000004787,ENSAPLG00000006127,ENSAPLG00000008646,ENSAPLG00000011792,ENSAPLG00000004623,ENSAPLG00000011541,ENSAPLG00000004563,ENSAPLG00000002945,ENSAPLG00000014089,ENSAPLG00000007226,ENSAPLG00000012710,ENSAPLG00000008667,ENSAPLG00000008153,ENSAPLG00000004032,ENSAPLG00000005008,ENSAPLG00000001614,ENSAPLG00000009140,ENSAPLG00000010580,ENSAPLG00000015193,ENSAPLG00000010099,…
GO:0001773	myeloid dendritic cell activation	biological_process	0.0015816	0.050272	6	1438	13	12845	ENSAPLG00000002423,ENSAPLG00000015387,ENSAPLG00000011595,ENSAPLG00000002672,ENSAPLG00000014646,ENSAPLG00000012356
GO:0070542	response to fatty acid	biological_process	0.0015939	0.050569	7	1438	17	12845	ENSAPLG00000007281,ENSAPLG00000011172,ENSAPLG00000004563,ENSAPLG00000011388,ENSAPLG00000014512,ENSAPLG00000014247,ENSAPLG00000002406
GO:0030239	myofibril assembly	biological_process	0.0016359	0.051805	9	1438	26	12845	ENSAPLG00000009568,ENSAPLG00000012710,ENSAPLG00000006927,ENSAPLG00000003497,ENSAPLG00000005756,ENSAPLG00000012454,ENSAPLG00000002916,ENSAPLG00000009291,ENSAPLG00000016219
GO:0030890	positive regulation of B cell proliferation	biological_process	0.0016446	0.051985	8	1438	22	12845	ENSAPLG00000015926,ENSAPLG00000001663,ENSAPLG00000005225,ENSAPLG00000003700,ENSAPLG00000009200,ENSAPLG00000008693,ENSAPLG00000008789,ENSAPLG00000013558
GO:0001936	regulation of endothelial cell proliferation	biological_process	0.0016511	0.052067	14	1438	54	12845	ENSAPLG00000003673,ENSAPLG00000002525,ENSAPLG00000003652,ENSAPLG00000010629,ENSAPLG00000013976,ENSAPLG00000008265,ENSAPLG00000015387,ENSAPLG00000010580,ENSAPLG00000002112,ENSAPLG00000003792,ENSAPLG00000009930,ENSAPLG00000004686,ENSAPLG00000015179,ENSAPLG00000005535
GO:0034364	high-density lipoprotein particle	cellular_component	0.0016533	0.052067	4	1438	6	12845	ENSAPLG00000013839,ENSAPLG00000006651,ENSAPLG00000002589,ENSAPLG00000005304
GO:0006939	smooth muscle contraction	biological_process	0.0016633	0.052262	13	1438	48	12845	ENSAPLG00000012799,ENSAPLG00000012710,ENSAPLG00000015179,ENSAPLG00000010553,ENSAPLG00000000766,ENSAPLG00000002397,ENSAPLG00000008277,ENSAPLG00000009910,ENSAPLG00000003673,ENSAPLG00000011432,ENSAPLG00000007432,ENSAPLG00000010249,ENSAPLG00000013083
GO:0010466	negative regulation of peptidase activity	biological_process	0.0016655	0.052262	23	1438	108	12845	ENSAPLG00000003459,ENSAPLG00000014443,ENSAPLG00000010890,ENSAPLG00000006625,ENSAPLG00000003162,ENSAPLG00000014156,ENSAPLG00000004256,ENSAPLG00000004700,ENSAPLG00000007492,ENSAPLG00000002409,ENSAPLG00000006099,ENSAPLG00000001822,ENSAPLG00000014901,ENSAPLG00000012958,ENSAPLG00000003468,ENSAPLG00000006683,ENSAPLG00000000674,ENSAPLG00000015159,ENSAPLG00000008646,ENSAPLG00000005511,ENSAPLG00000007514,…
GO:0051051	negative regulation of transport	biological_process	0.0016692	0.052282	37	1438	204	12845	ENSAPLG00000006597,ENSAPLG00000002357,ENSAPLG00000008646,ENSAPLG00000007378,ENSAPLG00000006682,ENSAPLG00000006728,ENSAPLG00000004563,ENSAPLG00000007671,ENSAPLG00000009444,ENSAPLG00000014490,ENSAPLG00000015748,ENSAPLG00000007971,ENSAPLG00000005361,ENSAPLG00000009501,ENSAPLG00000009456,ENSAPLG00000007281,ENSAPLG00000015926,ENSAPLG00000010851,ENSAPLG00000007226,ENSAPLG00000011388,ENSAPLG00000002589,…
GO:0048566	embryonic digestive tract development	biological_process	0.0016726	0.052293	8	1438	22	12845	ENSAPLG00000007226,ENSAPLG00000014928,ENSAPLG00000010924,ENSAPLG00000014247,ENSAPLG00000003497,ENSAPLG00000003232,ENSAPLG00000012391,ENSAPLG00000010851
GO:0032691	negative regulation of interleukin-1 beta production	biological_process	0.0016921	0.052805	4	1438	6	12845	ENSAPLG00000007281,ENSAPLG00000003792,ENSAPLG00000002302,ENSAPLG00000002589
GO:1903035	negative regulation of response to wounding	biological_process	0.0017082	0.053211	22	1438	102	12845	ENSAPLG00000002300,ENSAPLG00000003792,ENSAPLG00000015387,ENSAPLG00000009807,ENSAPLG00000000590,ENSAPLG00000010099,ENSAPLG00000013976,ENSAPLG00000005361,ENSAPLG00000003526,ENSAPLG00000006901,ENSAPLG00000004200,ENSAPLG00000008153,ENSAPLG00000001211,ENSAPLG00000009092,ENSAPLG00000002589,ENSAPLG00000013878,ENSAPLG00000008646,ENSAPLG00000007281,ENSAPLG00000002302,ENSAPLG00000010851,ENSAPLG00000006728,…
GO:0005518	collagen binding	molecular_function	0.0017524	0.054489	11	1438	36	12845	ENSAPLG00000013984,ENSAPLG00000012624,ENSAPLG00000013976,ENSAPLG00000002646,ENSAPLG00000013979,ENSAPLG00000005118,ENSAPLG00000013272,ENSAPLG00000012768,ENSAPLG00000008749,ENSAPLG00000004434,ENSAPLG00000007468
GO:2000242	negative regulation of reproductive process	biological_process	0.0017565	0.054518	8	1438	22	12845	ENSAPLG00000003959,ENSAPLG00000004536,ENSAPLG00000003673,ENSAPLG00000010676,ENSAPLG00000016302,ENSAPLG00000011440,ENSAPLG00000000622,ENSAPLG00000015698
GO:0031099	regeneration	biological_process	0.001767	0.054744	13	1438	48	12845	ENSAPLG00000004095,ENSAPLG00000010099,ENSAPLG00000002527,ENSAPLG00000013271,ENSAPLG00000009910,ENSAPLG00000005128,ENSAPLG00000016188,ENSAPLG00000011570,ENSAPLG00000010676,ENSAPLG00000014515,ENSAPLG00000006728,ENSAPLG00000012454,ENSAPLG00000012717
GO:0061448	connective tissue development	biological_process	0.0017818	0.055103	27	1438	136	12845	ENSAPLG00000010108,ENSAPLG00000007971,ENSAPLG00000013515,ENSAPLG00000004095,ENSAPLG00000013976,ENSAPLG00000002527,ENSAPLG00000009248,ENSAPLG00000004125,ENSAPLG00000007468,ENSAPLG00000012768,ENSAPLG00000001660,ENSAPLG00000003673,ENSAPLG00000009910,ENSAPLG00000004700,ENSAPLG00000016219,ENSAPLG00000003162,ENSAPLG00000007226,ENSAPLG00000001132,ENSAPLG00000003216,ENSAPLG00000014155,ENSAPLG00000012710,…
GO:0046425	regulation of JAK-STAT cascade	biological_process	0.0017906	0.055276	12	1438	43	12845	ENSAPLG00000013558,ENSAPLG00000009092,ENSAPLG00000001211,ENSAPLG00000016333,ENSAPLG00000008789,ENSAPLG00000011754,ENSAPLG00000000830,ENSAPLG00000006127,ENSAPLG00000010676,ENSAPLG00000009501,ENSAPLG00000015860,ENSAPLG00000012876
GO:0002429	immune response-activating cell surface receptor signaling pathway	biological_process	0.0017938	0.055276	18	1438	77	12845	ENSAPLG00000004175,ENSAPLG00000007168,ENSAPLG00000015423,ENSAPLG00000008789,ENSAPLG00000006833,ENSAPLG00000004866,ENSAPLG00000009593,ENSAPLG00000001153,ENSAPLG00000002536,ENSAPLG00000011263,ENSAPLG00000005225,ENSAPLG00000005790,ENSAPLG00000013352,ENSAPLG00000007281,ENSAPLG00000011852,ENSAPLG00000006127,ENSAPLG00000002406,ENSAPLG00000007240
GO:0060537	muscle tissue development	biological_process	0.0018049	0.055519	37	1438	203	12845	ENSAPLG00000003880,ENSAPLG00000001944,ENSAPLG00000007971,ENSAPLG00000012893,ENSAPLG00000008432,ENSAPLG00000004581,ENSAPLG00000016219,ENSAPLG00000014194,ENSAPLG00000007432,ENSAPLG00000012304,ENSAPLG00000007492,ENSAPLG00000012710,ENSAPLG00000002116,ENSAPLG00000010951,ENSAPLG00000015698,ENSAPLG00000003216,ENSAPLG00000009291,ENSAPLG00000012306,ENSAPLG00000005685,ENSAPLG00000007540,ENSAPLG00000002357,…
GO:0019722	calcium-mediated signaling	biological_process	0.0018448	0.056643	18	1438	77	12845	ENSAPLG00000002525,ENSAPLG00000001097,ENSAPLG00000011398,ENSAPLG00000010676,ENSAPLG00000013083,ENSAPLG00000008789,ENSAPLG00000013017,ENSAPLG00000008090,ENSAPLG00000005677,ENSAPLG00000006130,ENSAPLG00000002357,ENSAPLG00000004598,ENSAPLG00000012710,ENSAPLG00000007910,ENSAPLG00000015179,ENSAPLG00000005661,ENSAPLG00000005535,ENSAPLG00000005413
GO:0019216	regulation of lipid metabolic process	biological_process	0.0018549	0.056853	29	1438	148	12845	ENSAPLG00000009456,ENSAPLG00000006597,ENSAPLG00000006127,ENSAPLG00000004772,ENSAPLG00000003652,ENSAPLG00000012876,ENSAPLG00000015860,ENSAPLG00000005225,ENSAPLG00000003959,ENSAPLG00000007145,ENSAPLG00000011863,ENSAPLG00000004289,ENSAPLG00000002589,ENSAPLG00000013878,ENSAPLG00000015179,ENSAPLG00000016065,ENSAPLG00000005321,ENSAPLG00000006689,ENSAPLG00000008691,ENSAPLG00000015945,ENSAPLG00000011263,…
GO:0098797	plasma membrane protein complex	cellular_component	0.0018737	0.05725	48	1438	282	12845	ENSAPLG00000013307,ENSAPLG00000009845,ENSAPLG00000006331,ENSAPLG00000011451,ENSAPLG00000008198,ENSAPLG00000007776,ENSAPLG00000012021,ENSAPLG00000015890,ENSAPLG00000014247,ENSAPLG00000006709,ENSAPLG00000008658,ENSAPLG00000011366,ENSAPLG00000008754,ENSAPLG00000009789,ENSAPLG00000003864,ENSAPLG00000005084,ENSAPLG00000008961,ENSAPLG00000013272,ENSAPLG00000002281,ENSAPLG00000016445,ENSAPLG00000011933,…
GO:1904019	epithelial cell apoptotic process	biological_process	0.0018745	0.05725	13	1438	48	12845	ENSAPLG00000011184,ENSAPLG00000006682,ENSAPLG00000007378,ENSAPLG00000015253,ENSAPLG00000005556,ENSAPLG00000002302,ENSAPLG00000014103,ENSAPLG00000015387,ENSAPLG00000013558,ENSAPLG00000005535,ENSAPLG00000009930,ENSAPLG00000004686,ENSAPLG00000011547
GO:0072593	reactive oxygen species metabolic process	biological_process	0.001905	0.058012	23	1438	109	12845	ENSAPLG00000011388,ENSAPLG00000013771,ENSAPLG00000015000,ENSAPLG00000006709,ENSAPLG00000009456,ENSAPLG00000016213,ENSAPLG00000014857,ENSAPLG00000010034,ENSAPLG00000004626,ENSAPLG00000007281,ENSAPLG00000012876,ENSAPLG00000004563,ENSAPLG00000015411,ENSAPLG00000013976,ENSAPLG00000009248,ENSAPLG00000015602,ENSAPLG00000008961,ENSAPLG00000005084,ENSAPLG00000009536,ENSAPLG00000005182,ENSAPLG00000015612,…
GO:0050830	defense response to Gram-positive bacterium	biological_process	0.0019063	0.058012	7	1438	18	12845	ENSAPLG00000013270,ENSAPLG00000015297,ENSAPLG00000007587,ENSAPLG00000013276,ENSAPLG00000004563,ENSAPLG00000006833,ENSAPLG00000002317
GO:0045670	regulation of osteoclast differentiation	biological_process	0.0019142	0.058078	10	1438	32	12845	ENSAPLG00000011570,ENSAPLG00000004772,ENSAPLG00000009080,ENSAPLG00000012106,ENSAPLG00000012876,ENSAPLG00000004289,ENSAPLG00000006166,ENSAPLG00000005413,ENSAPLG00000009092,ENSAPLG00000001578
GO:0007517	muscle organ development	biological_process	0.0019169	0.058078	32	1438	169	12845	ENSAPLG00000005128,ENSAPLG00000012650,ENSAPLG00000005814,ENSAPLG00000003468,ENSAPLG00000005830,ENSAPLG00000007226,ENSAPLG00000006927,ENSAPLG00000001660,ENSAPLG00000007517,ENSAPLG00000010676,ENSAPLG00000010629,ENSAPLG00000010924,ENSAPLG00000010507,ENSAPLG00000001105,ENSAPLG00000007540,ENSAPLG00000005685,ENSAPLG00000009291,ENSAPLG00000012306,ENSAPLG00000003216,ENSAPLG00000004829,ENSAPLG00000015698,…
GO:0070673	response to interleukin-18	biological_process	0.0019191	0.058078	4	1438	6	12845	ENSAPLG00000006833,ENSAPLG00000013976,ENSAPLG00000005272,ENSAPLG00000005019
GO:0070208	protein heterotrimerization	biological_process	0.0019222	0.058078	4	1438	6	12845	ENSAPLG00000001882,ENSAPLG00000001018,ENSAPLG00000011169,ENSAPLG00000016241
GO:0030656	regulation of vitamin metabolic process	biological_process	0.0019253	0.058078	4	1438	6	12845	ENSAPLG00000013878,ENSAPLG00000005087,ENSAPLG00000012876,ENSAPLG00000003920
GO:0001912	positive regulation of leukocyte mediated cytotoxicity	biological_process	0.0019317	0.058167	7	1438	18	12845	ENSAPLG00000006429,ENSAPLG00000008789,ENSAPLG00000002317,ENSAPLG00000005272,ENSAPLG00000009092,ENSAPLG00000002378,ENSAPLG00000010895
GO:0033004	negative regulation of mast cell activation	biological_process	0.0019464	0.058509	4	1438	6	12845	ENSAPLG00000009807,ENSAPLG00000010851,ENSAPLG00000009000,ENSAPLG00000011907
GO:0008329	signaling pattern recognition receptor activity	molecular_function	0.0020176	0.060437	4	1438	6	12845	ENSAPLG00000001444,ENSAPLG00000004563,ENSAPLG00000012625,ENSAPLG00000004845
GO:0038187	pattern recognition receptor activity	molecular_function	0.0020176	0.060437	4	1438	6	12845	ENSAPLG00000004845,ENSAPLG00000001444,ENSAPLG00000004563,ENSAPLG00000012625
GO:0060033	anatomical structure regression	biological_process	0.0020214	0.060445	4	1438	6	12845	ENSAPLG00000002423,ENSAPLG00000016188,ENSAPLG00000007492,ENSAPLG00000005128
GO:0042509	regulation of tyrosine phosphorylation of STAT protein	biological_process	0.0020429	0.060982	9	1438	28	12845	ENSAPLG00000016333,ENSAPLG00000011754,ENSAPLG00000000830,ENSAPLG00000013558,ENSAPLG00000009092,ENSAPLG00000001211,ENSAPLG00000012876,ENSAPLG00000006127,ENSAPLG00000010676
GO:0042368	vitamin D biosynthetic process	biological_process	0.0020569	0.06124	4	1438	6	12845	ENSAPLG00000005087,ENSAPLG00000013878,ENSAPLG00000012876,ENSAPLG00000003920
GO:0010171	body morphogenesis	biological_process	0.0020587	0.06124	10	1438	32	12845	ENSAPLG00000010924,ENSAPLG00000001754,ENSAPLG00000014901,ENSAPLG00000007492,ENSAPLG00000006796,ENSAPLG00000011940,ENSAPLG00000001660,ENSAPLG00000001105,ENSAPLG00000003497,ENSAPLG00000012391
GO:0050863	regulation of T cell activation	biological_process	0.0020642	0.061298	25	1438	123	12845	ENSAPLG00000011570,ENSAPLG00000008693,ENSAPLG00000007281,ENSAPLG00000012876,ENSAPLG00000015926,ENSAPLG00000012391,ENSAPLG00000006417,ENSAPLG00000007226,ENSAPLG00000005413,ENSAPLG00000009092,ENSAPLG00000012724,ENSAPLG00000011754,ENSAPLG00000000830,ENSAPLG00000010676,ENSAPLG00000013309,ENSAPLG00000015602,ENSAPLG00000004175,ENSAPLG00000015945,ENSAPLG00000009200,ENSAPLG00000003700,ENSAPLG00000007308,…
GO:0002455	humoral immune response mediated by circulating immunoglobulin	biological_process	0.0021054	0.062408	4	1438	6	12845	ENSAPLG00000002995,ENSAPLG00000004866,ENSAPLG00000008789,ENSAPLG00000005501
GO:0045063	T-helper 1 cell differentiation	biological_process	0.0021089	0.062408	4	1438	6	12845	ENSAPLG00000007492,ENSAPLG00000010052,ENSAPLG00000005019,ENSAPLG00000006833
GO:0043410	positive regulation of MAPK cascade	biological_process	0.0021429	0.063307	41	1438	234	12845	ENSAPLG00000002317,ENSAPLG00000009742,ENSAPLG00000015945,ENSAPLG00000013314,ENSAPLG00000013070,ENSAPLG00000001663,ENSAPLG00000005084,ENSAPLG00000007432,ENSAPLG00000006833,ENSAPLG00000009248,ENSAPLG00000016333,ENSAPLG00000013271,ENSAPLG00000001153,ENSAPLG00000004563,ENSAPLG00000007378,ENSAPLG00000011369,ENSAPLG00000003232,ENSAPLG00000012710,ENSAPLG00000004609,ENSAPLG00000011878,ENSAPLG00000006689,…
GO:0002063	chondrocyte development	biological_process	0.0021589	0.063669	7	1438	18	12845	ENSAPLG00000003162,ENSAPLG00000013515,ENSAPLG00000010108,ENSAPLG00000007226,ENSAPLG00000009910,ENSAPLG00000012650,ENSAPLG00000003673
GO:0004175	endopeptidase activity	molecular_function	0.0022128	0.065146	46	1438	268	12845	ENSAPLG00000005792,ENSAPLG00000010580,ENSAPLG00000012624,ENSAPLG00000000590,ENSAPLG00000012454,ENSAPLG00000005737,ENSAPLG00000014533,ENSAPLG00000005931,ENSAPLG00000003788,ENSAPLG00000013114,ENSAPLG00000015412,ENSAPLG00000013050,ENSAPLG00000012768,ENSAPLG00000008153,ENSAPLG00000006431,ENSAPLG00000012925,ENSAPLG00000006797,ENSAPLG00000002945,ENSAPLG00000012527,ENSAPLG00000004147,ENSAPLG00000009852,…
GO:0048762	mesenchymal cell differentiation	biological_process	0.0022407	0.065855	24	1438	118	12845	ENSAPLG00000007971,ENSAPLG00000004286,ENSAPLG00000003920,ENSAPLG00000016343,ENSAPLG00000009484,ENSAPLG00000012799,ENSAPLG00000010249,ENSAPLG00000001660,ENSAPLG00000007492,ENSAPLG00000003162,ENSAPLG00000006075,ENSAPLG00000001097,ENSAPLG00000007226,ENSAPLG00000014247,ENSAPLG00000003216,ENSAPLG00000009930,ENSAPLG00000012710,ENSAPLG00000009296,ENSAPLG00000015179,ENSAPLG00000005505,ENSAPLG00000003232,…
GO:0090189	regulation of branching involved in ureteric bud morphogenesis	biological_process	0.0022637	0.066417	6	1438	14	12845	ENSAPLG00000015860,ENSAPLG00000010249,ENSAPLG00000001105,ENSAPLG00000013643,ENSAPLG00000002363,ENSAPLG00000003216
GO:0002706	regulation of lymphocyte mediated immunity	biological_process	0.0022884	0.066987	13	1438	49	12845	ENSAPLG00000006429,ENSAPLG00000008789,ENSAPLG00000006016,ENSAPLG00000004866,ENSAPLG00000010895,ENSAPLG00000013558,ENSAPLG00000005272,ENSAPLG00000009092,ENSAPLG00000007308,ENSAPLG00000005019,ENSAPLG00000002317,ENSAPLG00000015945,ENSAPLG00000002378
GO:0002824	positive regulation of adaptive immune response based on somatic recombination of immune receptors built from immunoglobulin superfamily domains	biological_process	0.0022909	0.066987	11	1438	38	12845	ENSAPLG00000002378,ENSAPLG00000004175,ENSAPLG00000008693,ENSAPLG00000002317,ENSAPLG00000013558,ENSAPLG00000009092,ENSAPLG00000005019,ENSAPLG00000006833,ENSAPLG00000008789,ENSAPLG00000006016,ENSAPLG00000008658
GO:2000379	positive regulation of reactive oxygen species metabolic process	biological_process	0.0023263	0.067806	10	1438	33	12845	ENSAPLG00000011388,ENSAPLG00000013771,ENSAPLG00000013976,ENSAPLG00000004626,ENSAPLG00000012876,ENSAPLG00000007281,ENSAPLG00000004563,ENSAPLG00000009456,ENSAPLG00000009536,ENSAPLG00000014857
GO:0010634	positive regulation of epithelial cell migration	biological_process	0.0023268	0.067806	19	1438	85	12845	ENSAPLG00000009768,ENSAPLG00000003526,ENSAPLG00000014156,ENSAPLG00000004686,ENSAPLG00000010108,ENSAPLG00000013976,ENSAPLG00000007281,ENSAPLG00000012876,ENSAPLG00000007378,ENSAPLG00000015860,ENSAPLG00000003232,ENSAPLG00000013168,ENSAPLG00000009501,ENSAPLG00000005535,ENSAPLG00000006897,ENSAPLG00000004328,ENSAPLG00000002112,ENSAPLG00000013558,ENSAPLG00000008265
GO:0060325	face morphogenesis	biological_process	0.0023424	0.068145	7	1438	18	12845	ENSAPLG00000006796,ENSAPLG00000010924,ENSAPLG00000011940,ENSAPLG00000007492,ENSAPLG00000001105,ENSAPLG00000001660,ENSAPLG00000003497
GO:0008324	cation transmembrane transporter activity	molecular_function	0.0023495	0.068234	63	1438	395	12845	ENSAPLG00000003879,ENSAPLG00000003128,ENSAPLG00000010715,ENSAPLG00000010273,ENSAPLG00000004017,ENSAPLG00000011792,ENSAPLG00000009972,ENSAPLG00000013574,ENSAPLG00000006803,ENSAPLG00000011318,ENSAPLG00000013809,ENSAPLG00000006635,ENSAPLG00000015022,ENSAPLG00000010501,ENSAPLG00000007910,ENSAPLG00000008721,ENSAPLG00000006928,ENSAPLG00000004598,ENSAPLG00000005321,ENSAPLG00000007192,ENSAPLG00000014781,…
GO:0008081	phosphoric diester hydrolase activity	molecular_function	0.0023593	0.068403	15	1438	60	12845	ENSAPLG00000002170,ENSAPLG00000007348,ENSAPLG00000012076,ENSAPLG00000006897,ENSAPLG00000007240,ENSAPLG00000009807,ENSAPLG00000004043,ENSAPLG00000007426,ENSAPLG00000014302,ENSAPLG00000013314,ENSAPLG00000008995,ENSAPLG00000005609,ENSAPLG00000007395,ENSAPLG00000012224,ENSAPLG00000010831
GO:0035556	intracellular signal transduction	biological_process	0.0023884	0.06913	178	1438	1299	12845	ENSAPLG00000013028,ENSAPLG00000011129,ENSAPLG00000011169,ENSAPLG00000008050,ENSAPLG00000009878,ENSAPLG00000016158,ENSAPLG00000007432,ENSAPLG00000013070,ENSAPLG00000001663,ENSAPLG00000003162,ENSAPLG00000002317,ENSAPLG00000013246,ENSAPLG00000016184,ENSAPLG00000001153,ENSAPLG00000003880,ENSAPLG00000013017,ENSAPLG00000003444,ENSAPLG00000002839,ENSAPLG00000008830,ENSAPLG00000009501,ENSAPLG00000011541,…
GO:0043368	positive T cell selection	biological_process	0.0023971	0.069265	7	1438	18	12845	ENSAPLG00000014646,ENSAPLG00000007226,ENSAPLG00000011595,ENSAPLG00000015423,ENSAPLG00000008789,ENSAPLG00000015926,ENSAPLG00000012356
GO:0019838	growth factor binding	molecular_function	0.0024093	0.069501	17	1438	73	12845	ENSAPLG00000005535,ENSAPLG00000014247,ENSAPLG00000002112,ENSAPLG00000004103,ENSAPLG00000011541,ENSAPLG00000016243,ENSAPLG00000011117,ENSAPLG00000011169,ENSAPLG00000011369,ENSAPLG00000003497,ENSAPLG00000016333,ENSAPLG00000013976,ENSAPLG00000002582,ENSAPLG00000009742,ENSAPLG00000004200,ENSAPLG00000006689,ENSAPLG00000001882
GO:0005540	hyaluronic acid binding	molecular_function	0.0024214	0.069632	7	1438	18	12845	ENSAPLG00000013654,ENSAPLG00000006699,ENSAPLG00000006901,ENSAPLG00000016285,ENSAPLG00000012207,ENSAPLG00000013567,ENSAPLG00000004756
GO:0045071	negative regulation of viral genome replication	biological_process	0.0024219	0.069632	6	1438	14	12845	ENSAPLG00000015976,ENSAPLG00000007281,ENSAPLG00000002894,ENSAPLG00000009860,ENSAPLG00000006016,ENSAPLG00000015414
GO:0020037	heme binding	molecular_function	0.0024261	0.069635	20	1438	93	12845	ENSAPLG00000010225,ENSAPLG00000016213,ENSAPLG00000003769,ENSAPLG00000005773,ENSAPLG00000006049,ENSAPLG00000007640,ENSAPLG00000008050,ENSAPLG00000010911,ENSAPLG00000008265,ENSAPLG00000010941,ENSAPLG00000011556,ENSAPLG00000005686,ENSAPLG00000008961,ENSAPLG00000010848,ENSAPLG00000016406,ENSAPLG00000005182,ENSAPLG00000006656,ENSAPLG00000007447,ENSAPLG00000005136,ENSAPLG00000003674
GO:0045055	regulated secretory pathway	biological_process	0.0024339	0.069743	10	1438	33	12845	ENSAPLG00000014857,ENSAPLG00000006127,ENSAPLG00000011504,ENSAPLG00000008277,ENSAPLG00000010851,ENSAPLG00000011263,ENSAPLG00000011907,ENSAPLG00000006429,ENSAPLG00000009000,ENSAPLG00000005644
GO:0005583	fibrillar collagen trimer	cellular_component	0.0024693	0.07052	4	1438	6	12845	ENSAPLG00000007858,ENSAPLG00000013979,ENSAPLG00000011169,ENSAPLG00000012650
GO:0098643	banded collagen fibril	cellular_component	0.0024693	0.07052	4	1438	6	12845	ENSAPLG00000007858,ENSAPLG00000013979,ENSAPLG00000011169,ENSAPLG00000012650
GO:0005326	neurotransmitter transporter activity	molecular_function	0.0024844	0.070634	7	1438	18	12845	ENSAPLG00000015200,ENSAPLG00000016055,ENSAPLG00000006803,ENSAPLG00000010273,ENSAPLG00000010715,ENSAPLG00000007647,ENSAPLG00000003879
GO:0005328	neurotransmitter:sodium symporter activity	molecular_function	0.0024844	0.070634	7	1438	18	12845	ENSAPLG00000007647,ENSAPLG00000003879,ENSAPLG00000010715,ENSAPLG00000006803,ENSAPLG00000010273,ENSAPLG00000015200,ENSAPLG00000016055
GO:0002720	positive regulation of cytokine production involved in immune response	biological_process	0.0024856	0.070634	8	1438	23	12845	ENSAPLG00000002378,ENSAPLG00000015926,ENSAPLG00000004563,ENSAPLG00000005019,ENSAPLG00000011263,ENSAPLG00000002406,ENSAPLG00000006016,ENSAPLG00000015017
GO:0042089	cytokine biosynthetic process	biological_process	0.0025217	0.071454	12	1438	44	12845	ENSAPLG00000012752,ENSAPLG00000013878,ENSAPLG00000014646,ENSAPLG00000014928,ENSAPLG00000007587,ENSAPLG00000008789,ENSAPLG00000003792,ENSAPLG00000011570,ENSAPLG00000010902,ENSAPLG00000003700,ENSAPLG00000015612,ENSAPLG00000012625
GO:0010463	mesenchymal cell proliferation	biological_process	0.002528	0.071454	9	1438	28	12845	ENSAPLG00000001660,ENSAPLG00000012391,ENSAPLG00000010851,ENSAPLG00000012306,ENSAPLG00000007226,ENSAPLG00000007971,ENSAPLG00000004328,ENSAPLG00000014901,ENSAPLG00000002527
GO:0010676	positive regulation of cellular carbohydrate metabolic process	biological_process	0.0025303	0.071454	8	1438	23	12845	ENSAPLG00000005321,ENSAPLG00000009456,ENSAPLG00000013309,ENSAPLG00000010676,ENSAPLG00000006844,ENSAPLG00000002317,ENSAPLG00000007145,ENSAPLG00000001605
GO:0004181	metallocarboxypeptidase activity	molecular_function	0.0025311	0.071454	7	1438	18	12845	ENSAPLG00000013665,ENSAPLG00000014834,ENSAPLG00000004644,ENSAPLG00000006492,ENSAPLG00000014617,ENSAPLG00000005551,ENSAPLG00000010071
GO:0005104	fibroblast growth factor receptor binding	molecular_function	0.0025429	0.071597	7	1438	20	12845	ENSAPLG00000004328,ENSAPLG00000010108,ENSAPLG00000003232,ENSAPLG00000011369,ENSAPLG00000004286,ENSAPLG00000010854,ENSAPLG00000009742
GO:0061098	positive regulation of protein tyrosine kinase activity	biological_process	0.0025445	0.071597	9	1438	28	12845	ENSAPLG00000009093,ENSAPLG00000015860,ENSAPLG00000007432,ENSAPLG00000005084,ENSAPLG00000009564,ENSAPLG00000004877,ENSAPLG00000003792,ENSAPLG00000012051,ENSAPLG00000013976
GO:0048522	positive regulation of cellular process	biological_process	0.0026208	0.073622	332	1438	2591	12845	ENSAPLG00000001902,ENSAPLG00000000590,ENSAPLG00000002017,ENSAPLG00000004945,ENSAPLG00000010580,ENSAPLG00000015214,ENSAPLG00000001578,ENSAPLG00000009910,ENSAPLG00000016253,ENSAPLG00000000878,ENSAPLG00000004700,ENSAPLG00000015698,ENSAPLG00000005470,ENSAPLG00000013929,ENSAPLG00000012971,ENSAPLG00000002458,ENSAPLG00000006728,ENSAPLG00000006682,ENSAPLG00000007324,ENSAPLG00000001605,ENSAPLG00000003792,…
GO:0042531	positive regulation of tyrosine phosphorylation of STAT protein	biological_process	0.0027027	0.075799	7	1438	19	12845	ENSAPLG00000010676,ENSAPLG00000009092,ENSAPLG00000013558,ENSAPLG00000006127,ENSAPLG00000012876,ENSAPLG00000011754,ENSAPLG00000016333
GO:0007260	tyrosine phosphorylation of STAT protein	biological_process	0.0027216	0.076154	9	1438	29	12845	ENSAPLG00000006127,ENSAPLG00000010676,ENSAPLG00000012876,ENSAPLG00000013558,ENSAPLG00000009092,ENSAPLG00000001211,ENSAPLG00000016333,ENSAPLG00000000830,ENSAPLG00000011754
GO:0032722	positive regulation of chemokine production	biological_process	0.0027242	0.076154	7	1438	19	12845	ENSAPLG00000004919,ENSAPLG00000015926,ENSAPLG00000011754,ENSAPLG00000008277,ENSAPLG00000006833,ENSAPLG00000012625,ENSAPLG00000002406
GO:0045058	T cell selection	biological_process	0.0027539	0.076806	9	1438	28	12845	ENSAPLG00000015926,ENSAPLG00000004118,ENSAPLG00000003700,ENSAPLG00000015423,ENSAPLG00000012356,ENSAPLG00000008789,ENSAPLG00000011595,ENSAPLG00000007226,ENSAPLG00000014646
GO:0045979	positive regulation of nucleoside metabolic process	biological_process	0.002761	0.076806	5	1438	10	12845	ENSAPLG00000002317,ENSAPLG00000007145,ENSAPLG00000006844,ENSAPLG00000011388,ENSAPLG00000010676
GO:1903580	positive regulation of ATP metabolic process	biological_process	0.002761	0.076806	5	1438	10	12845	ENSAPLG00000006844,ENSAPLG00000010676,ENSAPLG00000011388,ENSAPLG00000007145,ENSAPLG00000002317
GO:0010817	regulation of hormone levels	biological_process	0.0027803	0.07722	37	1438	210	12845	ENSAPLG00000016213,ENSAPLG00000010225,ENSAPLG00000014253,ENSAPLG00000007640,ENSAPLG00000011541,ENSAPLG00000003959,ENSAPLG00000012876,ENSAPLG00000011792,ENSAPLG00000010911,ENSAPLG00000003652,ENSAPLG00000014928,ENSAPLG00000007226,ENSAPLG00000005413,ENSAPLG00000004644,ENSAPLG00000010676,ENSAPLG00000013083,ENSAPLG00000008874,ENSAPLG00000005182,ENSAPLG00000006274,ENSAPLG00000010874,ENSAPLG00000003792,…
GO:0045766	positive regulation of angiogenesis	biological_process	0.0027856	0.077241	17	1438	74	12845	ENSAPLG00000005470,ENSAPLG00000007281,ENSAPLG00000015253,ENSAPLG00000011037,ENSAPLG00000002112,ENSAPLG00000008265,ENSAPLG00000013558,ENSAPLG00000005535,ENSAPLG00000006689,ENSAPLG00000009768,ENSAPLG00000015945,ENSAPLG00000003162,ENSAPLG00000003526,ENSAPLG00000015387,ENSAPLG00000010580,ENSAPLG00000010108,ENSAPLG00000004686
GO:0022857	transmembrane transporter activity	molecular_function	0.0028102	0.077798	105	1438	720	12845	ENSAPLG00000007776,ENSAPLG00000004623,ENSAPLG00000011451,ENSAPLG00000009438,ENSAPLG00000010168,ENSAPLG00000009353,ENSAPLG00000011132,ENSAPLG00000013307,ENSAPLG00000008754,ENSAPLG00000015066,ENSAPLG00000011366,ENSAPLG00000006772,ENSAPLG00000012021,ENSAPLG00000008690,ENSAPLG00000011879,ENSAPLG00000007287,ENSAPLG00000011993,ENSAPLG00000000606,ENSAPLG00000003864,ENSAPLG00000009789,ENSAPLG00000005963,…
GO:0072012	glomerulus vasculature development	biological_process	0.0028211	0.077945	5	1438	10	12845	ENSAPLG00000007378,ENSAPLG00000011792,ENSAPLG00000013976,ENSAPLG00000003497,ENSAPLG00000007971
GO:0042359	vitamin D metabolic process	biological_process	0.0028246	0.077945	5	1438	10	12845	ENSAPLG00000005087,ENSAPLG00000013878,ENSAPLG00000005136,ENSAPLG00000003920,ENSAPLG00000012876
GO:0048745	smooth muscle tissue development	biological_process	0.0028593	0.078775	6	1438	14	12845	ENSAPLG00000012391,ENSAPLG00000005685,ENSAPLG00000012306,ENSAPLG00000010924,ENSAPLG00000007226,ENSAPLG00000007971
GO:0043383	negative T cell selection	biological_process	0.0028734	0.079036	5	1438	10	12845	ENSAPLG00000007226,ENSAPLG00000015423,ENSAPLG00000008789,ENSAPLG00000012356,ENSAPLG00000015926
GO:0015267	channel activity	molecular_function	0.0028907	0.079259	56	1438	344	12845	ENSAPLG00000002677,ENSAPLG00000005203,ENSAPLG00000003857,ENSAPLG00000008672,ENSAPLG00000001251,ENSAPLG00000002943,ENSAPLG00000004485,ENSAPLG00000004032,ENSAPLG00000007192,ENSAPLG00000005599,ENSAPLG00000013118,ENSAPLG00000003451,ENSAPLG00000001808,ENSAPLG00000006635,ENSAPLG00000010501,ENSAPLG00000007910,ENSAPLG00000004227,ENSAPLG00000006928,ENSAPLG00000013041,ENSAPLG00000004598,ENSAPLG00000004373,…
GO:0022803	passive transmembrane transporter activity	molecular_function	0.0028907	0.079259	56	1438	344	12845	ENSAPLG00000012021,ENSAPLG00000000759,ENSAPLG00000008754,ENSAPLG00000011366,ENSAPLG00000009788,ENSAPLG00000007453,ENSAPLG00000009438,ENSAPLG00000009845,ENSAPLG00000010168,ENSAPLG00000004523,ENSAPLG00000013307,ENSAPLG00000007776,ENSAPLG00000004623,ENSAPLG00000008198,ENSAPLG00000011451,ENSAPLG00000012289,ENSAPLG00000005963,ENSAPLG00000001944,ENSAPLG00000003853,ENSAPLG00000007035,ENSAPLG00000006426,…
GO:0043304	regulation of mast cell degranulation	biological_process	0.0029073	0.079586	5	1438	10	12845	ENSAPLG00000010851,ENSAPLG00000005644,ENSAPLG00000008277,ENSAPLG00000011907,ENSAPLG00000006127
GO:0042113	B cell activation	biological_process	0.002928	0.080025	23	1438	112	12845	ENSAPLG00000004772,ENSAPLG00000008693,ENSAPLG00000011155,ENSAPLG00000006127,ENSAPLG00000015926,ENSAPLG00000005790,ENSAPLG00000002302,ENSAPLG00000005225,ENSAPLG00000016047,ENSAPLG00000007776,ENSAPLG00000011595,ENSAPLG00000013558,ENSAPLG00000015016,ENSAPLG00000011754,ENSAPLG00000007492,ENSAPLG00000001663,ENSAPLG00000005556,ENSAPLG00000009200,ENSAPLG00000003700,ENSAPLG00000007308,ENSAPLG00000015387,…
GO:0090287	regulation of cellular response to growth factor stimulus	biological_process	0.0029476	0.080433	30	1438	160	12845	ENSAPLG00000015860,ENSAPLG00000003959,ENSAPLG00000006682,ENSAPLG00000002510,ENSAPLG00000001105,ENSAPLG00000002363,ENSAPLG00000007540,ENSAPLG00000003232,ENSAPLG00000011574,ENSAPLG00000014901,ENSAPLG00000015890,ENSAPLG00000015881,ENSAPLG00000013821,ENSAPLG00000007226,ENSAPLG00000005898,ENSAPLG00000002112,ENSAPLG00000003162,ENSAPLG00000001660,ENSAPLG00000010333,ENSAPLG00000006689,ENSAPLG00000009910,…
GO:0002831	regulation of response to biotic stimulus	biological_process	0.0030058	0.08189	13	1438	50	12845	ENSAPLG00000008658,ENSAPLG00000007120,ENSAPLG00000014631,ENSAPLG00000004945,ENSAPLG00000009092,ENSAPLG00000013187,ENSAPLG00000011933,ENSAPLG00000010895,ENSAPLG00000005580,ENSAPLG00000007281,ENSAPLG00000003652,ENSAPLG00000002302,ENSAPLG00000015602
GO:0007249	I-kappaB kinase/NF-kappaB signaling	biological_process	0.003054	0.083072	24	1438	119	12845	ENSAPLG00000011539,ENSAPLG00000006833,ENSAPLG00000007587,ENSAPLG00000005556,ENSAPLG00000003700,ENSAPLG00000012295,ENSAPLG00000012625,ENSAPLG00000012454,ENSAPLG00000013558,ENSAPLG00000006795,ENSAPLG00000005413,ENSAPLG00000010031,ENSAPLG00000010189,ENSAPLG00000002442,ENSAPLG00000015179,ENSAPLG00000014144,ENSAPLG00000011155,ENSAPLG00000008717,ENSAPLG00000002302,ENSAPLG00000004563,ENSAPLG00000001257,…
GO:0050664	oxidoreductase activity, acting on NAD(P)H, oxygen as acceptor	molecular_function	0.0030644	0.083222	5	1438	10	12845	ENSAPLG00000005182,ENSAPLG00000015000,ENSAPLG00000008961,ENSAPLG00000006709,ENSAPLG00000005084
GO:0048864	stem cell development	biological_process	0.003103	0.084139	23	1438	114	12845	ENSAPLG00000006075,ENSAPLG00000003162,ENSAPLG00000001097,ENSAPLG00000007492,ENSAPLG00000001660,ENSAPLG00000010249,ENSAPLG00000012799,ENSAPLG00000008789,ENSAPLG00000016343,ENSAPLG00000009484,ENSAPLG00000003920,ENSAPLG00000004286,ENSAPLG00000003959,ENSAPLG00000014253,ENSAPLG00000001105,ENSAPLG00000005505,ENSAPLG00000012710,ENSAPLG00000009930,ENSAPLG00000015179,ENSAPLG00000009296,ENSAPLG00000003216,…
GO:0000982	transcription factor activity, RNA polymerase II core promoter proximal region sequence-specific binding	molecular_function	0.0031429	0.085085	37	1438	210	12845	ENSAPLG00000012071,ENSAPLG00000009187,ENSAPLG00000009302,ENSAPLG00000001660,ENSAPLG00000007517,ENSAPLG00000002527,ENSAPLG00000007324,ENSAPLG00000014646,ENSAPLG00000016313,ENSAPLG00000013643,ENSAPLG00000006715,ENSAPLG00000003677,ENSAPLG00000011595,ENSAPLG00000013593,ENSAPLG00000003526,ENSAPLG00000013219,ENSAPLG00000012304,ENSAPLG00000007492,ENSAPLG00000014596,ENSAPLG00000004686,ENSAPLG00000003702,…
GO:0045444	fat cell differentiation	biological_process	0.003154	0.085252	24	1438	120	12845	ENSAPLG00000004686,ENSAPLG00000012076,ENSAPLG00000013937,ENSAPLG00000011263,ENSAPLG00000006265,ENSAPLG00000001902,ENSAPLG00000003162,ENSAPLG00000012071,ENSAPLG00000005915,ENSAPLG00000012943,ENSAPLG00000010662,ENSAPLG00000009296,ENSAPLG00000000830,ENSAPLG00000015698,ENSAPLG00000005898,ENSAPLG00000003216,ENSAPLG00000002406,ENSAPLG00000006118,ENSAPLG00000007281,ENSAPLG00000014253,ENSAPLG00000002397,…
GO:0043536	positive regulation of blood vessel endothelial cell migration	biological_process	0.0032823	0.08858	10	1438	34	12845	ENSAPLG00000004686,ENSAPLG00000005535,ENSAPLG00000010108,ENSAPLG00000002112,ENSAPLG00000013558,ENSAPLG00000008265,ENSAPLG00000013976,ENSAPLG00000009768,ENSAPLG00000007378,ENSAPLG00000003526
GO:0034341	response to interferon-gamma	biological_process	0.0032874	0.08858	12	1438	45	12845	ENSAPLG00000009092,ENSAPLG00000008658,ENSAPLG00000000830,ENSAPLG00000009031,ENSAPLG00000010348,ENSAPLG00000014412,ENSAPLG00000016213,ENSAPLG00000009456,ENSAPLG00000004032,ENSAPLG00000012876,ENSAPLG00000012625,ENSAPLG00000005356
GO:0042562	hormone binding	molecular_function	0.0033149	0.08918	11	1438	40	12845	ENSAPLG00000008874,ENSAPLG00000011355,ENSAPLG00000006274,ENSAPLG00000002525,ENSAPLG00000011541,ENSAPLG00000015253,ENSAPLG00000004772,ENSAPLG00000015359,ENSAPLG00000008090,ENSAPLG00000009550,ENSAPLG00000010855
GO:0001916	positive regulation of T cell mediated cytotoxicity	biological_process	0.0033292	0.089424	4	1438	7	12845	ENSAPLG00000002317,ENSAPLG00000008789,ENSAPLG00000009092,ENSAPLG00000002378
GO:0042056	chemoattractant activity	molecular_function	0.0033929	0.090888	6	1438	15	12845	ENSAPLG00000004328,ENSAPLG00000003232,ENSAPLG00000013929,ENSAPLG00000013976,ENSAPLG00000005470,ENSAPLG00000003468
GO:0051223	regulation of protein transport	biological_process	0.0033948	0.090888	50	1438	303	12845	ENSAPLG00000010895,ENSAPLG00000008190,ENSAPLG00000005361,ENSAPLG00000009712,ENSAPLG00000006747,ENSAPLG00000006833,ENSAPLG00000001578,ENSAPLG00000015748,ENSAPLG00000009929,ENSAPLG00000002317,ENSAPLG00000012625,ENSAPLG00000001784,ENSAPLG00000007671,ENSAPLG00000002406,ENSAPLG00000009444,ENSAPLG00000014631,ENSAPLG00000009127,ENSAPLG00000007378,ENSAPLG00000004563,ENSAPLG00000006728,ENSAPLG00000003810,…
GO:0008188	neuropeptide receptor activity	molecular_function	0.0033995	0.090888	11	1438	40	12845	ENSAPLG00000001784,ENSAPLG00000001425,ENSAPLG00000013731,ENSAPLG00000008661,ENSAPLG00000005661,ENSAPLG00000011241,ENSAPLG00000015359,ENSAPLG00000006248,ENSAPLG00000008713,ENSAPLG00000015748,ENSAPLG00000000608
GO:0061217	regulation of mesonephros development	biological_process	0.0034845	0.093014	6	1438	15	12845	ENSAPLG00000015860,ENSAPLG00000013643,ENSAPLG00000001105,ENSAPLG00000002363,ENSAPLG00000003216,ENSAPLG00000010249
GO:0050810	regulation of steroid biosynthetic process	biological_process	0.0034981	0.093232	9	1438	29	12845	ENSAPLG00000004289,ENSAPLG00000003959,ENSAPLG00000012876,ENSAPLG00000003652,ENSAPLG00000003920,ENSAPLG00000004286,ENSAPLG00000005087,ENSAPLG00000013878,ENSAPLG00000015079
GO:0002821	positive regulation of adaptive immune response	biological_process	0.0035456	0.094332	11	1438	40	12845	ENSAPLG00000006833,ENSAPLG00000008789,ENSAPLG00000006016,ENSAPLG00000008658,ENSAPLG00000013558,ENSAPLG00000009092,ENSAPLG00000005019,ENSAPLG00000002317,ENSAPLG00000004175,ENSAPLG00000002378,ENSAPLG00000008693
GO:0001909	leukocyte mediated cytotoxicity	biological_process	0.0035504	0.094332	10	1438	35	12845	ENSAPLG00000009092,ENSAPLG00000005272,ENSAPLG00000007308,ENSAPLG00000010895,ENSAPLG00000004866,ENSAPLG00000006429,ENSAPLG00000008789,ENSAPLG00000002378,ENSAPLG00000015945,ENSAPLG00000002317
GO:0050817	coagulation	biological_process	0.0035779	0.094916	20	1438	94	12845	ENSAPLG00000009593,ENSAPLG00000004866,ENSAPLG00000011424,ENSAPLG00000010580,ENSAPLG00000010099,ENSAPLG00000000590,ENSAPLG00000013976,ENSAPLG00000010087,ENSAPLG00000009140,ENSAPLG00000005008,ENSAPLG00000001614,ENSAPLG00000008153,ENSAPLG00000007226,ENSAPLG00000008646,ENSAPLG00000004563,ENSAPLG00000014089,ENSAPLG00000002945,ENSAPLG00000004787,ENSAPLG00000006908,ENSAPLG00000006127
GO:0060323	head morphogenesis	biological_process	0.0036089	0.095592	8	1438	24	12845	ENSAPLG00000003497,ENSAPLG00000006796,ENSAPLG00000011940,ENSAPLG00000007492,ENSAPLG00000001105,ENSAPLG00000001660,ENSAPLG00000012391,ENSAPLG00000010924
GO:0007268	synaptic transmission	biological_process	0.0036526	0.0966	38	1438	216	12845	ENSAPLG00000011504,ENSAPLG00000009456,ENSAPLG00000008717,ENSAPLG00000007921,ENSAPLG00000013809,ENSAPLG00000010923,ENSAPLG00000008721,ENSAPLG00000006928,ENSAPLG00000004598,ENSAPLG00000009536,ENSAPLG00000002555,ENSAPLG00000010249,ENSAPLG00000011878,ENSAPLG00000016222,ENSAPLG00000002300,ENSAPLG00000003792,ENSAPLG00000003929,ENSAPLG00000005707,ENSAPLG00000002510,ENSAPLG00000001892,ENSAPLG00000006206,…
GO:0006694	steroid biosynthetic process	biological_process	0.0036872	0.097366	15	1438	64	12845	ENSAPLG00000003920,ENSAPLG00000002589,ENSAPLG00000000709,ENSAPLG00000015079,ENSAPLG00000004286,ENSAPLG00000005087,ENSAPLG00000013878,ENSAPLG00000012876,ENSAPLG00000010911,ENSAPLG00000003652,ENSAPLG00000004289,ENSAPLG00000003959,ENSAPLG00000002053,ENSAPLG00000010225,ENSAPLG00000009354
GO:0008233	peptidase activity	molecular_function	0.0037014	0.097589	66	1438	424	12845	ENSAPLG00000015412,ENSAPLG00000013114,ENSAPLG00000013050,ENSAPLG00000014533,ENSAPLG00000003788,ENSAPLG00000013630,ENSAPLG00000005931,ENSAPLG00000010580,ENSAPLG00000000590,ENSAPLG00000013665,ENSAPLG00000010071,ENSAPLG00000006797,ENSAPLG00000006431,ENSAPLG00000004644,ENSAPLG00000007468,ENSAPLG00000010333,ENSAPLG00000014617,ENSAPLG00000006492,ENSAPLG00000014156,ENSAPLG00000005987,ENSAPLG00000010099,…
GO:0010951	negative regulation of endopeptidase activity	biological_process	0.0037215	0.097968	21	1438	101	12845	ENSAPLG00000001822,ENSAPLG00000012958,ENSAPLG00000003468,ENSAPLG00000015159,ENSAPLG00000000674,ENSAPLG00000006683,ENSAPLG00000008646,ENSAPLG00000007514,ENSAPLG00000005511,ENSAPLG00000008400,ENSAPLG00000009456,ENSAPLG00000003459,ENSAPLG00000010890,ENSAPLG00000006625,ENSAPLG00000014443,ENSAPLG00000004256,ENSAPLG00000003162,ENSAPLG00000014156,ENSAPLG00000004700,ENSAPLG00000007492,ENSAPLG00000006099
GO:0043408	regulation of MAPK cascade	biological_process	0.0037456	0.098335	55	1438	343	12845	ENSAPLG00000006689,ENSAPLG00000010676,ENSAPLG00000011878,ENSAPLG00000015094,ENSAPLG00000004286,ENSAPLG00000001605,ENSAPLG00000013976,ENSAPLG00000010087,ENSAPLG00000010108,ENSAPLG00000002159,ENSAPLG00000008789,ENSAPLG00000003792,ENSAPLG00000006429,ENSAPLG00000013276,ENSAPLG00000013015,ENSAPLG00000007587,ENSAPLG00000004866,ENSAPLG00000016343,ENSAPLG00000006127,ENSAPLG00000009501,ENSAPLG00000007281,…
GO:0051234	establishment of localization	biological_process	0.0037469	0.098335	316	1438	2477	12845	ENSAPLG00000003211,ENSAPLG00000014156,ENSAPLG00000013083,ENSAPLG00000003275,ENSAPLG00000003792,ENSAPLG00000003857,ENSAPLG00000003485,ENSAPLG00000012015,ENSAPLG00000013228,ENSAPLG00000007554,ENSAPLG00000011318,ENSAPLG00000002302,ENSAPLG00000014253,ENSAPLG00000010851,ENSAPLG00000012637,ENSAPLG00000004772,ENSAPLG00000004598,ENSAPLG00000002589,ENSAPLG00000015755,ENSAPLG00000015214,ENSAPLG00000001578,…
GO:0015296	anion:cation symporter activity	molecular_function	0.0037559	0.098422	7	1438	19	12845	ENSAPLG00000012571,ENSAPLG00000005282,ENSAPLG00000016055,ENSAPLG00000013809,ENSAPLG00000007647,ENSAPLG00000015022,ENSAPLG00000008254
GO:0002456	T cell mediated immunity	biological_process	0.0037691	0.098616	10	1438	35	12845	ENSAPLG00000009092,ENSAPLG00000005272,ENSAPLG00000005019,ENSAPLG00000007308,ENSAPLG00000008789,ENSAPLG00000006016,ENSAPLG00000009296,ENSAPLG00000002378,ENSAPLG00000002317,ENSAPLG00000013352
GO:0014031	mesenchymal cell development	biological_process	0.0037981	0.099226	22	1438	109	12845	ENSAPLG00000003959,ENSAPLG00000014253,ENSAPLG00000001105,ENSAPLG00000009930,ENSAPLG00000012710,ENSAPLG00000015179,ENSAPLG00000009296,ENSAPLG00000005505,ENSAPLG00000007226,ENSAPLG00000003216,ENSAPLG00000014247,ENSAPLG00000001097,ENSAPLG00000003162,ENSAPLG00000006075,ENSAPLG00000010249,ENSAPLG00000007492,ENSAPLG00000001660,ENSAPLG00000016343,ENSAPLG00000009484,ENSAPLG00000003920,ENSAPLG00000012799,…
GO:0051224	negative regulation of protein transport	biological_process	0.0038138	0.099472	20	1438	96	12845	ENSAPLG00000007281,ENSAPLG00000007378,ENSAPLG00000004563,ENSAPLG00000006728,ENSAPLG00000007671,ENSAPLG00000002589,ENSAPLG00000009930,ENSAPLG00000006016,ENSAPLG00000009444,ENSAPLG00000010676,ENSAPLG00000013083,ENSAPLG00000015602,ENSAPLG00000004200,ENSAPLG00000015748,ENSAPLG00000011878,ENSAPLG00000003810,ENSAPLG00000015387,ENSAPLG00000001367,ENSAPLG00000005361,ENSAPLG00000003792
GO:0007160	cell-matrix adhesion	biological_process	0.0038191	0.099472	23	1438	113	12845	ENSAPLG00000004563,ENSAPLG00000003959,ENSAPLG00000006130,ENSAPLG00000011087,ENSAPLG00000013554,ENSAPLG00000004772,ENSAPLG00000013764,ENSAPLG00000014857,ENSAPLG00000016188,ENSAPLG00000009501,ENSAPLG00000011547,ENSAPLG00000009296,ENSAPLG00000005535,ENSAPLG00000012455,ENSAPLG00000003018,ENSAPLG00000002525,ENSAPLG00000013272,ENSAPLG00000006858,ENSAPLG00000009248,ENSAPLG00000009900,ENSAPLG00000005707,…
GO:0007229	integrin-mediated signaling pathway	biological_process	0.0038288	0.099572	12	1438	45	12845	ENSAPLG00000006858,ENSAPLG00000009501,ENSAPLG00000013272,ENSAPLG00000014857,ENSAPLG00000009140,ENSAPLG00000005225,ENSAPLG00000002589,ENSAPLG00000012455,ENSAPLG00000001367,ENSAPLG00000009593,ENSAPLG00000011547,ENSAPLG00000009248
GO:0032102	negative regulation of response to external stimulus	biological_process	0.0038721	0.10054	30	1438	162	12845	ENSAPLG00000007198,ENSAPLG00000006728,ENSAPLG00000003959,ENSAPLG00000002302,ENSAPLG00000010851,ENSAPLG00000008646,ENSAPLG00000007281,ENSAPLG00000013878,ENSAPLG00000008265,ENSAPLG00000013187,ENSAPLG00000009092,ENSAPLG00000001211,ENSAPLG00000002589,ENSAPLG00000008153,ENSAPLG00000004200,ENSAPLG00000006901,ENSAPLG00000015602,ENSAPLG00000015094,ENSAPLG00000003526,ENSAPLG00000005580,ENSAPLG00000013976,…
GO:0048732	gland development	biological_process	0.0039144	0.10149	37	1438	212	12845	ENSAPLG00000005182,ENSAPLG00000012676,ENSAPLG00000006274,ENSAPLG00000001660,ENSAPLG00000013276,ENSAPLG00000010924,ENSAPLG00000011541,ENSAPLG00000014515,ENSAPLG00000003959,ENSAPLG00000010851,ENSAPLG00000002302,ENSAPLG00000005128,ENSAPLG00000005859,ENSAPLG00000003468,ENSAPLG00000002589,ENSAPLG00000007226,ENSAPLG00000005413,ENSAPLG00000007492,ENSAPLG00000003673,ENSAPLG00000009910,ENSAPLG00000002748,…
GO:0032963	collagen metabolic process	biological_process	0.0039313	0.10158	10	1438	35	12845	ENSAPLG00000003959,ENSAPLG00000002317,ENSAPLG00000014156,ENSAPLG00000012391,ENSAPLG00000007468,ENSAPLG00000010333,ENSAPLG00000012768,ENSAPLG00000011754,ENSAPLG00000009930,ENSAPLG00000012624
GO:0044259	multicellular organismal macromolecule metabolic process	biological_process	0.0039313	0.10158	10	1438	35	12845	ENSAPLG00000012624,ENSAPLG00000009930,ENSAPLG00000011754,ENSAPLG00000007468,ENSAPLG00000010333,ENSAPLG00000012768,ENSAPLG00000002317,ENSAPLG00000014156,ENSAPLG00000012391,ENSAPLG00000003959
GO:0010827	regulation of glucose transport	biological_process	0.0039382	0.10158	10	1438	35	12845	ENSAPLG00000012571,ENSAPLG00000010676,ENSAPLG00000006597,ENSAPLG00000012971,ENSAPLG00000012710,ENSAPLG00000014901,ENSAPLG00000012799,ENSAPLG00000011263,ENSAPLG00000011388,ENSAPLG00000004286
GO:0051924	regulation of calcium ion transport	biological_process	0.0039431	0.10158	19	1438	88	12845	ENSAPLG00000014490,ENSAPLG00000007192,ENSAPLG00000013083,ENSAPLG00000006426,ENSAPLG00000012454,ENSAPLG00000002317,ENSAPLG00000011878,ENSAPLG00000004581,ENSAPLG00000013976,ENSAPLG00000004866,ENSAPLG00000005963,ENSAPLG00000002357,ENSAPLG00000009456,ENSAPLG00000006127,ENSAPLG00000004017,ENSAPLG00000013574,ENSAPLG00000005685,ENSAPLG00000006276,ENSAPLG00000011013
GO:0002792	negative regulation of peptide secretion	biological_process	0.0039474	0.10158	7	1438	20	12845	ENSAPLG00000007671,ENSAPLG00000010676,ENSAPLG00000013083,ENSAPLG00000006728,ENSAPLG00000003792,ENSAPLG00000015926,ENSAPLG00000009444
GO:0033017	sarcoplasmic reticulum membrane	cellular_component	0.0039762	0.10217	4	1438	7	12845	ENSAPLG00000006927,ENSAPLG00000002357,ENSAPLG00000013083,ENSAPLG00000004829
GO:0001505	regulation of neurotransmitter levels	biological_process	0.003991	0.10233	16	1438	70	12845	ENSAPLG00000003483,ENSAPLG00000009972,ENSAPLG00000010715,ENSAPLG00000011504,ENSAPLG00000004148,ENSAPLG00000009456,ENSAPLG00000008721,ENSAPLG00000006928,ENSAPLG00000002789,ENSAPLG00000010923,ENSAPLG00000002317,ENSAPLG00000016222,ENSAPLG00000010249,ENSAPLG00000005963,ENSAPLG00000006747,ENSAPLG00000003929
GO:0048839	inner ear development	biological_process	0.0039944	0.10233	22	1438	108	12845	ENSAPLG00000006274,ENSAPLG00000002995,ENSAPLG00000005182,ENSAPLG00000005214,ENSAPLG00000008813,ENSAPLG00000011263,ENSAPLG00000002527,ENSAPLG00000004686,ENSAPLG00000004125,ENSAPLG00000003232,ENSAPLG00000015626,ENSAPLG00000007675,ENSAPLG00000012650,ENSAPLG00000004118,ENSAPLG00000006276,ENSAPLG00000007226,ENSAPLG00000001132,ENSAPLG00000009634,ENSAPLG00000006709,ENSAPLG00000009296,ENSAPLG00000013041,…
GO:0060638	mesenchymal-epithelial cell signaling	biological_process	0.0040062	0.1024	4	1438	7	12845	ENSAPLG00000003468,ENSAPLG00000004328,ENSAPLG00000003232,ENSAPLG00000014515
GO:0006692	prostanoid metabolic process	biological_process	0.0040153	0.1024	7	1438	20	12845	ENSAPLG00000002860,ENSAPLG00000000622,ENSAPLG00000006597,ENSAPLG00000004536,ENSAPLG00000015926,ENSAPLG00000008242,ENSAPLG00000012710
GO:0006693	prostaglandin metabolic process	biological_process	0.0040153	0.1024	7	1438	20	12845	ENSAPLG00000004536,ENSAPLG00000008242,ENSAPLG00000012710,ENSAPLG00000015926,ENSAPLG00000006597,ENSAPLG00000000622,ENSAPLG00000002860
GO:0008643	carbohydrate transport	biological_process	0.0040302	0.10263	14	1438	58	12845	ENSAPLG00000004623,ENSAPLG00000012571,ENSAPLG00000010001,ENSAPLG00000006597,ENSAPLG00000010676,ENSAPLG00000012971,ENSAPLG00000005321,ENSAPLG00000012799,ENSAPLG00000014901,ENSAPLG00000012710,ENSAPLG00000004286,ENSAPLG00000007989,ENSAPLG00000011388,ENSAPLG00000011263
GO:0045822	negative regulation of heart contraction	biological_process	0.0040434	0.10282	5	1438	11	12845	ENSAPLG00000007281,ENSAPLG00000002363,ENSAPLG00000007432,ENSAPLG00000013083,ENSAPLG00000002357
GO:0030509	BMP signaling pathway	biological_process	0.0040797	0.10346	19	1438	90	12845	ENSAPLG00000011574,ENSAPLG00000014901,ENSAPLG00000014247,ENSAPLG00000015890,ENSAPLG00000007226,ENSAPLG00000006682,ENSAPLG00000003652,ENSAPLG00000001105,ENSAPLG00000007540,ENSAPLG00000001754,ENSAPLG00000000590,ENSAPLG00000006166,ENSAPLG00000001753,ENSAPLG00000003162,ENSAPLG00000001097,ENSAPLG00000016219,ENSAPLG00000001660,ENSAPLG00000007492,ENSAPLG00000003673
GO:0001938	positive regulation of endothelial cell proliferation	biological_process	0.0040806	0.10346	10	1438	36	12845	ENSAPLG00000008265,ENSAPLG00000013976,ENSAPLG00000002112,ENSAPLG00000015387,ENSAPLG00000010580,ENSAPLG00000005535,ENSAPLG00000004686,ENSAPLG00000015179,ENSAPLG00000002525,ENSAPLG00000003652
GO:0002695	negative regulation of leukocyte activation	biological_process	0.0041156	0.10419	16	1438	70	12845	ENSAPLG00000000830,ENSAPLG00000009000,ENSAPLG00000007226,ENSAPLG00000007281,ENSAPLG00000015926,ENSAPLG00000010851,ENSAPLG00000012391,ENSAPLG00000002302,ENSAPLG00000011570,ENSAPLG00000011155,ENSAPLG00000006127,ENSAPLG00000004866,ENSAPLG00000011907,ENSAPLG00000015387,ENSAPLG00000009807,ENSAPLG00000015602
GO:0010543	regulation of platelet activation	biological_process	0.004134	0.10441	6	1438	15	12845	ENSAPLG00000006127,ENSAPLG00000013976,ENSAPLG00000008153,ENSAPLG00000009140,ENSAPLG00000009593,ENSAPLG00000008646
GO:0002827	positive regulation of T-helper 1 type immune response	biological_process	0.0041363	0.10441	4	1438	7	12845	ENSAPLG00000005019,ENSAPLG00000009092,ENSAPLG00000006833,ENSAPLG00000008658
GO:0009187	cyclic nucleotide metabolic process	biological_process	0.0041671	0.10503	10	1438	35	12845	ENSAPLG00000007348,ENSAPLG00000013276,ENSAPLG00000002170,ENSAPLG00000010110,ENSAPLG00000002959,ENSAPLG00000001613,ENSAPLG00000008277,ENSAPLG00000008050,ENSAPLG00000005493,ENSAPLG00000013028
GO:0033079	immature T cell proliferation	biological_process	0.0041931	0.10553	4	1438	7	12845	ENSAPLG00000012391,ENSAPLG00000006833,ENSAPLG00000003959,ENSAPLG00000007226
GO:0043066	negative regulation of apoptotic process	biological_process	0.0042727	0.10738	61	1438	391	12845	ENSAPLG00000007308,ENSAPLG00000015387,ENSAPLG00000003792,ENSAPLG00000010676,ENSAPLG00000010249,ENSAPLG00000001660,ENSAPLG00000009200,ENSAPLG00000005556,ENSAPLG00000014156,ENSAPLG00000015612,ENSAPLG00000012071,ENSAPLG00000007226,ENSAPLG00000000766,ENSAPLG00000003468,ENSAPLG00000005323,ENSAPLG00000008265,ENSAPLG00000015179,ENSAPLG00000012724,ENSAPLG00000011754,ENSAPLG00000005535,ENSAPLG00000002306,…
GO:0043300	regulation of leukocyte degranulation	biological_process	0.0043406	0.10892	6	1438	15	12845	ENSAPLG00000005644,ENSAPLG00000010851,ENSAPLG00000011907,ENSAPLG00000008277,ENSAPLG00000006127,ENSAPLG00000014857
GO:0016064	immunoglobulin mediated immune response	biological_process	0.004374	0.1096	10	1438	35	12845	ENSAPLG00000002995,ENSAPLG00000015926,ENSAPLG00000011155,ENSAPLG00000005501,ENSAPLG00000008789,ENSAPLG00000004866,ENSAPLG00000011907,ENSAPLG00000013558,ENSAPLG00000011595,ENSAPLG00000012752
GO:0032418	lysosome localization	biological_process	0.0044267	0.11076	8	1438	25	12845	ENSAPLG00000011263,ENSAPLG00000011907,ENSAPLG00000005644,ENSAPLG00000009000,ENSAPLG00000006429,ENSAPLG00000006127,ENSAPLG00000008277,ENSAPLG00000010851
GO:0010922	positive regulation of phosphatase activity	biological_process	0.0044391	0.11084	6	1438	15	12845	ENSAPLG00000002363,ENSAPLG00000013272,ENSAPLG00000007226,ENSAPLG00000008789,ENSAPLG00000012876,ENSAPLG00000009140
GO:0043405	regulation of MAP kinase activity	biological_process	0.0044433	0.11084	25	1438	130	12845	ENSAPLG00000006429,ENSAPLG00000003792,ENSAPLG00000008525,ENSAPLG00000008789,ENSAPLG00000004866,ENSAPLG00000013271,ENSAPLG00000013015,ENSAPLG00000013976,ENSAPLG00000010108,ENSAPLG00000015094,ENSAPLG00000011878,ENSAPLG00000003162,ENSAPLG00000002317,ENSAPLG00000013314,ENSAPLG00000015945,ENSAPLG00000006689,ENSAPLG00000010676,ENSAPLG00000012710,ENSAPLG00000015179,ENSAPLG00000006021,ENSAPLG00000013558,…
GO:0050954	sensory perception of mechanical stimulus	biological_process	0.0044526	0.11084	19	1438	88	12845	ENSAPLG00000008029,ENSAPLG00000008735,ENSAPLG00000002555,ENSAPLG00000008813,ENSAPLG00000008200,ENSAPLG00000015626,ENSAPLG00000007540,ENSAPLG00000012650,ENSAPLG00000011504,ENSAPLG00000013764,ENSAPLG00000007675,ENSAPLG00000011996,ENSAPLG00000013574,ENSAPLG00000008646,ENSAPLG00000009634,ENSAPLG00000012021,ENSAPLG00000015946,ENSAPLG00000013041,ENSAPLG00000003312
GO:0070228	regulation of lymphocyte apoptotic process	biological_process	0.0044558	0.11084	8	1438	25	12845	ENSAPLG00000015387,ENSAPLG00000007308,ENSAPLG00000012724,ENSAPLG00000006107,ENSAPLG00000006127,ENSAPLG00000015926,ENSAPLG00000002317,ENSAPLG00000006417
GO:0060665	regulation of branching involved in salivary gland morphogenesis by mesenchymal-epithelial signaling	biological_process	0.0045101	0.11201	3	1438	4	12845	ENSAPLG00000004328,ENSAPLG00000003232,ENSAPLG00000003468
GO:0016175	superoxide-generating NADPH oxidase activity	molecular_function	0.0045157	0.11201	4	1438	7	12845	ENSAPLG00000008961,ENSAPLG00000005084,ENSAPLG00000006709,ENSAPLG00000015000
GO:0002702	positive regulation of production of molecular mediator of immune response	biological_process	0.0045374	0.11238	11	1438	41	12845	ENSAPLG00000011754,ENSAPLG00000006016,ENSAPLG00000008789,ENSAPLG00000015017,ENSAPLG00000005019,ENSAPLG00000011263,ENSAPLG00000013558,ENSAPLG00000002406,ENSAPLG00000015926,ENSAPLG00000004563,ENSAPLG00000002378
GO:0046906	tetrapyrrole binding	molecular_function	0.0045572	0.11271	20	1438	98	12845	ENSAPLG00000016406,ENSAPLG00000005182,ENSAPLG00000010848,ENSAPLG00000008961,ENSAPLG00000005136,ENSAPLG00000007447,ENSAPLG00000003674,ENSAPLG00000006656,ENSAPLG00000010911,ENSAPLG00000008050,ENSAPLG00000007640,ENSAPLG00000006049,ENSAPLG00000005773,ENSAPLG00000003769,ENSAPLG00000016213,ENSAPLG00000010225,ENSAPLG00000005686,ENSAPLG00000011556,ENSAPLG00000010941,ENSAPLG00000008265
GO:0044341	sodium-dependent phosphate transport	biological_process	0.0046002	0.11361	3	1438	4	12845	ENSAPLG00000006682,ENSAPLG00000011570,ENSAPLG00000008254
GO:0015672	monovalent inorganic cation transport	biological_process	0.004638	0.11438	50	1438	311	12845	ENSAPLG00000008254,ENSAPLG00000015240,ENSAPLG00000007971,ENSAPLG00000015214,ENSAPLG00000006747,ENSAPLG00000000606,ENSAPLG00000005438,ENSAPLG00000003864,ENSAPLG00000009789,ENSAPLG00000008690,ENSAPLG00000003795,ENSAPLG00000007287,ENSAPLG00000003520,ENSAPLG00000016445,ENSAPLG00000012021,ENSAPLG00000000759,ENSAPLG00000008754,ENSAPLG00000011366,ENSAPLG00000006932,ENSAPLG00000007453,ENSAPLG00000009438,…
GO:0042098	T cell proliferation	biological_process	0.0046735	0.11509	17	1438	78	12845	ENSAPLG00000003700,ENSAPLG00000002317,ENSAPLG00000013083,ENSAPLG00000015602,ENSAPLG00000010676,ENSAPLG00000008789,ENSAPLG00000006833,ENSAPLG00000004866,ENSAPLG00000003959,ENSAPLG00000012391,ENSAPLG00000008693,ENSAPLG00000011570,ENSAPLG00000011754,ENSAPLG00000012724,ENSAPLG00000012356,ENSAPLG00000009092,ENSAPLG00000007226
GO:0018958	phenol-containing compound metabolic process	biological_process	0.0047192	0.11595	11	1438	41	12845	ENSAPLG00000011878,ENSAPLG00000012071,ENSAPLG00000005356,ENSAPLG00000005182,ENSAPLG00000012676,ENSAPLG00000002607,ENSAPLG00000002748,ENSAPLG00000009456,ENSAPLG00000009353,ENSAPLG00000007151,ENSAPLG00000002789
GO:0061437	renal system vasculature development	biological_process	0.0047289	0.11595	5	1438	11	12845	ENSAPLG00000007378,ENSAPLG00000011792,ENSAPLG00000013976,ENSAPLG00000003497,ENSAPLG00000007971
GO:0061440	kidney vasculature development	biological_process	0.0047289	0.11595	5	1438	11	12845	ENSAPLG00000013976,ENSAPLG00000003497,ENSAPLG00000007971,ENSAPLG00000007378,ENSAPLG00000011792
GO:0061135	endopeptidase regulator activity	molecular_function	0.0047614	0.11658	17	1438	77	12845	ENSAPLG00000014443,ENSAPLG00000010890,ENSAPLG00000006625,ENSAPLG00000003459,ENSAPLG00000006099,ENSAPLG00000007492,ENSAPLG00000003162,ENSAPLG00000004256,ENSAPLG00000012958,ENSAPLG00000001822,ENSAPLG00000008400,ENSAPLG00000009456,ENSAPLG00000005511,ENSAPLG00000007514,ENSAPLG00000008646,ENSAPLG00000006683,ENSAPLG00000015159
GO:0090193	positive regulation of glomerulus development	biological_process	0.0047845	0.11698	3	1438	4	12845	ENSAPLG00000002363,ENSAPLG00000013976,ENSAPLG00000001105
GO:0048608	reproductive structure development	biological_process	0.0048036	0.11715	38	1438	221	12845	ENSAPLG00000003254,ENSAPLG00000003290,ENSAPLG00000009865,ENSAPLG00000003792,ENSAPLG00000010629,ENSAPLG00000010099,ENSAPLG00000010924,ENSAPLG00000005201,ENSAPLG00000015387,ENSAPLG00000014515,ENSAPLG00000003959,ENSAPLG00000013888,ENSAPLG00000004626,ENSAPLG00000003652,ENSAPLG00000010854,ENSAPLG00000006715,ENSAPLG00000007226,ENSAPLG00000003162,ENSAPLG00000003673,ENSAPLG00000007492,ENSAPLG00000007025,…
GO:0002833	positive regulation of response to biotic stimulus	biological_process	0.0048052	0.11715	7	1438	20	12845	ENSAPLG00000010895,ENSAPLG00000004945,ENSAPLG00000009092,ENSAPLG00000013187,ENSAPLG00000005580,ENSAPLG00000007120,ENSAPLG00000003652
GO:0014831	gastro-intestinal system smooth muscle contraction	biological_process	0.004825	0.11747	3	1438	4	12845	ENSAPLG00000015179,ENSAPLG00000009910,ENSAPLG00000003673
GO:0002676	regulation of chronic inflammatory response	biological_process	0.0048398	0.11766	3	1438	4	12845	ENSAPLG00000008277,ENSAPLG00000002302,ENSAPLG00000015387
GO:0046661	male sex differentiation	biological_process	0.0048849	0.11859	18	1438	84	12845	ENSAPLG00000015698,ENSAPLG00000007226,ENSAPLG00000003216,ENSAPLG00000003652,ENSAPLG00000003959,ENSAPLG00000004289,ENSAPLG00000003497,ENSAPLG00000013168,ENSAPLG00000003232,ENSAPLG00000007540,ENSAPLG00000010854,ENSAPLG00000003702,ENSAPLG00000007025,ENSAPLG00000005201,ENSAPLG00000003290,ENSAPLG00000003254,ENSAPLG00000003162,ENSAPLG00000009865
GO:0002688	regulation of leukocyte chemotaxis	biological_process	0.0048939	0.11864	12	1438	48	12845	ENSAPLG00000005214,ENSAPLG00000015094,ENSAPLG00000006728,ENSAPLG00000006130,ENSAPLG00000015926,ENSAPLG00000005470,ENSAPLG00000006127,ENSAPLG00000013929,ENSAPLG00000009501,ENSAPLG00000002776,ENSAPLG00000005323,ENSAPLG00000001936
GO:0070011	peptidase activity, acting on L-amino acid peptides	molecular_function	0.0049078	0.11865	63	1438	406	12845	ENSAPLG00000004307,ENSAPLG00000005646,ENSAPLG00000005501,ENSAPLG00000006180,ENSAPLG00000005973,ENSAPLG00000003468,ENSAPLG00000014928,ENSAPLG00000016160,ENSAPLG00000006051,ENSAPLG00000007281,ENSAPLG00000006340,ENSAPLG00000002302,ENSAPLG00000006077,ENSAPLG00000013888,ENSAPLG00000011037,ENSAPLG00000014834,ENSAPLG00000014198,ENSAPLG00000004646,ENSAPLG00000006892,ENSAPLG00000003968,ENSAPLG00000007508,…
GO:0045121	membrane raft	cellular_component	0.004908	0.11865	22	1438	109	12845	ENSAPLG00000011852,ENSAPLG00000011792,ENSAPLG00000007378,ENSAPLG00000009935,ENSAPLG00000004563,ENSAPLG00000010715,ENSAPLG00000014857,ENSAPLG00000011155,ENSAPLG00000001892,ENSAPLG00000006127,ENSAPLG00000005535,ENSAPLG00000007226,ENSAPLG00000015881,ENSAPLG00000005830,ENSAPLG00000002525,ENSAPLG00000010937,ENSAPLG00000003700,ENSAPLG00000013568,ENSAPLG00000003673,ENSAPLG00000009900,ENSAPLG00000008789,…
GO:0005044	scavenger receptor activity	molecular_function	0.0049163	0.11868	12	1438	48	12845	ENSAPLG00000005553,ENSAPLG00000016160,ENSAPLG00000000637,ENSAPLG00000000588,ENSAPLG00000012642,ENSAPLG00000007195,ENSAPLG00000014685,ENSAPLG00000008076,ENSAPLG00000002306,ENSAPLG00000009807,ENSAPLG00000006897,ENSAPLG00000006699
GO:0004714	transmembrane receptor protein tyrosine kinase activity	molecular_function	0.0049607	0.11959	12	1438	46	12845	ENSAPLG00000003497,ENSAPLG00000006689,ENSAPLG00000005955,ENSAPLG00000011988,ENSAPLG00000002159,ENSAPLG00000005830,ENSAPLG00000009277,ENSAPLG00000005535,ENSAPLG00000013023,ENSAPLG00000013271,ENSAPLG00000013276,ENSAPLG00000016333
GO:0072239	metanephric glomerulus vasculature development	biological_process	0.0049774	0.11982	3	1438	4	12845	ENSAPLG00000007971,ENSAPLG00000003497,ENSAPLG00000011792
GO:0043551	regulation of phosphatidylinositol 3-kinase activity	biological_process	0.0049942	0.12006	8	1438	25	12845	ENSAPLG00000006127,ENSAPLG00000006689,ENSAPLG00000004772,ENSAPLG00000005225,ENSAPLG00000015945,ENSAPLG00000013976,ENSAPLG00000016065,ENSAPLG00000016333
GO:0004713	protein tyrosine kinase activity	molecular_function	0.0050056	0.12016	20	1438	95	12845	ENSAPLG00000005830,ENSAPLG00000005490,ENSAPLG00000005535,ENSAPLG00000003263,ENSAPLG00000005644,ENSAPLG00000009501,ENSAPLG00000003497,ENSAPLG00000006127,ENSAPLG00000011155,ENSAPLG00000011988,ENSAPLG00000002159,ENSAPLG00000009277,ENSAPLG00000009593,ENSAPLG00000013023,ENSAPLG00000013271,ENSAPLG00000013276,ENSAPLG00000016333,ENSAPLG00000009906,ENSAPLG00000006689,ENSAPLG00000005955
GO:0044093	positive regulation of molecular function	biological_process	0.0050945	0.12199	112	1438	789	12845	ENSAPLG00000009093,ENSAPLG00000014156,ENSAPLG00000002378,ENSAPLG00000013276,ENSAPLG00000003792,ENSAPLG00000008789,ENSAPLG00000014646,ENSAPLG00000013976,ENSAPLG00000010087,ENSAPLG00000002646,ENSAPLG00000007042,ENSAPLG00000015387,ENSAPLG00000015860,ENSAPLG00000014253,ENSAPLG00000004017,ENSAPLG00000011852,ENSAPLG00000012876,ENSAPLG00000002363,ENSAPLG00000006127,ENSAPLG00000009456,ENSAPLG00000001001,…
GO:0097070	ductus arteriosus closure	biological_process	0.0050958	0.12199	3	1438	4	12845	ENSAPLG00000010924,ENSAPLG00000002860,ENSAPLG00000010851
GO:0001875	lipopolysaccharide receptor activity	molecular_function	0.0051422	0.12292	3	1438	4	12845	ENSAPLG00000001444,ENSAPLG00000012625,ENSAPLG00000004845
GO:0002285	lymphocyte activation involved in immune response	biological_process	0.0051819	0.12351	16	1438	71	12845	ENSAPLG00000016047,ENSAPLG00000012876,ENSAPLG00000007281,ENSAPLG00000013558,ENSAPLG00000011595,ENSAPLG00000005019,ENSAPLG00000010052,ENSAPLG00000009092,ENSAPLG00000007492,ENSAPLG00000004175,ENSAPLG00000000904,ENSAPLG00000001663,ENSAPLG00000004235,ENSAPLG00000014646,ENSAPLG00000008789,ENSAPLG00000006833
GO:0033559	unsaturated fatty acid metabolic process	biological_process	0.0051827	0.12351	10	1438	37	12845	ENSAPLG00000004149,ENSAPLG00000000622,ENSAPLG00000003338,ENSAPLG00000012710,ENSAPLG00000006597,ENSAPLG00000002860,ENSAPLG00000007262,ENSAPLG00000004536,ENSAPLG00000008242,ENSAPLG00000015926
GO:2000018	regulation of male gonad development	biological_process	0.0051995	0.12351	3	1438	4	12845	ENSAPLG00000013168,ENSAPLG00000015698,ENSAPLG00000003959
GO:0006636	unsaturated fatty acid biosynthetic process	biological_process	0.0052024	0.12351	8	1438	26	12845	ENSAPLG00000006597,ENSAPLG00000007262,ENSAPLG00000008242,ENSAPLG00000015926,ENSAPLG00000004149,ENSAPLG00000000622,ENSAPLG00000003338,ENSAPLG00000012710
GO:0004965	G-protein coupled GABA receptor activity	molecular_function	0.0052027	0.12351	3	1438	4	12845	ENSAPLG00000008633,ENSAPLG00000007926,ENSAPLG00000004543
GO:0003779	actin binding	molecular_function	0.0052323	0.12404	43	1438	254	12845	ENSAPLG00000009456,ENSAPLG00000003879,ENSAPLG00000008830,ENSAPLG00000005756,ENSAPLG00000005814,ENSAPLG00000006276,ENSAPLG00000013352,ENSAPLG00000012906,ENSAPLG00000004665,ENSAPLG00000009222,ENSAPLG00000004878,ENSAPLG00000013316,ENSAPLG00000000904,ENSAPLG00000003619,ENSAPLG00000004508,ENSAPLG00000002916,ENSAPLG00000011264,ENSAPLG00000001367,ENSAPLG00000002919,ENSAPLG00000003125,ENSAPLG00000009127,…
GO:0001757	somite specification	biological_process	0.0052414	0.12409	3	1438	4	12845	ENSAPLG00000002743,ENSAPLG00000007517,ENSAPLG00000004666
GO:0045944	positive regulation of transcription from RNA polymerase II promoter	biological_process	0.0052516	0.12416	90	1438	619	12845	ENSAPLG00000007281,ENSAPLG00000012391,ENSAPLG00000006715,ENSAPLG00000005128,ENSAPLG00000009930,ENSAPLG00000009296,ENSAPLG00000015016,ENSAPLG00000011754,ENSAPLG00000003677,ENSAPLG00000011595,ENSAPLG00000007226,ENSAPLG00000013878,ENSAPLG00000009302,ENSAPLG00000015297,ENSAPLG00000002525,ENSAPLG00000012071,ENSAPLG00000010676,ENSAPLG00000010249,ENSAPLG00000001660,ENSAPLG00000010386,ENSAPLG00000014412,…
GO:0002698	negative regulation of immune effector process	biological_process	0.005299	0.1251	11	1438	42	12845	ENSAPLG00000007281,ENSAPLG00000007378,ENSAPLG00000010851,ENSAPLG00000015387,ENSAPLG00000007308,ENSAPLG00000009807,ENSAPLG00000002589,ENSAPLG00000013187,ENSAPLG00000011907,ENSAPLG00000004866,ENSAPLG00000008789
GO:0046696	lipopolysaccharide receptor complex	cellular_component	0.0053175	0.12537	3	1438	4	12845	ENSAPLG00000004891,ENSAPLG00000004845,ENSAPLG00000012625
GO:0060401	cytosolic calcium ion transport	biological_process	0.0053647	0.12614	14	1438	58	12845	ENSAPLG00000012454,ENSAPLG00000002317,ENSAPLG00000009456,ENSAPLG00000013083,ENSAPLG00000002357,ENSAPLG00000006127,ENSAPLG00000005599,ENSAPLG00000006426,ENSAPLG00000004866,ENSAPLG00000007910,ENSAPLG00000015179,ENSAPLG00000004598,ENSAPLG00000008789,ENSAPLG00000004581
GO:0060402	calcium ion transport into cytosol	biological_process	0.0053647	0.12614	14	1438	58	12845	ENSAPLG00000006127,ENSAPLG00000005599,ENSAPLG00000006426,ENSAPLG00000013083,ENSAPLG00000009456,ENSAPLG00000002357,ENSAPLG00000002317,ENSAPLG00000012454,ENSAPLG00000004581,ENSAPLG00000004598,ENSAPLG00000008789,ENSAPLG00000004866,ENSAPLG00000015179,ENSAPLG00000007910
GO:0002756	MyD88-independent toll-like receptor signaling pathway	biological_process	0.0054139	0.1265	3	1438	4	12845	ENSAPLG00000012752,ENSAPLG00000014332,ENSAPLG00000014144
GO:0060558	regulation of calcidiol 1-monooxygenase activity	biological_process	0.0054145	0.1265	3	1438	4	12845	ENSAPLG00000012876,ENSAPLG00000013878,ENSAPLG00000005087
GO:0019724	B cell mediated immunity	biological_process	0.0054173	0.1265	10	1438	36	12845	ENSAPLG00000013558,ENSAPLG00000012752,ENSAPLG00000011595,ENSAPLG00000005501,ENSAPLG00000008789,ENSAPLG00000004866,ENSAPLG00000011907,ENSAPLG00000011155,ENSAPLG00000002995,ENSAPLG00000015926
GO:0051901	positive regulation of mitochondrial depolarization	biological_process	0.0054225	0.1265	3	1438	4	12845	ENSAPLG00000002317,ENSAPLG00000013984,ENSAPLG00000005535
GO:1904181	positive regulation of membrane depolarization	biological_process	0.0054225	0.1265	3	1438	4	12845	ENSAPLG00000013984,ENSAPLG00000005535,ENSAPLG00000002317
GO:0060907	positive regulation of macrophage cytokine production	biological_process	0.0054242	0.1265	3	1438	4	12845	ENSAPLG00000015017,ENSAPLG00000004563,ENSAPLG00000015926
GO:0004999	vasoactive intestinal polypeptide receptor activity	molecular_function	0.0054451	0.12681	3	1438	4	12845	ENSAPLG00000015252,ENSAPLG00000010855,ENSAPLG00000009120
GO:0060348	bone development	biological_process	0.0054741	0.12731	23	1438	118	12845	ENSAPLG00000006075,ENSAPLG00000003162,ENSAPLG00000001660,ENSAPLG00000003673,ENSAPLG00000009910,ENSAPLG00000010676,ENSAPLG00000013669,ENSAPLG00000012486,ENSAPLG00000007468,ENSAPLG00000001578,ENSAPLG00000008789,ENSAPLG00000004866,ENSAPLG00000010108,ENSAPLG00000007640,ENSAPLG00000012391,ENSAPLG00000012106,ENSAPLG00000006682,ENSAPLG00000003652,ENSAPLG00000013168,ENSAPLG00000003677,ENSAPLG00000014998,…
GO:2000021	regulation of ion homeostasis	biological_process	0.0055032	0.12767	17	1438	77	12845	ENSAPLG00000006127,ENSAPLG00000009456,ENSAPLG00000002357,ENSAPLG00000011318,ENSAPLG00000005535,ENSAPLG00000015179,ENSAPLG00000012710,ENSAPLG00000007910,ENSAPLG00000006426,ENSAPLG00000013083,ENSAPLG00000002317,ENSAPLG00000012454,ENSAPLG00000010874,ENSAPLG00000004581,ENSAPLG00000008789,ENSAPLG00000013984,ENSAPLG00000004866
GO:0007596	blood coagulation	biological_process	0.0055116	0.12767	19	1438	91	12845	ENSAPLG00000010099,ENSAPLG00000000590,ENSAPLG00000010087,ENSAPLG00000013976,ENSAPLG00000010580,ENSAPLG00000009593,ENSAPLG00000004866,ENSAPLG00000011424,ENSAPLG00000005008,ENSAPLG00000001614,ENSAPLG00000009140,ENSAPLG00000007226,ENSAPLG00000008153,ENSAPLG00000006127,ENSAPLG00000004787,ENSAPLG00000014089,ENSAPLG00000002945,ENSAPLG00000004563,ENSAPLG00000008646
GO:0007599	hemostasis	biological_process	0.0055116	0.12767	19	1438	91	12845	ENSAPLG00000009593,ENSAPLG00000011424,ENSAPLG00000004866,ENSAPLG00000010099,ENSAPLG00000000590,ENSAPLG00000013976,ENSAPLG00000010087,ENSAPLG00000010580,ENSAPLG00000009140,ENSAPLG00000001614,ENSAPLG00000005008,ENSAPLG00000008153,ENSAPLG00000007226,ENSAPLG00000014089,ENSAPLG00000002945,ENSAPLG00000004563,ENSAPLG00000008646,ENSAPLG00000006127,ENSAPLG00000004787
GO:0033674	positive regulation of kinase activity	biological_process	0.0055259	0.12783	42	1438	252	12845	ENSAPLG00000003232,ENSAPLG00000005225,ENSAPLG00000007378,ENSAPLG00000013771,ENSAPLG00000009092,ENSAPLG00000012710,ENSAPLG00000005084,ENSAPLG00000007432,ENSAPLG00000012486,ENSAPLG00000002317,ENSAPLG00000013314,ENSAPLG00000015945,ENSAPLG00000012051,ENSAPLG00000016333,ENSAPLG00000013271,ENSAPLG00000006127,ENSAPLG00000009501,ENSAPLG00000009456,ENSAPLG00000015860,ENSAPLG00000015926,ENSAPLG00000011852,…
GO:0051015	actin filament binding	molecular_function	0.0055599	0.12839	21	1438	102	12845	ENSAPLG00000006333,ENSAPLG00000012266,ENSAPLG00000003125,ENSAPLG00000007675,ENSAPLG00000005756,ENSAPLG00000008830,ENSAPLG00000004878,ENSAPLG00000009222,ENSAPLG00000012906,ENSAPLG00000002916,ENSAPLG00000011220,ENSAPLG00000000904,ENSAPLG00000004508,ENSAPLG00000008735,ENSAPLG00000013568,ENSAPLG00000004987,ENSAPLG00000011658,ENSAPLG00000004420,ENSAPLG00000003083,ENSAPLG00000008432,ENSAPLG00000001367
GO:0002705	positive regulation of leukocyte mediated immunity	biological_process	0.0055653	0.12839	12	1438	48	12845	ENSAPLG00000002317,ENSAPLG00000008277,ENSAPLG00000014857,ENSAPLG00000002378,ENSAPLG00000008789,ENSAPLG00000006429,ENSAPLG00000006016,ENSAPLG00000010895,ENSAPLG00000013558,ENSAPLG00000005019,ENSAPLG00000005272,ENSAPLG00000009092
GO:0061458	reproductive system development	biological_process	0.0056121	0.1293	38	1438	223	12845	ENSAPLG00000003290,ENSAPLG00000003254,ENSAPLG00000009865,ENSAPLG00000003792,ENSAPLG00000010924,ENSAPLG00000010099,ENSAPLG00000010629,ENSAPLG00000015387,ENSAPLG00000005201,ENSAPLG00000013888,ENSAPLG00000003959,ENSAPLG00000014515,ENSAPLG00000003652,ENSAPLG00000004626,ENSAPLG00000010854,ENSAPLG00000006715,ENSAPLG00000007226,ENSAPLG00000003162,ENSAPLG00000003673,ENSAPLG00000007492,ENSAPLG00000007025,…
GO:0050700	CARD domain binding	molecular_function	0.0056341	0.12963	3	1438	4	12845	ENSAPLG00000007587,ENSAPLG00000006833,ENSAPLG00000003700
GO:0042474	middle ear morphogenesis	biological_process	0.0056426	0.12965	5	1438	12	12845	ENSAPLG00000001660,ENSAPLG00000001105,ENSAPLG00000007971,ENSAPLG00000012710,ENSAPLG00000002527
GO:0034142	toll-like receptor 4 signaling pathway	biological_process	0.0056731	0.13018	6	1438	16	12845	ENSAPLG00000014144,ENSAPLG00000006833,ENSAPLG00000012625,ENSAPLG00000004891,ENSAPLG00000011139,ENSAPLG00000006127
GO:1900121	negative regulation of receptor binding	biological_process	0.0057012	0.13065	4	1438	8	12845	ENSAPLG00000015387,ENSAPLG00000002378,ENSAPLG00000007492,ENSAPLG00000001105
GO:0001071	nucleic acid binding transcription factor activity	molecular_function	0.005788	0.13228	78	1438	533	12845	ENSAPLG00000011331,ENSAPLG00000012752,ENSAPLG00000003920,ENSAPLG00000003702,ENSAPLG00000004686,ENSAPLG00000007492,ENSAPLG00000013669,ENSAPLG00000014467,ENSAPLG00000009031,ENSAPLG00000013409,ENSAPLG00000002423,ENSAPLG00000012971,ENSAPLG00000011570,ENSAPLG00000007145,ENSAPLG00000014646,ENSAPLG00000007324,ENSAPLG00000013226,ENSAPLG00000002527,ENSAPLG00000008334,ENSAPLG00000007517,ENSAPLG00000009187,…
GO:0003700	transcription factor activity, sequence-specific DNA binding	molecular_function	0.005788	0.13228	78	1438	533	12845	ENSAPLG00000006715,ENSAPLG00000005128,ENSAPLG00000011663,ENSAPLG00000011595,ENSAPLG00000013593,ENSAPLG00000013878,ENSAPLG00000015016,ENSAPLG00000009135,ENSAPLG00000014050,ENSAPLG00000003677,ENSAPLG00000012074,ENSAPLG00000005140,ENSAPLG00000001660,ENSAPLG00000009302,ENSAPLG00000012071,ENSAPLG00000014123,ENSAPLG00000010629,ENSAPLG00000004235,ENSAPLG00000013262,ENSAPLG00000011274,ENSAPLG00000004382,…
GO:0070201	regulation of establishment of protein localization	biological_process	0.0058001	0.13238	50	1438	311	12845	ENSAPLG00000009444,ENSAPLG00000014631,ENSAPLG00000002406,ENSAPLG00000007671,ENSAPLG00000001784,ENSAPLG00000006728,ENSAPLG00000004563,ENSAPLG00000007378,ENSAPLG00000009127,ENSAPLG00000006833,ENSAPLG00000001578,ENSAPLG00000006747,ENSAPLG00000009712,ENSAPLG00000010895,ENSAPLG00000008190,ENSAPLG00000005361,ENSAPLG00000009929,ENSAPLG00000002317,ENSAPLG00000012625,ENSAPLG00000015748,ENSAPLG00000004919,…
GO:0008645	hexose transport	biological_process	0.0058615	0.13361	12	1438	48	12845	ENSAPLG00000004286,ENSAPLG00000011263,ENSAPLG00000007989,ENSAPLG00000011388,ENSAPLG00000012799,ENSAPLG00000012710,ENSAPLG00000014901,ENSAPLG00000010001,ENSAPLG00000010676,ENSAPLG00000006597,ENSAPLG00000012971,ENSAPLG00000012571
GO:0045137	development of primary sexual characteristics	biological_process	0.0058932	0.13401	21	1438	105	12845	ENSAPLG00000009865,ENSAPLG00000003290,ENSAPLG00000003254,ENSAPLG00000003162,ENSAPLG00000007971,ENSAPLG00000005201,ENSAPLG00000003702,ENSAPLG00000007025,ENSAPLG00000003497,ENSAPLG00000013168,ENSAPLG00000007198,ENSAPLG00000011570,ENSAPLG00000007540,ENSAPLG00000010854,ENSAPLG00000004626,ENSAPLG00000003959,ENSAPLG00000004289,ENSAPLG00000015698,ENSAPLG00000003216,ENSAPLG00000006115,ENSAPLG00000005505
GO:0017046	peptide hormone binding	molecular_function	0.0058947	0.13401	7	1438	21	12845	ENSAPLG00000015359,ENSAPLG00000011541,ENSAPLG00000015253,ENSAPLG00000011355,ENSAPLG00000010855,ENSAPLG00000004772,ENSAPLG00000008090
GO:0043122	regulation of I-kappaB kinase/NF-kappaB signaling	biological_process	0.005907	0.13411	21	1438	105	12845	ENSAPLG00000006833,ENSAPLG00000007587,ENSAPLG00000012295,ENSAPLG00000003700,ENSAPLG00000005556,ENSAPLG00000012454,ENSAPLG00000013558,ENSAPLG00000005413,ENSAPLG00000006795,ENSAPLG00000010189,ENSAPLG00000010031,ENSAPLG00000002442,ENSAPLG00000014144,ENSAPLG00000015179,ENSAPLG00000008717,ENSAPLG00000004563,ENSAPLG00000002302,ENSAPLG00000015926,ENSAPLG00000007378,ENSAPLG00000001257,ENSAPLG00000007281
GO:1901031	regulation of response to reactive oxygen species	biological_process	0.005928	0.13441	8	1438	26	12845	ENSAPLG00000010959,ENSAPLG00000004609,ENSAPLG00000003468,ENSAPLG00000011263,ENSAPLG00000015387,ENSAPLG00000004563,ENSAPLG00000005356,ENSAPLG00000009456
GO:0006801	superoxide metabolic process	biological_process	0.0059479	0.13458	9	1438	31	12845	ENSAPLG00000016213,ENSAPLG00000005084,ENSAPLG00000014857,ENSAPLG00000008961,ENSAPLG00000004563,ENSAPLG00000005356,ENSAPLG00000015411,ENSAPLG00000015000,ENSAPLG00000006709
GO:0055085	transmembrane transport	biological_process	0.0059537	0.13458	124	1438	890	12845	ENSAPLG00000011993,ENSAPLG00000011879,ENSAPLG00000007287,ENSAPLG00000008690,ENSAPLG00000014490,ENSAPLG00000009789,ENSAPLG00000003864,ENSAPLG00000000606,ENSAPLG00000009539,ENSAPLG00000008141,ENSAPLG00000015214,ENSAPLG00000005963,ENSAPLG00000001944,ENSAPLG00000002991,ENSAPLG00000015240,ENSAPLG00000012289,ENSAPLG00000008254,ENSAPLG00000011451,ENSAPLG00000007776,ENSAPLG00000004623,ENSAPLG00000006206,…
GO:0010039	response to iron ion	biological_process	0.005959	0.13458	5	1438	12	12845	ENSAPLG00000009456,ENSAPLG00000002378,ENSAPLG00000008265,ENSAPLG00000011355,ENSAPLG00000003652
GO:0070555	response to interleukin-1	biological_process	0.005983	0.13494	11	1438	42	12845	ENSAPLG00000013878,ENSAPLG00000009568,ENSAPLG00000006833,ENSAPLG00000004478,ENSAPLG00000004717,ENSAPLG00000004200,ENSAPLG00000009456,ENSAPLG00000013168,ENSAPLG00000006075,ENSAPLG00000005556,ENSAPLG00000007281
GO:0098802	plasma membrane receptor complex	cellular_component	0.0060278	0.13568	18	1438	86	12845	ENSAPLG00000014857,ENSAPLG00000006130,ENSAPLG00000007776,ENSAPLG00000015253,ENSAPLG00000012455,ENSAPLG00000013558,ENSAPLG00000015890,ENSAPLG00000008658,ENSAPLG00000011754,ENSAPLG00000011547,ENSAPLG00000004598,ENSAPLG00000006858,ENSAPLG00000014431,ENSAPLG00000002378,ENSAPLG00000013272,ENSAPLG00000011933,ENSAPLG00000005272,ENSAPLG00000004866
GO:0008201	heparin binding	molecular_function	0.0060316	0.13568	12	1438	48	12845	ENSAPLG00000008646,ENSAPLG00000006340,ENSAPLG00000014103,ENSAPLG00000003232,ENSAPLG00000011940,ENSAPLG00000001754,ENSAPLG00000016249,ENSAPLG00000008789,ENSAPLG00000009248,ENSAPLG00000005118,ENSAPLG00000002646,ENSAPLG00000012070
GO:0007259	JAK-STAT cascade	biological_process	0.0060746	0.1363	12	1438	49	12845	ENSAPLG00000013558,ENSAPLG00000001211,ENSAPLG00000009092,ENSAPLG00000008789,ENSAPLG00000016333,ENSAPLG00000011754,ENSAPLG00000000830,ENSAPLG00000006127,ENSAPLG00000010676,ENSAPLG00000009501,ENSAPLG00000015860,ENSAPLG00000012876
GO:0048468	cell development	biological_process	0.0060824	0.1363	144	1438	1048	12845	ENSAPLG00000014253,ENSAPLG00000004306,ENSAPLG00000011155,ENSAPLG00000012650,ENSAPLG00000015179,ENSAPLG00000005413,ENSAPLG00000002589,ENSAPLG00000009093,ENSAPLG00000002378,ENSAPLG00000002527,ENSAPLG00000013276,ENSAPLG00000003792,ENSAPLG00000012493,ENSAPLG00000014559,ENSAPLG00000010087,ENSAPLG00000009291,ENSAPLG00000008294,ENSAPLG00000002423,ENSAPLG00000002458,ENSAPLG00000002510,ENSAPLG00000007675,…
GO:1902106	negative regulation of leukocyte differentiation	biological_process	0.006083	0.1363	11	1438	43	12845	ENSAPLG00000012391,ENSAPLG00000012106,ENSAPLG00000007281,ENSAPLG00000015926,ENSAPLG00000004772,ENSAPLG00000006127,ENSAPLG00000001578,ENSAPLG00000004686,ENSAPLG00000000830,ENSAPLG00000006166,ENSAPLG00000007226
GO:0085029	extracellular matrix assembly	biological_process	0.0061124	0.13678	6	1438	16	12845	ENSAPLG00000009930,ENSAPLG00000015253,ENSAPLG00000015860,ENSAPLG00000006075,ENSAPLG00000012391,ENSAPLG00000002568
GO:0002685	regulation of leukocyte migration	biological_process	0.0061365	0.13714	16	1438	74	12845	ENSAPLG00000002300,ENSAPLG00000005361,ENSAPLG00000005214,ENSAPLG00000015094,ENSAPLG00000001614,ENSAPLG00000002776,ENSAPLG00000012724,ENSAPLG00000005323,ENSAPLG00000001936,ENSAPLG00000006728,ENSAPLG00000006130,ENSAPLG00000015926,ENSAPLG00000005470,ENSAPLG00000006127,ENSAPLG00000013929,ENSAPLG00000009501
GO:0019233	sensory perception of pain	biological_process	0.0061675	0.13739	9	1438	32	12845	ENSAPLG00000005830,ENSAPLG00000012021,ENSAPLG00000002300,ENSAPLG00000013114,ENSAPLG00000006597,ENSAPLG00000011792,ENSAPLG00000007776,ENSAPLG00000002317,ENSAPLG00000001097
GO:0042297	vocal learning	biological_process	0.0061874	0.13739	3	1438	4	12845	ENSAPLG00000012306,ENSAPLG00000003929,ENSAPLG00000010924
GO:0098596	imitative learning	biological_process	0.0061874	0.13739	3	1438	4	12845	ENSAPLG00000003929,ENSAPLG00000012306,ENSAPLG00000010924
GO:0098597	observational learning	biological_process	0.0061874	0.13739	3	1438	4	12845	ENSAPLG00000010924,ENSAPLG00000003929,ENSAPLG00000012306
GO:0098598	learned vocalization behavior or vocal learning	biological_process	0.0061874	0.13739	3	1438	4	12845	ENSAPLG00000010924,ENSAPLG00000012306,ENSAPLG00000003929
GO:0004953	icosanoid receptor activity	molecular_function	0.0062028	0.13755	4	1438	8	12845	ENSAPLG00000002860,ENSAPLG00000014512,ENSAPLG00000006621,ENSAPLG00000008097
GO:0009755	hormone-mediated signaling pathway	biological_process	0.0062783	0.13905	15	1438	67	12845	ENSAPLG00000005087,ENSAPLG00000004581,ENSAPLG00000010629,ENSAPLG00000011263,ENSAPLG00000011331,ENSAPLG00000001784,ENSAPLG00000001425,ENSAPLG00000011241,ENSAPLG00000009031,ENSAPLG00000008338,ENSAPLG00000007492,ENSAPLG00000014123,ENSAPLG00000012071,ENSAPLG00000013051,ENSAPLG00000009302
GO:2000106	regulation of leukocyte apoptotic process	biological_process	0.0062915	0.13916	10	1438	37	12845	ENSAPLG00000012724,ENSAPLG00000011263,ENSAPLG00000007308,ENSAPLG00000015387,ENSAPLG00000015926,ENSAPLG00000002317,ENSAPLG00000006417,ENSAPLG00000006127,ENSAPLG00000006107,ENSAPLG00000009127
GO:0046189	phenol-containing compound biosynthetic process	biological_process	0.0063563	0.14041	7	1438	21	12845	ENSAPLG00000012071,ENSAPLG00000005356,ENSAPLG00000007151,ENSAPLG00000012676,ENSAPLG00000002607,ENSAPLG00000009353,ENSAPLG00000009456
GO:1902932	positive regulation of alcohol biosynthetic process	biological_process	0.0064071	0.14135	5	1438	12	12845	ENSAPLG00000003652,ENSAPLG00000012876,ENSAPLG00000003959,ENSAPLG00000009456,ENSAPLG00000001605
GO:0051209	release of sequestered calcium ion into cytosol	biological_process	0.0064451	0.14153	12	1438	47	12845	ENSAPLG00000007910,ENSAPLG00000015179,ENSAPLG00000004866,ENSAPLG00000008789,ENSAPLG00000004581,ENSAPLG00000012454,ENSAPLG00000002317,ENSAPLG00000002357,ENSAPLG00000009456,ENSAPLG00000013083,ENSAPLG00000006426,ENSAPLG00000006127
GO:0051282	regulation of sequestering of calcium ion	biological_process	0.0064451	0.14153	12	1438	47	12845	ENSAPLG00000006426,ENSAPLG00000006127,ENSAPLG00000002357,ENSAPLG00000013083,ENSAPLG00000009456,ENSAPLG00000002317,ENSAPLG00000012454,ENSAPLG00000004581,ENSAPLG00000008789,ENSAPLG00000007910,ENSAPLG00000015179,ENSAPLG00000004866
GO:0051283	negative regulation of sequestering of calcium ion	biological_process	0.0064451	0.14153	12	1438	47	12845	ENSAPLG00000004581,ENSAPLG00000008789,ENSAPLG00000004866,ENSAPLG00000015179,ENSAPLG00000007910,ENSAPLG00000006127,ENSAPLG00000006426,ENSAPLG00000009456,ENSAPLG00000013083,ENSAPLG00000002357,ENSAPLG00000002317,ENSAPLG00000012454
GO:0032770	positive regulation of monooxygenase activity	biological_process	0.006448	0.14153	5	1438	12	12845	ENSAPLG00000015179,ENSAPLG00000012876,ENSAPLG00000005356,ENSAPLG00000010249,ENSAPLG00000002363
GO:1903532	positive regulation of secretion by cell	biological_process	0.0064614	0.14159	27	1438	147	12845	ENSAPLG00000010537,ENSAPLG00000010676,ENSAPLG00000012625,ENSAPLG00000002317,ENSAPLG00000010484,ENSAPLG00000015387,ENSAPLG00000001367,ENSAPLG00000010895,ENSAPLG00000006429,ENSAPLG00000003792,ENSAPLG00000006833,ENSAPLG00000001578,ENSAPLG00000009456,ENSAPLG00000011504,ENSAPLG00000014857,ENSAPLG00000008277,ENSAPLG00000011541,ENSAPLG00000014253,ENSAPLG00000005413,ENSAPLG00000007671,ENSAPLG00000002406,…
GO:0051341	regulation of oxidoreductase activity	biological_process	0.0064675	0.14159	9	1438	32	12845	ENSAPLG00000013878,ENSAPLG00000005087,ENSAPLG00000012710,ENSAPLG00000015179,ENSAPLG00000002363,ENSAPLG00000010249,ENSAPLG00000009456,ENSAPLG00000005356,ENSAPLG00000012876
GO:0003707	steroid hormone receptor activity	molecular_function	0.0065026	0.14218	11	1438	43	12845	ENSAPLG00000013051,ENSAPLG00000014123,ENSAPLG00000012071,ENSAPLG00000009302,ENSAPLG00000007492,ENSAPLG00000008338,ENSAPLG00000009031,ENSAPLG00000010629,ENSAPLG00000005087,ENSAPLG00000011331,ENSAPLG00000011263
GO:0051238	sequestering of metal ion	biological_process	0.0065633	0.14316	13	1438	53	12845	ENSAPLG00000008789,ENSAPLG00000004866,ENSAPLG00000015179,ENSAPLG00000007910,ENSAPLG00000004581,ENSAPLG00000007205,ENSAPLG00000002317,ENSAPLG00000012454,ENSAPLG00000006127,ENSAPLG00000006426,ENSAPLG00000013083,ENSAPLG00000009456,ENSAPLG00000002357
GO:0051047	positive regulation of secretion	biological_process	0.0065755	0.14316	28	1438	154	12845	ENSAPLG00000009930,ENSAPLG00000012710,ENSAPLG00000004919,ENSAPLG00000015179,ENSAPLG00000009444,ENSAPLG00000011754,ENSAPLG00000005413,ENSAPLG00000007671,ENSAPLG00000002406,ENSAPLG00000008277,ENSAPLG00000014253,ENSAPLG00000011541,ENSAPLG00000009456,ENSAPLG00000014857,ENSAPLG00000011504,ENSAPLG00000001578,ENSAPLG00000006833,ENSAPLG00000006429,ENSAPLG00000003792,ENSAPLG00000015387,ENSAPLG00000001367,…
GO:0002715	regulation of natural killer cell mediated immunity	biological_process	0.0065808	0.14316	5	1438	12	12845	ENSAPLG00000006429,ENSAPLG00000015945,ENSAPLG00000010895,ENSAPLG00000009092,ENSAPLG00000005272
GO:0042269	regulation of natural killer cell mediated cytotoxicity	biological_process	0.0065808	0.14316	5	1438	12	12845	ENSAPLG00000010895,ENSAPLG00000005272,ENSAPLG00000009092,ENSAPLG00000006429,ENSAPLG00000015945
GO:0098739	import across plasma membrane	biological_process	0.0066101	0.14361	6	1438	16	12845	ENSAPLG00000003864,ENSAPLG00000010001,ENSAPLG00000015022,ENSAPLG00000007910,ENSAPLG00000012571,ENSAPLG00000005915
GO:0043401	steroid hormone mediated signaling pathway	biological_process	0.006737	0.14619	11	1438	43	12845	ENSAPLG00000008338,ENSAPLG00000009031,ENSAPLG00000011263,ENSAPLG00000011331,ENSAPLG00000010629,ENSAPLG00000005087,ENSAPLG00000009302,ENSAPLG00000013051,ENSAPLG00000012071,ENSAPLG00000014123,ENSAPLG00000007492
GO:0006700	C21-steroid hormone biosynthetic process	biological_process	0.0068108	0.1476	4	1438	8	12845	ENSAPLG00000010225,ENSAPLG00000003959,ENSAPLG00000010911,ENSAPLG00000003652
GO:0001504	neurotransmitter uptake	biological_process	0.0068791	0.14889	5	1438	12	12845	ENSAPLG00000009972,ENSAPLG00000010715,ENSAPLG00000004148,ENSAPLG00000010249,ENSAPLG00000009456
GO:0001968	fibronectin binding	molecular_function	0.0069122	0.14942	5	1438	12	12845	ENSAPLG00000006166,ENSAPLG00000004434,ENSAPLG00000010087,ENSAPLG00000012624,ENSAPLG00000012768
GO:0045672	positive regulation of osteoclast differentiation	biological_process	0.0069386	0.1498	5	1438	12	12845	ENSAPLG00000012876,ENSAPLG00000001578,ENSAPLG00000009092,ENSAPLG00000005413,ENSAPLG00000009080
GO:0006936	muscle contraction	biological_process	0.0070455	0.15192	25	1438	134	12845	ENSAPLG00000010553,ENSAPLG00000012799,ENSAPLG00000008432,ENSAPLG00000011264,ENSAPLG00000002916,ENSAPLG00000016219,ENSAPLG00000011432,ENSAPLG00000010249,ENSAPLG00000015602,ENSAPLG00000013083,ENSAPLG00000007432,ENSAPLG00000003864,ENSAPLG00000003673,ENSAPLG00000009910,ENSAPLG00000015179,ENSAPLG00000012710,ENSAPLG00000000766,ENSAPLG00000012021,ENSAPLG00000007281,ENSAPLG00000008277,ENSAPLG00000013574,…
GO:0001609	G-protein coupled adenosine receptor activity	molecular_function	0.007086	0.1526	4	1438	8	12845	ENSAPLG00000002300,ENSAPLG00000011398,ENSAPLG00000008277,ENSAPLG00000001614
GO:0043069	negative regulation of programmed cell death	biological_process	0.0071402	0.15358	61	1438	400	12845	ENSAPLG00000015179,ENSAPLG00000012724,ENSAPLG00000011754,ENSAPLG00000005535,ENSAPLG00000002306,ENSAPLG00000013041,ENSAPLG00000000766,ENSAPLG00000007226,ENSAPLG00000003468,ENSAPLG00000008265,ENSAPLG00000005323,ENSAPLG00000007281,ENSAPLG00000015926,ENSAPLG00000002302,ENSAPLG00000003959,ENSAPLG00000015253,ENSAPLG00000015626,ENSAPLG00000009456,ENSAPLG00000009501,ENSAPLG00000004772,ENSAPLG00000011184,…
GO:0060047	heart contraction	biological_process	0.0071703	0.15388	21	1438	108	12845	ENSAPLG00000005356,ENSAPLG00000016219,ENSAPLG00000011836,ENSAPLG00000001468,ENSAPLG00000007432,ENSAPLG00000003864,ENSAPLG00000013083,ENSAPLG00000005963,ENSAPLG00000001944,ENSAPLG00000008432,ENSAPLG00000015860,ENSAPLG00000005814,ENSAPLG00000011318,ENSAPLG00000002397,ENSAPLG00000013574,ENSAPLG00000007281,ENSAPLG00000009291,ENSAPLG00000002363,ENSAPLG00000002357,ENSAPLG00000012710,ENSAPLG00000012021
GO:0006066	alcohol metabolic process	biological_process	0.007172	0.15388	28	1438	157	12845	ENSAPLG00000003959,ENSAPLG00000012876,ENSAPLG00000010911,ENSAPLG00000003652,ENSAPLG00000005065,ENSAPLG00000006597,ENSAPLG00000010225,ENSAPLG00000009456,ENSAPLG00000005505,ENSAPLG00000001444,ENSAPLG00000002172,ENSAPLG00000013878,ENSAPLG00000015881,ENSAPLG00000006897,ENSAPLG00000002589,ENSAPLG00000008874,ENSAPLG00000009140,ENSAPLG00000006651,ENSAPLG00000005136,ENSAPLG00000012184,ENSAPLG00000005092,…
GO:0007548	sex differentiation	biological_process	0.0072141	0.15444	25	1438	134	12845	ENSAPLG00000005505,ENSAPLG00000007226,ENSAPLG00000015698,ENSAPLG00000006115,ENSAPLG00000003216,ENSAPLG00000004626,ENSAPLG00000003652,ENSAPLG00000004289,ENSAPLG00000003959,ENSAPLG00000011570,ENSAPLG00000003232,ENSAPLG00000007540,ENSAPLG00000007198,ENSAPLG00000013168,ENSAPLG00000003497,ENSAPLG00000010854,ENSAPLG00000003702,ENSAPLG00000007025,ENSAPLG00000005201,ENSAPLG00000007971,ENSAPLG00000010924,…
GO:0006817	phosphate ion transport	biological_process	0.0072164	0.15444	5	1438	12	12845	ENSAPLG00000006682,ENSAPLG00000011570,ENSAPLG00000002159,ENSAPLG00000013621,ENSAPLG00000008254
GO:0033089	positive regulation of T cell differentiation in thymus	biological_process	0.0072898	0.15562	4	1438	8	12845	ENSAPLG00000007308,ENSAPLG00000007226,ENSAPLG00000006429,ENSAPLG00000012391
GO:2000400	positive regulation of thymocyte aggregation	biological_process	0.0072898	0.15562	4	1438	8	12845	ENSAPLG00000007308,ENSAPLG00000007226,ENSAPLG00000006429,ENSAPLG00000012391
GO:0050871	positive regulation of B cell activation	biological_process	0.0073133	0.15593	10	1438	38	12845	ENSAPLG00000003700,ENSAPLG00000005225,ENSAPLG00000005556,ENSAPLG00000009200,ENSAPLG00000001663,ENSAPLG00000015926,ENSAPLG00000008693,ENSAPLG00000008789,ENSAPLG00000011754,ENSAPLG00000013558
GO:0046889	positive regulation of lipid biosynthetic process	biological_process	0.0074763	0.15908	8	1438	27	12845	ENSAPLG00000012876,ENSAPLG00000003652,ENSAPLG00000004289,ENSAPLG00000007145,ENSAPLG00000003959,ENSAPLG00000005321,ENSAPLG00000015179,ENSAPLG00000015079
GO:0000981	RNA polymerase II transcription factor activity, sequence-specific DNA binding	molecular_function	0.0074828	0.15908	57	1438	373	12845	ENSAPLG00000014646,ENSAPLG00000010629,ENSAPLG00000007324,ENSAPLG00000002527,ENSAPLG00000007517,ENSAPLG00000001660,ENSAPLG00000009302,ENSAPLG00000009187,ENSAPLG00000012071,ENSAPLG00000013051,ENSAPLG00000013593,ENSAPLG00000006795,ENSAPLG00000011595,ENSAPLG00000013878,ENSAPLG00000015016,ENSAPLG00000014526,ENSAPLG00000003677,ENSAPLG00000006715,ENSAPLG00000005128,ENSAPLG00000013643,ENSAPLG00000010851,…
GO:0008016	regulation of heart contraction	biological_process	0.0074886	0.15908	19	1438	95	12845	ENSAPLG00000005814,ENSAPLG00000015860,ENSAPLG00000011318,ENSAPLG00000002397,ENSAPLG00000013574,ENSAPLG00000007281,ENSAPLG00000002363,ENSAPLG00000002357,ENSAPLG00000012710,ENSAPLG00000012021,ENSAPLG00000005356,ENSAPLG00000016219,ENSAPLG00000011836,ENSAPLG00000001468,ENSAPLG00000007432,ENSAPLG00000003864,ENSAPLG00000013083,ENSAPLG00000005963,ENSAPLG00000001944
GO:0004866	endopeptidase inhibitor activity	molecular_function	0.007528	0.15972	16	1438	74	12845	ENSAPLG00000004256,ENSAPLG00000007492,ENSAPLG00000006099,ENSAPLG00000003459,ENSAPLG00000014443,ENSAPLG00000006625,ENSAPLG00000010890,ENSAPLG00000006683,ENSAPLG00000015159,ENSAPLG00000008646,ENSAPLG00000007514,ENSAPLG00000005511,ENSAPLG00000009456,ENSAPLG00000008400,ENSAPLG00000001822,ENSAPLG00000012958
GO:0002709	regulation of T cell mediated immunity	biological_process	0.0075414	0.1598	7	1438	22	12845	ENSAPLG00000002317,ENSAPLG00000008789,ENSAPLG00000006016,ENSAPLG00000002378,ENSAPLG00000007308,ENSAPLG00000005019,ENSAPLG00000009092
GO:0007204	positive regulation of cytosolic calcium ion concentration	biological_process	0.0075522	0.15983	18	1438	86	12845	ENSAPLG00000004581,ENSAPLG00000008789,ENSAPLG00000004866,ENSAPLG00000006426,ENSAPLG00000005599,ENSAPLG00000013083,ENSAPLG00000002317,ENSAPLG00000012454,ENSAPLG00000010377,ENSAPLG00000004598,ENSAPLG00000015179,ENSAPLG00000012710,ENSAPLG00000007910,ENSAPLG00000006127,ENSAPLG00000002357,ENSAPLG00000009456,ENSAPLG00000004563,ENSAPLG00000004017
GO:0008584	male gonad development	biological_process	0.0076641	0.16178	15	1438	68	12845	ENSAPLG00000005201,ENSAPLG00000015698,ENSAPLG00000003216,ENSAPLG00000003702,ENSAPLG00000007025,ENSAPLG00000007540,ENSAPLG00000003497,ENSAPLG00000013168,ENSAPLG00000009865,ENSAPLG00000010854,ENSAPLG00000003254,ENSAPLG00000003290,ENSAPLG00000003162,ENSAPLG00000004289,ENSAPLG00000003959
GO:0046546	development of primary male sexual characteristics	biological_process	0.0076641	0.16178	15	1438	68	12845	ENSAPLG00000009865,ENSAPLG00000010854,ENSAPLG00000007540,ENSAPLG00000003497,ENSAPLG00000013168,ENSAPLG00000003162,ENSAPLG00000004289,ENSAPLG00000003959,ENSAPLG00000003254,ENSAPLG00000003290,ENSAPLG00000003216,ENSAPLG00000005201,ENSAPLG00000015698,ENSAPLG00000007025,ENSAPLG00000003702
GO:0070206	protein trimerization	biological_process	0.0076726	0.16178	7	1438	22	12845	ENSAPLG00000012571,ENSAPLG00000016241,ENSAPLG00000015926,ENSAPLG00000001018,ENSAPLG00000011169,ENSAPLG00000016126,ENSAPLG00000001882
GO:0001952	regulation of cell-matrix adhesion	biological_process	0.0077087	0.16235	14	1438	62	12845	ENSAPLG00000006130,ENSAPLG00000004563,ENSAPLG00000003959,ENSAPLG00000002525,ENSAPLG00000009501,ENSAPLG00000016188,ENSAPLG00000013554,ENSAPLG00000004772,ENSAPLG00000005535,ENSAPLG00000005707,ENSAPLG00000009296,ENSAPLG00000009900,ENSAPLG00000001367,ENSAPLG00000005361
GO:0050855	regulation of B cell receptor signaling pathway	biological_process	0.0077528	0.16269	4	1438	8	12845	ENSAPLG00000006127,ENSAPLG00000005790,ENSAPLG00000008789,ENSAPLG00000004866
GO:0014706	striated muscle tissue development	biological_process	0.0077573	0.16269	33	1438	192	12845	ENSAPLG00000006927,ENSAPLG00000005830,ENSAPLG00000003468,ENSAPLG00000007226,ENSAPLG00000005814,ENSAPLG00000012650,ENSAPLG00000005128,ENSAPLG00000005756,ENSAPLG00000010507,ENSAPLG00000010629,ENSAPLG00000007517,ENSAPLG00000010676,ENSAPLG00000010951,ENSAPLG00000002116,ENSAPLG00000012710,ENSAPLG00000003216,ENSAPLG00000015698,ENSAPLG00000012306,ENSAPLG00000009291,ENSAPLG00000001105,ENSAPLG00000003497,…
GO:0045076	regulation of interleukin-2 biosynthetic process	biological_process	0.0077605	0.16269	4	1438	8	12845	ENSAPLG00000014646,ENSAPLG00000008789,ENSAPLG00000003700,ENSAPLG00000007587
GO:0051208	sequestering of calcium ion	biological_process	0.0077629	0.16269	12	1438	48	12845	ENSAPLG00000004866,ENSAPLG00000015179,ENSAPLG00000007910,ENSAPLG00000008789,ENSAPLG00000004581,ENSAPLG00000012454,ENSAPLG00000002317,ENSAPLG00000009456,ENSAPLG00000013083,ENSAPLG00000002357,ENSAPLG00000006127,ENSAPLG00000006426
GO:0048705	skeletal system morphogenesis	biological_process	0.0077835	0.16292	26	1438	144	12845	ENSAPLG00000013168,ENSAPLG00000003497,ENSAPLG00000001105,ENSAPLG00000013643,ENSAPLG00000012650,ENSAPLG00000006682,ENSAPLG00000003652,ENSAPLG00000012391,ENSAPLG00000007640,ENSAPLG00000007226,ENSAPLG00000014998,ENSAPLG00000005505,ENSAPLG00000013669,ENSAPLG00000007468,ENSAPLG00000013657,ENSAPLG00000001660,ENSAPLG00000013649,ENSAPLG00000008959,ENSAPLG00000004700,ENSAPLG00000006075,ENSAPLG00000003162,…
GO:0003018	vascular process in circulatory system	biological_process	0.0077994	0.16306	14	1438	63	12845	ENSAPLG00000002363,ENSAPLG00000007432,ENSAPLG00000015253,ENSAPLG00000002397,ENSAPLG00000007378,ENSAPLG00000008277,ENSAPLG00000011710,ENSAPLG00000000766,ENSAPLG00000009568,ENSAPLG00000012799,ENSAPLG00000007151,ENSAPLG00000015179,ENSAPLG00000012710,ENSAPLG00000010553
GO:0061081	positive regulation of myeloid leukocyte cytokine production involved in immune response	biological_process	0.0078171	0.1632	4	1438	8	12845	ENSAPLG00000015017,ENSAPLG00000004563,ENSAPLG00000015926,ENSAPLG00000011263
GO:0050710	negative regulation of cytokine secretion	biological_process	0.0078251	0.1632	7	1438	22	12845	ENSAPLG00000009930,ENSAPLG00000007281,ENSAPLG00000007378,ENSAPLG00000004200,ENSAPLG00000015387,ENSAPLG00000015602,ENSAPLG00000002589
GO:0060485	mesenchyme development	biological_process	0.007919	0.16495	26	1438	144	12845	ENSAPLG00000015179,ENSAPLG00000012710,ENSAPLG00000009930,ENSAPLG00000009296,ENSAPLG00000005505,ENSAPLG00000007226,ENSAPLG00000003216,ENSAPLG00000014247,ENSAPLG00000003959,ENSAPLG00000014253,ENSAPLG00000010851,ENSAPLG00000003232,ENSAPLG00000002743,ENSAPLG00000001105,ENSAPLG00000016343,ENSAPLG00000009484,ENSAPLG00000003920,ENSAPLG00000012799,ENSAPLG00000007971,ENSAPLG00000004286,ENSAPLG00000003162,…
GO:0043406	positive regulation of MAP kinase activity	biological_process	0.0079494	0.16539	18	1438	88	12845	ENSAPLG00000003232,ENSAPLG00000015179,ENSAPLG00000012710,ENSAPLG00000005413,ENSAPLG00000006021,ENSAPLG00000013558,ENSAPLG00000013314,ENSAPLG00000015945,ENSAPLG00000002317,ENSAPLG00000011878,ENSAPLG00000010676,ENSAPLG00000006689,ENSAPLG00000013271,ENSAPLG00000003792,ENSAPLG00000006429,ENSAPLG00000008789,ENSAPLG00000010108,ENSAPLG00000013976
GO:0005581	collagen trimer	cellular_component	0.0080362	0.16699	9	1438	32	12845	ENSAPLG00000007858,ENSAPLG00000002995,ENSAPLG00000016241,ENSAPLG00000003072,ENSAPLG00000011169,ENSAPLG00000005511,ENSAPLG00000012650,ENSAPLG00000013979,ENSAPLG00000014374
GO:0046849	bone remodeling	biological_process	0.0080595	0.16727	12	1438	50	12845	ENSAPLG00000001174,ENSAPLG00000012391,ENSAPLG00000009200,ENSAPLG00000002317,ENSAPLG00000004289,ENSAPLG00000012768,ENSAPLG00000002672,ENSAPLG00000006747,ENSAPLG00000016343,ENSAPLG00000011904,ENSAPLG00000013276,ENSAPLG00000005413
GO:0035584	calcium-mediated signaling using intracellular calcium source	biological_process	0.0080909	0.16772	4	1438	8	12845	ENSAPLG00000008789,ENSAPLG00000007910,ENSAPLG00000005661,ENSAPLG00000005535
GO:0015749	monosaccharide transport	biological_process	0.0081706	0.16917	12	1438	50	12845	ENSAPLG00000012571,ENSAPLG00000010001,ENSAPLG00000012971,ENSAPLG00000006597,ENSAPLG00000010676,ENSAPLG00000012799,ENSAPLG00000012710,ENSAPLG00000014901,ENSAPLG00000004286,ENSAPLG00000011263,ENSAPLG00000011388,ENSAPLG00000007989
GO:0002467	germinal center formation	biological_process	0.0082088	0.16973	4	1438	8	12845	ENSAPLG00000013409,ENSAPLG00000002302,ENSAPLG00000007168,ENSAPLG00000008693
GO:0032403	protein complex binding	molecular_function	0.0082173	0.16973	70	1438	465	12845	ENSAPLG00000016274,ENSAPLG00000012906,ENSAPLG00000012356,ENSAPLG00000009222,ENSAPLG00000006798,ENSAPLG00000001055,ENSAPLG00000009456,ENSAPLG00000004772,ENSAPLG00000004306,ENSAPLG00000011372,ENSAPLG00000005851,ENSAPLG00000004318,ENSAPLG00000009924,ENSAPLG00000001367,ENSAPLG00000002646,ENSAPLG00000013976,ENSAPLG00000010087,ENSAPLG00000013984,ENSAPLG00000004508,ENSAPLG00000007468,ENSAPLG00000000904,…
GO:0097028	dendritic cell differentiation	biological_process	0.0082309	0.1698	6	1438	17	12845	ENSAPLG00000007910,ENSAPLG00000002423,ENSAPLG00000011595,ENSAPLG00000006127,ENSAPLG00000002672,ENSAPLG00000014646
GO:0001891	phagocytic cup	cellular_component	0.0082447	0.16981	4	1438	8	12845	ENSAPLG00000013352,ENSAPLG00000009536,ENSAPLG00000000904,ENSAPLG00000016184
GO:0030017	sarcomere	cellular_component	0.0082511	0.16981	15	1438	68	12845	ENSAPLG00000005756,ENSAPLG00000013083,ENSAPLG00000016219,ENSAPLG00000016445,ENSAPLG00000005814,ENSAPLG00000009291,ENSAPLG00000013574,ENSAPLG00000002916,ENSAPLG00000012266,ENSAPLG00000011264,ENSAPLG00000012021,ENSAPLG00000004829,ENSAPLG00000008432,ENSAPLG00000012707,ENSAPLG00000006927
GO:0048844	artery morphogenesis	biological_process	0.0082691	0.16998	9	1438	32	12845	ENSAPLG00000010924,ENSAPLG00000009296,ENSAPLG00000002527,ENSAPLG00000002860,ENSAPLG00000014194,ENSAPLG00000007540,ENSAPLG00000001105,ENSAPLG00000005685,ENSAPLG00000010851
GO:0005283	sodium:amino acid symporter activity	molecular_function	0.0083051	0.17051	4	1438	8	12845	ENSAPLG00000012571,ENSAPLG00000016055,ENSAPLG00000007647,ENSAPLG00000015022
GO:0002791	regulation of peptide secretion	biological_process	0.0083488	0.17089	16	1438	76	12845	ENSAPLG00000003792,ENSAPLG00000001578,ENSAPLG00000006747,ENSAPLG00000013083,ENSAPLG00000010676,ENSAPLG00000009444,ENSAPLG00000002406,ENSAPLG00000001784,ENSAPLG00000007671,ENSAPLG00000005413,ENSAPLG00000006728,ENSAPLG00000011541,ENSAPLG00000014253,ENSAPLG00000015926,ENSAPLG00000012876,ENSAPLG00000016213
GO:0071772	response to BMP	biological_process	0.0083534	0.17089	19	1438	96	12845	ENSAPLG00000001105,ENSAPLG00000007540,ENSAPLG00000003652,ENSAPLG00000006682,ENSAPLG00000014247,ENSAPLG00000015890,ENSAPLG00000007226,ENSAPLG00000011574,ENSAPLG00000014901,ENSAPLG00000001660,ENSAPLG00000007492,ENSAPLG00000003673,ENSAPLG00000016219,ENSAPLG00000003162,ENSAPLG00000001097,ENSAPLG00000000590,ENSAPLG00000006166,ENSAPLG00000001753,ENSAPLG00000001754
GO:0071773	cellular response to BMP stimulus	biological_process	0.0083534	0.17089	19	1438	96	12845	ENSAPLG00000014901,ENSAPLG00000011574,ENSAPLG00000007226,ENSAPLG00000014247,ENSAPLG00000015890,ENSAPLG00000003652,ENSAPLG00000006682,ENSAPLG00000007540,ENSAPLG00000001105,ENSAPLG00000001754,ENSAPLG00000001753,ENSAPLG00000006166,ENSAPLG00000000590,ENSAPLG00000016219,ENSAPLG00000003162,ENSAPLG00000001097,ENSAPLG00000007492,ENSAPLG00000003673,ENSAPLG00000001660
GO:0010243	response to organonitrogen compound	biological_process	0.0083718	0.17106	44	1438	270	12845	ENSAPLG00000012571,ENSAPLG00000004563,ENSAPLG00000007776,ENSAPLG00000011570,ENSAPLG00000010168,ENSAPLG00000003497,ENSAPLG00000012971,ENSAPLG00000011169,ENSAPLG00000009031,ENSAPLG00000011241,ENSAPLG00000001784,ENSAPLG00000009768,ENSAPLG00000011398,ENSAPLG00000002317,ENSAPLG00000012625,ENSAPLG00000009742,ENSAPLG00000012486,ENSAPLG00000015214,ENSAPLG00000006833,ENSAPLG00000011263,ENSAPLG00000000993,…
GO:0055006	cardiac cell development	biological_process	0.0084874	0.17322	8	1438	27	12845	ENSAPLG00000009291,ENSAPLG00000016219,ENSAPLG00000010676,ENSAPLG00000005756,ENSAPLG00000007432,ENSAPLG00000003497,ENSAPLG00000009296,ENSAPLG00000012710
GO:0015850	organic hydroxy compound transport	biological_process	0.0085341	0.17397	20	1438	102	12845	ENSAPLG00000014219,ENSAPLG00000015079,ENSAPLG00000010924,ENSAPLG00000006747,ENSAPLG00000003792,ENSAPLG00000005282,ENSAPLG00000010249,ENSAPLG00000006651,ENSAPLG00000013839,ENSAPLG00000015106,ENSAPLG00000002589,ENSAPLG00000007226,ENSAPLG00000008721,ENSAPLG00000009456,ENSAPLG00000004148,ENSAPLG00000010168,ENSAPLG00000010715,ENSAPLG00000007776,ENSAPLG00000004623,ENSAPLG00000004563
GO:0010720	positive regulation of cell development	biological_process	0.0085575	0.17424	39	1438	235	12845	ENSAPLG00000001578,ENSAPLG00000007025,ENSAPLG00000004666,ENSAPLG00000003920,ENSAPLG00000013271,ENSAPLG00000005087,ENSAPLG00000012732,ENSAPLG00000016219,ENSAPLG00000014103,ENSAPLG00000009466,ENSAPLG00000007492,ENSAPLG00000005644,ENSAPLG00000011440,ENSAPLG00000012710,ENSAPLG00000003216,ENSAPLG00000015890,ENSAPLG00000012300,ENSAPLG00000008646,ENSAPLG00000012717,ENSAPLG00000002458,ENSAPLG00000004382,…
GO:0010810	regulation of cell-substrate adhesion	biological_process	0.0086005	0.17491	21	1438	108	12845	ENSAPLG00000009900,ENSAPLG00000005707,ENSAPLG00000001367,ENSAPLG00000005668,ENSAPLG00000005118,ENSAPLG00000010087,ENSAPLG00000005361,ENSAPLG00000014103,ENSAPLG00000002525,ENSAPLG00000009296,ENSAPLG00000005535,ENSAPLG00000002589,ENSAPLG00000006130,ENSAPLG00000010034,ENSAPLG00000010851,ENSAPLG00000003959,ENSAPLG00000004563,ENSAPLG00000016188,ENSAPLG00000009501,ENSAPLG00000013554,ENSAPLG00000004772
GO:0048557	embryonic digestive tract morphogenesis	biological_process	0.0086226	0.17515	5	1438	13	12845	ENSAPLG00000007226,ENSAPLG00000003232,ENSAPLG00000003497,ENSAPLG00000010851,ENSAPLG00000012391
GO:0002886	regulation of myeloid leukocyte mediated immunity	biological_process	0.0087079	0.17667	6	1438	17	12845	ENSAPLG00000006127,ENSAPLG00000014857,ENSAPLG00000005644,ENSAPLG00000010851,ENSAPLG00000008277,ENSAPLG00000011907
GO:0048878	chemical homeostasis	biological_process	0.0087232	0.17677	67	1438	446	12845	ENSAPLG00000005535,ENSAPLG00000011541,ENSAPLG00000011792,ENSAPLG00000001069,ENSAPLG00000010874,ENSAPLG00000007205,ENSAPLG00000009302,ENSAPLG00000005599,ENSAPLG00000011904,ENSAPLG00000010377,ENSAPLG00000008667,ENSAPLG00000012710,ENSAPLG00000011172,ENSAPLG00000006118,ENSAPLG00000006014,ENSAPLG00000004563,ENSAPLG00000008781,ENSAPLG00000006597,ENSAPLG00000004523,ENSAPLG00000012184,ENSAPLG00000004581,…
GO:0008406	gonad development	biological_process	0.0088143	0.17841	20	1438	102	12845	ENSAPLG00000004626,ENSAPLG00000004289,ENSAPLG00000003959,ENSAPLG00000011570,ENSAPLG00000007198,ENSAPLG00000007540,ENSAPLG00000003497,ENSAPLG00000013168,ENSAPLG00000010854,ENSAPLG00000005505,ENSAPLG00000015698,ENSAPLG00000003216,ENSAPLG00000003254,ENSAPLG00000003290,ENSAPLG00000003162,ENSAPLG00000009865,ENSAPLG00000003702,ENSAPLG00000007025,ENSAPLG00000007971,ENSAPLG00000005201
GO:0015075	ion transmembrane transporter activity	molecular_function	0.0088402	0.17872	81	1438	558	12845	ENSAPLG00000007776,ENSAPLG00000011451,ENSAPLG00000009438,ENSAPLG00000013307,ENSAPLG00000009353,ENSAPLG00000011132,ENSAPLG00000011366,ENSAPLG00000008754,ENSAPLG00000012021,ENSAPLG00000007287,ENSAPLG00000008690,ENSAPLG00000011993,ENSAPLG00000000606,ENSAPLG00000009789,ENSAPLG00000003864,ENSAPLG00000001944,ENSAPLG00000005963,ENSAPLG00000012289,ENSAPLG00000015240,ENSAPLG00000008254,ENSAPLG00000007647,…
GO:0045453	bone resorption	biological_process	0.0088526	0.17876	9	1438	33	12845	ENSAPLG00000012768,ENSAPLG00000002672,ENSAPLG00000009200,ENSAPLG00000002317,ENSAPLG00000004289,ENSAPLG00000012391,ENSAPLG00000001174,ENSAPLG00000005413,ENSAPLG00000011904
GO:0002708	positive regulation of lymphocyte mediated immunity	biological_process	0.008913	0.17977	10	1438	39	12845	ENSAPLG00000002378,ENSAPLG00000002317,ENSAPLG00000005019,ENSAPLG00000009092,ENSAPLG00000005272,ENSAPLG00000010895,ENSAPLG00000013558,ENSAPLG00000006016,ENSAPLG00000008789,ENSAPLG00000006429
GO:0070664	negative regulation of leukocyte proliferation	biological_process	0.0089979	0.18106	9	1438	33	12845	ENSAPLG00000007226,ENSAPLG00000015387,ENSAPLG00000009807,ENSAPLG00000004866,ENSAPLG00000011570,ENSAPLG00000015602,ENSAPLG00000011155,ENSAPLG00000006127,ENSAPLG00000012391
GO:0001932	regulation of protein phosphorylation	biological_process	0.0089982	0.18106	94	1438	664	12845	ENSAPLG00000006833,ENSAPLG00000016333,ENSAPLG00000009248,ENSAPLG00000008525,ENSAPLG00000013271,ENSAPLG00000009593,ENSAPLG00000001902,ENSAPLG00000009742,ENSAPLG00000015945,ENSAPLG00000013314,ENSAPLG00000005084,ENSAPLG00000012486,ENSAPLG00000002442,ENSAPLG00000004609,ENSAPLG00000004328,ENSAPLG00000002397,ENSAPLG00000007145,ENSAPLG00000001105,ENSAPLG00000009127,ENSAPLG00000011369,ENSAPLG00000008789,…
GO:0045880	positive regulation of smoothened signaling pathway	biological_process	0.0090339	0.18157	7	1438	22	12845	ENSAPLG00000002527,ENSAPLG00000014901,ENSAPLG00000011996,ENSAPLG00000004700,ENSAPLG00000012391,ENSAPLG00000007226,ENSAPLG00000005128
GO:0030282	bone mineralization	biological_process	0.0090776	0.18223	14	1438	64	12845	ENSAPLG00000012070,ENSAPLG00000007971,ENSAPLG00000013515,ENSAPLG00000011904,ENSAPLG00000014998,ENSAPLG00000014901,ENSAPLG00000007468,ENSAPLG00000010676,ENSAPLG00000009501,ENSAPLG00000002317,ENSAPLG00000009742,ENSAPLG00000003959,ENSAPLG00000005182,ENSAPLG00000003652
GO:0046634	regulation of alpha-beta T cell activation	biological_process	0.0090885	0.18224	10	1438	39	12845	ENSAPLG00000012876,ENSAPLG00000007281,ENSAPLG00000012391,ENSAPLG00000015602,ENSAPLG00000004175,ENSAPLG00000000830,ENSAPLG00000008789,ENSAPLG00000006833,ENSAPLG00000007226,ENSAPLG00000009092
GO:0055001	muscle cell development	biological_process	0.0091102	0.18246	15	1438	69	12845	ENSAPLG00000003497,ENSAPLG00000007432,ENSAPLG00000005756,ENSAPLG00000010676,ENSAPLG00000002916,ENSAPLG00000012454,ENSAPLG00000009291,ENSAPLG00000015253,ENSAPLG00000010484,ENSAPLG00000016219,ENSAPLG00000012893,ENSAPLG00000009568,ENSAPLG00000015881,ENSAPLG00000006927,ENSAPLG00000012710
GO:0098657	import into cell	biological_process	0.009147	0.1828	6	1438	17	12845	ENSAPLG00000003864,ENSAPLG00000010001,ENSAPLG00000015022,ENSAPLG00000007910,ENSAPLG00000012571,ENSAPLG00000005915
GO:0030510	regulation of BMP signaling pathway	biological_process	0.0091493	0.1828	14	1438	64	12845	ENSAPLG00000014901,ENSAPLG00000001754,ENSAPLG00000011574,ENSAPLG00000001753,ENSAPLG00000006166,ENSAPLG00000007226,ENSAPLG00000015890,ENSAPLG00000000590,ENSAPLG00000006682,ENSAPLG00000003162,ENSAPLG00000007540,ENSAPLG00000003673,ENSAPLG00000001660,ENSAPLG00000001105
GO:0008386	cholesterol monooxygenase (side-chain-cleaving) activity	molecular_function	0.0091698	0.1828	2	1438	2	12845	ENSAPLG00000010911,ENSAPLG00000010225
GO:0016713	oxidoreductase activity, acting on paired donors, with incorporation or reduction of molecular oxygen, reduced iron-sulfur protein as one donor, and incorporation of one atom of oxygen	molecular_function	0.0091698	0.1828	2	1438	2	12845	ENSAPLG00000010911,ENSAPLG00000010225
GO:0009110	vitamin biosynthetic process	biological_process	0.0092293	0.1837	5	1438	13	12845	ENSAPLG00000003920,ENSAPLG00000012876,ENSAPLG00000013839,ENSAPLG00000013878,ENSAPLG00000005087
GO:0010959	regulation of metal ion transport	biological_process	0.0092362	0.1837	26	1438	144	12845	ENSAPLG00000004866,ENSAPLG00000015214,ENSAPLG00000005963,ENSAPLG00000007971,ENSAPLG00000004581,ENSAPLG00000013976,ENSAPLG00000012454,ENSAPLG00000002317,ENSAPLG00000011878,ENSAPLG00000014490,ENSAPLG00000013083,ENSAPLG00000007192,ENSAPLG00000006426,ENSAPLG00000002378,ENSAPLG00000011013,ENSAPLG00000004017,ENSAPLG00000008646,ENSAPLG00000013574,ENSAPLG00000008198,ENSAPLG00000005685,ENSAPLG00000006276,…
GO:2000181	negative regulation of blood vessel morphogenesis	biological_process	0.0093105	0.18496	13	1438	56	12845	ENSAPLG00000003959,ENSAPLG00000007517,ENSAPLG00000009536,ENSAPLG00000013554,ENSAPLG00000003673,ENSAPLG00000009930,ENSAPLG00000011440,ENSAPLG00000009031,ENSAPLG00000013984,ENSAPLG00000013276,ENSAPLG00000005668,ENSAPLG00000010052,ENSAPLG00000006699
GO:0043550	regulation of lipid kinase activity	biological_process	0.0094648	0.18781	9	1438	33	12845	ENSAPLG00000016333,ENSAPLG00000016065,ENSAPLG00000013976,ENSAPLG00000005225,ENSAPLG00000015945,ENSAPLG00000008691,ENSAPLG00000006689,ENSAPLG00000004772,ENSAPLG00000006127
GO:0031214	biomineral tissue development	biological_process	0.0095027	0.18834	16	1438	77	12845	ENSAPLG00000013515,ENSAPLG00000007971,ENSAPLG00000012070,ENSAPLG00000005182,ENSAPLG00000009742,ENSAPLG00000002317,ENSAPLG00000007468,ENSAPLG00000010676,ENSAPLG00000014901,ENSAPLG00000014998,ENSAPLG00000011904,ENSAPLG00000003652,ENSAPLG00000003959,ENSAPLG00000009501,ENSAPLG00000013168,ENSAPLG00000011570
GO:0055002	striated muscle cell development	biological_process	0.0095295	0.18866	14	1438	63	12845	ENSAPLG00000009568,ENSAPLG00000012893,ENSAPLG00000015881,ENSAPLG00000006927,ENSAPLG00000012710,ENSAPLG00000010676,ENSAPLG00000005756,ENSAPLG00000003497,ENSAPLG00000007432,ENSAPLG00000009291,ENSAPLG00000012454,ENSAPLG00000002916,ENSAPLG00000016219,ENSAPLG00000010484
GO:0060572	morphogenesis of an epithelial bud	biological_process	0.0095979	0.18979	5	1438	13	12845	ENSAPLG00000003232,ENSAPLG00000007226,ENSAPLG00000001105,ENSAPLG00000003673,ENSAPLG00000005505
GO:0046890	regulation of lipid biosynthetic process	biological_process	0.0096371	0.19035	14	1438	64	12845	ENSAPLG00000003652,ENSAPLG00000012876,ENSAPLG00000003959,ENSAPLG00000004289,ENSAPLG00000007145,ENSAPLG00000005321,ENSAPLG00000006597,ENSAPLG00000003920,ENSAPLG00000015179,ENSAPLG00000013976,ENSAPLG00000004286,ENSAPLG00000013878,ENSAPLG00000015079,ENSAPLG00000005087
GO:1903523	negative regulation of blood circulation	biological_process	0.0096504	0.19039	5	1438	13	12845	ENSAPLG00000002363,ENSAPLG00000013083,ENSAPLG00000007432,ENSAPLG00000002357,ENSAPLG00000007281
GO:0046676	negative regulation of insulin secretion	biological_process	0.0097175	0.19149	6	1438	18	12845	ENSAPLG00000013083,ENSAPLG00000010676,ENSAPLG00000007671,ENSAPLG00000009444,ENSAPLG00000006728,ENSAPLG00000003792
GO:0061033	secretion by lung epithelial cell involved in lung growth	biological_process	0.0098135	0.19316	2	1438	2	12845	ENSAPLG00000003232,ENSAPLG00000004328
GO:0032729	positive regulation of interferon-gamma production	biological_process	0.0098683	0.19402	7	1438	23	12845	ENSAPLG00000005019,ENSAPLG00000007240,ENSAPLG00000009092,ENSAPLG00000010348,ENSAPLG00000006833,ENSAPLG00000006429,ENSAPLG00000008658
GO:1903522	regulation of blood circulation	biological_process	0.0099132	0.19468	21	1438	111	12845	ENSAPLG00000011710,ENSAPLG00000007151,ENSAPLG00000005963,ENSAPLG00000001944,ENSAPLG00000001468,ENSAPLG00000013083,ENSAPLG00000007432,ENSAPLG00000003864,ENSAPLG00000016219,ENSAPLG00000005356,ENSAPLG00000011836,ENSAPLG00000012021,ENSAPLG00000012710,ENSAPLG00000002363,ENSAPLG00000002357,ENSAPLG00000002397,ENSAPLG00000005814,ENSAPLG00000015860,ENSAPLG00000011318,ENSAPLG00000007281,ENSAPLG00000013574
GO:0030514	negative regulation of BMP signaling pathway	biological_process	0.0099616	0.19541	10	1438	40	12845	ENSAPLG00000011574,ENSAPLG00000001754,ENSAPLG00000000590,ENSAPLG00000015890,ENSAPLG00000007226,ENSAPLG00000006166,ENSAPLG00000001753,ENSAPLG00000003162,ENSAPLG00000001105,ENSAPLG00000007540
GO:0060302	negative regulation of cytokine activity	biological_process	0.010096	0.19782	2	1438	2	12845	ENSAPLG00000001105,ENSAPLG00000015387
GO:2000118	regulation of sodium-dependent phosphate transport	biological_process	0.010123	0.19812	2	1438	2	12845	ENSAPLG00000006682,ENSAPLG00000011570
GO:0002711	positive regulation of T cell mediated immunity	biological_process	0.010206	0.19951	6	1438	18	12845	ENSAPLG00000008789,ENSAPLG00000002317,ENSAPLG00000006016,ENSAPLG00000002378,ENSAPLG00000009092,ENSAPLG00000005019
GO:0061056	sclerotome development	biological_process	0.01022	0.19956	3	1438	5	12845	ENSAPLG00000002743,ENSAPLG00000007226,ENSAPLG00000003162
GO:0022838	substrate-specific channel activity	molecular_function	0.01027	0.2003	51	1438	327	12845	ENSAPLG00000003451,ENSAPLG00000001808,ENSAPLG00000013118,ENSAPLG00000005599,ENSAPLG00000007192,ENSAPLG00000001251,ENSAPLG00000002943,ENSAPLG00000008672,ENSAPLG00000005203,ENSAPLG00000002677,ENSAPLG00000003857,ENSAPLG00000011318,ENSAPLG00000013228,ENSAPLG00000004017,ENSAPLG00000012015,ENSAPLG00000013574,ENSAPLG00000015626,ENSAPLG00000004373,ENSAPLG00000006928,ENSAPLG00000013041,ENSAPLG00000004598,…
GO:0060447	bud outgrowth involved in lung branching	biological_process	0.010405	0.20169	2	1438	2	12845	ENSAPLG00000007226,ENSAPLG00000003232
GO:0060664	epithelial cell proliferation involved in salivary gland morphogenesis	biological_process	0.010405	0.20169	2	1438	2	12845	ENSAPLG00000003232,ENSAPLG00000007226
GO:0050542	icosanoid binding	molecular_function	0.010411	0.20169	2	1438	2	12845	ENSAPLG00000010189,ENSAPLG00000009456
GO:0050543	icosatetraenoic acid binding	molecular_function	0.010411	0.20169	2	1438	2	12845	ENSAPLG00000009456,ENSAPLG00000010189
GO:0050544	arachidonic acid binding	molecular_function	0.010411	0.20169	2	1438	2	12845	ENSAPLG00000010189,ENSAPLG00000009456
GO:1901567	fatty acid derivative binding	molecular_function	0.010411	0.20169	2	1438	2	12845	ENSAPLG00000010189,ENSAPLG00000009456
GO:0001953	negative regulation of cell-matrix adhesion	biological_process	0.010433	0.20188	6	1438	18	12845	ENSAPLG00000013554,ENSAPLG00000004772,ENSAPLG00000005361,ENSAPLG00000009900,ENSAPLG00000009296,ENSAPLG00000005707
GO:0004974	leukotriene receptor activity	molecular_function	0.010453	0.20205	2	1438	2	12845	ENSAPLG00000008097,ENSAPLG00000006621
GO:0005153	interleukin-8 receptor binding	molecular_function	0.010477	0.20229	2	1438	2	12845	ENSAPLG00000012692,ENSAPLG00000012697
GO:0045981	positive regulation of nucleotide metabolic process	biological_process	0.010508	0.20243	6	1438	18	12845	ENSAPLG00000006844,ENSAPLG00000010676,ENSAPLG00000011388,ENSAPLG00000002317,ENSAPLG00000007145,ENSAPLG00000008277
GO:1900544	positive regulation of purine nucleotide metabolic process	biological_process	0.010508	0.20243	6	1438	18	12845	ENSAPLG00000002317,ENSAPLG00000007145,ENSAPLG00000008277,ENSAPLG00000006844,ENSAPLG00000011388,ENSAPLG00000010676
GO:0042226	interleukin-6 biosynthetic process	biological_process	0.010539	0.2025	4	1438	9	12845	ENSAPLG00000007587,ENSAPLG00000015612,ENSAPLG00000003792,ENSAPLG00000011570
GO:0002053	positive regulation of mesenchymal cell proliferation	biological_process	0.010542	0.2025	5	1438	13	12845	ENSAPLG00000002527,ENSAPLG00000012306,ENSAPLG00000010851,ENSAPLG00000012391,ENSAPLG00000007226
GO:0070384	Harderian gland development	biological_process	0.010547	0.2025	2	1438	2	12845	ENSAPLG00000003232,ENSAPLG00000006274
GO:0022414	reproductive process	biological_process	0.010586	0.20284	71	1438	483	12845	ENSAPLG00000013888,ENSAPLG00000003959,ENSAPLG00000012391,ENSAPLG00000004118,ENSAPLG00000004626,ENSAPLG00000002607,ENSAPLG00000005128,ENSAPLG00000006715,ENSAPLG00000007226,ENSAPLG00000004536,ENSAPLG00000005182,ENSAPLG00000003290,ENSAPLG00000003254,ENSAPLG00000015637,ENSAPLG00000012684,ENSAPLG00000009865,ENSAPLG00000010676,ENSAPLG00000016302,ENSAPLG00000010874,ENSAPLG00000010629,ENSAPLG00000000622,…
GO:0004667	prostaglandin-D synthase activity	molecular_function	0.010588	0.20284	2	1438	2	12845	ENSAPLG00000000622,ENSAPLG00000004536
GO:0052547	regulation of peptidase activity	biological_process	0.010695	0.20465	32	1438	189	12845	ENSAPLG00000008400,ENSAPLG00000005511,ENSAPLG00000008646,ENSAPLG00000006683,ENSAPLG00000009031,ENSAPLG00000001822,ENSAPLG00000007492,ENSAPLG00000006796,ENSAPLG00000004700,ENSAPLG00000003162,ENSAPLG00000010580,ENSAPLG00000010890,ENSAPLG00000003459,ENSAPLG00000006833,ENSAPLG00000009456,ENSAPLG00000006127,ENSAPLG00000007514,ENSAPLG00000000674,ENSAPLG00000015159,ENSAPLG00000015357,ENSAPLG00000003468,…
GO:0098793	presynapse	cellular_component	0.010716	0.20476	18	1438	90	12845	ENSAPLG00000006747,ENSAPLG00000009539,ENSAPLG00000013794,ENSAPLG00000005963,ENSAPLG00000013114,ENSAPLG00000004492,ENSAPLG00000013840,ENSAPLG00000003881,ENSAPLG00000011355,ENSAPLG00000002317,ENSAPLG00000007240,ENSAPLG00000010923,ENSAPLG00000013931,ENSAPLG00000014630,ENSAPLG00000009456,ENSAPLG00000004148,ENSAPLG00000010715,ENSAPLG00000011504
GO:0072216	positive regulation of metanephros development	biological_process	0.010742	0.20476	3	1438	5	12845	ENSAPLG00000013976,ENSAPLG00000002363,ENSAPLG00000010249
GO:0071887	leukocyte apoptotic process	biological_process	0.010763	0.20476	11	1438	46	12845	ENSAPLG00000011754,ENSAPLG00000012724,ENSAPLG00000011263,ENSAPLG00000007308,ENSAPLG00000015387,ENSAPLG00000002317,ENSAPLG00000006417,ENSAPLG00000015926,ENSAPLG00000006107,ENSAPLG00000006127,ENSAPLG00000009127
GO:1903510	mucopolysaccharide metabolic process	biological_process	0.010769	0.20476	8	1438	28	12845	ENSAPLG00000013984,ENSAPLG00000013976,ENSAPLG00000013878,ENSAPLG00000004256,ENSAPLG00000006075,ENSAPLG00000014103,ENSAPLG00000012574,ENSAPLG00000007378
GO:0051584	regulation of dopamine uptake involved in synaptic transmission	biological_process	0.010778	0.20476	3	1438	5	12845	ENSAPLG00000010249,ENSAPLG00000009456,ENSAPLG00000004148
GO:0051940	regulation of catecholamine uptake involved in synaptic transmission	biological_process	0.010778	0.20476	3	1438	5	12845	ENSAPLG00000010249,ENSAPLG00000004148,ENSAPLG00000009456
GO:0006826	iron ion transport	biological_process	0.010793	0.20476	6	1438	18	12845	ENSAPLG00000005915,ENSAPLG00000011355,ENSAPLG00000001232,ENSAPLG00000008076,ENSAPLG00000002378,ENSAPLG00000007205
GO:0090087	regulation of peptide transport	biological_process	0.010796	0.20476	16	1438	78	12845	ENSAPLG00000006747,ENSAPLG00000003792,ENSAPLG00000001578,ENSAPLG00000013083,ENSAPLG00000010676,ENSAPLG00000009444,ENSAPLG00000005413,ENSAPLG00000001784,ENSAPLG00000007671,ENSAPLG00000002406,ENSAPLG00000015926,ENSAPLG00000012876,ENSAPLG00000011541,ENSAPLG00000006728,ENSAPLG00000014253,ENSAPLG00000016213
GO:0055010	ventricular cardiac muscle tissue morphogenesis	biological_process	0.010882	0.20616	8	1438	28	12845	ENSAPLG00000008432,ENSAPLG00000015698,ENSAPLG00000016219,ENSAPLG00000005814,ENSAPLG00000001105,ENSAPLG00000012650,ENSAPLG00000007540,ENSAPLG00000014194
GO:0002704	negative regulation of leukocyte mediated immunity	biological_process	0.010952	0.20724	5	1438	13	12845	ENSAPLG00000007308,ENSAPLG00000004866,ENSAPLG00000011907,ENSAPLG00000008789,ENSAPLG00000010851
GO:0050711	negative regulation of interleukin-1 secretion	biological_process	0.010965	0.20724	3	1438	5	12845	ENSAPLG00000007281,ENSAPLG00000002589,ENSAPLG00000004200
GO:0010966	regulation of phosphate transport	biological_process	0.010975	0.20724	3	1438	5	12845	ENSAPLG00000011570,ENSAPLG00000002159,ENSAPLG00000006682
GO:0010628	positive regulation of gene expression	biological_process	0.011066	0.20872	142	1438	1055	12845	ENSAPLG00000013017,ENSAPLG00000015548,ENSAPLG00000003880,ENSAPLG00000012184,ENSAPLG00000011263,ENSAPLG00000012051,ENSAPLG00000011355,ENSAPLG00000002317,ENSAPLG00000003162,ENSAPLG00000013657,ENSAPLG00000009466,ENSAPLG00000014631,ENSAPLG00000010348,ENSAPLG00000003299,ENSAPLG00000009319,ENSAPLG00000005898,ENSAPLG00000004382,ENSAPLG00000001420,ENSAPLG00000003582,ENSAPLG00000002743,ENSAPLG00000010507,…
GO:0010613	positive regulation of cardiac muscle hypertrophy	biological_process	0.011144	0.20973	5	1438	13	12845	ENSAPLG00000007348,ENSAPLG00000012710,ENSAPLG00000016219,ENSAPLG00000007432,ENSAPLG00000010676
GO:0014742	positive regulation of muscle hypertrophy	biological_process	0.011144	0.20973	5	1438	13	12845	ENSAPLG00000016219,ENSAPLG00000012710,ENSAPLG00000007348,ENSAPLG00000010676,ENSAPLG00000007432
GO:0003073	regulation of systemic arterial blood pressure	biological_process	0.011185	0.21028	11	1438	46	12845	ENSAPLG00000012710,ENSAPLG00000002300,ENSAPLG00000004609,ENSAPLG00000011989,ENSAPLG00000014928,ENSAPLG00000010874,ENSAPLG00000005677,ENSAPLG00000015860,ENSAPLG00000007432,ENSAPLG00000010001,ENSAPLG00000002363
GO:0017171	serine hydrolase activity	molecular_function	0.011287	0.21195	20	1438	105	12845	ENSAPLG00000005501,ENSAPLG00000003468,ENSAPLG00000014928,ENSAPLG00000006180,ENSAPLG00000006077,ENSAPLG00000011863,ENSAPLG00000002945,ENSAPLG00000016160,ENSAPLG00000014840,ENSAPLG00000012925,ENSAPLG00000007195,ENSAPLG00000004646,ENSAPLG00000006892,ENSAPLG00000009852,ENSAPLG00000006425,ENSAPLG00000010099,ENSAPLG00000000590,ENSAPLG00000010874,ENSAPLG00000010580,ENSAPLG00000005737
GO:0045860	positive regulation of protein kinase activity	biological_process	0.011352	0.21295	37	1438	226	12845	ENSAPLG00000003232,ENSAPLG00000007378,ENSAPLG00000013771,ENSAPLG00000009092,ENSAPLG00000012710,ENSAPLG00000007432,ENSAPLG00000012486,ENSAPLG00000005084,ENSAPLG00000013314,ENSAPLG00000015945,ENSAPLG00000002317,ENSAPLG00000012051,ENSAPLG00000013271,ENSAPLG00000009501,ENSAPLG00000009456,ENSAPLG00000011852,ENSAPLG00000012876,ENSAPLG00000015860,ENSAPLG00000015357,ENSAPLG00000005413,ENSAPLG00000002802,…
GO:0060548	negative regulation of cell death	biological_process	0.011404	0.21323	65	1438	440	12845	ENSAPLG00000009200,ENSAPLG00000012071,ENSAPLG00000010676,ENSAPLG00000010249,ENSAPLG00000001660,ENSAPLG00000007281,ENSAPLG00000015926,ENSAPLG00000003959,ENSAPLG00000015626,ENSAPLG00000009501,ENSAPLG00000005535,ENSAPLG00000011754,ENSAPLG00000013041,ENSAPLG00000007226,ENSAPLG00000000766,ENSAPLG00000005323,ENSAPLG00000012454,ENSAPLG00000011355,ENSAPLG00000003162,ENSAPLG00000014103,ENSAPLG00000007971,…
GO:0048539	bone marrow development	biological_process	0.011437	0.21323	3	1438	5	12845	ENSAPLG00000008789,ENSAPLG00000012106,ENSAPLG00000013669
GO:0061050	regulation of cell growth involved in cardiac muscle cell development	biological_process	0.011446	0.21323	2	1438	2	12845	ENSAPLG00000010676,ENSAPLG00000012710
GO:0061051	positive regulation of cell growth involved in cardiac muscle cell development	biological_process	0.011446	0.21323	2	1438	2	12845	ENSAPLG00000010676,ENSAPLG00000012710
GO:0035655	interleukin-18-mediated signaling pathway	biological_process	0.011449	0.21323	3	1438	5	12845	ENSAPLG00000013976,ENSAPLG00000005272,ENSAPLG00000005019
GO:0071351	cellular response to interleukin-18	biological_process	0.011449	0.21323	3	1438	5	12845	ENSAPLG00000013976,ENSAPLG00000005272,ENSAPLG00000005019
GO:0042417	dopamine metabolic process	biological_process	0.011456	0.21323	6	1438	18	12845	ENSAPLG00000009456,ENSAPLG00000005356,ENSAPLG00000012071,ENSAPLG00000011878,ENSAPLG00000007151,ENSAPLG00000002789
GO:0015758	glucose transport	biological_process	0.011471	0.21323	11	1438	46	12845	ENSAPLG00000004286,ENSAPLG00000007989,ENSAPLG00000011388,ENSAPLG00000011263,ENSAPLG00000012799,ENSAPLG00000012710,ENSAPLG00000014901,ENSAPLG00000012971,ENSAPLG00000010676,ENSAPLG00000006597,ENSAPLG00000012571
GO:0060513	prostatic bud formation	biological_process	0.011479	0.21323	4	1438	9	12845	ENSAPLG00000007226,ENSAPLG00000003232,ENSAPLG00000001105,ENSAPLG00000003673
GO:0001649	osteoblast differentiation	biological_process	0.011507	0.21352	20	1438	105	12845	ENSAPLG00000003920,ENSAPLG00000013276,ENSAPLG00000005136,ENSAPLG00000001902,ENSAPLG00000000878,ENSAPLG00000003162,ENSAPLG00000003018,ENSAPLG00000014966,ENSAPLG00000010676,ENSAPLG00000012224,ENSAPLG00000007492,ENSAPLG00000009296,ENSAPLG00000007226,ENSAPLG00000003216,ENSAPLG00000003652,ENSAPLG00000003959,ENSAPLG00000012391,ENSAPLG00000011570,ENSAPLG00000001105,ENSAPLG00000005128
GO:0046635	positive regulation of alpha-beta T cell activation	biological_process	0.011542	0.21389	8	1438	29	12845	ENSAPLG00000012876,ENSAPLG00000012391,ENSAPLG00000004175,ENSAPLG00000000830,ENSAPLG00000006833,ENSAPLG00000008789,ENSAPLG00000009092,ENSAPLG00000007226
GO:0042167	heme catabolic process	biological_process	0.011574	0.21389	2	1438	2	12845	ENSAPLG00000008265,ENSAPLG00000003819
GO:0046149	pigment catabolic process	biological_process	0.011574	0.21389	2	1438	2	12845	ENSAPLG00000008265,ENSAPLG00000003819
GO:0031014	troponin T binding	molecular_function	0.011577	0.21389	2	1438	2	12845	ENSAPLG00000008432,ENSAPLG00000011264
GO:1903589	positive regulation of blood vessel endothelial cell proliferation involved in sprouting angiogenesis	biological_process	0.011636	0.21475	3	1438	5	12845	ENSAPLG00000004686,ENSAPLG00000002112,ENSAPLG00000008265
GO:0007379	segment specification	biological_process	0.011683	0.21511	4	1438	9	12845	ENSAPLG00000004666,ENSAPLG00000002743,ENSAPLG00000007971,ENSAPLG00000007517
GO:0045893	positive regulation of transcription, DNA-templated	biological_process	0.011689	0.21511	119	1438	869	12845	ENSAPLG00000014467,ENSAPLG00000003700,ENSAPLG00000012625,ENSAPLG00000016253,ENSAPLG00000013669,ENSAPLG00000007492,ENSAPLG00000005084,ENSAPLG00000003702,ENSAPLG00000004686,ENSAPLG00000003920,ENSAPLG00000006833,ENSAPLG00000012752,ENSAPLG00000013979,ENSAPLG00000000590,ENSAPLG00000007145,ENSAPLG00000002423,ENSAPLG00000012971,ENSAPLG00000011570,ENSAPLG00000001105,ENSAPLG00000009127,ENSAPLG00000008302,…
GO:0071347	cellular response to interleukin-1	biological_process	0.011693	0.21511	9	1438	34	12845	ENSAPLG00000006075,ENSAPLG00000005556,ENSAPLG00000007281,ENSAPLG00000004200,ENSAPLG00000013168,ENSAPLG00000004478,ENSAPLG00000004717,ENSAPLG00000013878,ENSAPLG00000009568
GO:0001965	G-protein alpha-subunit binding	molecular_function	0.01172	0.21526	4	1438	9	12845	ENSAPLG00000015179,ENSAPLG00000015748,ENSAPLG00000002313,ENSAPLG00000002397
GO:0004994	somatostatin receptor activity	molecular_function	0.011751	0.21526	3	1438	5	12845	ENSAPLG00000011241,ENSAPLG00000001425,ENSAPLG00000001784
GO:0038169	somatostatin receptor signaling pathway	biological_process	0.011751	0.21526	3	1438	5	12845	ENSAPLG00000011241,ENSAPLG00000001784,ENSAPLG00000001425
GO:0038170	somatostatin signaling pathway	biological_process	0.011751	0.21526	3	1438	5	12845	ENSAPLG00000011241,ENSAPLG00000001425,ENSAPLG00000001784
GO:0090218	positive regulation of lipid kinase activity	biological_process	0.011814	0.21565	6	1438	18	12845	ENSAPLG00000005225,ENSAPLG00000016333,ENSAPLG00000008691,ENSAPLG00000013976,ENSAPLG00000006127,ENSAPLG00000006689
GO:0004062	aryl sulfotransferase activity	molecular_function	0.011826	0.21565	2	1438	2	12845	ENSAPLG00000008870,ENSAPLG00000010538
GO:0051546	keratinocyte migration	biological_process	0.011832	0.21565	4	1438	9	12845	ENSAPLG00000014156,ENSAPLG00000003232,ENSAPLG00000001367,ENSAPLG00000004328
GO:1903012	positive regulation of bone development	biological_process	0.011835	0.21565	2	1438	2	12845	ENSAPLG00000005413,ENSAPLG00000001578
GO:2001206	positive regulation of osteoclast development	biological_process	0.011835	0.21565	2	1438	2	12845	ENSAPLG00000001578,ENSAPLG00000005413
GO:0048863	stem cell differentiation	biological_process	0.011876	0.21602	31	1438	184	12845	ENSAPLG00000003468,ENSAPLG00000014247,ENSAPLG00000005830,ENSAPLG00000003216,ENSAPLG00000007226,ENSAPLG00000011595,ENSAPLG00000005505,ENSAPLG00000012710,ENSAPLG00000009296,ENSAPLG00000009930,ENSAPLG00000015179,ENSAPLG00000001105,ENSAPLG00000003232,ENSAPLG00000013168,ENSAPLG00000014253,ENSAPLG00000003959,ENSAPLG00000004286,ENSAPLG00000007971,ENSAPLG00000008789,ENSAPLG00000012799,ENSAPLG00000003920,…
GO:0021542	dentate gyrus development	biological_process	0.011882	0.21602	4	1438	9	12845	ENSAPLG00000011194,ENSAPLG00000009187,ENSAPLG00000002510,ENSAPLG00000007492
GO:0045061	thymic T cell selection	biological_process	0.011893	0.21602	6	1438	18	12845	ENSAPLG00000008789,ENSAPLG00000003700,ENSAPLG00000012356,ENSAPLG00000015926,ENSAPLG00000004118,ENSAPLG00000007226
GO:0043114	regulation of vascular permeability	biological_process	0.011926	0.21624	4	1438	9	12845	ENSAPLG00000009568,ENSAPLG00000011710,ENSAPLG00000007378,ENSAPLG00000015253
GO:0016486	peptide hormone processing	biological_process	0.011931	0.21624	5	1438	13	12845	ENSAPLG00000004644,ENSAPLG00000014928,ENSAPLG00000010874,ENSAPLG00000006266,ENSAPLG00000005737
GO:0032346	positive regulation of aldosterone metabolic process	biological_process	0.011992	0.21666	2	1438	2	12845	ENSAPLG00000003959,ENSAPLG00000003652
GO:0032349	positive regulation of aldosterone biosynthetic process	biological_process	0.011992	0.21666	2	1438	2	12845	ENSAPLG00000003652,ENSAPLG00000003959
GO:0090031	positive regulation of steroid hormone biosynthetic process	biological_process	0.011992	0.21666	2	1438	2	12845	ENSAPLG00000003959,ENSAPLG00000003652
GO:0006766	vitamin metabolic process	biological_process	0.012007	0.2167	9	1438	35	12845	ENSAPLG00000007640,ENSAPLG00000012876,ENSAPLG00000005065,ENSAPLG00000007540,ENSAPLG00000013839,ENSAPLG00000005136,ENSAPLG00000003920,ENSAPLG00000005087,ENSAPLG00000013878
GO:0003015	heart process	biological_process	0.012076	0.21754	21	1438	113	12845	ENSAPLG00000011318,ENSAPLG00000005814,ENSAPLG00000015860,ENSAPLG00000002397,ENSAPLG00000013574,ENSAPLG00000007281,ENSAPLG00000009291,ENSAPLG00000002363,ENSAPLG00000002357,ENSAPLG00000012710,ENSAPLG00000012021,ENSAPLG00000005356,ENSAPLG00000016219,ENSAPLG00000011836,ENSAPLG00000001468,ENSAPLG00000003864,ENSAPLG00000007432,ENSAPLG00000013083,ENSAPLG00000001944,ENSAPLG00000005963,ENSAPLG00000008432
GO:0072034	renal vesicle induction	biological_process	0.012086	0.21754	2	1438	2	12845	ENSAPLG00000003216,ENSAPLG00000003959
GO:0001621	ADP receptor activity	molecular_function	0.012091	0.21754	2	1438	2	12845	ENSAPLG00000001605,ENSAPLG00000001614
GO:0002431	Fc receptor mediated stimulatory signaling pathway	biological_process	0.012151	0.21838	3	1438	5	12845	ENSAPLG00000011263,ENSAPLG00000006127,ENSAPLG00000013352
GO:0033007	negative regulation of mast cell activation involved in immune response	biological_process	0.01222	0.2194	3	1438	5	12845	ENSAPLG00000011907,ENSAPLG00000010851,ENSAPLG00000009807
GO:0030903	notochord development	biological_process	0.012238	0.21949	4	1438	9	12845	ENSAPLG00000004666,ENSAPLG00000013276,ENSAPLG00000005128,ENSAPLG00000001105
GO:0070295	renal water absorption	biological_process	0.012261	0.21966	2	1438	2	12845	ENSAPLG00000004623,ENSAPLG00000011792
GO:0004947	bradykinin receptor activity	molecular_function	0.012279	0.21966	2	1438	2	12845	ENSAPLG00000000757,ENSAPLG00000000766
GO:0042325	regulation of phosphorylation	biological_process	0.012286	0.21966	101	1438	728	12845	ENSAPLG00000004609,ENSAPLG00000004328,ENSAPLG00000002442,ENSAPLG00000009127,ENSAPLG00000001105,ENSAPLG00000011369,ENSAPLG00000007145,ENSAPLG00000002397,ENSAPLG00000005225,ENSAPLG00000001902,ENSAPLG00000016333,ENSAPLG00000006833,ENSAPLG00000009248,ENSAPLG00000008525,ENSAPLG00000009593,ENSAPLG00000013271,ENSAPLG00000005084,ENSAPLG00000012486,ENSAPLG00000009742,ENSAPLG00000015945,ENSAPLG00000013314,…
GO:0019227	neuronal action potential propagation	biological_process	0.012305	0.21967	4	1438	9	12845	ENSAPLG00000012021,ENSAPLG00000013083,ENSAPLG00000008656,ENSAPLG00000013271
GO:0002230	positive regulation of defense response to virus by host	biological_process	0.012335	0.21967	4	1438	9	12845	ENSAPLG00000007281,ENSAPLG00000008658,ENSAPLG00000014631,ENSAPLG00000009092
GO:0034395	regulation of transcription from RNA polymerase II promoter in response to iron	biological_process	0.012361	0.21967	2	1438	2	12845	ENSAPLG00000011355,ENSAPLG00000008265
GO:0030213	hyaluronan biosynthetic process	biological_process	0.012366	0.21967	3	1438	5	12845	ENSAPLG00000013976,ENSAPLG00000013878,ENSAPLG00000006075
GO:0042097	interleukin-4 biosynthetic process	biological_process	0.012397	0.21967	2	1438	2	12845	ENSAPLG00000010902,ENSAPLG00000014646
GO:0045402	regulation of interleukin-4 biosynthetic process	biological_process	0.012397	0.21967	2	1438	2	12845	ENSAPLG00000014646,ENSAPLG00000010902
GO:0045404	positive regulation of interleukin-4 biosynthetic process	biological_process	0.012397	0.21967	2	1438	2	12845	ENSAPLG00000010902,ENSAPLG00000014646
GO:0060458	right lung development	biological_process	0.012404	0.21967	2	1438	2	12845	ENSAPLG00000007226,ENSAPLG00000010851
GO:0043090	amino acid import	biological_process	0.012414	0.21967	3	1438	5	12845	ENSAPLG00000007647,ENSAPLG00000015022,ENSAPLG00000012571
GO:0043092	L-amino acid import	biological_process	0.012414	0.21967	3	1438	5	12845	ENSAPLG00000015022,ENSAPLG00000007647,ENSAPLG00000012571
GO:1901343	negative regulation of vasculature development	biological_process	0.012467	0.22037	13	1438	58	12845	ENSAPLG00000013276,ENSAPLG00000011440,ENSAPLG00000009930,ENSAPLG00000009031,ENSAPLG00000013984,ENSAPLG00000006699,ENSAPLG00000010052,ENSAPLG00000005668,ENSAPLG00000003959,ENSAPLG00000013554,ENSAPLG00000009536,ENSAPLG00000003673,ENSAPLG00000007517
GO:0014070	response to organic cyclic compound	biological_process	0.012481	0.22039	44	1438	280	12845	ENSAPLG00000005707,ENSAPLG00000007587,ENSAPLG00000003792,ENSAPLG00000005136,ENSAPLG00000015387,ENSAPLG00000001605,ENSAPLG00000010629,ENSAPLG00000009302,ENSAPLG00000005182,ENSAPLG00000012071,ENSAPLG00000014123,ENSAPLG00000011878,ENSAPLG00000013051,ENSAPLG00000001614,ENSAPLG00000006844,ENSAPLG00000014512,ENSAPLG00000011754,ENSAPLG00000007910,ENSAPLG00000008338,ENSAPLG00000013878,ENSAPLG00000008265,…
GO:0072203	cell proliferation involved in metanephros development	biological_process	0.012502	0.22054	3	1438	5	12845	ENSAPLG00000014901,ENSAPLG00000007226,ENSAPLG00000007971
GO:0003094	glomerular filtration	biological_process	0.012549	0.22092	4	1438	9	12845	ENSAPLG00000009910,ENSAPLG00000003673,ENSAPLG00000011792,ENSAPLG00000002300
GO:0097205	renal filtration	biological_process	0.012549	0.22092	4	1438	9	12845	ENSAPLG00000002300,ENSAPLG00000011792,ENSAPLG00000009910,ENSAPLG00000003673
GO:0010536	positive regulation of activation of Janus kinase activity	biological_process	0.012611	0.22178	2	1438	2	12845	ENSAPLG00000015860,ENSAPLG00000009092
GO:0072224	metanephric glomerulus development	biological_process	0.012646	0.22216	4	1438	9	12845	ENSAPLG00000011792,ENSAPLG00000002363,ENSAPLG00000007971,ENSAPLG00000003497
GO:0006958	complement activation, classical pathway	biological_process	0.012678	0.22216	2	1438	2	12845	ENSAPLG00000002995,ENSAPLG00000005501
GO:0005216	ion channel activity	molecular_function	0.01269	0.22216	50	1438	323	12845	ENSAPLG00000003451,ENSAPLG00000001808,ENSAPLG00000007192,ENSAPLG00000005599,ENSAPLG00000013118,ENSAPLG00000002943,ENSAPLG00000001251,ENSAPLG00000003857,ENSAPLG00000005203,ENSAPLG00000002677,ENSAPLG00000008672,ENSAPLG00000012015,ENSAPLG00000013574,ENSAPLG00000013228,ENSAPLG00000004017,ENSAPLG00000011318,ENSAPLG00000015626,ENSAPLG00000007910,ENSAPLG00000004598,ENSAPLG00000006928,ENSAPLG00000013041,…
GO:0034127	regulation of MyD88-independent toll-like receptor signaling pathway	biological_process	0.0127	0.22216	2	1438	2	12845	ENSAPLG00000012752,ENSAPLG00000014332
GO:0035634	response to stilbenoid	biological_process	0.01271	0.22216	2	1438	2	12845	ENSAPLG00000007508,ENSAPLG00000004563
GO:0080184	response to phenylpropanoid	biological_process	0.01271	0.22216	2	1438	2	12845	ENSAPLG00000007508,ENSAPLG00000004563
GO:0016038	absorption of visible light	biological_process	0.012734	0.22235	2	1438	2	12845	ENSAPLG00000004330,ENSAPLG00000014644
GO:0003014	renal system process	biological_process	0.012866	0.22282	11	1438	47	12845	ENSAPLG00000004623,ENSAPLG00000015860,ENSAPLG00000011792,ENSAPLG00000009910,ENSAPLG00000003673,ENSAPLG00000002363,ENSAPLG00000002300,ENSAPLG00000012710,ENSAPLG00000010874,ENSAPLG00000014928,ENSAPLG00000011989
GO:0010876	lipid localization	biological_process	0.012897	0.22282	32	1438	191	12845	ENSAPLG00000005282,ENSAPLG00000003792,ENSAPLG00000008371,ENSAPLG00000010924,ENSAPLG00000014219,ENSAPLG00000011878,ENSAPLG00000002340,ENSAPLG00000005745,ENSAPLG00000012916,ENSAPLG00000015106,ENSAPLG00000013839,ENSAPLG00000006651,ENSAPLG00000005413,ENSAPLG00000007226,ENSAPLG00000000766,ENSAPLG00000002589,ENSAPLG00000007281,ENSAPLG00000016213,ENSAPLG00000006747,ENSAPLG00000015079,ENSAPLG00000005361,…
GO:0045060	negative thymic T cell selection	biological_process	0.012907	0.22282	4	1438	9	12845	ENSAPLG00000007226,ENSAPLG00000012356,ENSAPLG00000015926,ENSAPLG00000008789
GO:0042094	interleukin-2 biosynthetic process	biological_process	0.012914	0.22282	4	1438	9	12845	ENSAPLG00000003700,ENSAPLG00000008789,ENSAPLG00000007587,ENSAPLG00000014646
GO:0090278	negative regulation of peptide hormone secretion	biological_process	0.01292	0.22282	6	1438	19	12845	ENSAPLG00000007671,ENSAPLG00000010676,ENSAPLG00000013083,ENSAPLG00000006728,ENSAPLG00000003792,ENSAPLG00000009444
GO:0032696	negative regulation of interleukin-13 production	biological_process	0.012929	0.22282	2	1438	2	12845	ENSAPLG00000007492,ENSAPLG00000015602
GO:0031701	angiotensin receptor binding	molecular_function	0.012932	0.22282	2	1438	2	12845	ENSAPLG00000000766,ENSAPLG00000015860
GO:0031702	type 1 angiotensin receptor binding	molecular_function	0.012932	0.22282	2	1438	2	12845	ENSAPLG00000015860,ENSAPLG00000000766
GO:0004252	serine-type endopeptidase activity	molecular_function	0.012979	0.22282	17	1438	86	12845	ENSAPLG00000005737,ENSAPLG00000009852,ENSAPLG00000010580,ENSAPLG00000010874,ENSAPLG00000010099,ENSAPLG00000000590,ENSAPLG00000012925,ENSAPLG00000016160,ENSAPLG00000002945,ENSAPLG00000006077,ENSAPLG00000006892,ENSAPLG00000004646,ENSAPLG00000007195,ENSAPLG00000005501,ENSAPLG00000006180,ENSAPLG00000014928,ENSAPLG00000003468
GO:0072574	hepatocyte proliferation	biological_process	0.012983	0.22282	4	1438	9	12845	ENSAPLG00000011570,ENSAPLG00000005128,ENSAPLG00000009910,ENSAPLG00000002302
GO:0072575	epithelial cell proliferation involved in liver morphogenesis	biological_process	0.012983	0.22282	4	1438	9	12845	ENSAPLG00000002302,ENSAPLG00000011570,ENSAPLG00000005128,ENSAPLG00000009910
GO:0072189	ureter development	biological_process	0.013037	0.22282	4	1438	9	12845	ENSAPLG00000010851,ENSAPLG00000007971,ENSAPLG00000007226,ENSAPLG00000003216
GO:0007507	heart development	biological_process	0.013072	0.22282	45	1438	285	12845	ENSAPLG00000016343,ENSAPLG00000004286,ENSAPLG00000010924,ENSAPLG00000001660,ENSAPLG00000004644,ENSAPLG00000010676,ENSAPLG00000005859,ENSAPLG00000015179,ENSAPLG00000014901,ENSAPLG00000009296,ENSAPLG00000014928,ENSAPLG00000007226,ENSAPLG00000010851,ENSAPLG00000012391,ENSAPLG00000015253,ENSAPLG00000005814,ENSAPLG00000005128,ENSAPLG00000012650,ENSAPLG00000005756,ENSAPLG00000012799,ENSAPLG00000001944,…
GO:0055021	regulation of cardiac muscle tissue growth	biological_process	0.01308	0.22282	7	1438	24	12845	ENSAPLG00000015698,ENSAPLG00000010676,ENSAPLG00000001105,ENSAPLG00000005128,ENSAPLG00000003880,ENSAPLG00000012710,ENSAPLG00000016219
GO:0030388	fructose 1,6-bisphosphate metabolic process	biological_process	0.013102	0.22282	2	1438	2	12845	ENSAPLG00000012876,ENSAPLG00000007042
GO:0004911	interleukin-2 receptor activity	molecular_function	0.013105	0.22282	2	1438	2	12845	ENSAPLG00000004103,ENSAPLG00000016243
GO:0019976	interleukin-2 binding	molecular_function	0.013105	0.22282	2	1438	2	12845	ENSAPLG00000016243,ENSAPLG00000004103
GO:0034380	high-density lipoprotein particle assembly	biological_process	0.013129	0.22282	2	1438	2	12845	ENSAPLG00000014219,ENSAPLG00000002589
GO:0042008	interleukin-18 receptor activity	molecular_function	0.013129	0.22282	2	1438	2	12845	ENSAPLG00000005019,ENSAPLG00000005272
GO:0072573	tolerance induction to lipopolysaccharide	biological_process	0.013136	0.22282	2	1438	2	12845	ENSAPLG00000005580,ENSAPLG00000002302
GO:0043185	vascular endothelial growth factor receptor 3 binding	molecular_function	0.013156	0.22282	2	1438	2	12845	ENSAPLG00000013929,ENSAPLG00000005470
GO:0035691	macrophage migration inhibitory factor signaling pathway	biological_process	0.013159	0.22282	2	1438	2	12845	ENSAPLG00000015926,ENSAPLG00000007378
GO:0043435	response to corticotropin-releasing hormone	biological_process	0.013172	0.22282	2	1438	2	12845	ENSAPLG00000011263,ENSAPLG00000012071
GO:0071376	cellular response to corticotropin-releasing hormone stimulus	biological_process	0.013172	0.22282	2	1438	2	12845	ENSAPLG00000011263,ENSAPLG00000012071
GO:0023014	signal transduction by protein phosphorylation	biological_process	0.013184	0.22282	57	1438	380	12845	ENSAPLG00000004609,ENSAPLG00000012710,ENSAPLG00000007453,ENSAPLG00000002442,ENSAPLG00000003232,ENSAPLG00000011369,ENSAPLG00000007378,ENSAPLG00000002397,ENSAPLG00000004563,ENSAPLG00000007971,ENSAPLG00000001153,ENSAPLG00000013271,ENSAPLG00000016333,ENSAPLG00000006833,ENSAPLG00000009248,ENSAPLG00000008525,ENSAPLG00000007432,ENSAPLG00000012304,ENSAPLG00000005084,ENSAPLG00000015945,ENSAPLG00000013070,…
GO:0070427	nucleotide-binding oligomerization domain containing 1 signaling pathway	biological_process	0.013187	0.22282	2	1438	2	12845	ENSAPLG00000002302,ENSAPLG00000006833
GO:0034754	cellular hormone metabolic process	biological_process	0.013195	0.22282	11	1438	48	12845	ENSAPLG00000007226,ENSAPLG00000005505,ENSAPLG00000005065,ENSAPLG00000010225,ENSAPLG00000003497,ENSAPLG00000003959,ENSAPLG00000007640,ENSAPLG00000003652,ENSAPLG00000006274,ENSAPLG00000010911,ENSAPLG00000008874
GO:0007418	ventral midline development	biological_process	0.013201	0.22282	2	1438	2	12845	ENSAPLG00000007226,ENSAPLG00000005128
GO:0021938	smoothened signaling pathway involved in regulation of cerebellar granule cell precursor cell proliferation	biological_process	0.013201	0.22282	2	1438	2	12845	ENSAPLG00000007226,ENSAPLG00000005128
GO:0006116	NADH oxidation	biological_process	0.013206	0.22282	2	1438	2	12845	ENSAPLG00000006844,ENSAPLG00000007042
GO:0004909	interleukin-1, Type I, activating receptor activity	molecular_function	0.01321	0.22282	2	1438	2	12845	ENSAPLG00000004478,ENSAPLG00000004717
GO:1900623	regulation of monocyte aggregation	biological_process	0.013218	0.22282	2	1438	2	12845	ENSAPLG00000011263,ENSAPLG00000006075
GO:1900625	positive regulation of monocyte aggregation	biological_process	0.013218	0.22282	2	1438	2	12845	ENSAPLG00000011263,ENSAPLG00000006075
GO:0034146	toll-like receptor 5 signaling pathway	biological_process	0.013238	0.22282	2	1438	2	12845	ENSAPLG00000001279,ENSAPLG00000002302
GO:0046935	1-phosphatidylinositol-3-kinase regulator activity	molecular_function	0.013241	0.22282	2	1438	2	12845	ENSAPLG00000015945,ENSAPLG00000016065
GO:0070662	mast cell proliferation	biological_process	0.013255	0.22282	2	1438	2	12845	ENSAPLG00000009807,ENSAPLG00000006127
GO:0070666	regulation of mast cell proliferation	biological_process	0.013255	0.22282	2	1438	2	12845	ENSAPLG00000009807,ENSAPLG00000006127
GO:0070667	negative regulation of mast cell proliferation	biological_process	0.013255	0.22282	2	1438	2	12845	ENSAPLG00000006127,ENSAPLG00000009807
GO:0022892	substrate-specific transporter activity	molecular_function	0.013275	0.22294	97	1438	697	12845	ENSAPLG00000016158,ENSAPLG00000006118,ENSAPLG00000000759,ENSAPLG00000009788,ENSAPLG00000007453,ENSAPLG00000006932,ENSAPLG00000009845,ENSAPLG00000004523,ENSAPLG00000012571,ENSAPLG00000008198,ENSAPLG00000008781,ENSAPLG00000015079,ENSAPLG00000003853,ENSAPLG00000005438,ENSAPLG00000006426,ENSAPLG00000007035,ENSAPLG00000003520,ENSAPLG00000002317,ENSAPLG00000016445,ENSAPLG00000011355,ENSAPLG00000015022,…
GO:0014846	esophagus smooth muscle contraction	biological_process	0.013356	0.2236	2	1438	2	12845	ENSAPLG00000009910,ENSAPLG00000003673
GO:0097106	postsynaptic density organization	biological_process	0.013378	0.2236	2	1438	2	12845	ENSAPLG00000002510,ENSAPLG00000003929
GO:0060349	bone morphogenesis	biological_process	0.013381	0.2236	12	1438	54	12845	ENSAPLG00000003652,ENSAPLG00000006682,ENSAPLG00000003162,ENSAPLG00000012391,ENSAPLG00000006075,ENSAPLG00000007640,ENSAPLG00000007468,ENSAPLG00000013168,ENSAPLG00000001660,ENSAPLG00000014998,ENSAPLG00000007226,ENSAPLG00000010108
GO:0014719	skeletal muscle satellite cell activation	biological_process	0.013416	0.2236	2	1438	2	12845	ENSAPLG00000012454,ENSAPLG00000005830
GO:0001516	prostaglandin biosynthetic process	biological_process	0.013417	0.2236	5	1438	14	12845	ENSAPLG00000006597,ENSAPLG00000000622,ENSAPLG00000015926,ENSAPLG00000012710,ENSAPLG00000008242
GO:0046457	prostanoid biosynthetic process	biological_process	0.013417	0.2236	5	1438	14	12845	ENSAPLG00000000622,ENSAPLG00000006597,ENSAPLG00000015926,ENSAPLG00000008242,ENSAPLG00000012710
GO:0060840	artery development	biological_process	0.013435	0.2236	11	1438	46	12845	ENSAPLG00000001105,ENSAPLG00000007540,ENSAPLG00000014194,ENSAPLG00000002860,ENSAPLG00000010851,ENSAPLG00000005685,ENSAPLG00000010924,ENSAPLG00000007226,ENSAPLG00000005859,ENSAPLG00000002527,ENSAPLG00000009296
GO:0072538	T-helper 17 type immune response	biological_process	0.013438	0.2236	4	1438	9	12845	ENSAPLG00000007281,ENSAPLG00000014646,ENSAPLG00000004175,ENSAPLG00000011595
GO:0072539	T-helper 17 cell differentiation	biological_process	0.013438	0.2236	4	1438	9	12845	ENSAPLG00000011595,ENSAPLG00000004175,ENSAPLG00000014646,ENSAPLG00000007281
GO:0090288	negative regulation of cellular response to growth factor stimulus	biological_process	0.013444	0.2236	18	1438	93	12845	ENSAPLG00000001105,ENSAPLG00000002363,ENSAPLG00000007540,ENSAPLG00000015860,ENSAPLG00000003959,ENSAPLG00000015890,ENSAPLG00000007226,ENSAPLG00000005898,ENSAPLG00000011574,ENSAPLG00000009910,ENSAPLG00000003673,ENSAPLG00000003162,ENSAPLG00000000590,ENSAPLG00000006166,ENSAPLG00000001753,ENSAPLG00000001754,ENSAPLG00000009484,ENSAPLG00000013984
GO:0021536	diencephalon development	biological_process	0.013476	0.22391	9	1438	36	12845	ENSAPLG00000004686,ENSAPLG00000007226,ENSAPLG00000005182,ENSAPLG00000012071,ENSAPLG00000011541,ENSAPLG00000003959,ENSAPLG00000003232,ENSAPLG00000005128,ENSAPLG00000001105
GO:0005416	cation:amino acid symporter activity	molecular_function	0.01353	0.2246	4	1438	9	12845	ENSAPLG00000015022,ENSAPLG00000007647,ENSAPLG00000016055,ENSAPLG00000012571
GO:0017157	regulation of exocytosis	biological_process	0.013659	0.22652	15	1438	72	12845	ENSAPLG00000007671,ENSAPLG00000006747,ENSAPLG00000011907,ENSAPLG00000009444,ENSAPLG00000005644,ENSAPLG00000009456,ENSAPLG00000010537,ENSAPLG00000004148,ENSAPLG00000014857,ENSAPLG00000006127,ENSAPLG00000011504,ENSAPLG00000003925,ENSAPLG00000008277,ENSAPLG00000010484,ENSAPLG00000010851
GO:0050853	B cell receptor signaling pathway	biological_process	0.013696	0.22691	7	1438	24	12845	ENSAPLG00000009593,ENSAPLG00000004866,ENSAPLG00000005790,ENSAPLG00000008789,ENSAPLG00000005225,ENSAPLG00000007168,ENSAPLG00000006127
GO:0051091	positive regulation of sequence-specific DNA binding transcription factor activity	biological_process	0.013734	0.22733	21	1438	113	12845	ENSAPLG00000004125,ENSAPLG00000006833,ENSAPLG00000005272,ENSAPLG00000015387,ENSAPLG00000003700,ENSAPLG00000012625,ENSAPLG00000012454,ENSAPLG00000016253,ENSAPLG00000011754,ENSAPLG00000014631,ENSAPLG00000009031,ENSAPLG00000009930,ENSAPLG00000012710,ENSAPLG00000005323,ENSAPLG00000013558,ENSAPLG00000005019,ENSAPLG00000007226,ENSAPLG00000005413,ENSAPLG00000004563,ENSAPLG00000007323,ENSAPLG00000009127
GO:0061035	regulation of cartilage development	biological_process	0.01378	0.22786	10	1438	42	12845	ENSAPLG00000013168,ENSAPLG00000001105,ENSAPLG00000012768,ENSAPLG00000004700,ENSAPLG00000016219,ENSAPLG00000013515,ENSAPLG00000001132,ENSAPLG00000010108,ENSAPLG00000004095,ENSAPLG00000009248
GO:0031223	auditory behavior	biological_process	0.013799	0.22796	3	1438	5	12845	ENSAPLG00000010924,ENSAPLG00000012306,ENSAPLG00000003929
GO:0002040	sprouting angiogenesis	biological_process	0.013837	0.22836	13	1438	60	12845	ENSAPLG00000009768,ENSAPLG00000007378,ENSAPLG00000002525,ENSAPLG00000015253,ENSAPLG00000007517,ENSAPLG00000013554,ENSAPLG00000007492,ENSAPLG00000004686,ENSAPLG00000005535,ENSAPLG00000013276,ENSAPLG00000015387,ENSAPLG00000002112,ENSAPLG00000008265
GO:0010595	positive regulation of endothelial cell migration	biological_process	0.013915	0.22943	13	1438	60	12845	ENSAPLG00000005535,ENSAPLG00000004686,ENSAPLG00000008265,ENSAPLG00000013976,ENSAPLG00000013558,ENSAPLG00000002112,ENSAPLG00000010108,ENSAPLG00000015860,ENSAPLG00000003526,ENSAPLG00000007378,ENSAPLG00000009768,ENSAPLG00000007281,ENSAPLG00000009501
GO:0001656	metanephros development	biological_process	0.014016	0.23088	12	1438	54	12845	ENSAPLG00000007226,ENSAPLG00000007971,ENSAPLG00000013976,ENSAPLG00000003216,ENSAPLG00000014901,ENSAPLG00000005505,ENSAPLG00000003232,ENSAPLG00000003497,ENSAPLG00000010249,ENSAPLG00000002363,ENSAPLG00000011792,ENSAPLG00000003959
GO:0002228	natural killer cell mediated immunity	biological_process	0.014085	0.23156	6	1438	19	12845	ENSAPLG00000006429,ENSAPLG00000004866,ENSAPLG00000015945,ENSAPLG00000010895,ENSAPLG00000009092,ENSAPLG00000005272
GO:0042267	natural killer cell mediated cytotoxicity	biological_process	0.014085	0.23156	6	1438	19	12845	ENSAPLG00000010895,ENSAPLG00000009092,ENSAPLG00000005272,ENSAPLG00000006429,ENSAPLG00000015945,ENSAPLG00000004866
GO:0044449	contractile fiber part	cellular_component	0.014111	0.23177	15	1438	72	12845	ENSAPLG00000008432,ENSAPLG00000012021,ENSAPLG00000004829,ENSAPLG00000006927,ENSAPLG00000012707,ENSAPLG00000005756,ENSAPLG00000013083,ENSAPLG00000009291,ENSAPLG00000002916,ENSAPLG00000013574,ENSAPLG00000012266,ENSAPLG00000011264,ENSAPLG00000016219,ENSAPLG00000016445,ENSAPLG00000005814
GO:0014012	peripheral nervous system axon regeneration	biological_process	0.014152	0.23223	2	1438	2	12845	ENSAPLG00000012717,ENSAPLG00000014515
GO:0001205	transcriptional activator activity, RNA polymerase II distal enhancer sequence-specific binding	molecular_function	0.01436	0.23542	5	1438	14	12845	ENSAPLG00000006795,ENSAPLG00000007517,ENSAPLG00000002423,ENSAPLG00000013657,ENSAPLG00000013878
GO:0048145	regulation of fibroblast proliferation	biological_process	0.014378	0.23548	9	1438	36	12845	ENSAPLG00000012697,ENSAPLG00000015926,ENSAPLG00000012486,ENSAPLG00000003232,ENSAPLG00000010676,ENSAPLG00000008302,ENSAPLG00000013976,ENSAPLG00000007205,ENSAPLG00000013771
GO:0010633	negative regulation of epithelial cell migration	biological_process	0.014411	0.2358	9	1438	35	12845	ENSAPLG00000016219,ENSAPLG00000009536,ENSAPLG00000007517,ENSAPLG00000014194,ENSAPLG00000009930,ENSAPLG00000009031,ENSAPLG00000013984,ENSAPLG00000010629,ENSAPLG00000005668
GO:0009581	detection of external stimulus	biological_process	0.014469	0.23652	12	1438	54	12845	ENSAPLG00000010851,ENSAPLG00000011960,ENSAPLG00000008646,ENSAPLG00000012650,ENSAPLG00000004306,ENSAPLG00000004330,ENSAPLG00000009788,ENSAPLG00000014644,ENSAPLG00000004815,ENSAPLG00000012021,ENSAPLG00000005830,ENSAPLG00000006709
GO:0048407	platelet-derived growth factor binding	molecular_function	0.014508	0.23693	4	1438	9	12845	ENSAPLG00000011169,ENSAPLG00000013976,ENSAPLG00000003497,ENSAPLG00000001882
GO:0015844	monoamine transport	biological_process	0.014631	0.23871	8	1438	30	12845	ENSAPLG00000010715,ENSAPLG00000004148,ENSAPLG00000010249,ENSAPLG00000009456,ENSAPLG00000003879,ENSAPLG00000007776,ENSAPLG00000009972,ENSAPLG00000006747
GO:0046633	alpha-beta T cell proliferation	biological_process	0.014837	0.24185	5	1438	14	12845	ENSAPLG00000012356,ENSAPLG00000008789,ENSAPLG00000006833,ENSAPLG00000009092,ENSAPLG00000015602
GO:0044070	regulation of anion transport	biological_process	0.014942	0.24333	11	1438	48	12845	ENSAPLG00000011570,ENSAPLG00000010249,ENSAPLG00000009456,ENSAPLG00000004148,ENSAPLG00000006682,ENSAPLG00000002317,ENSAPLG00000003211,ENSAPLG00000007776,ENSAPLG00000005413,ENSAPLG00000002159,ENSAPLG00000006747
GO:0038024	cargo receptor activity	molecular_function	0.015039	0.24467	13	1438	62	12845	ENSAPLG00000006699,ENSAPLG00000006897,ENSAPLG00000009807,ENSAPLG00000002306,ENSAPLG00000008076,ENSAPLG00000014685,ENSAPLG00000012642,ENSAPLG00000007195,ENSAPLG00000000588,ENSAPLG00000004563,ENSAPLG00000000637,ENSAPLG00000016160,ENSAPLG00000005553
GO:0021983	pituitary gland development	biological_process	0.01509	0.24527	7	1438	25	12845	ENSAPLG00000003959,ENSAPLG00000011541,ENSAPLG00000005182,ENSAPLG00000004686,ENSAPLG00000005128,ENSAPLG00000001105,ENSAPLG00000003232
GO:0036230	granulocyte activation	biological_process	0.015251	0.24765	5	1438	14	12845	ENSAPLG00000012692,ENSAPLG00000014857,ENSAPLG00000005272,ENSAPLG00000009807,ENSAPLG00000012697
GO:2000514	regulation of CD4-positive, alpha-beta T cell activation	biological_process	0.015306	0.24832	6	1438	19	12845	ENSAPLG00000004175,ENSAPLG00000015602,ENSAPLG00000006833,ENSAPLG00000000830,ENSAPLG00000012876,ENSAPLG00000007281
GO:0019220	regulation of phosphate metabolic process	biological_process	0.015391	0.24946	113	1438	832	12845	ENSAPLG00000010629,ENSAPLG00000010108,ENSAPLG00000014412,ENSAPLG00000006429,ENSAPLG00000009900,ENSAPLG00000013015,ENSAPLG00000009564,ENSAPLG00000006689,ENSAPLG00000016204,ENSAPLG00000010676,ENSAPLG00000011878,ENSAPLG00000008691,ENSAPLG00000005830,ENSAPLG00000015357,ENSAPLG00000006897,ENSAPLG00000007226,ENSAPLG00000000766,ENSAPLG00000004877,ENSAPLG00000016065,ENSAPLG00000009930,ENSAPLG00000011754,…
GO:0050803	regulation of synapse structure or activity	biological_process	0.015417	0.24951	20	1438	106	12845	ENSAPLG00000001862,ENSAPLG00000013309,ENSAPLG00000009536,ENSAPLG00000006426,ENSAPLG00000003929,ENSAPLG00000005707,ENSAPLG00000013271,ENSAPLG00000003792,ENSAPLG00000002300,ENSAPLG00000011710,ENSAPLG00000008646,ENSAPLG00000002458,ENSAPLG00000008717,ENSAPLG00000009456,ENSAPLG00000006206,ENSAPLG00000004382,ENSAPLG00000001892,ENSAPLG00000011504,ENSAPLG00000004467,ENSAPLG00000005830
GO:1903409	reactive oxygen species biosynthetic process	biological_process	0.015423	0.24951	8	1438	30	12845	ENSAPLG00000004563,ENSAPLG00000012876,ENSAPLG00000004626,ENSAPLG00000007281,ENSAPLG00000005182,ENSAPLG00000009536,ENSAPLG00000016213,ENSAPLG00000015602
GO:0007205	protein kinase C-activating G-protein coupled receptor signaling pathway	biological_process	0.015512	0.25063	5	1438	14	12845	ENSAPLG00000010043,ENSAPLG00000002561,ENSAPLG00000012710,ENSAPLG00000015179,ENSAPLG00000011129
GO:0060384	innervation	biological_process	0.015522	0.25063	5	1438	14	12845	ENSAPLG00000015626,ENSAPLG00000009910,ENSAPLG00000003673,ENSAPLG00000008646,ENSAPLG00000013041
GO:0016712	oxidoreductase activity, acting on paired donors, with incorporation or reduction of molecular oxygen, reduced flavin or flavoprotein as one donor, and incorporation of one atom of oxygen	molecular_function	0.015546	0.25069	5	1438	14	12845	ENSAPLG00000007447,ENSAPLG00000006049,ENSAPLG00000005773,ENSAPLG00000003769,ENSAPLG00000010941
GO:0042306	regulation of protein import into nucleus	biological_process	0.015555	0.25069	13	1438	60	12845	ENSAPLG00000007226,ENSAPLG00000001367,ENSAPLG00000005361,ENSAPLG00000014631,ENSAPLG00000010676,ENSAPLG00000004772,ENSAPLG00000009127,ENSAPLG00000012876,ENSAPLG00000007281,ENSAPLG00000003652,ENSAPLG00000007378,ENSAPLG00000004563,ENSAPLG00000006728
GO:0033077	T cell differentiation in thymus	biological_process	0.015604	0.25101	11	1438	48	12845	ENSAPLG00000008789,ENSAPLG00000006429,ENSAPLG00000012356,ENSAPLG00000007226,ENSAPLG00000007308,ENSAPLG00000012391,ENSAPLG00000003700,ENSAPLG00000003959,ENSAPLG00000004118,ENSAPLG00000015926,ENSAPLG00000002378
GO:0071594	thymocyte aggregation	biological_process	0.015604	0.25101	11	1438	48	12845	ENSAPLG00000002378,ENSAPLG00000003700,ENSAPLG00000003959,ENSAPLG00000012391,ENSAPLG00000004118,ENSAPLG00000015926,ENSAPLG00000007226,ENSAPLG00000007308,ENSAPLG00000006429,ENSAPLG00000008789,ENSAPLG00000012356
GO:0036041	long-chain fatty acid binding	molecular_function	0.015774	0.2535	4	1438	10	12845	ENSAPLG00000010189,ENSAPLG00000009456,ENSAPLG00000013007,ENSAPLG00000006118
GO:0005261	cation channel activity	molecular_function	0.01588	0.25497	35	1438	214	12845	ENSAPLG00000011355,ENSAPLG00000007287,ENSAPLG00000016445,ENSAPLG00000002317,ENSAPLG00000003864,ENSAPLG00000009789,ENSAPLG00000006426,ENSAPLG00000005963,ENSAPLG00000008198,ENSAPLG00000011451,ENSAPLG00000009845,ENSAPLG00000004523,ENSAPLG00000013307,ENSAPLG00000009438,ENSAPLG00000007453,ENSAPLG00000008754,ENSAPLG00000009788,ENSAPLG00000011366,ENSAPLG00000000759,ENSAPLG00000012021,ENSAPLG00000003451,…
GO:0005343	organic acid:sodium symporter activity	molecular_function	0.015936	0.25563	5	1438	14	12845	ENSAPLG00000012571,ENSAPLG00000016055,ENSAPLG00000005282,ENSAPLG00000007647,ENSAPLG00000015022
GO:0002823	negative regulation of adaptive immune response based on somatic recombination of immune receptors built from immunoglobulin superfamily domains	biological_process	0.016017	0.25669	5	1438	14	12845	ENSAPLG00000008789,ENSAPLG00000007281,ENSAPLG00000004919,ENSAPLG00000004866,ENSAPLG00000007308
GO:0003229	ventricular cardiac muscle tissue development	biological_process	0.016106	0.25788	8	1438	30	12845	ENSAPLG00000015698,ENSAPLG00000008432,ENSAPLG00000014194,ENSAPLG00000007540,ENSAPLG00000012650,ENSAPLG00000001105,ENSAPLG00000005814,ENSAPLG00000016219
GO:0015837	amine transport	biological_process	0.016213	0.25934	7	1438	25	12845	ENSAPLG00000007776,ENSAPLG00000002317,ENSAPLG00000006747,ENSAPLG00000004148,ENSAPLG00000010249,ENSAPLG00000010168,ENSAPLG00000009456
GO:0050829	defense response to Gram-negative bacterium	biological_process	0.01624	0.25954	5	1438	15	12845	ENSAPLG00000001352,ENSAPLG00000009092,ENSAPLG00000009536,ENSAPLG00000012625,ENSAPLG00000008655
GO:0031401	positive regulation of protein modification process	biological_process	0.016277	0.25965	79	1438	559	12845	ENSAPLG00000009501,ENSAPLG00000007323,ENSAPLG00000015926,ENSAPLG00000007281,ENSAPLG00000015357,ENSAPLG00000007226,ENSAPLG00000006897,ENSAPLG00000000830,ENSAPLG00000011754,ENSAPLG00000005535,ENSAPLG00000009930,ENSAPLG00000004877,ENSAPLG00000010676,ENSAPLG00000006689,ENSAPLG00000003607,ENSAPLG00000011878,ENSAPLG00000010108,ENSAPLG00000009564,ENSAPLG00000005707,ENSAPLG00000009900,ENSAPLG00000006429,…
GO:0008589	regulation of smoothened signaling pathway	biological_process	0.016295	0.25969	11	1438	48	12845	ENSAPLG00000012391,ENSAPLG00000004700,ENSAPLG00000011996,ENSAPLG00000008646,ENSAPLG00000005128,ENSAPLG00000003232,ENSAPLG00000014901,ENSAPLG00000002527,ENSAPLG00000013214,ENSAPLG00000004609,ENSAPLG00000007226
GO:0050877	neurological system process	biological_process	0.01641	0.26129	69	1438	480	12845	ENSAPLG00000001097,ENSAPLG00000013114,ENSAPLG00000007492,ENSAPLG00000013271,ENSAPLG00000001944,ENSAPLG00000011710,ENSAPLG00000013979,ENSAPLG00000011960,ENSAPLG00000007776,ENSAPLG00000013567,ENSAPLG00000008656,ENSAPLG00000007675,ENSAPLG00000009634,ENSAPLG00000012021,ENSAPLG00000005493,ENSAPLG00000013083,ENSAPLG00000003929,ENSAPLG00000007151,ENSAPLG00000004330,ENSAPLG00000010924,ENSAPLG00000007324,…
GO:0090276	regulation of peptide hormone secretion	biological_process	0.016521	0.26281	15	1438	75	12845	ENSAPLG00000001578,ENSAPLG00000003792,ENSAPLG00000006747,ENSAPLG00000009444,ENSAPLG00000002406,ENSAPLG00000005413,ENSAPLG00000001784,ENSAPLG00000007671,ENSAPLG00000014253,ENSAPLG00000011541,ENSAPLG00000006728,ENSAPLG00000012876,ENSAPLG00000016213,ENSAPLG00000010676,ENSAPLG00000013083
GO:0030168	platelet activation	biological_process	0.0166	0.26382	10	1438	42	12845	ENSAPLG00000013976,ENSAPLG00000008153,ENSAPLG00000004866,ENSAPLG00000009593,ENSAPLG00000006127,ENSAPLG00000001614,ENSAPLG00000004787,ENSAPLG00000014089,ENSAPLG00000009140,ENSAPLG00000008646
GO:0048729	tissue morphogenesis	biological_process	0.016791	0.26658	52	1438	344	12845	ENSAPLG00000003194,ENSAPLG00000016219,ENSAPLG00000003162,ENSAPLG00000001097,ENSAPLG00000016253,ENSAPLG00000014194,ENSAPLG00000013309,ENSAPLG00000013669,ENSAPLG00000007492,ENSAPLG00000003673,ENSAPLG00000004666,ENSAPLG00000012799,ENSAPLG00000007850,ENSAPLG00000008432,ENSAPLG00000011263,ENSAPLG00000007971,ENSAPLG00000005087,ENSAPLG00000009291,ENSAPLG00000005685,ENSAPLG00000002423,ENSAPLG00000007540,…
GO:0043903	regulation of symbiosis, encompassing mutualism through parasitism	biological_process	0.016805	0.26658	18	1438	95	12845	ENSAPLG00000009302,ENSAPLG00000007492,ENSAPLG00000015976,ENSAPLG00000015548,ENSAPLG00000015387,ENSAPLG00000004563,ENSAPLG00000002894,ENSAPLG00000007281,ENSAPLG00000016160,ENSAPLG00000004626,ENSAPLG00000015926,ENSAPLG00000015414,ENSAPLG00000006908,ENSAPLG00000008717,ENSAPLG00000010348,ENSAPLG00000009860,ENSAPLG00000006016,ENSAPLG00000009092
GO:0008305	integrin complex	cellular_component	0.017074	0.2706	6	1438	19	12845	ENSAPLG00000006130,ENSAPLG00000011547,ENSAPLG00000006858,ENSAPLG00000012455,ENSAPLG00000014857,ENSAPLG00000013272
GO:0072210	metanephric nephron development	biological_process	0.017105	0.27084	7	1438	25	12845	ENSAPLG00000003497,ENSAPLG00000010249,ENSAPLG00000007971,ENSAPLG00000003216,ENSAPLG00000002363,ENSAPLG00000011792,ENSAPLG00000003959
GO:0019199	transmembrane receptor protein kinase activity	molecular_function	0.017158	0.27144	13	1438	60	12845	ENSAPLG00000011988,ENSAPLG00000005955,ENSAPLG00000006689,ENSAPLG00000003497,ENSAPLG00000016333,ENSAPLG00000013276,ENSAPLG00000013023,ENSAPLG00000013271,ENSAPLG00000005535,ENSAPLG00000014247,ENSAPLG00000005830,ENSAPLG00000009277,ENSAPLG00000002159
GO:0048144	fibroblast proliferation	biological_process	0.017181	0.27151	9	1438	37	12845	ENSAPLG00000008302,ENSAPLG00000013976,ENSAPLG00000013771,ENSAPLG00000007205,ENSAPLG00000012697,ENSAPLG00000015926,ENSAPLG00000010676,ENSAPLG00000012486,ENSAPLG00000003232
GO:0000980	RNA polymerase II distal enhancer sequence-specific DNA binding	molecular_function	0.0172	0.27151	10	1438	42	12845	ENSAPLG00000016313,ENSAPLG00000009302,ENSAPLG00000001375,ENSAPLG00000013657,ENSAPLG00000002423,ENSAPLG00000007517,ENSAPLG00000003677,ENSAPLG00000004686,ENSAPLG00000013878,ENSAPLG00000006795
GO:0016525	negative regulation of angiogenesis	biological_process	0.017211	0.27151	12	1438	54	12845	ENSAPLG00000005668,ENSAPLG00000010052,ENSAPLG00000006699,ENSAPLG00000009031,ENSAPLG00000013984,ENSAPLG00000009930,ENSAPLG00000011440,ENSAPLG00000013276,ENSAPLG00000007517,ENSAPLG00000003673,ENSAPLG00000009536,ENSAPLG00000013554
GO:0050808	synapse organization	biological_process	0.017289	0.2725	20	1438	107	12845	ENSAPLG00000014515,ENSAPLG00000011504,ENSAPLG00000002510,ENSAPLG00000013554,ENSAPLG00000009456,ENSAPLG00000004382,ENSAPLG00000005859,ENSAPLG00000004467,ENSAPLG00000013931,ENSAPLG00000005830,ENSAPLG00000016222,ENSAPLG00000001862,ENSAPLG00000013840,ENSAPLG00000009536,ENSAPLG00000010249,ENSAPLG00000003792,ENSAPLG00000013794,ENSAPLG00000003929,ENSAPLG00000002775,ENSAPLG00000013271
GO:0009620	response to fungus	biological_process	0.017363	0.27342	4	1438	10	12845	ENSAPLG00000010189,ENSAPLG00000015017,ENSAPLG00000007587,ENSAPLG00000004626
GO:0045926	negative regulation of growth	biological_process	0.017407	0.27385	20	1438	109	12845	ENSAPLG00000010348,ENSAPLG00000007683,ENSAPLG00000014901,ENSAPLG00000009092,ENSAPLG00000013771,ENSAPLG00000006728,ENSAPLG00000004563,ENSAPLG00000008646,ENSAPLG00000010715,ENSAPLG00000001105,ENSAPLG00000002672,ENSAPLG00000008717,ENSAPLG00000006331,ENSAPLG00000003880,ENSAPLG00000005088,ENSAPLG00000001367,ENSAPLG00000015387,ENSAPLG00000003162,ENSAPLG00000016219,ENSAPLG00000001660
GO:0001913	T cell mediated cytotoxicity	biological_process	0.017448	0.27424	5	1438	15	12845	ENSAPLG00000008789,ENSAPLG00000002317,ENSAPLG00000002378,ENSAPLG00000009092,ENSAPLG00000007308
GO:0048585	negative regulation of response to stimulus	biological_process	0.017522	0.27516	105	1438	770	12845	ENSAPLG00000006166,ENSAPLG00000001753,ENSAPLG00000002300,ENSAPLG00000014412,ENSAPLG00000009900,ENSAPLG00000013015,ENSAPLG00000011907,ENSAPLG00000009484,ENSAPLG00000004200,ENSAPLG00000010676,ENSAPLG00000010249,ENSAPLG00000009200,ENSAPLG00000012071,ENSAPLG00000013878,ENSAPLG00000000766,ENSAPLG00000007226,ENSAPLG00000013187,ENSAPLG00000004919,ENSAPLG00000014901,ENSAPLG00000000830,ENSAPLG00000005128,…
GO:0090092	regulation of transmembrane receptor protein serine/threonine kinase signaling pathway	biological_process	0.017546	0.27528	23	1438	131	12845	ENSAPLG00000001105,ENSAPLG00000007540,ENSAPLG00000003232,ENSAPLG00000006728,ENSAPLG00000006682,ENSAPLG00000003652,ENSAPLG00000015890,ENSAPLG00000007226,ENSAPLG00000013821,ENSAPLG00000005898,ENSAPLG00000011574,ENSAPLG00000014901,ENSAPLG00000001660,ENSAPLG00000003673,ENSAPLG00000016219,ENSAPLG00000003162,ENSAPLG00000001902,ENSAPLG00000000590,ENSAPLG00000001367,ENSAPLG00000006166,ENSAPLG00000001753,…
GO:0040013	negative regulation of locomotion	biological_process	0.017572	0.27544	26	1438	151	12845	ENSAPLG00000007517,ENSAPLG00000008749,ENSAPLG00000014194,ENSAPLG00000009536,ENSAPLG00000003673,ENSAPLG00000016219,ENSAPLG00000003162,ENSAPLG00000015094,ENSAPLG00000005668,ENSAPLG00000010629,ENSAPLG00000005361,ENSAPLG00000010087,ENSAPLG00000009900,ENSAPLG00000013984,ENSAPLG00000002300,ENSAPLG00000003792,ENSAPLG00000007198,ENSAPLG00000001105,ENSAPLG00000004626,ENSAPLG00000006728,ENSAPLG00000003959,…
GO:0051174	regulation of phosphorus metabolic process	biological_process	0.017611	0.27564	113	1438	836	12845	ENSAPLG00000007683,ENSAPLG00000002306,ENSAPLG00000010662,ENSAPLG00000015179,ENSAPLG00000013558,ENSAPLG00000003468,ENSAPLG00000006021,ENSAPLG00000002802,ENSAPLG00000005413,ENSAPLG00000002589,ENSAPLG00000001211,ENSAPLG00000011388,ENSAPLG00000002302,ENSAPLG00000015860,ENSAPLG00000011852,ENSAPLG00000012876,ENSAPLG00000006130,ENSAPLG00000003652,ENSAPLG00000004772,ENSAPLG00000006127,ENSAPLG00000002363,…
GO:0002701	negative regulation of production of molecular mediator of immune response	biological_process	0.017617	0.27564	4	1438	10	12845	ENSAPLG00000002589,ENSAPLG00000015387,ENSAPLG00000007378,ENSAPLG00000011907
GO:0050715	positive regulation of cytokine secretion	biological_process	0.017652	0.27593	11	1438	49	12845	ENSAPLG00000012625,ENSAPLG00000002317,ENSAPLG00000006429,ENSAPLG00000006833,ENSAPLG00000009930,ENSAPLG00000015179,ENSAPLG00000004919,ENSAPLG00000002406,ENSAPLG00000010895,ENSAPLG00000015387,ENSAPLG00000001367
GO:0070527	platelet aggregation	biological_process	0.017749	0.27721	7	1438	25	12845	ENSAPLG00000006127,ENSAPLG00000001614,ENSAPLG00000014089,ENSAPLG00000008153,ENSAPLG00000009140,ENSAPLG00000004866,ENSAPLG00000008646
GO:1904589	regulation of protein import	biological_process	0.017802	0.27777	13	1438	61	12845	ENSAPLG00000005361,ENSAPLG00000007226,ENSAPLG00000001367,ENSAPLG00000014631,ENSAPLG00000004772,ENSAPLG00000009127,ENSAPLG00000010676,ENSAPLG00000004563,ENSAPLG00000006728,ENSAPLG00000007281,ENSAPLG00000012876,ENSAPLG00000007378,ENSAPLG00000003652
[truncated: 21,464 more rows]
