# Supplementary material for: Identification of Differentially Expressed Non-coding RNA Networks With Potential Immunoregulatory Roles During Salmonella Enteritidis Infection in Ducks
Source: Front Vet Sci. 2021 Jun 16;8:692501. doi: 10.3389/fvets.2021.692501 (PMC8242174; doi:10.3389/fvets.2021.692501)
Supplement: Supplementary Table 13 — Analysis of circRNA-miRNA-mRNA regulatory networks during SE infection in duck granulosa cells. [file Table_13.XLSX]

## Sheet: GO miRNA
Table S7. GO classification of differentially expressed miRNAs between 0, 3, and 6 dpi
GO classification of differentially expressed miRNAs between 3dpi and 0dpi
GO_accession	Description	Term_type	Over_represented_pValue	Corrected_pValue	DEG_item	DEG_list	Bg_item	Bg_list	Gene_names
GO:0005737	cytoplasm	cellular_component	5.6999e-13	5.7271e-09	688	1387	5009	12845	ENSAPLG00000010492,ENSAPLG00000015930,ENSAPLG00000009686,ENSAPLG00000009048,ENSAPLG00000013315,ENSAPLG00000008114,ENSAPLG00000015982,ENSAPLG00000012776,ENSAPLG00000002558,ENSAPLG00000014171,ENSAPLG00000002832,ENSAPLG00000011173,ENSAPLG00000015604,ENSAPLG00000012387,ENSAPLG00000003722,ENSAPLG00000005244,ENSAPLG00000010201,ENSAPLG00000008615,ENSAPLG00000016131,ENSAPLG00000005447,ENSAPLG00000004411,…
GO:0005622	intracellular	cellular_component	6.6734e-13	5.7271e-09	961	1387	7548	12845	ENSAPLG00000001129,ENSAPLG00000009520,ENSAPLG00000005876,ENSAPLG00000008045,ENSAPLG00000005521,ENSAPLG00000004392,ENSAPLG00000005584,ENSAPLG00000006217,ENSAPLG00000010161,ENSAPLG00000004867,ENSAPLG00000010078,ENSAPLG00000015958,ENSAPLG00000012851,ENSAPLG00000016059,ENSAPLG00000013515,ENSAPLG00000008955,ENSAPLG00000007612,ENSAPLG00000013320,ENSAPLG00000008913,ENSAPLG00000012885,ENSAPLG00000013171,…
GO:0044424	intracellular part	cellular_component	4.0022e-12	2.2898e-08	918	1387	7178	12845	ENSAPLG00000015289,ENSAPLG00000010930,ENSAPLG00000008730,ENSAPLG00000005060,ENSAPLG00000015926,ENSAPLG00000015970,ENSAPLG00000006142,ENSAPLG00000008964,ENSAPLG00000014796,ENSAPLG00000010210,ENSAPLG00000012123,ENSAPLG00000008170,ENSAPLG00000006817,ENSAPLG00000011998,ENSAPLG00000007357,ENSAPLG00000011232,ENSAPLG00000010775,ENSAPLG00000015502,ENSAPLG00000004347,ENSAPLG00000011079,ENSAPLG00000015868,…
GO:0044444	cytoplasmic part	cellular_component	6.6586e-12	2.8572e-08	576	1387	4110	12845	ENSAPLG00000004911,ENSAPLG00000015765,ENSAPLG00000015820,ENSAPLG00000006767,ENSAPLG00000005237,ENSAPLG00000004015,ENSAPLG00000011067,ENSAPLG00000003103,ENSAPLG00000010971,ENSAPLG00000003885,ENSAPLG00000003197,ENSAPLG00000008846,ENSAPLG00000013615,ENSAPLG00000003924,ENSAPLG00000004446,ENSAPLG00000005214,ENSAPLG00000014335,ENSAPLG00000016238,ENSAPLG00000013844,ENSAPLG00000008830,ENSAPLG00000009230,…
GO:0044464	cell part	cellular_component	3.0313e-09	1.0406e-05	1033	1387	8474	12845	ENSAPLG00000013615,ENSAPLG00000003594,ENSAPLG00000003924,ENSAPLG00000003197,ENSAPLG00000003407,ENSAPLG00000004352,ENSAPLG00000006231,ENSAPLG00000008830,ENSAPLG00000016074,ENSAPLG00000007916,ENSAPLG00000004911,ENSAPLG00000006070,ENSAPLG00000016231,ENSAPLG00000015820,ENSAPLG00000011285,ENSAPLG00000011067,ENSAPLG00000004015,ENSAPLG00000003885,ENSAPLG00000012304,ENSAPLG00000009659,ENSAPLG00000009927,…
GO:0043229	intracellular organelle	cellular_component	5.223e-09	1.4941e-05	790	1387	6212	12845	ENSAPLG00000012819,ENSAPLG00000008593,ENSAPLG00000009527,ENSAPLG00000007140,ENSAPLG00000013506,ENSAPLG00000006954,ENSAPLG00000016379,ENSAPLG00000009335,ENSAPLG00000014842,ENSAPLG00000010907,ENSAPLG00000007856,ENSAPLG00000015624,ENSAPLG00000010128,ENSAPLG00000006986,ENSAPLG00000014483,ENSAPLG00000008537,ENSAPLG00000014273,ENSAPLG00000007130,ENSAPLG00000010708,ENSAPLG00000008429,ENSAPLG00000008747,…
GO:0043231	intracellular membrane-bounded organelle	cellular_component	7.1135e-09	1.7245e-05	702	1387	5416	12845	ENSAPLG00000003807,ENSAPLG00000014246,ENSAPLG00000014162,ENSAPLG00000004733,ENSAPLG00000011036,ENSAPLG00000004192,ENSAPLG00000002768,ENSAPLG00000011986,ENSAPLG00000007993,ENSAPLG00000012488,ENSAPLG00000010329,ENSAPLG00000003387,ENSAPLG00000014217,ENSAPLG00000015103,ENSAPLG00000006035,ENSAPLG00000014227,ENSAPLG00000006251,ENSAPLG00000013428,ENSAPLG00000008561,ENSAPLG00000004999,ENSAPLG00000011011,…
GO:0043227	membrane-bounded organelle	cellular_component	8.038e-09	1.7245e-05	706	1387	5454	12845	ENSAPLG00000006809,ENSAPLG00000013199,ENSAPLG00000010348,ENSAPLG00000016082,ENSAPLG00000012737,ENSAPLG00000012084,ENSAPLG00000007894,ENSAPLG00000004061,ENSAPLG00000010637,ENSAPLG00000014241,ENSAPLG00000007380,ENSAPLG00000010377,ENSAPLG00000012502,ENSAPLG00000006931,ENSAPLG00000001034,ENSAPLG00000004187,ENSAPLG00000010673,ENSAPLG00000010788,ENSAPLG00000015400,ENSAPLG00000016336,ENSAPLG00000005003,…
GO:0005623	cell	cellular_component	1.0777e-08	2.0553e-05	1034	1387	8520	12845	ENSAPLG00000011103,ENSAPLG00000005480,ENSAPLG00000007720,ENSAPLG00000007408,ENSAPLG00000013777,ENSAPLG00000008302,ENSAPLG00000013602,ENSAPLG00000013447,ENSAPLG00000008315,ENSAPLG00000015117,ENSAPLG00000006883,ENSAPLG00000012886,ENSAPLG00000009589,ENSAPLG00000010156,ENSAPLG00000004155,ENSAPLG00000008001,ENSAPLG00000005350,ENSAPLG00000006409,ENSAPLG00000010771,ENSAPLG00000006563,ENSAPLG00000008037,…
GO:0043226	organelle	cellular_component	1.5066e-08	2.5859e-05	798	1387	6315	12845	ENSAPLG00000009520,ENSAPLG00000005876,ENSAPLG00000005521,ENSAPLG00000005584,ENSAPLG00000006217,ENSAPLG00000010161,ENSAPLG00000004867,ENSAPLG00000015958,ENSAPLG00000010078,ENSAPLG00000012851,ENSAPLG00000016059,ENSAPLG00000013515,ENSAPLG00000008955,ENSAPLG00000007612,ENSAPLG00000013320,ENSAPLG00000008913,ENSAPLG00000012885,ENSAPLG00000007909,ENSAPLG00000014829,ENSAPLG00000001349,ENSAPLG00000009374,…
GO:0008152	metabolic process	biological_process	2.9236e-06	0.0045619	817	1387	6643	12845	ENSAPLG00000013735,ENSAPLG00000000615,ENSAPLG00000003325,ENSAPLG00000007370,ENSAPLG00000005885,ENSAPLG00000009363,ENSAPLG00000014799,ENSAPLG00000006364,ENSAPLG00000013873,ENSAPLG00000008584,ENSAPLG00000008603,ENSAPLG00000009374,ENSAPLG00000007766,ENSAPLG00000007909,ENSAPLG00000014829,ENSAPLG00000012885,ENSAPLG00000008913,ENSAPLG00000007612,ENSAPLG00000013320,ENSAPLG00000013068,ENSAPLG00000003574,…
GO:0044281	small molecule metabolic process	biological_process	6.5165e-06	0.0093207	143	1387	889	12845	ENSAPLG00000015621,ENSAPLG00000005866,ENSAPLG00000008203,ENSAPLG00000008981,ENSAPLG00000008399,ENSAPLG00000014245,ENSAPLG00000004000,ENSAPLG00000007988,ENSAPLG00000013465,ENSAPLG00000003637,ENSAPLG00000008950,ENSAPLG00000005256,ENSAPLG00000007336,ENSAPLG00000003421,ENSAPLG00000003308,ENSAPLG00000011847,ENSAPLG00000006844,ENSAPLG00000011133,ENSAPLG00000000592,ENSAPLG00000008806,ENSAPLG00000014208,…
GO:0031090	organelle membrane	cellular_component	2.1434e-05	0.0283	152	1387	1009	12845	ENSAPLG00000014171,ENSAPLG00000009646,ENSAPLG00000013494,ENSAPLG00000003310,ENSAPLG00000012776,ENSAPLG00000015298,ENSAPLG00000004411,ENSAPLG00000008374,ENSAPLG00000012867,ENSAPLG00000010201,ENSAPLG00000005703,ENSAPLG00000005227,ENSAPLG00000013616,ENSAPLG00000004515,ENSAPLG00000011173,ENSAPLG00000003058,ENSAPLG00000013511,ENSAPLG00000008555,ENSAPLG00000011659,ENSAPLG00000013799,ENSAPLG00000013723,…
GO:0005739	mitochondrion	cellular_component	3.5324e-05	0.043307	111	1387	709	12845	ENSAPLG00000006433,ENSAPLG00000012043,ENSAPLG00000013230,ENSAPLG00000008412,ENSAPLG00000006590,ENSAPLG00000009374,ENSAPLG00000008122,ENSAPLG00000014835,ENSAPLG00000006867,ENSAPLG00000002546,ENSAPLG00000006058,ENSAPLG00000006126,ENSAPLG00000004591,ENSAPLG00000009557,ENSAPLG00000009977,ENSAPLG00000009004,ENSAPLG00000014811,ENSAPLG00000009927,ENSAPLG00000003905,ENSAPLG00000015531,ENSAPLG00000010708,…
GO:0044237	cellular metabolic process	biological_process	4.1392e-05	0.047364	703	1387	5712	12845	ENSAPLG00000015363,ENSAPLG00000003426,ENSAPLG00000012329,ENSAPLG00000012481,ENSAPLG00000004597,ENSAPLG00000002973,ENSAPLG00000014582,ENSAPLG00000010050,ENSAPLG00000012052,ENSAPLG00000007011,ENSAPLG00000005548,ENSAPLG00000002794,ENSAPLG00000015223,ENSAPLG00000004052,ENSAPLG00000014262,ENSAPLG00000013771,ENSAPLG00000013475,ENSAPLG00000006613,ENSAPLG00000008022,ENSAPLG00000016009,ENSAPLG00000010234,…
GO:0044422	organelle part	cellular_component	4.503e-05	0.048306	533	1387	4164	12845	ENSAPLG00000012658,ENSAPLG00000003184,ENSAPLG00000008784,ENSAPLG00000005874,ENSAPLG00000015261,ENSAPLG00000014908,ENSAPLG00000009891,ENSAPLG00000006590,ENSAPLG00000011849,ENSAPLG00000003812,ENSAPLG00000004807,ENSAPLG00000005305,ENSAPLG00000010594,ENSAPLG00000002921,ENSAPLG00000003494,ENSAPLG00000005443,ENSAPLG00000008380,ENSAPLG00000013651,ENSAPLG00000006103,ENSAPLG00000015734,ENSAPLG00000010358,…
GO:0044446	intracellular organelle part	cellular_component	7.7745e-05	0.078495	519	1387	4065	12845	ENSAPLG00000014444,ENSAPLG00000007166,ENSAPLG00000014864,ENSAPLG00000008374,ENSAPLG00000012867,ENSAPLG00000009658,ENSAPLG00000012198,ENSAPLG00000002633,ENSAPLG00000003670,ENSAPLG00000010967,ENSAPLG00000012109,ENSAPLG00000015932,ENSAPLG00000013754,ENSAPLG00000003317,ENSAPLG00000011576,ENSAPLG00000008038,ENSAPLG00000009767,ENSAPLG00000007025,ENSAPLG00000005954,ENSAPLG00000007767,ENSAPLG00000002533,…
GO:0042802	identical protein binding	molecular_function	0.00011134	0.10616	140	1387	911	12845	ENSAPLG00000015261,ENSAPLG00000015603,ENSAPLG00000010078,ENSAPLG00000005521,ENSAPLG00000009891,ENSAPLG00000005396,ENSAPLG00000008913,ENSAPLG00000002778,ENSAPLG00000007552,ENSAPLG00000008584,ENSAPLG00000007006,ENSAPLG00000013735,ENSAPLG00000007042,ENSAPLG00000005443,ENSAPLG00000000988,ENSAPLG00000006103,ENSAPLG00000004168,ENSAPLG00000004640,ENSAPLG00000010032,ENSAPLG00000002580,ENSAPLG00000003812,…
GO:0043234	protein complex	cellular_component	0.00012167	0.10991	322	1387	2430	12845	ENSAPLG00000013429,ENSAPLG00000004152,ENSAPLG00000007720,ENSAPLG00000013602,ENSAPLG00000006260,ENSAPLG00000012974,ENSAPLG00000008145,ENSAPLG00000011103,ENSAPLG00000009663,ENSAPLG00000009801,ENSAPLG00000003256,ENSAPLG00000002919,ENSAPLG00000015760,ENSAPLG00000009517,ENSAPLG00000002580,ENSAPLG00000013403,ENSAPLG00000009673,ENSAPLG00000006652,ENSAPLG00000014614,ENSAPLG00000008188,ENSAPLG00000012886,…
GO:0012505	endomembrane system	cellular_component	0.00018212	0.1563	238	1387	1695	12845	ENSAPLG00000014241,ENSAPLG00000008555,ENSAPLG00000013511,ENSAPLG00000013723,ENSAPLG00000013799,ENSAPLG00000008452,ENSAPLG00000010377,ENSAPLG00000012737,ENSAPLG00000015927,ENSAPLG00000013199,ENSAPLG00000006809,ENSAPLG00000012587,ENSAPLG00000011042,ENSAPLG00000016038,ENSAPLG00000003181,ENSAPLG00000016336,ENSAPLG00000007767,ENSAPLG00000014164,ENSAPLG00000015822,ENSAPLG00000014723,ENSAPLG00000010673,…
GO:0005768	endosome	cellular_component	0.00019621	0.16037	64	1387	355	12845	ENSAPLG00000012338,ENSAPLG00000007552,ENSAPLG00000006872,ENSAPLG00000007502,ENSAPLG00000008913,ENSAPLG00000012890,ENSAPLG00000006295,ENSAPLG00000016154,ENSAPLG00000014548,ENSAPLG00000002584,ENSAPLG00000003867,ENSAPLG00000013320,ENSAPLG00000008252,ENSAPLG00000008784,ENSAPLG00000015261,ENSAPLG00000008043,ENSAPLG00000005521,ENSAPLG00000010161,ENSAPLG00000004867,ENSAPLG00000002351,ENSAPLG00000015580,…
GO:0005743	mitochondrial inner membrane	cellular_component	0.00039159	0.29305	28	1387	145	12845	ENSAPLG00000015089,ENSAPLG00000011173,ENSAPLG00000009532,ENSAPLG00000006590,ENSAPLG00000012043,ENSAPLG00000013428,ENSAPLG00000008122,ENSAPLG00000009600,ENSAPLG00000012867,ENSAPLG00000015023,ENSAPLG00000009557,ENSAPLG00000004807,ENSAPLG00000007036,ENSAPLG00000006613,ENSAPLG00000015103,ENSAPLG00000006251,ENSAPLG00000003905,ENSAPLG00000008846,ENSAPLG00000009646,ENSAPLG00000005581,ENSAPLG00000004192,…
GO:0071704	organic substance metabolic process	biological_process	0.00039269	0.29305	733	1387	6058	12845	ENSAPLG00000006986,ENSAPLG00000008537,ENSAPLG00000014273,ENSAPLG00000002094,ENSAPLG00000014259,ENSAPLG00000012241,ENSAPLG00000014239,ENSAPLG00000004349,ENSAPLG00000009317,ENSAPLG00000016379,ENSAPLG00000009335,ENSAPLG00000013334,ENSAPLG00000014842,ENSAPLG00000010907,ENSAPLG00000013287,ENSAPLG00000015624,ENSAPLG00000007856,ENSAPLG00000002385,ENSAPLG00000016400,ENSAPLG00000012291,ENSAPLG00000009527,…
GO:0006656	phosphatidylcholine biosynthetic process	biological_process	0.00047577	0.34026	6	1387	11	12845	ENSAPLG00000008912,ENSAPLG00000011847,ENSAPLG00000006651,ENSAPLG00000010145,ENSAPLG00000001976,ENSAPLG00000003305
GO:0030176	integral component of endoplasmic reticulum membrane	cellular_component	0.00052279	0.3471	17	1387	65	12845	ENSAPLG00000009659,ENSAPLG00000007435,ENSAPLG00000007140,ENSAPLG00000014171,ENSAPLG00000008558,ENSAPLG00000005665,ENSAPLG00000010321,ENSAPLG00000010897,ENSAPLG00000007856,ENSAPLG00000011042,ENSAPLG00000013377,ENSAPLG00000012370,ENSAPLG00000010176,ENSAPLG00000015298,ENSAPLG00000010201,ENSAPLG00000011803,ENSAPLG00000011375
GO:0044710	single-organism metabolic process	biological_process	0.00052578	0.3471	367	1387	2814	12845	ENSAPLG00000002881,ENSAPLG00000016106,ENSAPLG00000009948,ENSAPLG00000008547,ENSAPLG00000014164,ENSAPLG00000015822,ENSAPLG00000013322,ENSAPLG00000006292,ENSAPLG00000004461,ENSAPLG00000003064,ENSAPLG00000013751,ENSAPLG00000001406,ENSAPLG00000005826,ENSAPLG00000010145,ENSAPLG00000007161,ENSAPLG00000007740,ENSAPLG00000007038,ENSAPLG00000009870,ENSAPLG00000003715,ENSAPLG00000007683,ENSAPLG00000013047,…
GO:0044723	single-organism carbohydrate metabolic process	biological_process	0.00064271	0.39572	59	1387	363	12845	ENSAPLG00000009121,ENSAPLG00000012587,ENSAPLG00000013068,ENSAPLG00000015047,ENSAPLG00000005457,ENSAPLG00000012584,ENSAPLG00000008894,ENSAPLG00000006613,ENSAPLG00000004219,ENSAPLG00000012304,ENSAPLG00000008369,ENSAPLG00000013511,ENSAPLG00000005953,ENSAPLG00000001406,ENSAPLG00000013571,ENSAPLG00000015958,ENSAPLG00000003303,ENSAPLG00000010788,ENSAPLG00000004052,ENSAPLG00000007169,ENSAPLG00000009948,…
GO:0032991	macromolecular complex	cellular_component	0.00064778	0.39572	384	1387	3042	12845	ENSAPLG00000011796,ENSAPLG00000006577,ENSAPLG00000005964,ENSAPLG00000016172,ENSAPLG00000013779,ENSAPLG00000006516,ENSAPLG00000005540,ENSAPLG00000015882,ENSAPLG00000003233,ENSAPLG00000013465,ENSAPLG00000005063,ENSAPLG00000007537,ENSAPLG00000012923,ENSAPLG00000012643,ENSAPLG00000004182,ENSAPLG00000005967,ENSAPLG00000011363,ENSAPLG00000002532,ENSAPLG00000007128,ENSAPLG00000006874,ENSAPLG00000002286,…
GO:0017062	respiratory chain complex III assembly	biological_process	0.00071472	0.39572	4	1387	5	12845	ENSAPLG00000005237,ENSAPLG00000008122,ENSAPLG00000005890,ENSAPLG00000009726
GO:0034551	mitochondrial respiratory chain complex III assembly	biological_process	0.00071472	0.39572	4	1387	5	12845	ENSAPLG00000005237,ENSAPLG00000008122,ENSAPLG00000005890,ENSAPLG00000009726
GO:0097033	mitochondrial respiratory chain complex III biogenesis	biological_process	0.00071472	0.39572	4	1387	5	12845	ENSAPLG00000005890,ENSAPLG00000009726,ENSAPLG00000008122,ENSAPLG00000005237
GO:0005773	vacuole	cellular_component	0.00075574	0.40161	40	1387	205	12845	ENSAPLG00000014723,ENSAPLG00000009369,ENSAPLG00000007502,ENSAPLG00000013322,ENSAPLG00000006872,ENSAPLG00000015119,ENSAPLG00000007169,ENSAPLG00000015926,ENSAPLG00000005661,ENSAPLG00000004052,ENSAPLG00000012338,ENSAPLG00000015877,ENSAPLG00000012771,ENSAPLG00000002719,ENSAPLG00000003715,ENSAPLG00000012084,ENSAPLG00000011116,ENSAPLG00000008043,ENSAPLG00000005584,ENSAPLG00000013723,ENSAPLG00000007194,…
GO:0005783	endoplasmic reticulum	cellular_component	0.00081712	0.40161	100	1387	649	12845	ENSAPLG00000014245,ENSAPLG00000004411,ENSAPLG00000015298,ENSAPLG00000010201,ENSAPLG00000005535,ENSAPLG00000003078,ENSAPLG00000015621,ENSAPLG00000010296,ENSAPLG00000008615,ENSAPLG00000005703,ENSAPLG00000005227,ENSAPLG00000003058,ENSAPLG00000012643,ENSAPLG00000005665,ENSAPLG00000006204,ENSAPLG00000007435,ENSAPLG00000008558,ENSAPLG00000014171,ENSAPLG00000009646,ENSAPLG00000003637,ENSAPLG00000013494,…
GO:2000377	regulation of reactive oxygen species metabolic process	biological_process	0.00088095	0.40161	17	1387	65	12845	ENSAPLG00000003519,ENSAPLG00000007006,ENSAPLG00000006807,ENSAPLG00000006142,ENSAPLG00000007720,ENSAPLG00000009726,ENSAPLG00000005285,ENSAPLG00000015502,ENSAPLG00000005356,ENSAPLG00000010946,ENSAPLG00000010492,ENSAPLG00000013976,ENSAPLG00000012643,ENSAPLG00000012100,ENSAPLG00000007336,ENSAPLG00000008555,ENSAPLG00000013771
GO:0019866	organelle inner membrane	cellular_component	0.0009036	0.40161	30	1387	163	12845	ENSAPLG00000007537,ENSAPLG00000010152,ENSAPLG00000009004,ENSAPLG00000014811,ENSAPLG00000012942,ENSAPLG00000005967,ENSAPLG00000011659,ENSAPLG00000004192,ENSAPLG00000005581,ENSAPLG00000008846,ENSAPLG00000009646,ENSAPLG00000003905,ENSAPLG00000006251,ENSAPLG00000015103,ENSAPLG00000006613,ENSAPLG00000007036,ENSAPLG00000004807,ENSAPLG00000015023,ENSAPLG00000009557,ENSAPLG00000012867,ENSAPLG00000009600,…
GO:0044428	nuclear part	cellular_component	0.00090708	0.40161	316	1387	2356	12845	ENSAPLG00000014829,ENSAPLG00000007909,ENSAPLG00000008913,ENSAPLG00000014264,ENSAPLG00000015570,ENSAPLG00000012885,ENSAPLG00000011717,ENSAPLG00000003482,ENSAPLG00000002965,ENSAPLG00000003254,ENSAPLG00000013873,ENSAPLG00000002778,ENSAPLG00000014799,ENSAPLG00000009363,ENSAPLG00000007552,ENSAPLG00000005521,ENSAPLG00000015958,ENSAPLG00000012851,ENSAPLG00000010078,ENSAPLG00000006217,ENSAPLG00000009520,…
GO:0019752	carboxylic acid metabolic process	biological_process	0.00093397	0.40161	74	1387	443	12845	ENSAPLG00000016403,ENSAPLG00000007988,ENSAPLG00000004000,ENSAPLG00000014245,ENSAPLG00000015079,ENSAPLG00000005252,ENSAPLG00000004149,ENSAPLG00000012776,ENSAPLG00000011272,ENSAPLG00000015932,ENSAPLG00000010492,ENSAPLG00000015930,ENSAPLG00000006844,ENSAPLG00000011847,ENSAPLG00000007336,ENSAPLG00000003421,ENSAPLG00000005256,ENSAPLG00000008950,ENSAPLG00000003637,ENSAPLG00000009948,ENSAPLG00000004264,…
GO:0005975	carbohydrate metabolic process	biological_process	0.00095476	0.40161	68	1387	436	12845	ENSAPLG00000012640,ENSAPLG00000004000,ENSAPLG00000013786,ENSAPLG00000016403,ENSAPLG00000014087,ENSAPLG00000009388,ENSAPLG00000007566,ENSAPLG00000004411,ENSAPLG00000016289,ENSAPLG00000015621,ENSAPLG00000002633,ENSAPLG00000005866,ENSAPLG00000012109,ENSAPLG00000006844,ENSAPLG00000010492,ENSAPLG00000015930,ENSAPLG00000012643,ENSAPLG00000012464,ENSAPLG00000006961,ENSAPLG00000009948,ENSAPLG00000007169,…
GO:1901564	organonitrogen compound metabolic process	biological_process	0.00095482	0.40161	137	1387	984	12845	ENSAPLG00000008640,ENSAPLG00000015855,ENSAPLG00000013124,ENSAPLG00000007348,ENSAPLG00000000600,ENSAPLG00000011849,ENSAPLG00000008913,ENSAPLG00000009374,ENSAPLG00000010532,ENSAPLG00000014799,ENSAPLG00000013230,ENSAPLG00000007042,ENSAPLG00000002869,ENSAPLG00000000988,ENSAPLG00000005581,ENSAPLG00000006959,ENSAPLG00000002580,ENSAPLG00000015033,ENSAPLG00000008001,ENSAPLG00000004807,ENSAPLG00000010140,…
GO:0005789	endoplasmic reticulum membrane	cellular_component	0.00096861	0.40161	46	1387	260	12845	ENSAPLG00000005665,ENSAPLG00000007435,ENSAPLG00000014171,ENSAPLG00000007140,ENSAPLG00000008558,ENSAPLG00000014842,ENSAPLG00000006035,ENSAPLG00000007856,ENSAPLG00000003494,ENSAPLG00000012776,ENSAPLG00000010201,ENSAPLG00000003078,ENSAPLG00000015621,ENSAPLG00000004411,ENSAPLG00000015298,ENSAPLG00000007408,ENSAPLG00000013377,ENSAPLG00000013083,ENSAPLG00000004337,ENSAPLG00000000927,ENSAPLG00000005703,…
GO:0031227	intrinsic component of endoplasmic reticulum membrane	cellular_component	0.00098408	0.40161	17	1387	68	12845	ENSAPLG00000010897,ENSAPLG00000010321,ENSAPLG00000005665,ENSAPLG00000014171,ENSAPLG00000007140,ENSAPLG00000008558,ENSAPLG00000009659,ENSAPLG00000007435,ENSAPLG00000011042,ENSAPLG00000007856,ENSAPLG00000010201,ENSAPLG00000015298,ENSAPLG00000010176,ENSAPLG00000012370,ENSAPLG00000013377,ENSAPLG00000011375,ENSAPLG00000011803
GO:0051536	iron-sulfur cluster binding	molecular_function	0.0010061	0.40161	13	1387	45	12845	ENSAPLG00000010946,ENSAPLG00000015023,ENSAPLG00000008412,ENSAPLG00000006126,ENSAPLG00000008506,ENSAPLG00000009646,ENSAPLG00000014246,ENSAPLG00000012806,ENSAPLG00000015105,ENSAPLG00000006183,ENSAPLG00000004939,ENSAPLG00000005967,ENSAPLG00000015490
GO:0051540	metal cluster binding	molecular_function	0.0010061	0.40161	13	1387	45	12845	ENSAPLG00000006126,ENSAPLG00000008506,ENSAPLG00000010946,ENSAPLG00000008412,ENSAPLG00000015023,ENSAPLG00000004939,ENSAPLG00000006183,ENSAPLG00000015490,ENSAPLG00000005967,ENSAPLG00000014246,ENSAPLG00000009646,ENSAPLG00000012806,ENSAPLG00000015105
GO:0005515	protein binding	molecular_function	0.0010408	0.40408	453	1387	3588	12845	ENSAPLG00000009290,ENSAPLG00000015855,ENSAPLG00000014282,ENSAPLG00000014191,ENSAPLG00000005385,ENSAPLG00000002968,ENSAPLG00000008784,ENSAPLG00000005874,ENSAPLG00000015261,ENSAPLG00000008182,ENSAPLG00000003184,ENSAPLG00000015603,ENSAPLG00000014908,ENSAPLG00000009891,ENSAPLG00000007006,ENSAPLG00000009241,ENSAPLG00000007042,ENSAPLG00000016125,ENSAPLG00000012611,ENSAPLG00000007323,ENSAPLG00000003812,…
GO:0042175	nuclear outer membrane-endoplasmic reticulum membrane network	cellular_component	0.0010594	0.40408	47	1387	268	12845	ENSAPLG00000004337,ENSAPLG00000013083,ENSAPLG00000011803,ENSAPLG00000005703,ENSAPLG00000000927,ENSAPLG00000003078,ENSAPLG00000015621,ENSAPLG00000010201,ENSAPLG00000007408,ENSAPLG00000013377,ENSAPLG00000015298,ENSAPLG00000004411,ENSAPLG00000012776,ENSAPLG00000007856,ENSAPLG00000003494,ENSAPLG00000006035,ENSAPLG00000014842,ENSAPLG00000008558,ENSAPLG00000014171,ENSAPLG00000007140,ENSAPLG00000007435,…
GO:0031966	mitochondrial membrane	cellular_component	0.0011335	0.41837	38	1387	222	12845	ENSAPLG00000012043,ENSAPLG00000004264,ENSAPLG00000006590,ENSAPLG00000009123,ENSAPLG00000008122,ENSAPLG00000009726,ENSAPLG00000006613,ENSAPLG00000009557,ENSAPLG00000015023,ENSAPLG00000009004,ENSAPLG00000014811,ENSAPLG00000011659,ENSAPLG00000003905,ENSAPLG00000005890,ENSAPLG00000014504,ENSAPLG00000011509,ENSAPLG00000003058,ENSAPLG00000011173,ENSAPLG00000009532,ENSAPLG00000015089,ENSAPLG00000008374,…
GO:0031646	positive regulation of neurological system process	biological_process	0.0011574	0.41837	4	1387	5	12845	ENSAPLG00000012867,ENSAPLG00000001323,ENSAPLG00000006054,ENSAPLG00000005025
GO:0034111	negative regulation of homotypic cell-cell adhesion	biological_process	0.00117	0.41837	14	1387	51	12845	ENSAPLG00000004156,ENSAPLG00000015604,ENSAPLG00000003767,ENSAPLG00000009708,ENSAPLG00000015108,ENSAPLG00000002864,ENSAPLG00000013320,ENSAPLG00000002647,ENSAPLG00000003140,ENSAPLG00000015926,ENSAPLG00000009152,ENSAPLG00000007766,ENSAPLG00000011138,ENSAPLG00000015428
GO:0005740	mitochondrial envelope	cellular_component	0.001352	0.45397	40	1387	239	12845	ENSAPLG00000012942,ENSAPLG00000005967,ENSAPLG00000004192,ENSAPLG00000010152,ENSAPLG00000007537,ENSAPLG00000009877,ENSAPLG00000005581,ENSAPLG00000008846,ENSAPLG00000009646,ENSAPLG00000012438,ENSAPLG00000007036,ENSAPLG00000006251,ENSAPLG00000015103,ENSAPLG00000004807,ENSAPLG00000008374,ENSAPLG00000013428,ENSAPLG00000012867,ENSAPLG00000009600,ENSAPLG00000011509,ENSAPLG00000009272,ENSAPLG00000003058,…
GO:0052173	response to defenses of other organism involved in symbiotic interaction	biological_process	0.0013754	0.45397	3	1387	3	12845	ENSAPLG00000007006,ENSAPLG00000015502,ENSAPLG00000010971
GO:0052200	response to host defenses	biological_process	0.0013754	0.45397	3	1387	3	12845	ENSAPLG00000015502,ENSAPLG00000010971,ENSAPLG00000007006
GO:0075136	response to host	biological_process	0.0013754	0.45397	3	1387	3	12845	ENSAPLG00000010971,ENSAPLG00000015502,ENSAPLG00000007006
GO:1901135	carbohydrate derivative metabolic process	biological_process	0.0014441	0.46766	83	1387	556	12845	ENSAPLG00000002855,ENSAPLG00000006035,ENSAPLG00000007856,ENSAPLG00000006537,ENSAPLG00000005581,ENSAPLG00000002869,ENSAPLG00000013976,ENSAPLG00000008001,ENSAPLG00000006959,ENSAPLG00000014335,ENSAPLG00000015356,ENSAPLG00000007140,ENSAPLG00000006986,ENSAPLG00000011067,ENSAPLG00000005333,ENSAPLG00000009439,ENSAPLG00000010971,ENSAPLG00000006075,ENSAPLG00000009600,ENSAPLG00000015222,ENSAPLG00000013428,…
GO:0005829	cytosol	cellular_component	0.0016475	0.49438	234	1387	1692	12845	ENSAPLG00000008561,ENSAPLG00000010128,ENSAPLG00000006767,ENSAPLG00000015820,ENSAPLG00000009961,ENSAPLG00000009849,ENSAPLG00000004999,ENSAPLG00000004015,ENSAPLG00000006986,ENSAPLG00000011067,ENSAPLG00000015775,ENSAPLG00000010971,ENSAPLG00000011509,ENSAPLG00000014162,ENSAPLG00000014246,ENSAPLG00000003924,ENSAPLG00000012488,ENSAPLG00000012887,ENSAPLG00000004446,ENSAPLG00000007993,ENSAPLG00000011986,…
GO:0005667	transcription factor complex	cellular_component	0.0016807	0.49438	33	1387	176	12845	ENSAPLG00000002519,ENSAPLG00000003373,ENSAPLG00000002642,ENSAPLG00000010609,ENSAPLG00000016020,ENSAPLG00000016059,ENSAPLG00000002511,ENSAPLG00000006786,ENSAPLG00000006962,ENSAPLG00000002973,ENSAPLG00000009241,ENSAPLG00000007006,ENSAPLG00000004350,ENSAPLG00000005603,ENSAPLG00000000962,ENSAPLG00000002881,ENSAPLG00000008095,ENSAPLG00000006577,ENSAPLG00000010329,ENSAPLG00000002580,ENSAPLG00000003593,…
GO:0005654	nucleoplasm	cellular_component	0.0016948	0.49438	231	1387	1678	12845	ENSAPLG00000006218,ENSAPLG00000015700,ENSAPLG00000010907,ENSAPLG00000012904,ENSAPLG00000015624,ENSAPLG00000007385,ENSAPLG00000005356,ENSAPLG00000012401,ENSAPLG00000016074,ENSAPLG00000013797,ENSAPLG00000010329,ENSAPLG00000003370,ENSAPLG00000007993,ENSAPLG00000006231,ENSAPLG00000012887,ENSAPLG00000009527,ENSAPLG00000002768,ENSAPLG00000011036,ENSAPLG00000010691,ENSAPLG00000003924,ENSAPLG00000003594,…
GO:0000988	transcription factor activity, protein binding	molecular_function	0.0017068	0.49438	44	1387	252	12845	ENSAPLG00000013465,ENSAPLG00000006522,ENSAPLG00000013403,ENSAPLG00000011618,ENSAPLG00000003924,ENSAPLG00000000988,ENSAPLG00000003594,ENSAPLG00000005303,ENSAPLG00000009517,ENSAPLG00000016074,ENSAPLG00000006748,ENSAPLG00000006577,ENSAPLG00000011091,ENSAPLG00000012109,ENSAPLG00000003670,ENSAPLG00000002116,ENSAPLG00000015622,ENSAPLG00000011103,ENSAPLG00000007566,ENSAPLG00000015836,ENSAPLG00000004519,…
GO:0005770	late endosome	cellular_component	0.0017612	0.49438	21	1387	93	12845	ENSAPLG00000002633,ENSAPLG00000012890,ENSAPLG00000015820,ENSAPLG00000006295,ENSAPLG00000012338,ENSAPLG00000015926,ENSAPLG00000003103,ENSAPLG00000015580,ENSAPLG00000001034,ENSAPLG00000015261,ENSAPLG00000008043,ENSAPLG00000005152,ENSAPLG00000006103,ENSAPLG00000004867,ENSAPLG00000011796,ENSAPLG00000014487,ENSAPLG00000011042,ENSAPLG00000002584,ENSAPLG00000002719,ENSAPLG00000003867,ENSAPLG00000003310
GO:0043436	oxoacid metabolic process	biological_process	0.001766	0.49438	77	1387	478	12845	ENSAPLG00000015079,ENSAPLG00000005252,ENSAPLG00000014245,ENSAPLG00000004149,ENSAPLG00000004000,ENSAPLG00000016403,ENSAPLG00000007988,ENSAPLG00000005256,ENSAPLG00000007336,ENSAPLG00000003421,ENSAPLG00000003637,ENSAPLG00000013465,ENSAPLG00000008950,ENSAPLG00000012776,ENSAPLG00000015932,ENSAPLG00000011272,ENSAPLG00000011847,ENSAPLG00000010492,ENSAPLG00000015930,ENSAPLG00000006844,ENSAPLG00000015363,…
GO:0044238	primary metabolic process	biological_process	0.0017704	0.49438	700	1387	5834	12845	ENSAPLG00000014245,ENSAPLG00000013883,ENSAPLG00000007588,ENSAPLG00000015428,ENSAPLG00000012640,ENSAPLG00000002542,ENSAPLG00000004622,ENSAPLG00000014087,ENSAPLG00000006874,ENSAPLG00000007452,ENSAPLG00000012024,ENSAPLG00000006066,ENSAPLG00000016172,ENSAPLG00000004700,ENSAPLG00000002168,ENSAPLG00000007468,ENSAPLG00000006684,ENSAPLG00000014796,ENSAPLG00000008964,ENSAPLG00000010099,ENSAPLG00000011998,…
GO:0002666	positive regulation of T cell tolerance induction	biological_process	0.0017844	0.49438	3	1387	3	12845	ENSAPLG00000010696,ENSAPLG00000013320,ENSAPLG00000012100
GO:0031981	nuclear lumen	cellular_component	0.0017858	0.49438	285	1387	2122	12845	ENSAPLG00000002519,ENSAPLG00000012847,ENSAPLG00000007931,ENSAPLG00000013320,ENSAPLG00000016059,ENSAPLG00000013515,ENSAPLG00000008461,ENSAPLG00000008955,ENSAPLG00000005521,ENSAPLG00000006217,ENSAPLG00000010078,ENSAPLG00000012851,ENSAPLG00000005876,ENSAPLG00000003254,ENSAPLG00000002965,ENSAPLG00000003482,ENSAPLG00000002778,ENSAPLG00000007552,ENSAPLG00000009363,ENSAPLG00000014799,ENSAPLG00000013873,…
GO:0044711	single-organism biosynthetic process	biological_process	0.0018539	0.50441	107	1387	733	12845	ENSAPLG00000014835,ENSAPLG00000001901,ENSAPLG00000008912,ENSAPLG00000012370,ENSAPLG00000009374,ENSAPLG00000010532,ENSAPLG00000005885,ENSAPLG00000015450,ENSAPLG00000009241,ENSAPLG00000012304,ENSAPLG00000008640,ENSAPLG00000003905,ENSAPLG00000000622,ENSAPLG00000014811,ENSAPLG00000009659,ENSAPLG00000009004,ENSAPLG00000009977,ENSAPLG00000000600,ENSAPLG00000015665,ENSAPLG00000001898,ENSAPLG00000002584,…
GO:0032787	monocarboxylic acid metabolic process	biological_process	0.001908	0.50441	44	1387	243	12845	ENSAPLG00000010145,ENSAPLG00000008369,ENSAPLG00000013511,ENSAPLG00000000622,ENSAPLG00000004219,ENSAPLG00000015531,ENSAPLG00000007161,ENSAPLG00000001898,ENSAPLG00000015665,ENSAPLG00000000600,ENSAPLG00000012370,ENSAPLG00000004832,ENSAPLG00000014208,ENSAPLG00000007042,ENSAPLG00000000615,ENSAPLG00000009948,ENSAPLG00000009990,ENSAPLG00000004264,ENSAPLG00000010532,ENSAPLG00000015926,ENSAPLG00000015970,…
GO:0030308	negative regulation of cell growth	biological_process	0.0019102	0.50441	17	1387	71	12845	ENSAPLG00000005665,ENSAPLG00000009877,ENSAPLG00000013771,ENSAPLG00000008950,ENSAPLG00000003924,ENSAPLG00000001323,ENSAPLG00000014096,ENSAPLG00000007683,ENSAPLG00000009589,ENSAPLG00000015868,ENSAPLG00000010616,ENSAPLG00000014516,ENSAPLG00000014708,ENSAPLG00000009948,ENSAPLG00000015775,ENSAPLG00000013873,ENSAPLG00000007006
GO:0033108	mitochondrial respiratory chain complex assembly	biological_process	0.0019896	0.51237	10	1387	35	12845	ENSAPLG00000005967,ENSAPLG00000011659,ENSAPLG00000007537,ENSAPLG00000005237,ENSAPLG00000008122,ENSAPLG00000014835,ENSAPLG00000005890,ENSAPLG00000005581,ENSAPLG00000009726,ENSAPLG00000012169
GO:0044432	endoplasmic reticulum part	cellular_component	0.002	0.51237	52	1387	310	12845	ENSAPLG00000004337,ENSAPLG00000013083,ENSAPLG00000011803,ENSAPLG00000000927,ENSAPLG00000005703,ENSAPLG00000003078,ENSAPLG00000015621,ENSAPLG00000010201,ENSAPLG00000007408,ENSAPLG00000013377,ENSAPLG00000015298,ENSAPLG00000014245,ENSAPLG00000004411,ENSAPLG00000012776,ENSAPLG00000007856,ENSAPLG00000003494,ENSAPLG00000006035,ENSAPLG00000014842,ENSAPLG00000008380,ENSAPLG00000014171,ENSAPLG00000007140,…
GO:0000989	transcription factor activity, transcription factor binding	molecular_function	0.0022104	0.55794	43	1387	248	12845	ENSAPLG00000015836,ENSAPLG00000004519,ENSAPLG00000007566,ENSAPLG00000011103,ENSAPLG00000015622,ENSAPLG00000002116,ENSAPLG00000003670,ENSAPLG00000012109,ENSAPLG00000011091,ENSAPLG00000016074,ENSAPLG00000006748,ENSAPLG00000006577,ENSAPLG00000009517,ENSAPLG00000005303,ENSAPLG00000003924,ENSAPLG00000003594,ENSAPLG00000000988,ENSAPLG00000011618,ENSAPLG00000013403,ENSAPLG00000006522,ENSAPLG00000013465,…
GO:0021795	cerebral cortex cell migration	biological_process	0.0022553	0.56101	9	1387	26	12845	ENSAPLG00000005665,ENSAPLG00000013465,ENSAPLG00000006240,ENSAPLG00000010331,ENSAPLG00000004555,ENSAPLG00000007988,ENSAPLG00000013735,ENSAPLG00000015322,ENSAPLG00000015053
GO:0003713	transcription coactivator activity	molecular_function	0.0023304	0.57141	27	1387	134	12845	ENSAPLG00000009517,ENSAPLG00000014908,ENSAPLG00000005303,ENSAPLG00000003594,ENSAPLG00000013403,ENSAPLG00000013465,ENSAPLG00000013199,ENSAPLG00000003670,ENSAPLG00000012109,ENSAPLG00000015791,ENSAPLG00000007998,ENSAPLG00000016059,ENSAPLG00000009977,ENSAPLG00000006748,ENSAPLG00000006577,ENSAPLG00000010386,ENSAPLG00000004061,ENSAPLG00000016226,ENSAPLG00000015622,ENSAPLG00000008310,ENSAPLG00000002881,…
GO:0097164	ammonium ion metabolic process	biological_process	0.002509	0.58802	18	1387	75	12845	ENSAPLG00000007161,ENSAPLG00000014874,ENSAPLG00000003421,ENSAPLG00000012643,ENSAPLG00000010145,ENSAPLG00000009659,ENSAPLG00000013124,ENSAPLG00000011847,ENSAPLG00000006897,ENSAPLG00000001976,ENSAPLG00000005356,ENSAPLG00000004421,ENSAPLG00000008912,ENSAPLG00000006651,ENSAPLG00000003305,ENSAPLG00000011878,ENSAPLG00000015970,ENSAPLG00000013230
GO:0002643	regulation of tolerance induction	biological_process	0.0025225	0.58802	4	1387	6	12845	ENSAPLG00000010696,ENSAPLG00000015604,ENSAPLG00000012100,ENSAPLG00000013320
GO:0006082	organic acid metabolic process	biological_process	0.0025457	0.58802	77	1387	484	12845	ENSAPLG00000011847,ENSAPLG00000010492,ENSAPLG00000015930,ENSAPLG00000006844,ENSAPLG00000012776,ENSAPLG00000011272,ENSAPLG00000015932,ENSAPLG00000003637,ENSAPLG00000013465,ENSAPLG00000008950,ENSAPLG00000005256,ENSAPLG00000003421,ENSAPLG00000007336,ENSAPLG00000004000,ENSAPLG00000016403,ENSAPLG00000007988,ENSAPLG00000004149,ENSAPLG00000015079,ENSAPLG00000005252,ENSAPLG00000014245,ENSAPLG00000015023,…
GO:0070013	intracellular organelle lumen	cellular_component	0.0025521	0.58802	299	1387	2260	12845	ENSAPLG00000010128,ENSAPLG00000008482,ENSAPLG00000013021,ENSAPLG00000007130,ENSAPLG00000011803,ENSAPLG00000014273,ENSAPLG00000000750,ENSAPLG00000008537,ENSAPLG00000011618,ENSAPLG00000010691,ENSAPLG00000013506,ENSAPLG00000009527,ENSAPLG00000012887,ENSAPLG00000003370,ENSAPLG00000013797,ENSAPLG00000015624,ENSAPLG00000012904,ENSAPLG00000005356,ENSAPLG00000007385,ENSAPLG00000010907,ENSAPLG00000011214,…
GO:0000276	mitochondrial proton-transporting ATP synthase complex, coupling factor F(o)	cellular_component	0.0025694	0.58802	3	1387	4	12845	ENSAPLG00000013428,ENSAPLG00000009600,ENSAPLG00000014811
GO:0098588	bounding membrane of organelle	cellular_component	0.0026659	0.60208	104	1387	720	12845	ENSAPLG00000009877,ENSAPLG00000005152,ENSAPLG00000003861,ENSAPLG00000007140,ENSAPLG00000006103,ENSAPLG00000014335,ENSAPLG00000011976,ENSAPLG00000012564,ENSAPLG00000006035,ENSAPLG00000014842,ENSAPLG00000014217,ENSAPLG00000006537,ENSAPLG00000003494,ENSAPLG00000007856,ENSAPLG00000009335,ENSAPLG00000015729,ENSAPLG00000015820,ENSAPLG00000013377,ENSAPLG00000004999,ENSAPLG00000007408,ENSAPLG00000003409,…
GO:0046470	phosphatidylcholine metabolic process	biological_process	0.0027531	0.61324	7	1387	19	12845	ENSAPLG00000006897,ENSAPLG00000006651,ENSAPLG00000010145,ENSAPLG00000003305,ENSAPLG00000001976,ENSAPLG00000008912,ENSAPLG00000011847
GO:0043233	organelle lumen	cellular_component	0.0027868	0.61324	299	1387	2263	12845	ENSAPLG00000009673,ENSAPLG00000006652,ENSAPLG00000010044,ENSAPLG00000013403,ENSAPLG00000009517,ENSAPLG00000002785,ENSAPLG00000006959,ENSAPLG00000010656,ENSAPLG00000006748,ENSAPLG00000006883,ENSAPLG00000009449,ENSAPLG00000007318,ENSAPLG00000012886,ENSAPLG00000008315,ENSAPLG00000009057,ENSAPLG00000008138,ENSAPLG00000013602,ENSAPLG00000003349,ENSAPLG00000007720,ENSAPLG00000015997,ENSAPLG00000009801,…
GO:0044283	small molecule biosynthetic process	biological_process	0.002934	0.63745	39	1387	217	12845	ENSAPLG00000011011,ENSAPLG00000015079,ENSAPLG00000006651,ENSAPLG00000008399,ENSAPLG00000007720,ENSAPLG00000015621,ENSAPLG00000004149,ENSAPLG00000007891,ENSAPLG00000009113,ENSAPLG00000006807,ENSAPLG00000007336,ENSAPLG00000002580,ENSAPLG00000010958,ENSAPLG00000005356,ENSAPLG00000015700,ENSAPLG00000002921,ENSAPLG00000015103,ENSAPLG00000011847,ENSAPLG00000015930,ENSAPLG00000011133,ENSAPLG00000012370,…
GO:0021885	forebrain cell migration	biological_process	0.003027	0.64665	11	1387	37	12845	ENSAPLG00000005665,ENSAPLG00000013465,ENSAPLG00000006240,ENSAPLG00000010331,ENSAPLG00000013735,ENSAPLG00000001323,ENSAPLG00000007988,ENSAPLG00000004555,ENSAPLG00000015053,ENSAPLG00000010456,ENSAPLG00000015322
GO:0006629	lipid metabolic process	biological_process	0.0030516	0.64665	97	1387	652	12845	ENSAPLG00000010532,ENSAPLG00000015053,ENSAPLG00000010771,ENSAPLG00000009990,ENSAPLG00000015450,ENSAPLG00000000615,ENSAPLG00000008913,ENSAPLG00000012885,ENSAPLG00000008912,ENSAPLG00000016450,ENSAPLG00000012370,ENSAPLG00000007323,ENSAPLG00000000600,ENSAPLG00000001898,ENSAPLG00000015665,ENSAPLG00000009178,ENSAPLG00000012658,ENSAPLG00000015531,ENSAPLG00000010708,ENSAPLG00000015859,ENSAPLG00000000622,…
GO:0000323	lytic vacuole	cellular_component	0.0031733	0.65739	32	1387	168	12845	ENSAPLG00000011803,ENSAPLG00000008145,ENSAPLG00000005414,ENSAPLG00000015580,ENSAPLG00000003103,ENSAPLG00000016289,ENSAPLG00000016044,ENSAPLG00000002633,ENSAPLG00000010603,ENSAPLG00000008114,ENSAPLG00000009482,ENSAPLG00000006103,ENSAPLG00000005152,ENSAPLG00000010828,ENSAPLG00000011976,ENSAPLG00000009369,ENSAPLG00000014723,ENSAPLG00000006872,ENSAPLG00000007169,ENSAPLG00000005661,ENSAPLG00000012338,…
GO:0031644	regulation of neurological system process	biological_process	0.0031911	0.65739	7	1387	18	12845	ENSAPLG00000014483,ENSAPLG00000004052,ENSAPLG00000003358,ENSAPLG00000012867,ENSAPLG00000001323,ENSAPLG00000006054,ENSAPLG00000005025
GO:0031974	membrane-enclosed lumen	cellular_component	0.0032172	0.65739	301	1387	2287	12845	ENSAPLG00000005063,ENSAPLG00000012923,ENSAPLG00000012643,ENSAPLG00000004182,ENSAPLG00000005256,ENSAPLG00000005701,ENSAPLG00000007452,ENSAPLG00000013465,ENSAPLG00000006577,ENSAPLG00000016172,ENSAPLG00000007588,ENSAPLG00000006874,ENSAPLG00000011229,ENSAPLG00000014262,ENSAPLG00000006786,ENSAPLG00000005890,ENSAPLG00000013771,ENSAPLG00000016063,ENSAPLG00000008022,ENSAPLG00000007373,ENSAPLG00000015023,…
GO:0008610	lipid biosynthetic process	biological_process	0.0033215	0.6707	47	1387	280	12845	ENSAPLG00000010145,ENSAPLG00000009659,ENSAPLG00000014241,ENSAPLG00000006786,ENSAPLG00000000622,ENSAPLG00000001976,ENSAPLG00000006809,ENSAPLG00000001898,ENSAPLG00000015665,ENSAPLG00000010234,ENSAPLG00000000600,ENSAPLG00000013047,ENSAPLG00000012370,ENSAPLG00000003305,ENSAPLG00000008912,ENSAPLG00000015450,ENSAPLG00000010532,ENSAPLG00000004461,ENSAPLG00000015926,ENSAPLG00000014171,ENSAPLG00000002580,…
GO:0032543	mitochondrial translation	biological_process	0.0034102	0.68061	9	1387	30	12845	ENSAPLG00000009532,ENSAPLG00000004807,ENSAPLG00000011834,ENSAPLG00000009254,ENSAPLG00000014835,ENSAPLG00000003905,ENSAPLG00000015093,ENSAPLG00000012102,ENSAPLG00000009374
GO:0003712	transcription cofactor activity	molecular_function	0.0035311	0.69212	42	1387	247	12845	ENSAPLG00000011103,ENSAPLG00000007566,ENSAPLG00000015836,ENSAPLG00000004519,ENSAPLG00000002116,ENSAPLG00000015622,ENSAPLG00000011091,ENSAPLG00000016074,ENSAPLG00000006577,ENSAPLG00000006748,ENSAPLG00000012109,ENSAPLG00000003670,ENSAPLG00000006522,ENSAPLG00000013403,ENSAPLG00000013465,ENSAPLG00000003924,ENSAPLG00000003594,ENSAPLG00000000988,ENSAPLG00000011618,ENSAPLG00000005303,ENSAPLG00000009517,…
GO:0017004	cytochrome complex assembly	biological_process	0.0035485	0.69212	5	1387	11	12845	ENSAPLG00000005890,ENSAPLG00000005581,ENSAPLG00000009726,ENSAPLG00000008122,ENSAPLG00000005237
GO:0005575	cellular_component	cellular_component	0.0036015	0.69456	1188	1387	10566	12845	ENSAPLG00000012387,ENSAPLG00000015604,ENSAPLG00000005244,ENSAPLG00000006410,ENSAPLG00000004411,ENSAPLG00000007398,ENSAPLG00000005252,ENSAPLG00000010201,ENSAPLG00000009063,ENSAPLG00000014732,ENSAPLG00000003209,ENSAPLG00000010492,ENSAPLG00000009686,ENSAPLG00000008191,ENSAPLG00000013315,ENSAPLG00000010316,ENSAPLG00000010810,ENSAPLG00000014171,ENSAPLG00000014523,ENSAPLG00000009452,ENSAPLG00000008389,…
GO:0016831	carboxy-lyase activity	molecular_function	0.0037083	0.70721	8	1387	24	12845	ENSAPLG00000015222,ENSAPLG00000003637,ENSAPLG00000010210,ENSAPLG00000005252,ENSAPLG00000014874,ENSAPLG00000007365,ENSAPLG00000011272,ENSAPLG00000006251
GO:0015037	peptide disulfide oxidoreductase activity	molecular_function	0.0037589	0.70898	5	1387	10	12845	ENSAPLG00000010321,ENSAPLG00000000763,ENSAPLG00000004187,ENSAPLG00000014245,ENSAPLG00000005953
GO:0021799	cerebral cortex radially oriented cell migration	biological_process	0.003856	0.7194	7	1387	18	12845	ENSAPLG00000015322,ENSAPLG00000015053,ENSAPLG00000013465,ENSAPLG00000010331,ENSAPLG00000004555,ENSAPLG00000005665,ENSAPLG00000013735
GO:0021987	cerebral cortex development	biological_process	0.0039647	0.73172	14	1387	54	12845	ENSAPLG00000013465,ENSAPLG00000012885,ENSAPLG00000006240,ENSAPLG00000010331,ENSAPLG00000012564,ENSAPLG00000005665,ENSAPLG00000015053,ENSAPLG00000007025,ENSAPLG00000005964,ENSAPLG00000015322,ENSAPLG00000015677,ENSAPLG00000013735,ENSAPLG00000007988,ENSAPLG00000004555
GO:0048365	Rac GTPase binding	molecular_function	0.0042965	0.78453	7	1387	19	12845	ENSAPLG00000005290,ENSAPLG00000003469,ENSAPLG00000013735,ENSAPLG00000005384,ENSAPLG00000008045,ENSAPLG00000012030,ENSAPLG00000007469
GO:0051186	cofactor metabolic process	biological_process	0.0044111	0.79698	30	1387	159	12845	ENSAPLG00000010532,ENSAPLG00000007042,ENSAPLG00000004000,ENSAPLG00000009948,ENSAPLG00000015222,ENSAPLG00000008981,ENSAPLG00000004349,ENSAPLG00000015242,ENSAPLG00000010210,ENSAPLG00000004016,ENSAPLG00000007720,ENSAPLG00000009048,ENSAPLG00000010492,ENSAPLG00000006844,ENSAPLG00000006613,ENSAPLG00000015932,ENSAPLG00000005356,ENSAPLG00000000592,ENSAPLG00000015103,ENSAPLG00000003905,ENSAPLG00000012806,…
GO:0006732	coenzyme metabolic process	biological_process	0.0048263	0.86291	27	1387	139	12845	ENSAPLG00000004349,ENSAPLG00000004016,ENSAPLG00000007720,ENSAPLG00000015222,ENSAPLG00000008981,ENSAPLG00000007042,ENSAPLG00000004000,ENSAPLG00000009948,ENSAPLG00000010532,ENSAPLG00000015356,ENSAPLG00000009004,ENSAPLG00000013511,ENSAPLG00000008369,ENSAPLG00000007336,ENSAPLG00000012806,ENSAPLG00000003905,ENSAPLG00000005443,ENSAPLG00000004219,ENSAPLG00000005797,ENSAPLG00000006613,ENSAPLG00000015932,…
GO:1901020	negative regulation of calcium ion transmembrane transporter activity	biological_process	0.0050076	0.87705	5	1387	11	12845	ENSAPLG00000014553,ENSAPLG00000011267,ENSAPLG00000005953,ENSAPLG00000011878,ENSAPLG00000013083
GO:1903170	negative regulation of calcium ion transmembrane transport	biological_process	0.0050076	0.87705	5	1387	11	12845	ENSAPLG00000013083,ENSAPLG00000011878,ENSAPLG00000005953,ENSAPLG00000011267,ENSAPLG00000014553
GO:0042379	chemokine receptor binding	molecular_function	0.0052081	0.90295	6	1387	23	12845	ENSAPLG00000012697,ENSAPLG00000008182,ENSAPLG00000009838,ENSAPLG00000013320,ENSAPLG00000005214,ENSAPLG00000005400
GO:0016830	carbon-carbon lyase activity	molecular_function	0.0053036	0.90395	10	1387	36	12845	ENSAPLG00000014874,ENSAPLG00000005252,ENSAPLG00000004168,ENSAPLG00000010210,ENSAPLG00000003637,ENSAPLG00000015222,ENSAPLG00000006251,ENSAPLG00000007042,ENSAPLG00000011272,ENSAPLG00000007365
GO:0043209	myelin sheath	cellular_component	0.0053192	0.90395	23	1387	117	12845	ENSAPLG00000013088,ENSAPLG00000012235,ENSAPLG00000010221,ENSAPLG00000006259,ENSAPLG00000004591,ENSAPLG00000007595,ENSAPLG00000006103,ENSAPLG00000004219,ENSAPLG00000016176,ENSAPLG00000010958,ENSAPLG00000010321,ENSAPLG00000005443,ENSAPLG00000016403,ENSAPLG00000012387,ENSAPLG00000002864,ENSAPLG00000003325,ENSAPLG00000011285,ENSAPLG00000006473,ENSAPLG00000010931,ENSAPLG00000010625,ENSAPLG00000009901,…
GO:0005764	lysosome	cellular_component	0.0054661	0.91981	31	1387	167	12845	ENSAPLG00000005152,ENSAPLG00000008043,ENSAPLG00000005584,ENSAPLG00000009482,ENSAPLG00000006103,ENSAPLG00000011116,ENSAPLG00000007194,ENSAPLG00000011976,ENSAPLG00000008252,ENSAPLG00000010828,ENSAPLG00000013723,ENSAPLG00000008114,ENSAPLG00000012771,ENSAPLG00000002719,ENSAPLG00000010603,ENSAPLG00000012084,ENSAPLG00000016289,ENSAPLG00000015877,ENSAPLG00000016044,ENSAPLG00000002633,ENSAPLG00000008145,…
GO:0002645	positive regulation of tolerance induction	biological_process	0.0057315	0.9551	3	1387	4	12845	ENSAPLG00000013320,ENSAPLG00000012100,ENSAPLG00000010696
GO:0016049	cell growth	biological_process	0.0058653	0.968	36	1387	206	12845	ENSAPLG00000001323,ENSAPLG00000016379,ENSAPLG00000005384,ENSAPLG00000009589,ENSAPLG00000009877,ENSAPLG00000012643,ENSAPLG00000005665,ENSAPLG00000003924,ENSAPLG00000008950,ENSAPLG00000013465,ENSAPLG00000015775,ENSAPLG00000012974,ENSAPLG00000007492,ENSAPLG00000014708,ENSAPLG00000010616,ENSAPLG00000003558,ENSAPLG00000014516,ENSAPLG00000010331,ENSAPLG00000014096,ENSAPLG00000007683,ENSAPLG00000015322,…
GO:0007264	small GTPase mediated signal transduction	biological_process	0.0059398	0.97096	44	1387	257	12845	ENSAPLG00000013547,ENSAPLG00000015400,ENSAPLG00000003469,ENSAPLG00000005954,ENSAPLG00000011214,ENSAPLG00000010034,ENSAPLG00000015888,ENSAPLG00000004555,ENSAPLG00000012030,ENSAPLG00000005548,ENSAPLG00000004392,ENSAPLG00000008647,ENSAPLG00000008555,ENSAPLG00000007194,ENSAPLG00000013771,ENSAPLG00000014743,ENSAPLG00000008045,ENSAPLG00000007883,ENSAPLG00000002534,ENSAPLG00000007469,ENSAPLG00000006763,…
GO:0022029	telencephalon cell migration	biological_process	0.0062755	1	10	1387	35	12845	ENSAPLG00000015322,ENSAPLG00000015053,ENSAPLG00000007988,ENSAPLG00000004555,ENSAPLG00000013735,ENSAPLG00000001323,ENSAPLG00000013465,ENSAPLG00000006240,ENSAPLG00000010331,ENSAPLG00000005665
GO:0006006	glucose metabolic process	biological_process	0.0063434	1	16	1387	76	12845	ENSAPLG00000009948,ENSAPLG00000005885,ENSAPLG00000004000,ENSAPLG00000007566,ENSAPLG00000014087,ENSAPLG00000005866,ENSAPLG00000013068,ENSAPLG00000005361,ENSAPLG00000012109,ENSAPLG00000010492,ENSAPLG00000015930,ENSAPLG00000006844,ENSAPLG00000016379,ENSAPLG00000013511,ENSAPLG00000012643,ENSAPLG00000012304
GO:0005996	monosaccharide metabolic process	biological_process	0.0065061	1	21	1387	108	12845	ENSAPLG00000005866,ENSAPLG00000007042,ENSAPLG00000004000,ENSAPLG00000009948,ENSAPLG00000005885,ENSAPLG00000014087,ENSAPLG00000007566,ENSAPLG00000013511,ENSAPLG00000005953,ENSAPLG00000012643,ENSAPLG00000012304,ENSAPLG00000012716,ENSAPLG00000005361,ENSAPLG00000012109,ENSAPLG00000013334,ENSAPLG00000015047,ENSAPLG00000013068,ENSAPLG00000015930,ENSAPLG00000010492,ENSAPLG00000016379,ENSAPLG00000006844
GO:0005753	mitochondrial proton-transporting ATP synthase complex	cellular_component	0.0065563	1	3	1387	6	12845	ENSAPLG00000014811,ENSAPLG00000013428,ENSAPLG00000009600
GO:0030374	ligand-dependent nuclear receptor transcription coactivator activity	molecular_function	0.0066371	1	8	1387	25	12845	ENSAPLG00000013403,ENSAPLG00000003594,ENSAPLG00000005303,ENSAPLG00000010386,ENSAPLG00000006748,ENSAPLG00000009977,ENSAPLG00000007998,ENSAPLG00000003670
GO:0002517	T cell tolerance induction	biological_process	0.0067073	1	3	1387	4	12845	ENSAPLG00000010696,ENSAPLG00000013320,ENSAPLG00000012100
GO:0002664	regulation of T cell tolerance induction	biological_process	0.0067073	1	3	1387	4	12845	ENSAPLG00000012100,ENSAPLG00000013320,ENSAPLG00000010696
GO:0043274	phospholipase binding	molecular_function	0.0068131	1	3	1387	4	12845	ENSAPLG00000006239,ENSAPLG00000012643,ENSAPLG00000015673
GO:0006734	NADH metabolic process	biological_process	0.0068696	1	3	1387	4	12845	ENSAPLG00000007042,ENSAPLG00000009948,ENSAPLG00000006844
GO:0046031	ADP metabolic process	biological_process	0.0069888	1	10	1387	37	12845	ENSAPLG00000004219,ENSAPLG00000004349,ENSAPLG00000007720,ENSAPLG00000003308,ENSAPLG00000013511,ENSAPLG00000008369,ENSAPLG00000006844,ENSAPLG00000004000,ENSAPLG00000007042,ENSAPLG00000009948
GO:0006620	posttranslational protein targeting to membrane	biological_process	0.0070152	1	3	1387	4	12845	ENSAPLG00000010176,ENSAPLG00000005703,ENSAPLG00000012481
GO:0021801	cerebral cortex radial glia guided migration	biological_process	0.0070367	1	6	1387	15	12845	ENSAPLG00000013735,ENSAPLG00000005665,ENSAPLG00000004555,ENSAPLG00000015053,ENSAPLG00000013465,ENSAPLG00000010331
GO:0022030	telencephalon glial cell migration	biological_process	0.0070367	1	6	1387	15	12845	ENSAPLG00000005665,ENSAPLG00000004555,ENSAPLG00000013735,ENSAPLG00000010331,ENSAPLG00000015053,ENSAPLG00000013465
GO:0031300	intrinsic component of organelle membrane	cellular_component	0.007077	1	26	1387	143	12845	ENSAPLG00000015729,ENSAPLG00000011042,ENSAPLG00000006251,ENSAPLG00000007856,ENSAPLG00000010897,ENSAPLG00000003807,ENSAPLG00000010321,ENSAPLG00000005665,ENSAPLG00000014171,ENSAPLG00000008558,ENSAPLG00000007140,ENSAPLG00000004192,ENSAPLG00000007435,ENSAPLG00000009659,ENSAPLG00000011375,ENSAPLG00000005227,ENSAPLG00000003058,ENSAPLG00000013343,ENSAPLG00000012043,ENSAPLG00000011803,ENSAPLG00000010201,…
GO:0001085	RNA polymerase II transcription factor binding	molecular_function	0.0071863	1	16	1387	73	12845	ENSAPLG00000006786,ENSAPLG00000006962,ENSAPLG00000003924,ENSAPLG00000008950,ENSAPLG00000013465,ENSAPLG00000004585,ENSAPLG00000012564,ENSAPLG00000003373,ENSAPLG00000013199,ENSAPLG00000006577,ENSAPLG00000005872,ENSAPLG00000016226,ENSAPLG00000009241,ENSAPLG00000007006,ENSAPLG00000004358,ENSAPLG00000011103
GO:0008202	steroid metabolic process	biological_process	0.0072008	1	21	1387	110	12845	ENSAPLG00000016106,ENSAPLG00000006507,ENSAPLG00000008913,ENSAPLG00000008203,ENSAPLG00000005866,ENSAPLG00000006651,ENSAPLG00000015079,ENSAPLG00000008399,ENSAPLG00000011285,ENSAPLG00000010788,ENSAPLG00000015860,ENSAPLG00000003637,ENSAPLG00000004585,ENSAPLG00000014241,ENSAPLG00000002580,ENSAPLG00000001898,ENSAPLG00000011133,ENSAPLG00000003181,ENSAPLG00000013754,ENSAPLG00000012658,ENSAPLG00000015700
GO:1901617	organic hydroxy compound biosynthetic process	biological_process	0.0073286	1	21	1387	105	12845	ENSAPLG00000002580,ENSAPLG00000003421,ENSAPLG00000010145,ENSAPLG00000014241,ENSAPLG00000009659,ENSAPLG00000015700,ENSAPLG00000012584,ENSAPLG00000001976,ENSAPLG00000005356,ENSAPLG00000011133,ENSAPLG00000001898,ENSAPLG00000011847,ENSAPLG00000008399,ENSAPLG00000006651,ENSAPLG00000015079,ENSAPLG00000003305,ENSAPLG00000011011,ENSAPLG00000004421,ENSAPLG00000008912,ENSAPLG00000015621,ENSAPLG00000009241
GO:1902262	apoptotic process involved in patterning of blood vessels	biological_process	0.0073877	1	3	1387	4	12845	ENSAPLG00000003058,ENSAPLG00000008203,ENSAPLG00000007492
GO:0032735	positive regulation of interleukin-12 production	biological_process	0.0073941	1	6	1387	16	12845	ENSAPLG00000010348,ENSAPLG00000009708,ENSAPLG00000008976,ENSAPLG00000012885,ENSAPLG00000004462,ENSAPLG00000012271
GO:0051188	cofactor biosynthetic process	biological_process	0.007415	1	17	1387	77	12845	ENSAPLG00000005797,ENSAPLG00000012806,ENSAPLG00000005443,ENSAPLG00000002580,ENSAPLG00000007336,ENSAPLG00000009004,ENSAPLG00000010492,ENSAPLG00000015103,ENSAPLG00000015932,ENSAPLG00000000592,ENSAPLG00000005356,ENSAPLG00000006613,ENSAPLG00000015222,ENSAPLG00000004016,ENSAPLG00000015242,ENSAPLG00000010210,ENSAPLG00000010532
GO:1901137	carbohydrate derivative biosynthetic process	biological_process	0.0078647	1	52	1387	351	12845	ENSAPLG00000014984,ENSAPLG00000012885,ENSAPLG00000002412,ENSAPLG00000009948,ENSAPLG00000015450,ENSAPLG00000006961,ENSAPLG00000010788,ENSAPLG00000007365,ENSAPLG00000007169,ENSAPLG00000001406,ENSAPLG00000013571,ENSAPLG00000014811,ENSAPLG00000015958,ENSAPLG00000003303,ENSAPLG00000008640,ENSAPLG00000015047,ENSAPLG00000002584,ENSAPLG00000012658,ENSAPLG00000008894,ENSAPLG00000012587,ENSAPLG00000009121,…
GO:0033688	regulation of osteoblast proliferation	biological_process	0.0079018	1	5	1387	14	12845	ENSAPLG00000003558,ENSAPLG00000008562,ENSAPLG00000007006,ENSAPLG00000012084,ENSAPLG00000008203
GO:0070557	PCNA-p21 complex	cellular_component	0.0079792	1	2	1387	2	12845	ENSAPLG00000016082,ENSAPLG00000013771
GO:1901615	organic hydroxy compound metabolic process	biological_process	0.008167	1	37	1387	218	12845	ENSAPLG00000003181,ENSAPLG00000001898,ENSAPLG00000001976,ENSAPLG00000006613,ENSAPLG00000012584,ENSAPLG00000012658,ENSAPLG00000007161,ENSAPLG00000009367,ENSAPLG00000009659,ENSAPLG00000014241,ENSAPLG00000010145,ENSAPLG00000015970,ENSAPLG00000004052,ENSAPLG00000013230,ENSAPLG00000009241,ENSAPLG00000004421,ENSAPLG00000008913,ENSAPLG00000008912,ENSAPLG00000016106,ENSAPLG00000016450,ENSAPLG00000003305,…
GO:0031301	integral component of organelle membrane	cellular_component	0.0082714	1	25	1387	138	12845	ENSAPLG00000011375,ENSAPLG00000005227,ENSAPLG00000003058,ENSAPLG00000011803,ENSAPLG00000012043,ENSAPLG00000010201,ENSAPLG00000006240,ENSAPLG00000015298,ENSAPLG00000013377,ENSAPLG00000012370,ENSAPLG00000010176,ENSAPLG00000011042,ENSAPLG00000015729,ENSAPLG00000006251,ENSAPLG00000007856,ENSAPLG00000010897,ENSAPLG00000003807,ENSAPLG00000010321,ENSAPLG00000005665,ENSAPLG00000009659,ENSAPLG00000007435,…
GO:0031014	troponin T binding	molecular_function	0.0082761	1	2	1387	2	12845	ENSAPLG00000008432,ENSAPLG00000011264
GO:0006631	fatty acid metabolic process	biological_process	0.0084768	1	28	1387	152	12845	ENSAPLG00000007720,ENSAPLG00000004832,ENSAPLG00000012370,ENSAPLG00000014208,ENSAPLG00000004149,ENSAPLG00000006240,ENSAPLG00000009990,ENSAPLG00000007988,ENSAPLG00000009113,ENSAPLG00000004264,ENSAPLG00000007891,ENSAPLG00000015926,ENSAPLG00000015970,ENSAPLG00000010532,ENSAPLG00000000622,ENSAPLG00000002580,ENSAPLG00000010145,ENSAPLG00000015531,ENSAPLG00000010958,ENSAPLG00000003637,ENSAPLG00000002921,…
GO:0008171	O-methyltransferase activity	molecular_function	0.0087711	1	6	1387	18	12845	ENSAPLG00000015448,ENSAPLG00000006613,ENSAPLG00000014262,ENSAPLG00000012709,ENSAPLG00000009849,ENSAPLG00000004765
GO:0044440	endosomal part	cellular_component	0.0088399	1	26	1387	140	12845	ENSAPLG00000012481,ENSAPLG00000007767,ENSAPLG00000012890,ENSAPLG00000015820,ENSAPLG00000012388,ENSAPLG00000004999,ENSAPLG00000002351,ENSAPLG00000007169,ENSAPLG00000012334,ENSAPLG00000006872,ENSAPLG00000014489,ENSAPLG00000011803,ENSAPLG00000014164,ENSAPLG00000008252,ENSAPLG00000015261,ENSAPLG00000013723,ENSAPLG00000008784,ENSAPLG00000008043,ENSAPLG00000005152,ENSAPLG00000005521,ENSAPLG00000006103,…
GO:0006691	leukotriene metabolic process	biological_process	0.008855	1	4	1387	8	12845	ENSAPLG00000004149,ENSAPLG00000002921,ENSAPLG00000009990,ENSAPLG00000007891
GO:0016441	posttranscriptional gene silencing	biological_process	0.008877	1	11	1387	44	12845	ENSAPLG00000014162,ENSAPLG00000009658,ENSAPLG00000014264,ENSAPLG00000015955,ENSAPLG00000004585,ENSAPLG00000010032,ENSAPLG00000013277,ENSAPLG00000005094,ENSAPLG00000011091,ENSAPLG00000009642,ENSAPLG00000009071
GO:0070897	DNA-templated transcriptional preinitiation complex assembly	biological_process	0.008915	1	5	1387	12	12845	ENSAPLG00000016020,ENSAPLG00000006577,ENSAPLG00000004585,ENSAPLG00000008537,ENSAPLG00000010609
GO:0045263	proton-transporting ATP synthase complex, coupling factor F(o)	cellular_component	0.0090862	1	3	1387	6	12845	ENSAPLG00000014811,ENSAPLG00000013428,ENSAPLG00000009600
GO:0003689	DNA clamp loader activity	molecular_function	0.0093114	1	4	1387	8	12845	ENSAPLG00000010594,ENSAPLG00000008065,ENSAPLG00000007380,ENSAPLG00000009389
GO:0033170	protein-DNA loading ATPase activity	molecular_function	0.0093114	1	4	1387	8	12845	ENSAPLG00000008065,ENSAPLG00000009389,ENSAPLG00000007380,ENSAPLG00000010594
GO:0045926	negative regulation of growth	biological_process	0.0093498	1	21	1387	109	12845	ENSAPLG00000014708,ENSAPLG00000009948,ENSAPLG00000015775,ENSAPLG00000013873,ENSAPLG00000007006,ENSAPLG00000010616,ENSAPLG00000014516,ENSAPLG00000010348,ENSAPLG00000001323,ENSAPLG00000014096,ENSAPLG00000007683,ENSAPLG00000015868,ENSAPLG00000009589,ENSAPLG00000015791,ENSAPLG00000009877,ENSAPLG00000005665,ENSAPLG00000012564,ENSAPLG00000004462,ENSAPLG00000013771,ENSAPLG00000008950,ENSAPLG00000003924
GO:0005665	DNA-directed RNA polymerase II, core complex	cellular_component	0.009771	1	4	1387	10	12845	ENSAPLG00000009695,ENSAPLG00000015235,ENSAPLG00000005385,ENSAPLG00000009812
GO:0009135	purine nucleoside diphosphate metabolic process	biological_process	0.010023	1	10	1387	39	12845	ENSAPLG00000004219,ENSAPLG00000008369,ENSAPLG00000013511,ENSAPLG00000003308,ENSAPLG00000007720,ENSAPLG00000004349,ENSAPLG00000006844,ENSAPLG00000009948,ENSAPLG00000007042,ENSAPLG00000004000
GO:0009179	purine ribonucleoside diphosphate metabolic process	biological_process	0.010023	1	10	1387	39	12845	ENSAPLG00000009948,ENSAPLG00000007042,ENSAPLG00000004000,ENSAPLG00000006844,ENSAPLG00000003308,ENSAPLG00000013511,ENSAPLG00000008369,ENSAPLG00000007720,ENSAPLG00000004349,ENSAPLG00000004219
GO:0008009	chemokine activity	molecular_function	0.010367	1	5	1387	20	12845	ENSAPLG00000008182,ENSAPLG00000012697,ENSAPLG00000005400,ENSAPLG00000005214,ENSAPLG00000009838
GO:0052564	response to immune response of other organism involved in symbiotic interaction	biological_process	0.010675	1	2	1387	2	12845	ENSAPLG00000010971,ENSAPLG00000015502
GO:0052572	response to host immune response	biological_process	0.010675	1	2	1387	2	12845	ENSAPLG00000015502,ENSAPLG00000010971
GO:0022607	cellular component assembly	biological_process	0.010942	1	169	1387	1259	12845	ENSAPLG00000014738,ENSAPLG00000003715,ENSAPLG00000007683,ENSAPLG00000014180,ENSAPLG00000005859,ENSAPLG00000013457,ENSAPLG00000008812,ENSAPLG00000010637,ENSAPLG00000011042,ENSAPLG00000013047,ENSAPLG00000011659,ENSAPLG00000008555,ENSAPLG00000012502,ENSAPLG00000014164,ENSAPLG00000014819,ENSAPLG00000007025,ENSAPLG00000009901,ENSAPLG00000009726,ENSAPLG00000015982,ENSAPLG00000012109,ENSAPLG00000004879,…
GO:0007005	mitochondrion organization	biological_process	0.010958	1	39	1387	246	12845	ENSAPLG00000007537,ENSAPLG00000012643,ENSAPLG00000012942,ENSAPLG00000005967,ENSAPLG00000005303,ENSAPLG00000005581,ENSAPLG00000013615,ENSAPLG00000008846,ENSAPLG00000011834,ENSAPLG00000012438,ENSAPLG00000007036,ENSAPLG00000004807,ENSAPLG00000015093,ENSAPLG00000005237,ENSAPLG00000012102,ENSAPLG00000008374,ENSAPLG00000005535,ENSAPLG00000007988,ENSAPLG00000009254,ENSAPLG00000011509,ENSAPLG00000009532,…
GO:0009116	nucleoside metabolic process	biological_process	0.010998	1	30	1387	177	12845	ENSAPLG00000013428,ENSAPLG00000015222,ENSAPLG00000009600,ENSAPLG00000009726,ENSAPLG00000004349,ENSAPLG00000004016,ENSAPLG00000007720,ENSAPLG00000007365,ENSAPLG00000006986,ENSAPLG00000007042,ENSAPLG00000004000,ENSAPLG00000009948,ENSAPLG00000003905,ENSAPLG00000004141,ENSAPLG00000005797,ENSAPLG00000002869,ENSAPLG00000004219,ENSAPLG00000005581,ENSAPLG00000014811,ENSAPLG00000006959,ENSAPLG00000013511,…
GO:0072593	reactive oxygen species metabolic process	biological_process	0.011057	1	21	1387	109	12845	ENSAPLG00000013771,ENSAPLG00000008555,ENSAPLG00000013976,ENSAPLG00000012643,ENSAPLG00000007336,ENSAPLG00000012100,ENSAPLG00000010492,ENSAPLG00000010946,ENSAPLG00000005356,ENSAPLG00000015502,ENSAPLG00000006239,ENSAPLG00000005285,ENSAPLG00000009726,ENSAPLG00000010034,ENSAPLG00000005866,ENSAPLG00000007720,ENSAPLG00000003558,ENSAPLG00000006807,ENSAPLG00000003519,ENSAPLG00000007006,ENSAPLG00000006142
GO:0009058	biosynthetic process	biological_process	0.011249	1	357	1387	2965	12845	ENSAPLG00000005457,ENSAPLG00000005385,ENSAPLG00000008894,ENSAPLG00000012658,ENSAPLG00000013124,ENSAPLG00000015665,ENSAPLG00000015855,ENSAPLG00000001898,ENSAPLG00000014908,ENSAPLG00000002511,ENSAPLG00000012541,ENSAPLG00000015603,ENSAPLG00000009241,ENSAPLG00000007006,ENSAPLG00000007323,ENSAPLG00000011849,ENSAPLG00000002855,ENSAPLG00000002921,ENSAPLG00000010594,ENSAPLG00000010140,ENSAPLG00000004807,…
GO:0046165	alcohol biosynthetic process	biological_process	0.011501	1	15	1387	71	12845	ENSAPLG00000015700,ENSAPLG00000001976,ENSAPLG00000009241,ENSAPLG00000012584,ENSAPLG00000011133,ENSAPLG00000011847,ENSAPLG00000008399,ENSAPLG00000014241,ENSAPLG00000009659,ENSAPLG00000011011,ENSAPLG00000003305,ENSAPLG00000006651,ENSAPLG00000010145,ENSAPLG00000015621,ENSAPLG00000008912
GO:0033687	osteoblast proliferation	biological_process	0.011582	1	5	1387	16	12845	ENSAPLG00000008562,ENSAPLG00000012084,ENSAPLG00000007006,ENSAPLG00000008203,ENSAPLG00000003558
GO:0071787	endoplasmic reticulum tubular network assembly	biological_process	0.011664	1	2	1387	2	12845	ENSAPLG00000005665,ENSAPLG00000010897
GO:0016741	transferase activity, transferring one-carbon groups	molecular_function	0.011727	1	26	1387	147	12845	ENSAPLG00000014306,ENSAPLG00000009849,ENSAPLG00000007404,ENSAPLG00000007163,ENSAPLG00000012867,ENSAPLG00000006433,ENSAPLG00000012709,ENSAPLG00000012633,ENSAPLG00000012216,ENSAPLG00000002768,ENSAPLG00000006907,ENSAPLG00000010622,ENSAPLG00000004660,ENSAPLG00000014262,ENSAPLG00000003905,ENSAPLG00000005701,ENSAPLG00000015448,ENSAPLG00000013084,ENSAPLG00000008022,ENSAPLG00000006613,ENSAPLG00000015103,…
GO:2000405	negative regulation of T cell migration	biological_process	0.011795	1	2	1387	2	12845	ENSAPLG00000014780,ENSAPLG00000005361
GO:0040007	growth	biological_process	0.011946	1	66	1387	444	12845	ENSAPLG00000014908,ENSAPLG00000010897,ENSAPLG00000014096,ENSAPLG00000008894,ENSAPLG00000015322,ENSAPLG00000006502,ENSAPLG00000008913,ENSAPLG00000009714,ENSAPLG00000012885,ENSAPLG00000012890,ENSAPLG00000009241,ENSAPLG00000007006,ENSAPLG00000013873,ENSAPLG00000009877,ENSAPLG00000014162,ENSAPLG00000003924,ENSAPLG00000010691,ENSAPLG00000012564,ENSAPLG00000008435,ENSAPLG00000001323,ENSAPLG00000016379,…
GO:0051539	4 iron, 4 sulfur cluster binding	molecular_function	0.012109	1	7	1387	23	12845	ENSAPLG00000008506,ENSAPLG00000005967,ENSAPLG00000015490,ENSAPLG00000014246,ENSAPLG00000008412,ENSAPLG00000015023,ENSAPLG00000012806
GO:0005663	DNA replication factor C complex	cellular_component	0.012275	1	3	1387	5	12845	ENSAPLG00000010594,ENSAPLG00000009389,ENSAPLG00000007380
GO:1901566	organonitrogen compound biosynthetic process	biological_process	0.012319	1	84	1387	627	12845	ENSAPLG00000009532,ENSAPLG00000006986,ENSAPLG00000006807,ENSAPLG00000010971,ENSAPLG00000009439,ENSAPLG00000006075,ENSAPLG00000008145,ENSAPLG00000011699,ENSAPLG00000015222,ENSAPLG00000013428,ENSAPLG00000009600,ENSAPLG00000013429,ENSAPLG00000006943,ENSAPLG00000012102,ENSAPLG00000006651,ENSAPLG00000003558,ENSAPLG00000016200,ENSAPLG00000014306,ENSAPLG00000007720,ENSAPLG00000012428,ENSAPLG00000015093,…
GO:0044455	mitochondrial membrane part	cellular_component	0.012454	1	17	1387	98	12845	ENSAPLG00000014811,ENSAPLG00000009004,ENSAPLG00000004192,ENSAPLG00000011659,ENSAPLG00000005967,ENSAPLG00000007537,ENSAPLG00000008846,ENSAPLG00000006613,ENSAPLG00000006251,ENSAPLG00000015023,ENSAPLG00000009123,ENSAPLG00000013428,ENSAPLG00000012867,ENSAPLG00000009600,ENSAPLG00000012043,ENSAPLG00000009532,ENSAPLG00000003058
GO:0007034	vacuolar transport	biological_process	0.012627	1	13	1387	56	12845	ENSAPLG00000015580,ENSAPLG00000014487,ENSAPLG00000005379,ENSAPLG00000014217,ENSAPLG00000004156,ENSAPLG00000012771,ENSAPLG00000008145,ENSAPLG00000012481,ENSAPLG00000008252,ENSAPLG00000007767,ENSAPLG00000012388,ENSAPLG00000005152,ENSAPLG00000005521
GO:0033177	proton-transporting two-sector ATPase complex, proton-transporting domain	cellular_component	0.01266	1	5	1387	15	12845	ENSAPLG00000007502,ENSAPLG00000015882,ENSAPLG00000014811,ENSAPLG00000013428,ENSAPLG00000009600
GO:0000253	3-keto sterol reductase activity	molecular_function	0.012716	1	2	1387	2	12845	ENSAPLG00000014241,ENSAPLG00000006507
GO:0034620	cellular response to unfolded protein	biological_process	0.012825	1	10	1387	42	12845	ENSAPLG00000013494,ENSAPLG00000008547,ENSAPLG00000011042,ENSAPLG00000003058,ENSAPLG00000011375,ENSAPLG00000008163,ENSAPLG00000015958,ENSAPLG00000008615,ENSAPLG00000012304,ENSAPLG00000012329
GO:0001764	neuron migration	biological_process	0.012883	1	15	1387	70	12845	ENSAPLG00000007025,ENSAPLG00000015053,ENSAPLG00000016414,ENSAPLG00000015322,ENSAPLG00000003140,ENSAPLG00000004968,ENSAPLG00000005964,ENSAPLG00000016238,ENSAPLG00000004555,ENSAPLG00000007988,ENSAPLG00000006240,ENSAPLG00000013465,ENSAPLG00000010331,ENSAPLG00000015386,ENSAPLG00000007398
GO:0050660	flavin adenine dinucleotide binding	molecular_function	0.012948	1	14	1387	62	12845	ENSAPLG00000004264,ENSAPLG00000013336,ENSAPLG00000011509,ENSAPLG00000009272,ENSAPLG00000010946,ENSAPLG00000015289,ENSAPLG00000012241,ENSAPLG00000007993,ENSAPLG00000014011,ENSAPLG00000000763,ENSAPLG00000004832,ENSAPLG00000015531,ENSAPLG00000009646,ENSAPLG00000014831
GO:0051701	interaction with host	biological_process	0.012999	1	12	1387	52	12845	ENSAPLG00000014477,ENSAPLG00000012643,ENSAPLG00000014245,ENSAPLG00000013511,ENSAPLG00000006259,ENSAPLG00000013313,ENSAPLG00000013457,ENSAPLG00000003256,ENSAPLG00000015926,ENSAPLG00000007006,ENSAPLG00000010971,ENSAPLG00000015502
GO:0005496	steroid binding	molecular_function	0.013182	1	10	1387	41	12845	ENSAPLG00000011068,ENSAPLG00000004585,ENSAPLG00000005866,ENSAPLG00000015079,ENSAPLG00000006473,ENSAPLG00000007318,ENSAPLG00000011285,ENSAPLG00000002498,ENSAPLG00000005361,ENSAPLG00000012658
GO:0007265	Ras protein signal transduction	biological_process	0.013227	1	33	1387	191	12845	ENSAPLG00000011291,ENSAPLG00000015465,ENSAPLG00000002845,ENSAPLG00000014695,ENSAPLG00000016231,ENSAPLG00000015180,ENSAPLG00000011266,ENSAPLG00000010515,ENSAPLG00000005384,ENSAPLG00000008830,ENSAPLG00000007339,ENSAPLG00000016414,ENSAPLG00000012438,ENSAPLG00000005225,ENSAPLG00000010419,ENSAPLG00000014184,ENSAPLG00000003337,ENSAPLG00000005548,ENSAPLG00000012030,ENSAPLG00000004555,ENSAPLG00000010034,…
GO:0008169	C-methyltransferase activity	molecular_function	0.013562	1	2	1387	2	12845	ENSAPLG00000015103,ENSAPLG00000006613
GO:0008425	2-polyprenyl-6-methoxy-1,4-benzoquinone methyltransferase activity	molecular_function	0.013562	1	2	1387	2	12845	ENSAPLG00000006613,ENSAPLG00000015103
GO:0030580	quinone cofactor methyltransferase activity	molecular_function	0.013562	1	2	1387	2	12845	ENSAPLG00000015103,ENSAPLG00000006613
GO:0046640	regulation of alpha-beta T cell proliferation	biological_process	0.013779	1	5	1387	13	12845	ENSAPLG00000010696,ENSAPLG00000007766,ENSAPLG00000012100,ENSAPLG00000009708,ENSAPLG00000013320
GO:0015038	glutathione disulfide oxidoreductase activity	molecular_function	0.01395	1	2	1387	2	12845	ENSAPLG00000005953,ENSAPLG00000000763
GO:0006096	glycolytic process	biological_process	0.013961	1	9	1387	35	12845	ENSAPLG00000004349,ENSAPLG00000007720,ENSAPLG00000008369,ENSAPLG00000013511,ENSAPLG00000004219,ENSAPLG00000004000,ENSAPLG00000007042,ENSAPLG00000009948,ENSAPLG00000006844
GO:0006757	ATP generation from ADP	biological_process	0.013961	1	9	1387	35	12845	ENSAPLG00000013511,ENSAPLG00000008369,ENSAPLG00000007720,ENSAPLG00000004349,ENSAPLG00000004219,ENSAPLG00000009948,ENSAPLG00000007042,ENSAPLG00000004000,ENSAPLG00000006844
GO:2000644	regulation of receptor catabolic process	biological_process	0.013973	1	3	1387	5	12845	ENSAPLG00000008547,ENSAPLG00000006103,ENSAPLG00000013320
GO:0043966	histone H3 acetylation	biological_process	0.014034	1	10	1387	40	12845	ENSAPLG00000012109,ENSAPLG00000012769,ENSAPLG00000015836,ENSAPLG00000007492,ENSAPLG00000016172,ENSAPLG00000015791,ENSAPLG00000015622,ENSAPLG00000002881,ENSAPLG00000006672,ENSAPLG00000003924
GO:0002669	positive regulation of T cell anergy	biological_process	0.014052	1	2	1387	2	12845	ENSAPLG00000010696,ENSAPLG00000013320
GO:0002913	positive regulation of lymphocyte anergy	biological_process	0.014052	1	2	1387	2	12845	ENSAPLG00000010696,ENSAPLG00000013320
GO:0050866	negative regulation of cell activation	biological_process	0.014077	1	16	1387	79	12845	ENSAPLG00000015108,ENSAPLG00000003767,ENSAPLG00000009708,ENSAPLG00000015604,ENSAPLG00000009152,ENSAPLG00000015926,ENSAPLG00000002647,ENSAPLG00000011138,ENSAPLG00000007766,ENSAPLG00000015428,ENSAPLG00000013320,ENSAPLG00000004156,ENSAPLG00000010456,ENSAPLG00000003140,ENSAPLG00000013976,ENSAPLG00000014373
GO:0009117	nucleotide metabolic process	biological_process	0.014105	1	42	1387	269	12845	ENSAPLG00000009726,ENSAPLG00000007365,ENSAPLG00000009948,ENSAPLG00000006931,ENSAPLG00000007042,ENSAPLG00000004219,ENSAPLG00000004141,ENSAPLG00000003905,ENSAPLG00000008369,ENSAPLG00000013511,ENSAPLG00000014811,ENSAPLG00000007348,ENSAPLG00000016307,ENSAPLG00000002584,ENSAPLG00000003715,ENSAPLG00000007683,ENSAPLG00000009870,ENSAPLG00000005866,ENSAPLG00000009600,ENSAPLG00000008981,ENSAPLG00000015222,…
GO:0035751	regulation of lysosomal lumen pH	biological_process	0.014125	1	3	1387	5	12845	ENSAPLG00000003181,ENSAPLG00000010828,ENSAPLG00000007169
GO:0004457	lactate dehydrogenase activity	molecular_function	0.014212	1	2	1387	2	12845	ENSAPLG00000016403,ENSAPLG00000005918
GO:0004459	L-lactate dehydrogenase activity	molecular_function	0.014212	1	2	1387	2	12845	ENSAPLG00000016403,ENSAPLG00000005918
GO:1902742	apoptotic process involved in development	biological_process	0.014235	1	6	1387	19	12845	ENSAPLG00000014516,ENSAPLG00000003058,ENSAPLG00000010329,ENSAPLG00000008203,ENSAPLG00000007492,ENSAPLG00000003558
GO:0009987	cellular process	biological_process	0.014309	1	1045	1387	9212	12845	ENSAPLG00000009369,ENSAPLG00000007914,ENSAPLG00000004278,ENSAPLG00000007797,ENSAPLG00000014447,ENSAPLG00000000578,ENSAPLG00000008310,ENSAPLG00000006763,ENSAPLG00000006502,ENSAPLG00000002642,ENSAPLG00000012131,ENSAPLG00000005104,ENSAPLG00000007194,ENSAPLG00000004219,ENSAPLG00000014811,ENSAPLG00000009004,ENSAPLG00000006948,ENSAPLG00000002351,ENSAPLG00000011878,ENSAPLG00000013083,ENSAPLG00000004337,…
GO:0009100	glycoprotein metabolic process	biological_process	0.014367	1	35	1387	229	12845	ENSAPLG00000013465,ENSAPLG00000012464,ENSAPLG00000007816,ENSAPLG00000007140,ENSAPLG00000014335,ENSAPLG00000012109,ENSAPLG00000007856,ENSAPLG00000006537,ENSAPLG00000006035,ENSAPLG00000002855,ENSAPLG00000002633,ENSAPLG00000015621,ENSAPLG00000008803,ENSAPLG00000003409,ENSAPLG00000004411,ENSAPLG00000012640,ENSAPLG00000013786,ENSAPLG00000005333,ENSAPLG00000008640,ENSAPLG00000015958,ENSAPLG00000003303,…
GO:0006116	NADH oxidation	biological_process	0.01454	1	2	1387	2	12845	ENSAPLG00000007042,ENSAPLG00000006844
GO:0031616	spindle pole centrosome	cellular_component	0.014543	1	4	1387	9	12845	ENSAPLG00000005964,ENSAPLG00000006267,ENSAPLG00000005094,ENSAPLG00000007644
GO:0009056	catabolic process	biological_process	0.014595	1	146	1387	1067	12845	ENSAPLG00000004264,ENSAPLG00000009948,ENSAPLG00000008547,ENSAPLG00000014164,ENSAPLG00000013322,ENSAPLG00000010788,ENSAPLG00000009980,ENSAPLG00000015119,ENSAPLG00000003064,ENSAPLG00000016336,ENSAPLG00000002931,ENSAPLG00000015400,ENSAPLG00000013199,ENSAPLG00000015427,ENSAPLG00000003715,ENSAPLG00000007683,ENSAPLG00000012737,ENSAPLG00000003181,ENSAPLG00000012084,ENSAPLG00000011042,ENSAPLG00000010637,…
GO:0031967	organelle envelope	cellular_component	0.014621	1	62	1387	435	12845	ENSAPLG00000008374,ENSAPLG00000013380,ENSAPLG00000009161,ENSAPLG00000006767,ENSAPLG00000013428,ENSAPLG00000009600,ENSAPLG00000012867,ENSAPLG00000009272,ENSAPLG00000011509,ENSAPLG00000015089,ENSAPLG00000014361,ENSAPLG00000011173,ENSAPLG00000003058,ENSAPLG00000009532,ENSAPLG00000004515,ENSAPLG00000005227,ENSAPLG00000005967,ENSAPLG00000004192,ENSAPLG00000012942,ENSAPLG00000009877,ENSAPLG00000005665,…
GO:0031975	envelope	cellular_component	0.014621	1	62	1387	435	12845	ENSAPLG00000013511,ENSAPLG00000009891,ENSAPLG00000011659,ENSAPLG00000015958,ENSAPLG00000014811,ENSAPLG00000009004,ENSAPLG00000008647,ENSAPLG00000009520,ENSAPLG00000014504,ENSAPLG00000005890,ENSAPLG00000003905,ENSAPLG00000006126,ENSAPLG00000006613,ENSAPLG00000016020,ENSAPLG00000009557,ENSAPLG00000015023,ENSAPLG00000016450,ENSAPLG00000010426,ENSAPLG00000012481,ENSAPLG00000009726,ENSAPLG00000008913,…
GO:0005094	Rho GDP-dissociation inhibitor activity	molecular_function	0.014639	1	2	1387	3	12845	ENSAPLG00000014695,ENSAPLG00000003469
GO:0009185	ribonucleoside diphosphate metabolic process	biological_process	0.01482	1	10	1387	41	12845	ENSAPLG00000006844,ENSAPLG00000004000,ENSAPLG00000007042,ENSAPLG00000009948,ENSAPLG00000004219,ENSAPLG00000004349,ENSAPLG00000007720,ENSAPLG00000013511,ENSAPLG00000003308,ENSAPLG00000008369
GO:0006285	base-excision repair, AP site formation	biological_process	0.014866	1	2	1387	2	12845	ENSAPLG00000006522,ENSAPLG00000008412
GO:1990756	protein binding, bridging involved in substrate recognition for ubiquitination	molecular_function	0.015036	1	2	1387	2	12845	ENSAPLG00000014061,ENSAPLG00000010161
GO:0019318	hexose metabolic process	biological_process	0.015088	1	18	1387	97	12845	ENSAPLG00000005866,ENSAPLG00000009948,ENSAPLG00000005885,ENSAPLG00000007042,ENSAPLG00000004000,ENSAPLG00000007566,ENSAPLG00000014087,ENSAPLG00000013511,ENSAPLG00000012643,ENSAPLG00000012304,ENSAPLG00000015047,ENSAPLG00000013068,ENSAPLG00000005361,ENSAPLG00000012109,ENSAPLG00000015930,ENSAPLG00000010492,ENSAPLG00000006844,ENSAPLG00000016379
GO:0005793	endoplasmic reticulum-Golgi intermediate compartment	cellular_component	0.015159	1	9	1387	36	12845	ENSAPLG00000012587,ENSAPLG00000014348,ENSAPLG00000011259,ENSAPLG00000002584,ENSAPLG00000000927,ENSAPLG00000015877,ENSAPLG00000010426,ENSAPLG00000006204,ENSAPLG00000014245
GO:0009101	glycoprotein biosynthetic process	biological_process	0.015288	1	31	1387	200	12845	ENSAPLG00000007169,ENSAPLG00000010788,ENSAPLG00000006961,ENSAPLG00000012640,ENSAPLG00000002412,ENSAPLG00000013786,ENSAPLG00000012885,ENSAPLG00000015621,ENSAPLG00000002633,ENSAPLG00000014984,ENSAPLG00000003409,ENSAPLG00000004411,ENSAPLG00000009121,ENSAPLG00000012587,ENSAPLG00000008894,ENSAPLG00000012658,ENSAPLG00000012109,ENSAPLG00000007856,ENSAPLG00000006537,ENSAPLG00000006035,ENSAPLG00000015047,…
GO:0006066	alcohol metabolic process	biological_process	0.015299	1	27	1387	157	12845	ENSAPLG00000002580,ENSAPLG00000009659,ENSAPLG00000014241,ENSAPLG00000009367,ENSAPLG00000010145,ENSAPLG00000015700,ENSAPLG00000006897,ENSAPLG00000001976,ENSAPLG00000006613,ENSAPLG00000012658,ENSAPLG00000012584,ENSAPLG00000003181,ENSAPLG00000011133,ENSAPLG00000011847,ENSAPLG00000008399,ENSAPLG00000016450,ENSAPLG00000003305,ENSAPLG00000011011,ENSAPLG00000006651,ENSAPLG00000015079,ENSAPLG00000008913,…
GO:0010544	negative regulation of platelet activation	biological_process	0.015491	1	4	1387	9	12845	ENSAPLG00000013976,ENSAPLG00000011138,ENSAPLG00000002647,ENSAPLG00000003140
GO:0006597	spermine biosynthetic process	biological_process	0.01563	1	2	1387	2	12845	ENSAPLG00000013124,ENSAPLG00000014874
GO:2001258	negative regulation of cation channel activity	biological_process	0.015798	1	5	1387	16	12845	ENSAPLG00000013083,ENSAPLG00000011878,ENSAPLG00000005953,ENSAPLG00000011267,ENSAPLG00000014553
GO:0044107	cellular alcohol metabolic process	biological_process	0.015922	1	2	1387	2	12845	ENSAPLG00000008399,ENSAPLG00000011133
GO:0044108	cellular alcohol biosynthetic process	biological_process	0.015922	1	2	1387	2	12845	ENSAPLG00000011133,ENSAPLG00000008399
GO:0039019	pronephric nephron development	biological_process	0.016082	1	2	1387	2	12845	ENSAPLG00000005703,ENSAPLG00000010329
GO:0060395	SMAD protein signal transduction	biological_process	0.016083	1	7	1387	25	12845	ENSAPLG00000011627,ENSAPLG00000003924,ENSAPLG00000008950,ENSAPLG00000007006,ENSAPLG00000003593,ENSAPLG00000016289,ENSAPLG00000002580
GO:0004510	tryptophan 5-monooxygenase activity	molecular_function	0.016095	1	2	1387	2	12845	ENSAPLG00000004421,ENSAPLG00000003421
GO:0042427	serotonin biosynthetic process	biological_process	0.016095	1	2	1387	2	12845	ENSAPLG00000004421,ENSAPLG00000003421
GO:1901162	primary amino compound biosynthetic process	biological_process	0.016095	1	2	1387	2	12845	ENSAPLG00000004421,ENSAPLG00000003421
GO:0032713	negative regulation of interleukin-4 production	biological_process	0.016097	1	2	1387	2	12845	ENSAPLG00000004156,ENSAPLG00000007492
GO:0004911	interleukin-2 receptor activity	molecular_function	0.016099	1	2	1387	2	12845	ENSAPLG00000016243,ENSAPLG00000004103
GO:0006657	CDP-choline pathway	biological_process	0.016099	1	2	1387	2	12845	ENSAPLG00000008912,ENSAPLG00000001976
GO:0019976	interleukin-2 binding	molecular_function	0.016099	1	2	1387	2	12845	ENSAPLG00000004103,ENSAPLG00000016243
GO:0031643	positive regulation of myelination	biological_process	0.016099	1	2	1387	2	12845	ENSAPLG00000006054,ENSAPLG00000005025
GO:0043321	regulation of natural killer cell degranulation	biological_process	0.016099	1	2	1387	2	12845	ENSAPLG00000014217,ENSAPLG00000015580
GO:0043323	positive regulation of natural killer cell degranulation	biological_process	0.016099	1	2	1387	2	12845	ENSAPLG00000014217,ENSAPLG00000015580
GO:0051538	3 iron, 4 sulfur cluster binding	molecular_function	0.016099	1	2	1387	2	12845	ENSAPLG00000015023,ENSAPLG00000015490
GO:0071141	SMAD protein complex	cellular_component	0.016099	1	2	1387	2	12845	ENSAPLG00000003924,ENSAPLG00000007006
GO:0097443	sorting endosome	cellular_component	0.016099	1	2	1387	2	12845	ENSAPLG00000014489,ENSAPLG00000008547
GO:1903898	negative regulation of PERK-mediated unfolded protein response	biological_process	0.016099	1	2	1387	2	12845	ENSAPLG00000008547,ENSAPLG00000013494
GO:1903912	negative regulation of endoplasmic reticulum stress-induced eIF2 alpha phosphorylation	biological_process	0.016099	1	2	1387	2	12845	ENSAPLG00000011218,ENSAPLG00000013494
GO:2000574	regulation of microtubule motor activity	biological_process	0.016099	1	2	1387	2	12845	ENSAPLG00000015322,ENSAPLG00000005964
GO:0000825	inositol tetrakisphosphate 6-kinase activity	molecular_function	0.016099	1	2	1387	2	12845	ENSAPLG00000009367,ENSAPLG00000011011
GO:0051765	inositol tetrakisphosphate kinase activity	molecular_function	0.016099	1	2	1387	2	12845	ENSAPLG00000011011,ENSAPLG00000009367
GO:0004692	cGMP-dependent protein kinase activity	molecular_function	0.016099	1	2	1387	2	12845	ENSAPLG00000003140,ENSAPLG00000015473
GO:0008321	Ral guanyl-nucleotide exchange factor activity	molecular_function	0.016099	1	2	1387	2	12845	ENSAPLG00000011266,ENSAPLG00000015888
GO:0032484	Ral protein signal transduction	biological_process	0.016099	1	2	1387	2	12845	ENSAPLG00000014184,ENSAPLG00000011266
GO:0032485	regulation of Ral protein signal transduction	biological_process	0.016099	1	2	1387	2	12845	ENSAPLG00000014184,ENSAPLG00000011266
GO:0006338	chromatin remodeling	biological_process	0.016149	1	14	1387	63	12845	ENSAPLG00000008429,ENSAPLG00000013465,ENSAPLG00000002116,ENSAPLG00000002580,ENSAPLG00000014819,ENSAPLG00000009500,ENSAPLG00000013873,ENSAPLG00000011809,ENSAPLG00000004358,ENSAPLG00000009801,ENSAPLG00000006874,ENSAPLG00000012109,ENSAPLG00000008538,ENSAPLG00000007728
GO:0002507	tolerance induction	biological_process	0.016231	1	4	1387	9	12845	ENSAPLG00000012100,ENSAPLG00000015604,ENSAPLG00000013320,ENSAPLG00000010696
GO:0006753	nucleoside phosphate metabolic process	biological_process	0.016426	1	42	1387	272	12845	ENSAPLG00000004219,ENSAPLG00000003905,ENSAPLG00000004141,ENSAPLG00000008369,ENSAPLG00000013511,ENSAPLG00000014811,ENSAPLG00000007348,ENSAPLG00000016307,ENSAPLG00000007683,ENSAPLG00000003715,ENSAPLG00000009870,ENSAPLG00000002584,ENSAPLG00000009726,ENSAPLG00000007365,ENSAPLG00000006931,ENSAPLG00000009948,ENSAPLG00000007042,ENSAPLG00000005797,ENSAPLG00000005581,ENSAPLG00000008001,ENSAPLG00000003308,…
GO:0030968	endoplasmic reticulum unfolded protein response	biological_process	0.016543	1	9	1387	38	12845	ENSAPLG00000015958,ENSAPLG00000012304,ENSAPLG00000012329,ENSAPLG00000008615,ENSAPLG00000013494,ENSAPLG00000008547,ENSAPLG00000011375,ENSAPLG00000003058,ENSAPLG00000011042
GO:0060315	negative regulation of ryanodine-sensitive calcium-release channel activity	biological_process	0.016582	1	3	1387	5	12845	ENSAPLG00000013083,ENSAPLG00000005953,ENSAPLG00000011267
GO:0042287	MHC protein binding	molecular_function	0.01663	1	3	1387	6	12845	ENSAPLG00000015926,ENSAPLG00000011042,ENSAPLG00000015298
GO:0019838	growth factor binding	molecular_function	0.016631	1	15	1387	73	12845	ENSAPLG00000012199,ENSAPLG00000005333,ENSAPLG00000003812,ENSAPLG00000016379,ENSAPLG00000008584,ENSAPLG00000001882,ENSAPLG00000013976,ENSAPLG00000007766,ENSAPLG00000012100,ENSAPLG00000003558,ENSAPLG00000010616,ENSAPLG00000004103,ENSAPLG00000016243,ENSAPLG00000009714,ENSAPLG00000005535
GO:0097384	cellular lipid biosynthetic process	biological_process	0.016675	1	3	1387	5	12845	ENSAPLG00000011133,ENSAPLG00000013047,ENSAPLG00000016238
GO:0002323	natural killer cell activation involved in immune response	biological_process	0.016679	1	3	1387	5	12845	ENSAPLG00000014217,ENSAPLG00000012771,ENSAPLG00000015580
GO:0043320	natural killer cell degranulation	biological_process	0.016679	1	3	1387	5	12845	ENSAPLG00000014217,ENSAPLG00000012771,ENSAPLG00000015580
GO:0010248	establishment or maintenance of transmembrane electrochemical gradient	biological_process	0.016726	1	3	1387	5	12845	ENSAPLG00000009590,ENSAPLG00000011285,ENSAPLG00000003058
GO:0017040	ceramidase activity	molecular_function	0.016726	1	3	1387	5	12845	ENSAPLG00000009659,ENSAPLG00000008114,ENSAPLG00000002662
GO:0006090	pyruvate metabolic process	biological_process	0.016808	1	11	1387	47	12845	ENSAPLG00000007042,ENSAPLG00000004000,ENSAPLG00000009948,ENSAPLG00000010492,ENSAPLG00000006844,ENSAPLG00000004349,ENSAPLG00000013511,ENSAPLG00000008369,ENSAPLG00000007720,ENSAPLG00000005443,ENSAPLG00000004219
GO:0022408	negative regulation of cell-cell adhesion	biological_process	0.016999	1	15	1387	75	12845	ENSAPLG00000015926,ENSAPLG00000003140,ENSAPLG00000002647,ENSAPLG00000009152,ENSAPLG00000015604,ENSAPLG00000003767,ENSAPLG00000009708,ENSAPLG00000004156,ENSAPLG00000015108,ENSAPLG00000002864,ENSAPLG00000013320,ENSAPLG00000001323,ENSAPLG00000015428,ENSAPLG00000011138,ENSAPLG00000007766
GO:1902652	secondary alcohol metabolic process	biological_process	0.017033	1	11	1387	50	12845	ENSAPLG00000011133,ENSAPLG00000003181,ENSAPLG00000012658,ENSAPLG00000008203,ENSAPLG00000008913,ENSAPLG00000016106,ENSAPLG00000002580,ENSAPLG00000008399,ENSAPLG00000015079,ENSAPLG00000006651,ENSAPLG00000014241
GO:0046907	intracellular transport	biological_process	0.017157	1	117	1387	836	12845	ENSAPLG00000015486,ENSAPLG00000012438,ENSAPLG00000002415,ENSAPLG00000005540,ENSAPLG00000010967,ENSAPLG00000011796,ENSAPLG00000014487,ENSAPLG00000005964,ENSAPLG00000002532,ENSAPLG00000012299,ENSAPLG00000010152,ENSAPLG00000009843,ENSAPLG00000006870,ENSAPLG00000002558,ENSAPLG00000004301,ENSAPLG00000003317,ENSAPLG00000014489,ENSAPLG00000008432,ENSAPLG00000011267,ENSAPLG00000007988,ENSAPLG00000015916,…
GO:0019538	protein metabolic process	biological_process	0.017279	1	406	1387	3304	12845	ENSAPLG00000004462,ENSAPLG00000010286,ENSAPLG00000014792,ENSAPLG00000012942,ENSAPLG00000015473,ENSAPLG00000003593,ENSAPLG00000003337,ENSAPLG00000011847,ENSAPLG00000012918,ENSAPLG00000014487,ENSAPLG00000009805,ENSAPLG00000013084,ENSAPLG00000009252,ENSAPLG00000007825,ENSAPLG00000005026,ENSAPLG00000015621,ENSAPLG00000002814,ENSAPLG00000010616,ENSAPLG00000015622,ENSAPLG00000005246,ENSAPLG00000014759,…
GO:0051537	2 iron, 2 sulfur cluster binding	molecular_function	0.017407	1	5	1387	15	12845	ENSAPLG00000015023,ENSAPLG00000009646,ENSAPLG00000010946,ENSAPLG00000004939,ENSAPLG00000006126
GO:0008276	protein methyltransferase activity	molecular_function	0.017466	1	12	1387	53	12845	ENSAPLG00000012886,ENSAPLG00000012216,ENSAPLG00000013797,ENSAPLG00000004765,ENSAPLG00000008022,ENSAPLG00000013084,ENSAPLG00000015448,ENSAPLG00000007163,ENSAPLG00000012867,ENSAPLG00000007404,ENSAPLG00000010622,ENSAPLG00000006907
GO:0008168	methyltransferase activity	molecular_function	0.017533	1	24	1387	138	12845	ENSAPLG00000012886,ENSAPLG00000013797,ENSAPLG00000015103,ENSAPLG00000002534,ENSAPLG00000006126,ENSAPLG00000004765,ENSAPLG00000008022,ENSAPLG00000006613,ENSAPLG00000013084,ENSAPLG00000015448,ENSAPLG00000005701,ENSAPLG00000014262,ENSAPLG00000004660,ENSAPLG00000010622,ENSAPLG00000002768,ENSAPLG00000006907,ENSAPLG00000012216,ENSAPLG00000012633,ENSAPLG00000012709,ENSAPLG00000006433,ENSAPLG00000012867,…
GO:0042551	neuron maturation	biological_process	0.017661	1	6	1387	20	12845	ENSAPLG00000015982,ENSAPLG00000011291,ENSAPLG00000004278,ENSAPLG00000012291,ENSAPLG00000011366,ENSAPLG00000008913
GO:0044267	cellular protein metabolic process	biological_process	0.017668	1	356	1387	2880	12845	ENSAPLG00000008022,ENSAPLG00000004347,ENSAPLG00000011079,ENSAPLG00000004440,ENSAPLG00000010946,ENSAPLG00000006786,ENSAPLG00000013771,ENSAPLG00000013475,ENSAPLG00000012271,ENSAPLG00000002973,ENSAPLG00000014582,ENSAPLG00000010050,ENSAPLG00000008730,ENSAPLG00000005548,ENSAPLG00000004052,ENSAPLG00000015926,ENSAPLG00000015223,ENSAPLG00000005060,ENSAPLG00000006684,ENSAPLG00000014796,ENSAPLG00000012481,…
GO:0032934	sterol binding	molecular_function	0.017821	1	7	1387	26	12845	ENSAPLG00000005866,ENSAPLG00000011068,ENSAPLG00000006473,ENSAPLG00000002498,ENSAPLG00000015079,ENSAPLG00000012658,ENSAPLG00000005361
GO:0050868	negative regulation of T cell activation	biological_process	0.017909	1	10	1387	43	12845	ENSAPLG00000013320,ENSAPLG00000015108,ENSAPLG00000003767,ENSAPLG00000015604,ENSAPLG00000004156,ENSAPLG00000009708,ENSAPLG00000009152,ENSAPLG00000015926,ENSAPLG00000007766,ENSAPLG00000015428
GO:0035195	gene silencing by miRNA	biological_process	0.018025	1	10	1387	42	12845	ENSAPLG00000015955,ENSAPLG00000004585,ENSAPLG00000014264,ENSAPLG00000009658,ENSAPLG00000013277,ENSAPLG00000005094,ENSAPLG00000010032,ENSAPLG00000009642,ENSAPLG00000011091,ENSAPLG00000009071
GO:0031641	regulation of myelination	biological_process	0.018059	1	5	1387	15	12845	ENSAPLG00000005025,ENSAPLG00000006054,ENSAPLG00000003358,ENSAPLG00000004052,ENSAPLG00000013465
GO:0044798	nuclear transcription factor complex	cellular_component	0.018115	1	17	1387	91	12845	ENSAPLG00000015836,ENSAPLG00000008537,ENSAPLG00000011103,ENSAPLG00000005603,ENSAPLG00000004350,ENSAPLG00000007166,ENSAPLG00000000962,ENSAPLG00000002881,ENSAPLG00000010609,ENSAPLG00000002642,ENSAPLG00000002519,ENSAPLG00000006577,ENSAPLG00000016020,ENSAPLG00000006786,ENSAPLG00000002511,ENSAPLG00000013465,ENSAPLG00000003924
GO:0017025	TBP-class protein binding	molecular_function	0.018169	1	4	1387	9	12845	ENSAPLG00000004585,ENSAPLG00000006577,ENSAPLG00000006672,ENSAPLG00000010609
GO:0006486	protein glycosylation	biological_process	0.018582	1	26	1387	163	12845	ENSAPLG00000002412,ENSAPLG00000013786,ENSAPLG00000012640,ENSAPLG00000006961,ENSAPLG00000010788,ENSAPLG00000007169,ENSAPLG00000004411,ENSAPLG00000003409,ENSAPLG00000014984,ENSAPLG00000002633,ENSAPLG00000015621,ENSAPLG00000015047,ENSAPLG00000002855,ENSAPLG00000006035,ENSAPLG00000007856,ENSAPLG00000012109,ENSAPLG00000006537,ENSAPLG00000008894,ENSAPLG00000012587,ENSAPLG00000009121,ENSAPLG00000001406,…
GO:0043413	macromolecule glycosylation	biological_process	0.018582	1	26	1387	163	12845	ENSAPLG00000003409,ENSAPLG00000004411,ENSAPLG00000002633,ENSAPLG00000015621,ENSAPLG00000014984,ENSAPLG00000006961,ENSAPLG00000012640,ENSAPLG00000002412,ENSAPLG00000013786,ENSAPLG00000007169,ENSAPLG00000010788,ENSAPLG00000003303,ENSAPLG00000015958,ENSAPLG00000007140,ENSAPLG00000013571,ENSAPLG00000001406,ENSAPLG00000012464,ENSAPLG00000008894,ENSAPLG00000007856,ENSAPLG00000012109,ENSAPLG00000006537,…
GO:1901657	glycosyl compound metabolic process	biological_process	0.018677	1	30	1387	184	12845	ENSAPLG00000007365,ENSAPLG00000006986,ENSAPLG00000007042,ENSAPLG00000004000,ENSAPLG00000009948,ENSAPLG00000013428,ENSAPLG00000015222,ENSAPLG00000009726,ENSAPLG00000009600,ENSAPLG00000004349,ENSAPLG00000004016,ENSAPLG00000007720,ENSAPLG00000009048,ENSAPLG00000016307,ENSAPLG00000006844,ENSAPLG00000000592,ENSAPLG00000007683,ENSAPLG00000003715,ENSAPLG00000003905,ENSAPLG00000004141,ENSAPLG00000005797,…
GO:0048037	cofactor binding	molecular_function	0.018689	1	32	1387	189	12845	ENSAPLG00000004832,ENSAPLG00000015363,ENSAPLG00000006867,ENSAPLG00000014447,ENSAPLG00000014831,ENSAPLG00000004264,ENSAPLG00000015289,ENSAPLG00000013511,ENSAPLG00000013267,ENSAPLG00000006962,ENSAPLG00000015531,ENSAPLG00000003905,ENSAPLG00000007401,ENSAPLG00000013336,ENSAPLG00000012658,ENSAPLG00000000600,ENSAPLG00000010946,ENSAPLG00000012241,ENSAPLG00000014011,ENSAPLG00000005252,ENSAPLG00000011509,…
GO:0009893	positive regulation of metabolic process	biological_process	0.018771	1	246	1387	1918	12845	ENSAPLG00000010382,ENSAPLG00000004585,ENSAPLG00000011239,ENSAPLG00000005899,ENSAPLG00000003670,ENSAPLG00000013494,ENSAPLG00000011834,ENSAPLG00000012497,ENSAPLG00000003310,ENSAPLG00000012109,ENSAPLG00000013315,ENSAPLG00000007166,ENSAPLG00000015079,ENSAPLG00000014864,ENSAPLG00000009389,ENSAPLG00000004149,ENSAPLG00000009658,ENSAPLG00000008615,ENSAPLG00000002633,ENSAPLG00000015604,ENSAPLG00000012387,…
GO:0046983	protein dimerization activity	molecular_function	0.018911	1	91	1387	701	12845	ENSAPLG00000008432,ENSAPLG00000008854,ENSAPLG00000003058,ENSAPLG00000012757,ENSAPLG00000014864,ENSAPLG00000007166,ENSAPLG00000014245,ENSAPLG00000008615,ENSAPLG00000005285,ENSAPLG00000008981,ENSAPLG00000012497,ENSAPLG00000000592,ENSAPLG00000004879,ENSAPLG00000010456,ENSAPLG00000011847,ENSAPLG00000006577,ENSAPLG00000006844,ENSAPLG00000005701,ENSAPLG00000011576,ENSAPLG00000006522,ENSAPLG00000013465,…
GO:0031314	extrinsic component of mitochondrial inner membrane	cellular_component	0.018923	1	3	1387	6	12845	ENSAPLG00000006613,ENSAPLG00000009004,ENSAPLG00000009532
GO:0016881	acid-amino acid ligase activity	molecular_function	0.018989	1	4	1387	10	12845	ENSAPLG00000007825,ENSAPLG00000009439,ENSAPLG00000005797,ENSAPLG00000004463
GO:0021819	layer formation in cerebral cortex	biological_process	0.019111	1	4	1387	9	12845	ENSAPLG00000004555,ENSAPLG00000010331,ENSAPLG00000015053,ENSAPLG00000013465
GO:0060632	regulation of microtubule-based movement	biological_process	0.019231	1	4	1387	10	12845	ENSAPLG00000010322,ENSAPLG00000012564,ENSAPLG00000015580,ENSAPLG00000012558
GO:0034433	steroid esterification	biological_process	0.019409	1	3	1387	6	12845	ENSAPLG00000015860,ENSAPLG00000012658,ENSAPLG00000006651
GO:0034434	sterol esterification	biological_process	0.019409	1	3	1387	6	12845	ENSAPLG00000012658,ENSAPLG00000015860,ENSAPLG00000006651
GO:0034435	cholesterol esterification	biological_process	0.019409	1	3	1387	6	12845	ENSAPLG00000015860,ENSAPLG00000012658,ENSAPLG00000006651
GO:0001558	regulation of cell growth	biological_process	0.019455	1	28	1387	167	12845	ENSAPLG00000007595,ENSAPLG00000012643,ENSAPLG00000005665,ENSAPLG00000009877,ENSAPLG00000013771,ENSAPLG00000008950,ENSAPLG00000010897,ENSAPLG00000003924,ENSAPLG00000001323,ENSAPLG00000014096,ENSAPLG00000007683,ENSAPLG00000009589,ENSAPLG00000015868,ENSAPLG00000016379,ENSAPLG00000003558,ENSAPLG00000010616,ENSAPLG00000014516,ENSAPLG00000009714,ENSAPLG00000009726,ENSAPLG00000014708,ENSAPLG00000007814,…
GO:0060561	apoptotic process involved in morphogenesis	biological_process	0.019501	1	5	1387	15	12845	ENSAPLG00000003558,ENSAPLG00000007492,ENSAPLG00000008203,ENSAPLG00000003058,ENSAPLG00000010329
GO:0046633	alpha-beta T cell proliferation	biological_process	0.019693	1	5	1387	14	12845	ENSAPLG00000010696,ENSAPLG00000009708,ENSAPLG00000012100,ENSAPLG00000007766,ENSAPLG00000013320
GO:0090544	BAF-type complex	cellular_component	0.019731	1	6	1387	18	12845	ENSAPLG00000006874,ENSAPLG00000004675,ENSAPLG00000013873,ENSAPLG00000011809,ENSAPLG00000009500,ENSAPLG00000008538
GO:0008360	regulation of cell shape	biological_process	0.019873	1	12	1387	53	12845	ENSAPLG00000005535,ENSAPLG00000015386,ENSAPLG00000016176,ENSAPLG00000004392,ENSAPLG00000005025,ENSAPLG00000013277,ENSAPLG00000004968,ENSAPLG00000012030,ENSAPLG00000007175,ENSAPLG00000008562,ENSAPLG00000012387,ENSAPLG00000002864
GO:0035194	posttranscriptional gene silencing by RNA	biological_process	0.020047	1	10	1387	43	12845	ENSAPLG00000009642,ENSAPLG00000011091,ENSAPLG00000009071,ENSAPLG00000015955,ENSAPLG00000004585,ENSAPLG00000014264,ENSAPLG00000009658,ENSAPLG00000013277,ENSAPLG00000005094,ENSAPLG00000010032
GO:0006636	unsaturated fatty acid biosynthetic process	biological_process	0.020208	1	7	1387	26	12845	ENSAPLG00000007891,ENSAPLG00000002921,ENSAPLG00000000622,ENSAPLG00000010532,ENSAPLG00000015665,ENSAPLG00000004149,ENSAPLG00000015926
GO:0033690	positive regulation of osteoblast proliferation	biological_process	0.020768	1	3	1387	7	12845	ENSAPLG00000012084,ENSAPLG00000008203,ENSAPLG00000003558
GO:0044255	cellular lipid metabolic process	biological_process	0.020772	1	71	1387	488	12845	ENSAPLG00000010958,ENSAPLG00000002580,ENSAPLG00000013976,ENSAPLG00000016238,ENSAPLG00000010603,ENSAPLG00000005361,ENSAPLG00000002921,ENSAPLG00000006897,ENSAPLG00000006251,ENSAPLG00000006240,ENSAPLG00000006651,ENSAPLG00000006943,ENSAPLG00000012428,ENSAPLG00000002831,ENSAPLG00000003558,ENSAPLG00000007720,ENSAPLG00000007891,ENSAPLG00000015860,ENSAPLG00000009113,ENSAPLG00000010708,ENSAPLG00000015531,…
GO:0014003	oligodendrocyte development	biological_process	0.020813	1	5	1387	16	12845	ENSAPLG00000006054,ENSAPLG00000005025,ENSAPLG00000014908,ENSAPLG00000010140,ENSAPLG00000010958
GO:0071986	Ragulator complex	cellular_component	0.02092	1	2	1387	3	12845	ENSAPLG00000015820,ENSAPLG00000003310
GO:0036066	protein O-linked fucosylation	biological_process	0.021003	1	3	1387	6	12845	ENSAPLG00000012587,ENSAPLG00000015047,ENSAPLG00000002412
GO:0032330	regulation of chondrocyte differentiation	biological_process	0.021204	1	7	1387	28	12845	ENSAPLG00000007006,ENSAPLG00000012985,ENSAPLG00000002963,ENSAPLG00000004700,ENSAPLG00000013465,ENSAPLG00000013515,ENSAPLG00000011282
GO:0016592	mediator complex	cellular_component	0.021223	1	7	1387	27	12845	ENSAPLG00000008310,ENSAPLG00000009252,ENSAPLG00000014908,ENSAPLG00000016059,ENSAPLG00000016074,ENSAPLG00000011618,ENSAPLG00000009977
GO:0006633	fatty acid biosynthetic process	biological_process	0.021283	1	14	1387	67	12845	ENSAPLG00000007720,ENSAPLG00000002580,ENSAPLG00000000622,ENSAPLG00000012370,ENSAPLG00000004149,ENSAPLG00000010958,ENSAPLG00000009113,ENSAPLG00000002921,ENSAPLG00000007891,ENSAPLG00000000600,ENSAPLG00000015926,ENSAPLG00000015930,ENSAPLG00000010532,ENSAPLG00000015665
GO:0000815	ESCRT III complex	cellular_component	0.021368	1	3	1387	6	12845	ENSAPLG00000005521,ENSAPLG00000012388,ENSAPLG00000012481
GO:0016322	neuron remodeling	biological_process	0.021428	1	3	1387	6	12845	ENSAPLG00000008913,ENSAPLG00000004278,ENSAPLG00000011291
GO:0048518	positive regulation of biological process	biological_process	0.021652	1	368	1387	2961	12845	ENSAPLG00000009241,ENSAPLG00000000572,ENSAPLG00000007042,ENSAPLG00000007006,ENSAPLG00000007323,ENSAPLG00000011849,ENSAPLG00000005785,ENSAPLG00000012658,ENSAPLG00000002968,ENSAPLG00000015855,ENSAPLG00000014282,ENSAPLG00000013252,ENSAPLG00000016154,ENSAPLG00000014908,ENSAPLG00000016176,ENSAPLG00000002864,ENSAPLG00000013042,ENSAPLG00000015836,ENSAPLG00000007492,ENSAPLG00000015580,ENSAPLG00000010696,…
GO:0050858	negative regulation of antigen receptor-mediated signaling pathway	biological_process	0.02199	1	3	1387	6	12845	ENSAPLG00000015108,ENSAPLG00000008138,ENSAPLG00000012387
GO:0050860	negative regulation of T cell receptor signaling pathway	biological_process	0.02199	1	3	1387	6	12845	ENSAPLG00000015108,ENSAPLG00000008138,ENSAPLG00000012387
GO:0003824	catalytic activity	molecular_function	0.022063	1	500	1387	4107	12845	ENSAPLG00000007891,ENSAPLG00000012974,ENSAPLG00000008145,ENSAPLG00000005480,ENSAPLG00000012216,ENSAPLG00000005545,ENSAPLG00000002919,ENSAPLG00000006807,ENSAPLG00000013114,ENSAPLG00000009861,ENSAPLG00000015997,ENSAPLG00000003409,ENSAPLG00000014306,ENSAPLG00000013474,ENSAPLG00000006425,ENSAPLG00000007036,ENSAPLG00000004765,ENSAPLG00000007299,ENSAPLG00000012886,ENSAPLG00000010656,ENSAPLG00000009850,…
GO:0006163	purine nucleotide metabolic process	biological_process	0.022076	1	30	1387	186	12845	ENSAPLG00000009948,ENSAPLG00000007042,ENSAPLG00000004000,ENSAPLG00000010971,ENSAPLG00000009439,ENSAPLG00000006986,ENSAPLG00000004016,ENSAPLG00000014306,ENSAPLG00000007720,ENSAPLG00000004349,ENSAPLG00000009600,ENSAPLG00000009726,ENSAPLG00000005866,ENSAPLG00000013428,ENSAPLG00000015222,ENSAPLG00000003715,ENSAPLG00000000592,ENSAPLG00000006844,ENSAPLG00000007348,ENSAPLG00000009048,ENSAPLG00000013511,…
GO:0065003	macromolecular complex assembly	biological_process	0.022341	1	113	1387	835	12845	ENSAPLG00000006103,ENSAPLG00000002804,ENSAPLG00000005152,ENSAPLG00000008380,ENSAPLG00000005581,ENSAPLG00000003924,ENSAPLG00000005356,ENSAPLG00000005379,ENSAPLG00000009230,ENSAPLG00000003812,ENSAPLG00000010329,ENSAPLG00000009335,ENSAPLG00000014614,ENSAPLG00000013777,ENSAPLG00000006085,ENSAPLG00000007720,ENSAPLG00000005941,ENSAPLG00000005237,ENSAPLG00000015398,ENSAPLG00000008482,ENSAPLG00000006260,…
GO:0005774	vacuolar membrane	cellular_component	0.022401	1	16	1387	79	12845	ENSAPLG00000008043,ENSAPLG00000005152,ENSAPLG00000003861,ENSAPLG00000009482,ENSAPLG00000006103,ENSAPLG00000011976,ENSAPLG00000013723,ENSAPLG00000002719,ENSAPLG00000012771,ENSAPLG00000011803,ENSAPLG00000013322,ENSAPLG00000007502,ENSAPLG00000004052,ENSAPLG00000005661,ENSAPLG00000007169,ENSAPLG00000015580
GO:0044801	single-organism membrane fusion	biological_process	0.022416	1	13	1387	60	12845	ENSAPLG00000002647,ENSAPLG00000003058,ENSAPLG00000015119,ENSAPLG00000004807,ENSAPLG00000005225,ENSAPLG00000012771,ENSAPLG00000016063,ENSAPLG00000012438,ENSAPLG00000010828,ENSAPLG00000008784,ENSAPLG00000012643,ENSAPLG00000005152,ENSAPLG00000006103
GO:0032332	positive regulation of chondrocyte differentiation	biological_process	0.022551	1	4	1387	11	12845	ENSAPLG00000007006,ENSAPLG00000012985,ENSAPLG00000002963,ENSAPLG00000011282
GO:0060090	binding, bridging	molecular_function	0.022664	1	14	1387	69	12845	ENSAPLG00000008555,ENSAPLG00000010161,ENSAPLG00000003422,ENSAPLG00000016325,ENSAPLG00000014061,ENSAPLG00000006218,ENSAPLG00000013494,ENSAPLG00000006563,ENSAPLG00000011375,ENSAPLG00000012030,ENSAPLG00000012151,ENSAPLG00000009335,ENSAPLG00000005392,ENSAPLG00000015053
GO:0009150	purine ribonucleotide metabolic process	biological_process	0.022696	1	29	1387	179	12845	ENSAPLG00000015222,ENSAPLG00000013428,ENSAPLG00000005866,ENSAPLG00000009600,ENSAPLG00000009726,ENSAPLG00000004349,ENSAPLG00000007720,ENSAPLG00000004016,ENSAPLG00000006986,ENSAPLG00000010971,ENSAPLG00000004000,ENSAPLG00000009439,ENSAPLG00000007042,ENSAPLG00000009948,ENSAPLG00000003905,ENSAPLG00000005581,ENSAPLG00000005797,ENSAPLG00000004219,ENSAPLG00000014811,ENSAPLG00000006959,ENSAPLG00000010316,…
GO:0061035	regulation of cartilage development	biological_process	0.022722	1	9	1387	42	12845	ENSAPLG00000012768,ENSAPLG00000013465,ENSAPLG00000003558,ENSAPLG00000013515,ENSAPLG00000004700,ENSAPLG00000002963,ENSAPLG00000012985,ENSAPLG00000007006,ENSAPLG00000011282
GO:0051852	disruption by host of symbiont cells	biological_process	0.022819	1	2	1387	3	12845	ENSAPLG00000013511,ENSAPLG00000015502
GO:0051873	killing by host of symbiont cells	biological_process	0.022819	1	2	1387	3	12845	ENSAPLG00000013511,ENSAPLG00000015502
GO:0016558	protein import into peroxisome matrix	biological_process	0.022975	1	4	1387	11	12845	ENSAPLG00000007988,ENSAPLG00000014569,ENSAPLG00000016238,ENSAPLG00000006240
GO:0044085	cellular component biogenesis	biological_process	0.023088	1	175	1387	1342	12845	ENSAPLG00000016020,ENSAPLG00000011079,ENSAPLG00000009642,ENSAPLG00000011232,ENSAPLG00000010609,ENSAPLG00000014504,ENSAPLG00000015642,ENSAPLG00000006996,ENSAPLG00000004844,ENSAPLG00000005890,ENSAPLG00000004589,ENSAPLG00000003759,ENSAPLG00000015926,ENSAPLG00000005060,ENSAPLG00000015223,ENSAPLG00000011375,ENSAPLG00000004052,ENSAPLG00000002647,ENSAPLG00000010206,ENSAPLG00000008730,ENSAPLG00000003075,…
GO:0009108	coenzyme biosynthetic process	biological_process	0.023283	1	14	1387	67	12845	ENSAPLG00000010532,ENSAPLG00000010492,ENSAPLG00000005356,ENSAPLG00000015932,ENSAPLG00000000592,ENSAPLG00000006613,ENSAPLG00000015103,ENSAPLG00000005443,ENSAPLG00000015222,ENSAPLG00000012806,ENSAPLG00000005797,ENSAPLG00000009004,ENSAPLG00000007336,ENSAPLG00000004016
GO:0019693	ribose phosphate metabolic process	biological_process	0.023494	1	31	1387	194	12845	ENSAPLG00000009600,ENSAPLG00000009726,ENSAPLG00000005866,ENSAPLG00000013428,ENSAPLG00000015222,ENSAPLG00000004016,ENSAPLG00000007720,ENSAPLG00000004349,ENSAPLG00000007365,ENSAPLG00000006986,ENSAPLG00000009948,ENSAPLG00000007042,ENSAPLG00000009439,ENSAPLG00000010971,ENSAPLG00000004000,ENSAPLG00000004219,ENSAPLG00000005797,ENSAPLG00000005581,ENSAPLG00000003905,ENSAPLG00000008369,ENSAPLG00000013511,…
GO:0031390	Ctf18 RFC-like complex	cellular_component	0.023705	1	3	1387	6	12845	ENSAPLG00000009389,ENSAPLG00000007380,ENSAPLG00000008065
GO:1900262	regulation of DNA-directed DNA polymerase activity	biological_process	0.023705	1	3	1387	6	12845	ENSAPLG00000007380,ENSAPLG00000009389,ENSAPLG00000008065
GO:1900264	positive regulation of DNA-directed DNA polymerase activity	biological_process	0.023705	1	3	1387	6	12845	ENSAPLG00000008065,ENSAPLG00000007380,ENSAPLG00000009389
GO:0006733	oxidoreduction coenzyme metabolic process	biological_process	0.02377	1	14	1387	69	12845	ENSAPLG00000004219,ENSAPLG00000008981,ENSAPLG00000007720,ENSAPLG00000013511,ENSAPLG00000008369,ENSAPLG00000009004,ENSAPLG00000004349,ENSAPLG00000015356,ENSAPLG00000006844,ENSAPLG00000009948,ENSAPLG00000015103,ENSAPLG00000004000,ENSAPLG00000006613,ENSAPLG00000007042
GO:0040008	regulation of growth	biological_process	0.024216	1	44	1387	288	12845	ENSAPLG00000008950,ENSAPLG00000003924,ENSAPLG00000013465,ENSAPLG00000003637,ENSAPLG00000012564,ENSAPLG00000004462,ENSAPLG00000012643,ENSAPLG00000005665,ENSAPLG00000009877,ENSAPLG00000016379,ENSAPLG00000010329,ENSAPLG00000009589,ENSAPLG00000001323,ENSAPLG00000008482,ENSAPLG00000014516,ENSAPLG00000008615,ENSAPLG00000003558,ENSAPLG00000010616,ENSAPLG00000007988,ENSAPLG00000012387,ENSAPLG00000015775,…
GO:1901576	organic substance biosynthetic process	biological_process	0.024333	1	345	1387	2903	12845	ENSAPLG00000014799,ENSAPLG00000002778,ENSAPLG00000009363,ENSAPLG00000010532,ENSAPLG00000013873,ENSAPLG00000005885,ENSAPLG00000002412,ENSAPLG00000012885,ENSAPLG00000014264,ENSAPLG00000008913,ENSAPLG00000012370,ENSAPLG00000009374,ENSAPLG00000007766,ENSAPLG00000014829,ENSAPLG00000016059,ENSAPLG00000000600,ENSAPLG00000007931,ENSAPLG00000007612,ENSAPLG00000013320,ENSAPLG00000002519,ENSAPLG00000008640,…
GO:2000637	positive regulation of gene silencing by miRNA	biological_process	0.024428	1	4	1387	10	12845	ENSAPLG00000013277,ENSAPLG00000010032,ENSAPLG00000009071,ENSAPLG00000011091
GO:0036065	fucosylation	biological_process	0.024863	1	4	1387	12	12845	ENSAPLG00000012587,ENSAPLG00000015047,ENSAPLG00000002412,ENSAPLG00000006537
GO:0009132	nucleoside diphosphate metabolic process	biological_process	0.025018	1	11	1387	52	12845	ENSAPLG00000009048,ENSAPLG00000006844,ENSAPLG00000004000,ENSAPLG00000007042,ENSAPLG00000009948,ENSAPLG00000004219,ENSAPLG00000004349,ENSAPLG00000007720,ENSAPLG00000003308,ENSAPLG00000013511,ENSAPLG00000008369
GO:1903726	negative regulation of phospholipid metabolic process	biological_process	0.025076	1	3	1387	6	12845	ENSAPLG00000011847,ENSAPLG00000015053,ENSAPLG00000013976
GO:0006754	ATP biosynthetic process	biological_process	0.025245	1	5	1387	19	12845	ENSAPLG00000014811,ENSAPLG00000009948,ENSAPLG00000013428,ENSAPLG00000009600,ENSAPLG00000005581
GO:0019104	DNA N-glycosylase activity	molecular_function	0.025269	1	3	1387	8	12845	ENSAPLG00000016082,ENSAPLG00000006522,ENSAPLG00000008412
GO:1903596	regulation of gap junction assembly	biological_process	0.025446	1	2	1387	3	12845	ENSAPLG00000015860,ENSAPLG00000014477
GO:1903598	positive regulation of gap junction assembly	biological_process	0.025446	1	2	1387	3	12845	ENSAPLG00000015860,ENSAPLG00000014477
GO:0060147	regulation of posttranscriptional gene silencing	biological_process	0.025555	1	6	1387	22	12845	ENSAPLG00000004585,ENSAPLG00000009658,ENSAPLG00000011091,ENSAPLG00000013277,ENSAPLG00000010032,ENSAPLG00000009071
GO:0060966	regulation of gene silencing by RNA	biological_process	0.025555	1	6	1387	22	12845	ENSAPLG00000004585,ENSAPLG00000011091,ENSAPLG00000009658,ENSAPLG00000013277,ENSAPLG00000009071,ENSAPLG00000010032
GO:0035967	cellular response to topologically incorrect protein	biological_process	0.025573	1	10	1387	46	12845	ENSAPLG00000015958,ENSAPLG00000008163,ENSAPLG00000008615,ENSAPLG00000012329,ENSAPLG00000012304,ENSAPLG00000008547,ENSAPLG00000013494,ENSAPLG00000011042,ENSAPLG00000003058,ENSAPLG00000011375
GO:0015149	hexose transmembrane transporter activity	molecular_function	0.025942	1	3	1387	6	12845	ENSAPLG00000010156,ENSAPLG00000003103,ENSAPLG00000005941
GO:0009259	ribonucleotide metabolic process	biological_process	0.026129	1	30	1387	188	12845	ENSAPLG00000014811,ENSAPLG00000006959,ENSAPLG00000013511,ENSAPLG00000008369,ENSAPLG00000003308,ENSAPLG00000010316,ENSAPLG00000003905,ENSAPLG00000005797,ENSAPLG00000004219,ENSAPLG00000005581,ENSAPLG00000000592,ENSAPLG00000003715,ENSAPLG00000009048,ENSAPLG00000007348,ENSAPLG00000006844,ENSAPLG00000004349,ENSAPLG00000004016,ENSAPLG00000007720,ENSAPLG00000013428,ENSAPLG00000015222,ENSAPLG00000009726,…
GO:0005072	transforming growth factor beta receptor, cytoplasmic mediator activity	molecular_function	0.026239	1	2	1387	3	12845	ENSAPLG00000007006,ENSAPLG00000003924
GO:0019370	leukotriene biosynthetic process	biological_process	0.026459	1	3	1387	6	12845	ENSAPLG00000004149,ENSAPLG00000007891,ENSAPLG00000002921
GO:0019216	regulation of lipid metabolic process	biological_process	0.026499	1	25	1387	148	12845	ENSAPLG00000015930,ENSAPLG00000010492,ENSAPLG00000011847,ENSAPLG00000010234,ENSAPLG00000005225,ENSAPLG00000015700,ENSAPLG00000008806,ENSAPLG00000005361,ENSAPLG00000008950,ENSAPLG00000013976,ENSAPLG00000015859,ENSAPLG00000010145,ENSAPLG00000006786,ENSAPLG00000004052,ENSAPLG00000015734,ENSAPLG00000011285,ENSAPLG00000015053,ENSAPLG00000001177,ENSAPLG00000000927,ENSAPLG00000015860,ENSAPLG00000015812,…
GO:0010623	developmental programmed cell death	biological_process	0.026555	1	6	1387	22	12845	ENSAPLG00000009829,ENSAPLG00000007492,ENSAPLG00000003558,ENSAPLG00000010329,ENSAPLG00000003058,ENSAPLG00000008203
GO:1903897	regulation of PERK-mediated unfolded protein response	biological_process	0.026746	1	3	1387	6	12845	ENSAPLG00000008547,ENSAPLG00000013494,ENSAPLG00000008615
GO:0090399	replicative senescence	biological_process	0.026808	1	3	1387	6	12845	ENSAPLG00000006239,ENSAPLG00000013114,ENSAPLG00000013771
GO:0019637	organophosphate metabolic process	biological_process	0.026837	1	72	1387	508	12845	ENSAPLG00000006864,ENSAPLG00000004000,ENSAPLG00000005866,ENSAPLG00000008981,ENSAPLG00000015621,ENSAPLG00000006844,ENSAPLG00000011847,ENSAPLG00000009048,ENSAPLG00000005225,ENSAPLG00000000592,ENSAPLG00000012776,ENSAPLG00000005797,ENSAPLG00000010316,ENSAPLG00000003308,ENSAPLG00000014171,ENSAPLG00000007365,ENSAPLG00000004052,ENSAPLG00000006931,ENSAPLG00000009948,ENSAPLG00000014164,ENSAPLG00000009726,…
GO:0070942	neutrophil mediated cytotoxicity	biological_process	0.02714	1	2	1387	3	12845	ENSAPLG00000015502,ENSAPLG00000009829
GO:0030032	lamellipodium assembly	biological_process	0.027228	1	8	1387	31	12845	ENSAPLG00000005384,ENSAPLG00000014614,ENSAPLG00000007339,ENSAPLG00000012449,ENSAPLG00000005225,ENSAPLG00000013494,ENSAPLG00000008045,ENSAPLG00000005025
GO:0008347	glial cell migration	biological_process	0.027331	1	6	1387	20	12845	ENSAPLG00000013465,ENSAPLG00000015053,ENSAPLG00000010331,ENSAPLG00000013735,ENSAPLG00000005665,ENSAPLG00000004555
GO:0006646	phosphatidylethanolamine biosynthetic process	biological_process	0.027466	1	3	1387	6	12845	ENSAPLG00000011847,ENSAPLG00000008912,ENSAPLG00000006251
GO:0007031	peroxisome organization	biological_process	0.027497	1	6	1387	23	12845	ENSAPLG00000009113,ENSAPLG00000014569,ENSAPLG00000007988,ENSAPLG00000016238,ENSAPLG00000006240,ENSAPLG00000015729
GO:0044437	vacuolar part	cellular_component	0.027869	1	16	1387	81	12845	ENSAPLG00000012771,ENSAPLG00000002719,ENSAPLG00000011976,ENSAPLG00000013723,ENSAPLG00000008043,ENSAPLG00000005152,ENSAPLG00000006103,ENSAPLG00000009482,ENSAPLG00000003861,ENSAPLG00000005661,ENSAPLG00000004052,ENSAPLG00000015580,ENSAPLG00000007169,ENSAPLG00000011803,ENSAPLG00000007502,ENSAPLG00000013322
GO:0042278	purine nucleoside metabolic process	biological_process	0.027891	1	25	1387	154	12845	ENSAPLG00000013428,ENSAPLG00000015222,ENSAPLG00000009726,ENSAPLG00000009600,ENSAPLG00000004349,ENSAPLG00000004016,ENSAPLG00000007720,ENSAPLG00000006986,ENSAPLG00000007042,ENSAPLG00000004000,ENSAPLG00000009948,ENSAPLG00000003905,ENSAPLG00000005797,ENSAPLG00000002869,ENSAPLG00000004219,ENSAPLG00000005581,ENSAPLG00000014811,ENSAPLG00000006959,ENSAPLG00000003308,ENSAPLG00000013511,ENSAPLG00000008369,…
GO:0015936	coenzyme A metabolic process	biological_process	0.028033	1	5	1387	16	12845	ENSAPLG00000004016,ENSAPLG00000000592,ENSAPLG00000005797,ENSAPLG00000015222,ENSAPLG00000009048
GO:0015937	coenzyme A biosynthetic process	biological_process	0.028335	1	4	1387	11	12845	ENSAPLG00000005797,ENSAPLG00000015222,ENSAPLG00000004016,ENSAPLG00000000592
GO:0009161	ribonucleoside monophosphate metabolic process	biological_process	0.028794	1	21	1387	123	12845	ENSAPLG00000006844,ENSAPLG00000003308,ENSAPLG00000013511,ENSAPLG00000008369,ENSAPLG00000006959,ENSAPLG00000014811,ENSAPLG00000004219,ENSAPLG00000005581,ENSAPLG00000003905,ENSAPLG00000004141,ENSAPLG00000009948,ENSAPLG00000007042,ENSAPLG00000004000,ENSAPLG00000009439,ENSAPLG00000007365,ENSAPLG00000006986,ENSAPLG00000007720,ENSAPLG00000004349,ENSAPLG00000009726,ENSAPLG00000009600,ENSAPLG00000013428
GO:0071838	cell proliferation in bone marrow	biological_process	0.028805	1	2	1387	3	12845	ENSAPLG00000013287,ENSAPLG00000007492
GO:0071863	regulation of cell proliferation in bone marrow	biological_process	0.028805	1	2	1387	3	12845	ENSAPLG00000013287,ENSAPLG00000007492
GO:0071864	positive regulation of cell proliferation in bone marrow	biological_process	0.028805	1	2	1387	3	12845	ENSAPLG00000013287,ENSAPLG00000007492
GO:0030956	glutamyl-tRNA(Gln) amidotransferase complex	cellular_component	0.02897	1	2	1387	3	12845	ENSAPLG00000009374,ENSAPLG00000015093
GO:0050567	glutaminyl-tRNA synthase (glutamine-hydrolyzing) activity	molecular_function	0.02897	1	2	1387	3	12845	ENSAPLG00000009374,ENSAPLG00000015093
GO:0070681	glutaminyl-tRNAGln biosynthesis via transamidation	biological_process	0.02897	1	2	1387	3	12845	ENSAPLG00000015093,ENSAPLG00000009374
GO:1901575	organic substance catabolic process	biological_process	0.029032	1	122	1387	901	12845	ENSAPLG00000000901,ENSAPLG00000013230,ENSAPLG00000015053,ENSAPLG00000005497,ENSAPLG00000003519,ENSAPLG00000007042,ENSAPLG00000003325,ENSAPLG00000007914,ENSAPLG00000008931,ENSAPLG00000000615,ENSAPLG00000012885,ENSAPLG00000004171,ENSAPLG00000014264,ENSAPLG00000006867,ENSAPLG00000007508,ENSAPLG00000009178,ENSAPLG00000008955,ENSAPLG00000006502,ENSAPLG00000014548,ENSAPLG00000000600,ENSAPLG00000007348,…
GO:0035268	protein mannosylation	biological_process	0.029232	1	3	1387	6	12845	ENSAPLG00000002855,ENSAPLG00000008894,ENSAPLG00000015621
GO:0031545	peptidyl-proline 4-dioxygenase activity	molecular_function	0.029437	1	3	1387	6	12845	ENSAPLG00000015033,ENSAPLG00000014245,ENSAPLG00000003370
GO:0090066	regulation of anatomical structure size	biological_process	0.029475	1	35	1387	229	12845	ENSAPLG00000015930,ENSAPLG00000003140,ENSAPLG00000015729,ENSAPLG00000009589,ENSAPLG00000010329,ENSAPLG00000014614,ENSAPLG00000005384,ENSAPLG00000013494,ENSAPLG00000005225,ENSAPLG00000001323,ENSAPLG00000010553,ENSAPLG00000012564,ENSAPLG00000012291,ENSAPLG00000005665,ENSAPLG00000009877,ENSAPLG00000012387,ENSAPLG00000008145,ENSAPLG00000010971,ENSAPLG00000002864,ENSAPLG00000003653,ENSAPLG00000005664,…
GO:0005488	binding	molecular_function	0.029602	1	823	1387	7078	12845	ENSAPLG00000015855,ENSAPLG00000012235,ENSAPLG00000016154,ENSAPLG00000008894,ENSAPLG00000012658,ENSAPLG00000008784,ENSAPLG00000005874,ENSAPLG00000015261,ENSAPLG00000003184,ENSAPLG00000014908,ENSAPLG00000009891,ENSAPLG00000009590,ENSAPLG00000016125,ENSAPLG00000011849,ENSAPLG00000010753,ENSAPLG00000011627,ENSAPLG00000003812,ENSAPLG00000004807,ENSAPLG00000005305,ENSAPLG00000002414,ENSAPLG00000003494,…
GO:0040018	positive regulation of multicellular organism growth	biological_process	0.029615	1	6	1387	21	12845	ENSAPLG00000012387,ENSAPLG00000007988,ENSAPLG00000009241,ENSAPLG00000006786,ENSAPLG00000008482,ENSAPLG00000012564
GO:1990763	arrestin family protein binding	molecular_function	0.029687	1	2	1387	3	12845	ENSAPLG00000014061,ENSAPLG00000013320
GO:0046847	filopodium assembly	biological_process	0.029785	1	6	1387	22	12845	ENSAPLG00000003118,ENSAPLG00000012387,ENSAPLG00000013735,ENSAPLG00000007339,ENSAPLG00000015398,ENSAPLG00000007175
GO:0051881	regulation of mitochondrial membrane potential	biological_process	0.029793	1	8	1387	34	12845	ENSAPLG00000012643,ENSAPLG00000009877,ENSAPLG00000009726,ENSAPLG00000005535,ENSAPLG00000015502,ENSAPLG00000003058,ENSAPLG00000013252,ENSAPLG00000006142
GO:0005794	Golgi apparatus	cellular_component	0.029907	1	93	1387	678	12845	ENSAPLG00000008894,ENSAPLG00000011259,ENSAPLG00000002584,ENSAPLG00000004156,ENSAPLG00000012771,ENSAPLG00000013515,ENSAPLG00000007358,ENSAPLG00000004867,ENSAPLG00000009659,ENSAPLG00000013571,ENSAPLG00000008784,ENSAPLG00000007194,ENSAPLG00000008931,ENSAPLG00000012043,ENSAPLG00000003254,ENSAPLG00000013343,ENSAPLG00000005885,ENSAPLG00000014799,ENSAPLG00000011233,ENSAPLG00000005661,ENSAPLG00000014023,…
GO:0070085	glycosylation	biological_process	0.029946	1	26	1387	170	12845	ENSAPLG00000009121,ENSAPLG00000012587,ENSAPLG00000008894,ENSAPLG00000012109,ENSAPLG00000007856,ENSAPLG00000006537,ENSAPLG00000006035,ENSAPLG00000015047,ENSAPLG00000002855,ENSAPLG00000012464,ENSAPLG00000015958,ENSAPLG00000003303,ENSAPLG00000007140,ENSAPLG00000001406,ENSAPLG00000013571,ENSAPLG00000007169,ENSAPLG00000010788,ENSAPLG00000006961,ENSAPLG00000012640,ENSAPLG00000013786,ENSAPLG00000002412,…
GO:0010008	endosome membrane	cellular_component	0.030103	1	22	1387	127	12845	ENSAPLG00000002719,ENSAPLG00000003310,ENSAPLG00000015927,ENSAPLG00000008043,ENSAPLG00000005521,ENSAPLG00000005152,ENSAPLG00000006103,ENSAPLG00000008252,ENSAPLG00000015261,ENSAPLG00000013723,ENSAPLG00000008784,ENSAPLG00000011803,ENSAPLG00000014489,ENSAPLG00000014164,ENSAPLG00000002351,ENSAPLG00000007169,ENSAPLG00000012334,ENSAPLG00000012388,ENSAPLG00000015820,ENSAPLG00000004999,ENSAPLG00000012481,…
GO:0018208	peptidyl-proline modification	biological_process	0.03038	1	9	1387	39	12845	ENSAPLG00000014245,ENSAPLG00000015033,ENSAPLG00000012198,ENSAPLG00000008022,ENSAPLG00000005688,ENSAPLG00000005026,ENSAPLG00000003370,ENSAPLG00000005246,ENSAPLG00000013083
GO:0005671	Ada2/Gcn5/Ada3 transcription activator complex	cellular_component	0.030582	1	4	1387	11	12845	ENSAPLG00000006672,ENSAPLG00000016172,ENSAPLG00000012769,ENSAPLG00000012109
GO:0051119	sugar transmembrane transporter activity	molecular_function	0.030754	1	4	1387	11	12845	ENSAPLG00000003103,ENSAPLG00000014236,ENSAPLG00000010156,ENSAPLG00000005941
GO:0097305	response to alcohol	biological_process	0.030897	1	14	1387	72	12845	ENSAPLG00000012030,ENSAPLG00000012612,ENSAPLG00000014956,ENSAPLG00000007318,ENSAPLG00000012100,ENSAPLG00000005288,ENSAPLG00000005941,ENSAPLG00000008302,ENSAPLG00000006867,ENSAPLG00000005866,ENSAPLG00000003594,ENSAPLG00000013465,ENSAPLG00000014516,ENSAPLG00000004585
GO:0055086	nucleobase-containing small molecule metabolic process	biological_process	0.031038	1	44	1387	299	12845	ENSAPLG00000000592,ENSAPLG00000009048,ENSAPLG00000006844,ENSAPLG00000015356,ENSAPLG00000014335,ENSAPLG00000006959,ENSAPLG00000008001,ENSAPLG00000003308,ENSAPLG00000010316,ENSAPLG00000005797,ENSAPLG00000002869,ENSAPLG00000005581,ENSAPLG00000004000,ENSAPLG00000010971,ENSAPLG00000009439,ENSAPLG00000006986,ENSAPLG00000004349,ENSAPLG00000004016,ENSAPLG00000014306,ENSAPLG00000007720,ENSAPLG00000015879,…
GO:0006487	protein N-linked glycosylation	biological_process	0.031201	1	8	1387	33	12845	ENSAPLG00000006961,ENSAPLG00000006035,ENSAPLG00000007169,ENSAPLG00000009121,ENSAPLG00000007140,ENSAPLG00000013571,ENSAPLG00000004411,ENSAPLG00000012464
GO:0050905	neuromuscular process	biological_process	0.031262	1	13	1387	64	12845	ENSAPLG00000014162,ENSAPLG00000008913,ENSAPLG00000014523,ENSAPLG00000015386,ENSAPLG00000016289,ENSAPLG00000009877,ENSAPLG00000012643,ENSAPLG00000014483,ENSAPLG00000007988,ENSAPLG00000011005,ENSAPLG00000015982,ENSAPLG00000005356,ENSAPLG00000001323
GO:0097502	mannosylation	biological_process	0.031673	1	5	1387	17	12845	ENSAPLG00000015621,ENSAPLG00000007856,ENSAPLG00000008894,ENSAPLG00000002855,ENSAPLG00000013786
GO:0072521	purine-containing compound metabolic process	biological_process	0.032126	1	32	1387	207	12845	ENSAPLG00000010946,ENSAPLG00000007348,ENSAPLG00000003715,ENSAPLG00000003905,ENSAPLG00000004219,ENSAPLG00000014811,ENSAPLG00000008369,ENSAPLG00000013511,ENSAPLG00000007042,ENSAPLG00000009948,ENSAPLG00000009726,ENSAPLG00000009048,ENSAPLG00000006844,ENSAPLG00000000592,ENSAPLG00000002869,ENSAPLG00000005797,ENSAPLG00000005581,ENSAPLG00000006959,ENSAPLG00000003308,ENSAPLG00000010316,ENSAPLG00000006986,…
GO:0008253	5'-nucleotidase activity	molecular_function	0.032143	1	3	1387	7	12845	ENSAPLG00000006931,ENSAPLG00000008001,ENSAPLG00000015879
GO:0071702	organic substance transport	biological_process	0.032296	1	141	1387	1063	12845	ENSAPLG00000010648,ENSAPLG00000012481,ENSAPLG00000016325,ENSAPLG00000005060,ENSAPLG00000015926,ENSAPLG00000005745,ENSAPLG00000003203,ENSAPLG00000012271,ENSAPLG00000016063,ENSAPLG00000006239,ENSAPLG00000011401,ENSAPLG00000015868,ENSAPLG00000006259,ENSAPLG00000009161,ENSAPLG00000008203,ENSAPLG00000015428,ENSAPLG00000010296,ENSAPLG00000015621,ENSAPLG00000014477,ENSAPLG00000007988,ENSAPLG00000014489,…
GO:0044743	intracellular protein transmembrane import	biological_process	0.032374	1	6	1387	25	12845	ENSAPLG00000007988,ENSAPLG00000014569,ENSAPLG00000009557,ENSAPLG00000006240,ENSAPLG00000008846,ENSAPLG00000016238
GO:0006493	protein O-linked glycosylation	biological_process	0.032522	1	9	1387	39	12845	ENSAPLG00000012587,ENSAPLG00000008894,ENSAPLG00000002855,ENSAPLG00000015047,ENSAPLG00000013786,ENSAPLG00000002412,ENSAPLG00000014984,ENSAPLG00000003409,ENSAPLG00000001406
GO:0016514	SWI/SNF complex	cellular_component	0.032706	1	5	1387	15	12845	ENSAPLG00000008538,ENSAPLG00000009500,ENSAPLG00000013873,ENSAPLG00000011809,ENSAPLG00000006874
GO:1903392	negative regulation of adherens junction organization	biological_process	0.032724	1	4	1387	11	12845	ENSAPLG00000015108,ENSAPLG00000002864,ENSAPLG00000005361,ENSAPLG00000005290
GO:0072217	negative regulation of metanephros development	biological_process	0.032832	1	2	1387	3	12845	ENSAPLG00000013465,ENSAPLG00000010329
GO:0021543	pallium development	biological_process	0.032899	1	15	1387	76	12845	ENSAPLG00000007025,ENSAPLG00000015053,ENSAPLG00000015322,ENSAPLG00000015677,ENSAPLG00000005964,ENSAPLG00000013735,ENSAPLG00000007492,ENSAPLG00000004555,ENSAPLG00000007988,ENSAPLG00000012564,ENSAPLG00000013465,ENSAPLG00000010331,ENSAPLG00000012885,ENSAPLG00000006240,ENSAPLG00000005665
GO:0016791	phosphatase activity	molecular_function	0.032914	1	30	1387	184	12845	ENSAPLG00000006292,ENSAPLG00000015734,ENSAPLG00000004052,ENSAPLG00000006437,ENSAPLG00000007543,ENSAPLG00000011285,ENSAPLG00000010050,ENSAPLG00000004221,ENSAPLG00000010771,ENSAPLG00000008547,ENSAPLG00000006931,ENSAPLG00000002973,ENSAPLG00000015108,ENSAPLG00000003722,ENSAPLG00000001192,ENSAPLG00000009931,ENSAPLG00000015879,ENSAPLG00000011138,ENSAPLG00000014864,ENSAPLG00000015997,ENSAPLG00000009861,…
GO:0036010	protein localization to endosome	biological_process	0.032918	1	4	1387	11	12845	ENSAPLG00000015261,ENSAPLG00000002864,ENSAPLG00000012387,ENSAPLG00000010775
GO:0034110	regulation of homotypic cell-cell adhesion	biological_process	0.032925	1	23	1387	136	12845	ENSAPLG00000013465,ENSAPLG00000012271,ENSAPLG00000012100,ENSAPLG00000015868,ENSAPLG00000003140,ENSAPLG00000013320,ENSAPLG00000006417,ENSAPLG00000013494,ENSAPLG00000004156,ENSAPLG00000015428,ENSAPLG00000007766,ENSAPLG00000011138,ENSAPLG00000010696,ENSAPLG00000009152,ENSAPLG00000002647,ENSAPLG00000015926,ENSAPLG00000006075,ENSAPLG00000015108,ENSAPLG00000002864,ENSAPLG00000003767,ENSAPLG00000015604,…
GO:0030101	natural killer cell activation	biological_process	0.033045	1	6	1387	23	12845	ENSAPLG00000010456,ENSAPLG00000015580,ENSAPLG00000014217,ENSAPLG00000009552,ENSAPLG00000015502,ENSAPLG00000012771
GO:0042824	MHC class I peptide loading complex	cellular_component	0.03322	1	2	1387	3	12845	ENSAPLG00000010321,ENSAPLG00000015298
GO:0006986	response to unfolded protein	biological_process	0.03326	1	10	1387	49	12845	ENSAPLG00000011375,ENSAPLG00000011042,ENSAPLG00000003058,ENSAPLG00000008547,ENSAPLG00000013494,ENSAPLG00000012304,ENSAPLG00000012329,ENSAPLG00000008615,ENSAPLG00000015958,ENSAPLG00000008163
GO:2000379	positive regulation of reactive oxygen species metabolic process	biological_process	0.033295	1	8	1387	33	12845	ENSAPLG00000013976,ENSAPLG00000012100,ENSAPLG00000008555,ENSAPLG00000013771,ENSAPLG00000003519,ENSAPLG00000007006,ENSAPLG00000006807,ENSAPLG00000010946
GO:0042552	myelination	biological_process	0.033315	1	11	1387	51	12845	ENSAPLG00000009542,ENSAPLG00000003358,ENSAPLG00000010958,ENSAPLG00000013465,ENSAPLG00000016289,ENSAPLG00000005025,ENSAPLG00000004052,ENSAPLG00000002647,ENSAPLG00000013047,ENSAPLG00000010140,ENSAPLG00000006054
GO:0002446	neutrophil mediated immunity	biological_process	0.033334	1	4	1387	11	12845	ENSAPLG00000009829,ENSAPLG00000012771,ENSAPLG00000015502,ENSAPLG00000016176
GO:0097525	spliceosomal snRNP complex	cellular_component	0.033554	1	7	1387	31	12845	ENSAPLG00000005246,ENSAPLG00000004589,ENSAPLG00000009057,ENSAPLG00000005777,ENSAPLG00000012904,ENSAPLG00000012792,ENSAPLG00000011036
GO:0001740	Barr body	cellular_component	0.033661	1	2	1387	3	12845	ENSAPLG00000014819,ENSAPLG00000011576
GO:0065002	intracellular protein transmembrane transport	biological_process	0.034567	1	7	1387	31	12845	ENSAPLG00000007988,ENSAPLG00000014569,ENSAPLG00000010176,ENSAPLG00000016238,ENSAPLG00000008846,ENSAPLG00000006240,ENSAPLG00000009557
GO:0016601	Rac protein signal transduction	biological_process	0.034821	1	5	1387	17	12845	ENSAPLG00000004392,ENSAPLG00000012030,ENSAPLG00000008045,ENSAPLG00000011291,ENSAPLG00000005384
GO:0008757	S-adenosylmethionine-dependent methyltransferase activity	molecular_function	0.034824	1	15	1387	80	12845	ENSAPLG00000004765,ENSAPLG00000002534,ENSAPLG00000013084,ENSAPLG00000006613,ENSAPLG00000013797,ENSAPLG00000012216,ENSAPLG00000012886,ENSAPLG00000014262,ENSAPLG00000006907,ENSAPLG00000002768,ENSAPLG00000010622,ENSAPLG00000012867,ENSAPLG00000015448,ENSAPLG00000007404,ENSAPLG00000005701
GO:0045833	negative regulation of lipid metabolic process	biological_process	0.034921	1	8	1387	35	12845	ENSAPLG00000015700,ENSAPLG00000005361,ENSAPLG00000015734,ENSAPLG00000015930,ENSAPLG00000015053,ENSAPLG00000011847,ENSAPLG00000011285,ENSAPLG00000013976
GO:0060148	positive regulation of posttranscriptional gene silencing	biological_process	0.035318	1	4	1387	11	12845	ENSAPLG00000009071,ENSAPLG00000010032,ENSAPLG00000013277,ENSAPLG00000011091
GO:0033017	sarcoplasmic reticulum membrane	cellular_component	0.035344	1	3	1387	7	12845	ENSAPLG00000014956,ENSAPLG00000004337,ENSAPLG00000013083
GO:0097581	lamellipodium organization	biological_process	0.035527	1	10	1387	44	12845	ENSAPLG00000008045,ENSAPLG00000005025,ENSAPLG00000012449,ENSAPLG00000007339,ENSAPLG00000005384,ENSAPLG00000014614,ENSAPLG00000013494,ENSAPLG00000006897,ENSAPLG00000005225,ENSAPLG00000005290
GO:0009055	electron carrier activity	molecular_function	0.035642	1	8	1387	39	12845	ENSAPLG00000009901,ENSAPLG00000015531,ENSAPLG00000005581,ENSAPLG00000000763,ENSAPLG00000004939,ENSAPLG00000015023,ENSAPLG00000015289,ENSAPLG00000010946
GO:2000646	positive regulation of receptor catabolic process	biological_process	0.035835	1	2	1387	3	12845	ENSAPLG00000008547,ENSAPLG00000013320
GO:0046982	protein heterodimerization activity	molecular_function	0.035844	1	35	1387	257	12845	ENSAPLG00000002519,ENSAPLG00000015603,ENSAPLG00000003184,ENSAPLG00000012304,ENSAPLG00000004867,ENSAPLG00000007006,ENSAPLG00000014819,ENSAPLG00000007679,ENSAPLG00000002881,ENSAPLG00000003115,ENSAPLG00000003613,ENSAPLG00000006577,ENSAPLG00000010456,ENSAPLG00000009335,ENSAPLG00000010329,ENSAPLG00000013192,ENSAPLG00000012497,ENSAPLG00000008891,ENSAPLG00000003924,ENSAPLG00000005701,ENSAPLG00000011576,…
GO:0046598	positive regulation of viral entry into host cell	biological_process	0.03585	1	2	1387	3	12845	ENSAPLG00000014245,ENSAPLG00000015926
GO:0060433	bronchus development	biological_process	0.036293	1	3	1387	7	12845	ENSAPLG00000008615,ENSAPLG00000012100,ENSAPLG00000007114
GO:0006906	vesicle fusion	biological_process	0.036409	1	7	1387	27	12845	ENSAPLG00000005152,ENSAPLG00000016063,ENSAPLG00000012771,ENSAPLG00000005225,ENSAPLG00000006103,ENSAPLG00000008784,ENSAPLG00000010828
GO:0070411	I-SMAD binding	molecular_function	0.036425	1	3	1387	7	12845	ENSAPLG00000013465,ENSAPLG00000006260,ENSAPLG00000003924
GO:0000700	mismatch base pair DNA N-glycosylase activity	molecular_function	0.036429	1	2	1387	4	12845	ENSAPLG00000006522,ENSAPLG00000016082
GO:0090169	regulation of spindle assembly	biological_process	0.036452	1	5	1387	16	12845	ENSAPLG00000005521,ENSAPLG00000005244,ENSAPLG00000005379,ENSAPLG00000012481,ENSAPLG00000010637
GO:0042634	regulation of hair cycle	biological_process	0.036631	1	5	1387	16	12845	ENSAPLG00000005392,ENSAPLG00000013465,ENSAPLG00000012084,ENSAPLG00000003924,ENSAPLG00000003885
GO:0032673	regulation of interleukin-4 production	biological_process	0.036973	1	4	1387	12	12845	ENSAPLG00000010696,ENSAPLG00000012271,ENSAPLG00000004156,ENSAPLG00000007492
GO:0048145	regulation of fibroblast proliferation	biological_process	0.037042	1	8	1387	36	12845	ENSAPLG00000012697,ENSAPLG00000015053,ENSAPLG00000009363,ENSAPLG00000015926,ENSAPLG00000013771,ENSAPLG00000004585,ENSAPLG00000008302,ENSAPLG00000013976
GO:0060481	lobar bronchus epithelium development	biological_process	0.037044	1	2	1387	3	12845	ENSAPLG00000008615,ENSAPLG00000007114
GO:0060482	lobar bronchus development	biological_process	0.037044	1	2	1387	3	12845	ENSAPLG00000008615,ENSAPLG00000007114
GO:0051926	negative regulation of calcium ion transport	biological_process	0.037285	1	5	1387	18	12845	ENSAPLG00000014553,ENSAPLG00000011267,ENSAPLG00000005953,ENSAPLG00000013083,ENSAPLG00000011878
GO:0009119	ribonucleoside metabolic process	biological_process	0.037306	1	26	1387	165	12845	ENSAPLG00000000592,ENSAPLG00000007683,ENSAPLG00000003715,ENSAPLG00000009048,ENSAPLG00000006844,ENSAPLG00000014811,ENSAPLG00000006959,ENSAPLG00000008369,ENSAPLG00000013511,ENSAPLG00000003308,ENSAPLG00000003905,ENSAPLG00000005797,ENSAPLG00000004219,ENSAPLG00000005581,ENSAPLG00000007042,ENSAPLG00000004000,ENSAPLG00000009948,ENSAPLG00000007365,ENSAPLG00000006986,ENSAPLG00000004349,ENSAPLG00000004016,…
GO:0008150	biological_process	biological_process	0.037584	1	1162	1387	10403	12845	ENSAPLG00000013474,ENSAPLG00000009861,ENSAPLG00000012216,ENSAPLG00000003256,ENSAPLG00000007891,ENSAPLG00000008145,ENSAPLG00000013403,ENSAPLG00000005581,ENSAPLG00000015760,ENSAPLG00000006959,ENSAPLG00000002580,ENSAPLG00000006183,ENSAPLG00000014614,ENSAPLG00000007318,ENSAPLG00000011382,ENSAPLG00000007299,ENSAPLG00000004765,ENSAPLG00000009057,ENSAPLG00000008913,ENSAPLG00000009374,ENSAPLG00000001966,…
GO:0044248	cellular catabolic process	biological_process	0.037882	1	122	1387	904	12845	ENSAPLG00000014848,ENSAPLG00000009663,ENSAPLG00000009611,ENSAPLG00000011051,ENSAPLG00000006807,ENSAPLG00000003885,ENSAPLG00000002864,ENSAPLG00000012974,ENSAPLG00000009113,ENSAPLG00000008145,ENSAPLG00000006240,ENSAPLG00000013474,ENSAPLG00000008302,ENSAPLG00000007720,ENSAPLG00000013098,ENSAPLG00000009850,ENSAPLG00000016238,ENSAPLG00000010907,ENSAPLG00000005379,ENSAPLG00000003494,ENSAPLG00000002921,…
GO:0044724	single-organism carbohydrate catabolic process	biological_process	0.03823	1	10	1387	50	12845	ENSAPLG00000004219,ENSAPLG00000013474,ENSAPLG00000004349,ENSAPLG00000008369,ENSAPLG00000013511,ENSAPLG00000007720,ENSAPLG00000006844,ENSAPLG00000007042,ENSAPLG00000004000,ENSAPLG00000009948
GO:0055070	copper ion homeostasis	biological_process	0.038347	1	3	1387	7	12845	ENSAPLG00000008913,ENSAPLG00000008461,ENSAPLG00000006295
GO:1901796	regulation of signal transduction by p53 class mediator	biological_process	0.038626	1	8	1387	37	12845	ENSAPLG00000015926,ENSAPLG00000004405,ENSAPLG00000008812,ENSAPLG00000006239,ENSAPLG00000015604,ENSAPLG00000009071,ENSAPLG00000012643,ENSAPLG00000010622
GO:0008177	succinate dehydrogenase (ubiquinone) activity	molecular_function	0.038678	1	2	1387	3	12845	ENSAPLG00000015023,ENSAPLG00000012169
GO:0007272	ensheathment of neurons	biological_process	0.038731	1	11	1387	53	12845	ENSAPLG00000013465,ENSAPLG00000010958,ENSAPLG00000009542,ENSAPLG00000003358,ENSAPLG00000005025,ENSAPLG00000016289,ENSAPLG00000010140,ENSAPLG00000013047,ENSAPLG00000002647,ENSAPLG00000004052,ENSAPLG00000006054
GO:0008366	axon ensheathment	biological_process	0.038731	1	11	1387	53	12845	ENSAPLG00000006054,ENSAPLG00000002647,ENSAPLG00000013047,ENSAPLG00000010140,ENSAPLG00000004052,ENSAPLG00000005025,ENSAPLG00000016289,ENSAPLG00000009542,ENSAPLG00000003358,ENSAPLG00000013465,ENSAPLG00000010958
GO:0005769	early endosome	cellular_component	0.038806	1	23	1387	132	12845	ENSAPLG00000011042,ENSAPLG00000014548,ENSAPLG00000014487,ENSAPLG00000011796,ENSAPLG00000013320,ENSAPLG00000015927,ENSAPLG00000016063,ENSAPLG00000014504,ENSAPLG00000012464,ENSAPLG00000006103,ENSAPLG00000004867,ENSAPLG00000011098,ENSAPLG00000005521,ENSAPLG00000008043,ENSAPLG00000005152,ENSAPLG00000012334,ENSAPLG00000015465,ENSAPLG00000007502,ENSAPLG00000014164,ENSAPLG00000008547,ENSAPLG00000012890,…
GO:0005070	SH3/SH2 adaptor activity	molecular_function	0.039224	1	5	1387	17	12845	ENSAPLG00000013494,ENSAPLG00000008555,ENSAPLG00000006563,ENSAPLG00000003422,ENSAPLG00000012151
GO:0016810	hydrolase activity, acting on carbon-nitrogen (but not peptide) bonds	molecular_function	0.03923	1	15	1387	80	12845	ENSAPLG00000009659,ENSAPLG00000007595,ENSAPLG00000009374,ENSAPLG00000014306,ENSAPLG00000008745,ENSAPLG00000009658,ENSAPLG00000007816,ENSAPLG00000005356,ENSAPLG00000012379,ENSAPLG00000008114,ENSAPLG00000007683,ENSAPLG00000004358,ENSAPLG00000002662,ENSAPLG00000005060,ENSAPLG00000003519
GO:0016820	hydrolase activity, acting on acid anhydrides, catalyzing transmembrane movement of substances	molecular_function	0.03939	1	14	1387	70	12845	ENSAPLG00000009046,ENSAPLG00000015298,ENSAPLG00000009721,ENSAPLG00000003861,ENSAPLG00000006948,ENSAPLG00000014842,ENSAPLG00000012718,ENSAPLG00000009113,ENSAPLG00000009590,ENSAPLG00000008620,ENSAPLG00000007502,ENSAPLG00000007469,ENSAPLG00000004337,ENSAPLG00000011285
GO:0042626	ATPase activity, coupled to transmembrane movement of substances	molecular_function	0.03939	1	14	1387	70	12845	ENSAPLG00000009046,ENSAPLG00000015298,ENSAPLG00000009721,ENSAPLG00000006948,ENSAPLG00000003861,ENSAPLG00000007469,ENSAPLG00000004337,ENSAPLG00000011285,ENSAPLG00000012718,ENSAPLG00000014842,ENSAPLG00000009113,ENSAPLG00000008620,ENSAPLG00000009590,ENSAPLG00000007502
GO:0034109	homotypic cell-cell adhesion	biological_process	0.039585	1	35	1387	230	12845	ENSAPLG00000015604,ENSAPLG00000003767,ENSAPLG00000009708,ENSAPLG00000007728,ENSAPLG00000007492,ENSAPLG00000002864,ENSAPLG00000006075,ENSAPLG00000013083,ENSAPLG00000010696,ENSAPLG00000009152,ENSAPLG00000011138,ENSAPLG00000011595,ENSAPLG00000015428,ENSAPLG00000005866,ENSAPLG00000013494,ENSAPLG00000003140,ENSAPLG00000010456,ENSAPLG00000013465,ENSAPLG00000002412,ENSAPLG00000014723,ENSAPLG00000015108,…
GO:0090331	negative regulation of platelet aggregation	biological_process	0.039756	1	3	1387	7	12845	ENSAPLG00000002647,ENSAPLG00000003140,ENSAPLG00000011138
GO:1903038	negative regulation of leukocyte cell-cell adhesion	biological_process	0.039948	1	10	1387	48	12845	ENSAPLG00000015428,ENSAPLG00000007766,ENSAPLG00000009152,ENSAPLG00000015926,ENSAPLG00000013320,ENSAPLG00000015108,ENSAPLG00000004156,ENSAPLG00000015604,ENSAPLG00000003767,ENSAPLG00000009708
GO:0055056	D-glucose transmembrane transporter activity	molecular_function	0.039961	1	2	1387	3	12845	ENSAPLG00000010156,ENSAPLG00000005941
GO:0016125	sterol metabolic process	biological_process	0.039961	1	10	1387	50	12845	ENSAPLG00000014241,ENSAPLG00000015079,ENSAPLG00000006651,ENSAPLG00000002580,ENSAPLG00000016106,ENSAPLG00000008203,ENSAPLG00000008913,ENSAPLG00000012658,ENSAPLG00000003181,ENSAPLG00000011133
GO:0035258	steroid hormone receptor binding	molecular_function	0.04002	1	9	1387	41	12845	ENSAPLG00000009977,ENSAPLG00000007006,ENSAPLG00000007492,ENSAPLG00000009071,ENSAPLG00000012198,ENSAPLG00000003594,ENSAPLG00000013465,ENSAPLG00000004585,ENSAPLG00000015622
GO:0033866	nucleoside bisphosphate biosynthetic process	biological_process	0.040022	1	4	1387	12	12845	ENSAPLG00000015222,ENSAPLG00000005797,ENSAPLG00000000592,ENSAPLG00000004016
GO:0034030	ribonucleoside bisphosphate biosynthetic process	biological_process	0.040022	1	4	1387	12	12845	ENSAPLG00000000592,ENSAPLG00000004016,ENSAPLG00000015222,ENSAPLG00000005797
GO:0034033	purine nucleoside bisphosphate biosynthetic process	biological_process	0.040022	1	4	1387	12	12845	ENSAPLG00000004016,ENSAPLG00000000592,ENSAPLG00000005797,ENSAPLG00000015222
GO:0071071	regulation of phospholipid biosynthetic process	biological_process	0.040108	1	3	1387	7	12845	ENSAPLG00000011847,ENSAPLG00000013976,ENSAPLG00000010145
GO:0044249	cellular biosynthetic process	biological_process	0.040164	1	336	1387	2849	12845	ENSAPLG00000015868,ENSAPLG00000010386,ENSAPLG00000004440,ENSAPLG00000006613,ENSAPLG00000016009,ENSAPLG00000012271,ENSAPLG00000006786,ENSAPLG00000007011,ENSAPLG00000008730,ENSAPLG00000005060,ENSAPLG00000015926,ENSAPLG00000015223,ENSAPLG00000014582,ENSAPLG00000012329,ENSAPLG00000011998,ENSAPLG00000004597,ENSAPLG00000010210,ENSAPLG00000008964,ENSAPLG00000003426,ENSAPLG00000006577,ENSAPLG00000011133,…
GO:0003181	atrioventricular valve morphogenesis	biological_process	0.04021	1	4	1387	13	12845	ENSAPLG00000003558,ENSAPLG00000012100,ENSAPLG00000014516,ENSAPLG00000003924
GO:0002249	lymphocyte anergy	biological_process	0.040594	1	2	1387	3	12845	ENSAPLG00000010696,ENSAPLG00000013320
GO:0002667	regulation of T cell anergy	biological_process	0.040594	1	2	1387	3	12845	ENSAPLG00000013320,ENSAPLG00000010696
GO:0002870	T cell anergy	biological_process	0.040594	1	2	1387	3	12845	ENSAPLG00000010696,ENSAPLG00000013320
GO:0002911	regulation of lymphocyte anergy	biological_process	0.040594	1	2	1387	3	12845	ENSAPLG00000013320,ENSAPLG00000010696
GO:0048306	calcium-dependent protein binding	molecular_function	0.040653	1	7	1387	31	12845	ENSAPLG00000006103,ENSAPLG00000008432,ENSAPLG00000015982,ENSAPLG00000011267,ENSAPLG00000009335,ENSAPLG00000015765,ENSAPLG00000011382
GO:0072329	monocarboxylic acid catabolic process	biological_process	0.040655	1	10	1387	47	12845	ENSAPLG00000006807,ENSAPLG00000016238,ENSAPLG00000004264,ENSAPLG00000007988,ENSAPLG00000009113,ENSAPLG00000000615,ENSAPLG00000014208,ENSAPLG00000015531,ENSAPLG00000006240,ENSAPLG00000004832
GO:1903672	positive regulation of sprouting angiogenesis	biological_process	0.040667	1	6	1387	23	12845	ENSAPLG00000015673,ENSAPLG00000008584,ENSAPLG00000011811,ENSAPLG00000005535,ENSAPLG00000013287,ENSAPLG00000008010
GO:0098552	side of membrane	cellular_component	0.040883	1	27	1387	166	12845	ENSAPLG00000011803,ENSAPLG00000012387,ENSAPLG00000008547,ENSAPLG00000015580,ENSAPLG00000010696,ENSAPLG00000002286,ENSAPLG00000002647,ENSAPLG00000015926,ENSAPLG00000013704,ENSAPLG00000014245,ENSAPLG00000009931,ENSAPLG00000009063,ENSAPLG00000015428,ENSAPLG00000012481,ENSAPLG00000006817,ENSAPLG00000006516,ENSAPLG00000004879,ENSAPLG00000002719,ENSAPLG00000002313,ENSAPLG00000004867,ENSAPLG00000000763,…
GO:0015908	fatty acid transport	biological_process	0.041078	1	10	1387	47	12845	ENSAPLG00000011878,ENSAPLG00000009178,ENSAPLG00000001898,ENSAPLG00000011847,ENSAPLG00000006239,ENSAPLG00000009113,ENSAPLG00000006867,ENSAPLG00000002580,ENSAPLG00000005745,ENSAPLG00000010145
GO:0016469	proton-transporting two-sector ATPase complex	cellular_component	0.04113	1	7	1387	32	12845	ENSAPLG00000009600,ENSAPLG00000013428,ENSAPLG00000012718,ENSAPLG00000003861,ENSAPLG00000015882,ENSAPLG00000007502,ENSAPLG00000014811
GO:0060325	face morphogenesis	biological_process	0.041322	1	5	1387	18	12845	ENSAPLG00000012199,ENSAPLG00000013754,ENSAPLG00000007492,ENSAPLG00000003637,ENSAPLG00000010788
GO:1904288	BAT3 complex binding	molecular_function	0.041378	1	2	1387	3	12845	ENSAPLG00000011239,ENSAPLG00000011375
GO:0036499	PERK-mediated unfolded protein response	biological_process	0.041427	1	3	1387	7	12845	ENSAPLG00000008615,ENSAPLG00000013494,ENSAPLG00000008547
GO:0035279	mRNA cleavage involved in gene silencing by miRNA	biological_process	0.041496	1	2	1387	3	12845	ENSAPLG00000015955,ENSAPLG00000009642
GO:0098795	mRNA cleavage involved in gene silencing	biological_process	0.041496	1	2	1387	3	12845	ENSAPLG00000009642,ENSAPLG00000015955
GO:0046034	ATP metabolic process	biological_process	0.041564	1	16	1387	94	12845	ENSAPLG00000007042,ENSAPLG00000004000,ENSAPLG00000009948,ENSAPLG00000004349,ENSAPLG00000007720,ENSAPLG00000013428,ENSAPLG00000009600,ENSAPLG00000009726,ENSAPLG00000006844,ENSAPLG00000014811,ENSAPLG00000006959,ENSAPLG00000008369,ENSAPLG00000013511,ENSAPLG00000003905,ENSAPLG00000004219,ENSAPLG00000005581
GO:0015485	cholesterol binding	molecular_function	0.041578	1	6	1387	24	12845	ENSAPLG00000015079,ENSAPLG00000005361,ENSAPLG00000012658,ENSAPLG00000002498,ENSAPLG00000011068,ENSAPLG00000006473
GO:0090611	ubiquitin-independent protein catabolic process via the multivesicular body sorting pathway	biological_process	0.041734	1	2	1387	3	12845	ENSAPLG00000012481,ENSAPLG00000005379
GO:0032535	regulation of cellular component size	biological_process	0.041736	1	28	1387	173	12845	ENSAPLG00000010897,ENSAPLG00000016176,ENSAPLG00000008045,ENSAPLG00000009877,ENSAPLG00000005665,ENSAPLG00000008555,ENSAPLG00000004867,ENSAPLG00000007595,ENSAPLG00000006786,ENSAPLG00000015930,ENSAPLG00000014614,ENSAPLG00000005384,ENSAPLG00000009589,ENSAPLG00000015729,ENSAPLG00000005225,ENSAPLG00000013494,ENSAPLG00000001323,ENSAPLG00000005396,ENSAPLG00000005785,ENSAPLG00000009440,ENSAPLG00000005664,…
GO:0005686	U2 snRNP	cellular_component	0.041779	1	2	1387	3	12845	ENSAPLG00000009057,ENSAPLG00000005777
GO:0008134	transcription factor binding	molecular_function	0.042037	1	41	1387	273	12845	ENSAPLG00000003373,ENSAPLG00000014146,ENSAPLG00000013199,ENSAPLG00000008538,ENSAPLG00000010609,ENSAPLG00000009977,ENSAPLG00000012402,ENSAPLG00000014908,ENSAPLG00000006786,ENSAPLG00000006962,ENSAPLG00000009241,ENSAPLG00000007006,ENSAPLG00000005060,ENSAPLG00000004358,ENSAPLG00000005603,ENSAPLG00000005872,ENSAPLG00000016226,ENSAPLG00000014447,ENSAPLG00000002881,ENSAPLG00000007404,ENSAPLG00000012109,…
GO:0060068	vagina development	biological_process	0.042081	1	3	1387	7	12845	ENSAPLG00000004585,ENSAPLG00000003058,ENSAPLG00000010456
GO:0030421	defecation	biological_process	0.04211	1	1	1387	1	12845	ENSAPLG00000015677
GO:0010522	regulation of calcium ion transport into cytosol	biological_process	0.042291	1	7	1387	31	12845	ENSAPLG00000005953,ENSAPLG00000011138,ENSAPLG00000011267,ENSAPLG00000013083,ENSAPLG00000015673,ENSAPLG00000003058,ENSAPLG00000002558
GO:0016050	vesicle organization	biological_process	0.042355	1	20	1387	113	12845	ENSAPLG00000003767,ENSAPLG00000005661,ENSAPLG00000005497,ENSAPLG00000003118,ENSAPLG00000012388,ENSAPLG00000012481,ENSAPLG00000016063,ENSAPLG00000012771,ENSAPLG00000010967,ENSAPLG00000009230,ENSAPLG00000011259,ENSAPLG00000005540,ENSAPLG00000005225,ENSAPLG00000009335,ENSAPLG00000006786,ENSAPLG00000006103,ENSAPLG00000005152,ENSAPLG00000010828,ENSAPLG00000008784,ENSAPLG00000014504
GO:0030135	coated vesicle	cellular_component	0.042363	1	16	1387	89	12845	ENSAPLG00000014217,ENSAPLG00000015227,ENSAPLG00000010775,ENSAPLG00000005540,ENSAPLG00000009230,ENSAPLG00000009335,ENSAPLG00000005152,ENSAPLG00000008784,ENSAPLG00000004527,ENSAPLG00000013799,ENSAPLG00000010673,ENSAPLG00000012123,ENSAPLG00000015877,ENSAPLG00000016044,ENSAPLG00000008757,ENSAPLG00000008913
GO:0001102	RNA polymerase II activating transcription factor binding	molecular_function	0.042512	1	6	1387	24	12845	ENSAPLG00000013465,ENSAPLG00000006962,ENSAPLG00000008950,ENSAPLG00000007006,ENSAPLG00000006786,ENSAPLG00000009241
GO:0008289	lipid binding	molecular_function	0.042632	1	51	1387	353	12845	ENSAPLG00000000622,ENSAPLG00000010145,ENSAPLG00000005874,ENSAPLG00000015261,ENSAPLG00000010775,ENSAPLG00000015927,ENSAPLG00000008798,ENSAPLG00000002498,ENSAPLG00000012658,ENSAPLG00000005595,ENSAPLG00000006763,ENSAPLG00000014548,ENSAPLG00000014956,ENSAPLG00000007865,ENSAPLG00000013227,ENSAPLG00000010034,ENSAPLG00000011372,ENSAPLG00000013171,ENSAPLG00000012885,ENSAPLG00000005741,ENSAPLG00000000615,…
GO:0016052	carbohydrate catabolic process	biological_process	0.042643	1	10	1387	51	12845	ENSAPLG00000004000,ENSAPLG00000007042,ENSAPLG00000009948,ENSAPLG00000006844,ENSAPLG00000004349,ENSAPLG00000007720,ENSAPLG00000008369,ENSAPLG00000013511,ENSAPLG00000013474,ENSAPLG00000004219
GO:0048589	developmental growth	biological_process	0.042831	1	47	1387	320	12845	ENSAPLG00000014908,ENSAPLG00000012100,ENSAPLG00000006786,ENSAPLG00000007595,ENSAPLG00000010897,ENSAPLG00000009166,ENSAPLG00000014096,ENSAPLG00000008894,ENSAPLG00000015322,ENSAPLG00000006502,ENSAPLG00000010099,ENSAPLG00000008913,ENSAPLG00000012890,ENSAPLG00000012885,ENSAPLG00000009241,ENSAPLG00000007006,ENSAPLG00000007025,ENSAPLG00000014819,ENSAPLG00000008730,ENSAPLG00000009877,ENSAPLG00000012643,…
GO:0071072	negative regulation of phospholipid biosynthetic process	biological_process	0.042933	1	2	1387	3	12845	ENSAPLG00000011847,ENSAPLG00000013976
GO:0046128	purine ribonucleoside metabolic process	biological_process	0.043059	1	24	1387	152	12845	ENSAPLG00000004000,ENSAPLG00000007042,ENSAPLG00000009948,ENSAPLG00000006986,ENSAPLG00000004349,ENSAPLG00000007720,ENSAPLG00000004016,ENSAPLG00000015222,ENSAPLG00000013428,ENSAPLG00000009726,ENSAPLG00000009600,ENSAPLG00000000592,ENSAPLG00000003715,ENSAPLG00000009048,ENSAPLG00000006844,ENSAPLG00000014811,ENSAPLG00000006959,ENSAPLG00000013511,ENSAPLG00000008369,ENSAPLG00000003308,ENSAPLG00000003905,…
GO:0015245	fatty acid transporter activity	molecular_function	0.043173	1	3	1387	7	12845	ENSAPLG00000011847,ENSAPLG00000001898,ENSAPLG00000009113
GO:0018026	peptidyl-lysine monomethylation	biological_process	0.043181	1	3	1387	7	12845	ENSAPLG00000010622,ENSAPLG00000012216,ENSAPLG00000007404
GO:0046604	positive regulation of mitotic centrosome separation	biological_process	0.043189	1	2	1387	3	12845	ENSAPLG00000007644,ENSAPLG00000011229
GO:0021678	third ventricle development	biological_process	0.043294	1	2	1387	3	12845	ENSAPLG00000010260,ENSAPLG00000015386
GO:0038092	nodal signaling pathway	biological_process	0.043323	1	2	1387	3	12845	ENSAPLG00000007006,ENSAPLG00000010616
GO:0031047	gene silencing by RNA	biological_process	0.043339	1	10	1387	48	12845	ENSAPLG00000011091,ENSAPLG00000009642,ENSAPLG00000009071,ENSAPLG00000009658,ENSAPLG00000014264,ENSAPLG00000015955,ENSAPLG00000004585,ENSAPLG00000010032,ENSAPLG00000013277,ENSAPLG00000005094
GO:0000015	phosphopyruvate hydratase complex	cellular_component	0.043464	1	2	1387	3	12845	ENSAPLG00000004219,ENSAPLG00000009948
GO:0004634	phosphopyruvate hydratase activity	molecular_function	0.043464	1	2	1387	3	12845	ENSAPLG00000009948,ENSAPLG00000004219
GO:0070936	protein K48-linked ubiquitination	biological_process	0.043529	1	8	1387	34	12845	ENSAPLG00000012643,ENSAPLG00000011305,ENSAPLG00000010907,ENSAPLG00000013320,ENSAPLG00000003800,ENSAPLG00000011375,ENSAPLG00000004405,ENSAPLG00000006502
GO:0090576	RNA polymerase III transcription factor complex	cellular_component	0.043547	1	3	1387	7	12845	ENSAPLG00000010609,ENSAPLG00000000962,ENSAPLG00000016020
GO:0030331	estrogen receptor binding	molecular_function	0.043549	1	6	1387	22	12845	ENSAPLG00000007492,ENSAPLG00000015622,ENSAPLG00000013465,ENSAPLG00000004585,ENSAPLG00000003594,ENSAPLG00000009977
GO:0072330	monocarboxylic acid biosynthetic process	biological_process	0.043572	1	16	1387	87	12845	ENSAPLG00000007720,ENSAPLG00000012370,ENSAPLG00000015079,ENSAPLG00000004149,ENSAPLG00000009113,ENSAPLG00000007891,ENSAPLG00000015926,ENSAPLG00000010532,ENSAPLG00000002580,ENSAPLG00000000622,ENSAPLG00000010958,ENSAPLG00000002921,ENSAPLG00000000600,ENSAPLG00000015930,ENSAPLG00000015665,ENSAPLG00000001898
GO:0034998	oligosaccharyltransferase I complex	cellular_component	0.043678	1	1	1387	1	12845	ENSAPLG00000006035
GO:0005634	nucleus	cellular_component	0.043722	1	424	1387	3529	12845	ENSAPLG00000009737,ENSAPLG00000015603,ENSAPLG00000003184,ENSAPLG00000008354,ENSAPLG00000005491,ENSAPLG00000009891,ENSAPLG00000002511,ENSAPLG00000014908,ENSAPLG00000014282,ENSAPLG00000015665,ENSAPLG00000005385,ENSAPLG00000002968,ENSAPLG00000014023,ENSAPLG00000011849,ENSAPLG00000002998,ENSAPLG00000005377,ENSAPLG00000007006,ENSAPLG00000000572,ENSAPLG00000009241,ENSAPLG00000011976,ENSAPLG00000009421,…
GO:0048144	fibroblast proliferation	biological_process	0.04388	1	8	1387	37	12845	ENSAPLG00000013976,ENSAPLG00000008302,ENSAPLG00000004585,ENSAPLG00000013771,ENSAPLG00000015926,ENSAPLG00000012697,ENSAPLG00000015053,ENSAPLG00000009363
GO:0035739	CD4-positive, alpha-beta T cell proliferation	biological_process	0.043979	1	2	1387	3	12845	ENSAPLG00000007766,ENSAPLG00000012100
GO:0046642	negative regulation of alpha-beta T cell proliferation	biological_process	0.043979	1	2	1387	3	12845	ENSAPLG00000013320,ENSAPLG00000007766
GO:2000561	regulation of CD4-positive, alpha-beta T cell proliferation	biological_process	0.043979	1	2	1387	3	12845	ENSAPLG00000012100,ENSAPLG00000007766
GO:0050435	beta-amyloid metabolic process	biological_process	0.043985	1	5	1387	18	12845	ENSAPLG00000013114,ENSAPLG00000014723,ENSAPLG00000011259,ENSAPLG00000009611,ENSAPLG00000008913
GO:0031404	chloride ion binding	molecular_function	0.044049	1	2	1387	3	12845	ENSAPLG00000006522,ENSAPLG00000015289
GO:0003263	cardioblast proliferation	biological_process	0.044193	1	2	1387	3	12845	ENSAPLG00000013465,ENSAPLG00000006292
GO:0003264	regulation of cardioblast proliferation	biological_process	0.044193	1	2	1387	3	12845	ENSAPLG00000006292,ENSAPLG00000013465
GO:0003266	regulation of secondary heart field cardioblast proliferation	biological_process	0.044193	1	2	1387	3	12845	ENSAPLG00000013465,ENSAPLG00000006292
GO:0006659	phosphatidylserine biosynthetic process	biological_process	0.044216	1	2	1387	3	12845	ENSAPLG00000011847,ENSAPLG00000012776
GO:0008241	peptidyl-dipeptidase activity	molecular_function	0.044216	1	2	1387	3	12845	ENSAPLG00000014477,ENSAPLG00000014288
GO:0016406	carnitine O-acyltransferase activity	molecular_function	0.044216	1	2	1387	3	12845	ENSAPLG00000007161,ENSAPLG00000015970
GO:0016576	histone dephosphorylation	biological_process	0.044216	1	2	1387	3	12845	ENSAPLG00000002973,ENSAPLG00000006292
GO:0005220	inositol 1,4,5-trisphosphate-sensitive calcium-release channel activity	molecular_function	0.044216	1	2	1387	3	12845	ENSAPLG00000003078,ENSAPLG00000014956
GO:0031642	negative regulation of myelination	biological_process	0.044216	1	2	1387	3	12845	ENSAPLG00000003358,ENSAPLG00000004052
GO:0004466	long-chain-acyl-CoA dehydrogenase activity	molecular_function	0.044216	1	2	1387	3	12845	ENSAPLG00000004264,ENSAPLG00000004832
GO:0009396	folic acid-containing compound biosynthetic process	biological_process	0.044216	1	2	1387	3	12845	ENSAPLG00000005356,ENSAPLG00000007336
GO:0019238	cyclohydrolase activity	molecular_function	0.044216	1	2	1387	3	12845	ENSAPLG00000005356,ENSAPLG00000014306
GO:0031391	Elg1 RFC-like complex	cellular_component	0.044216	1	2	1387	3	12845	ENSAPLG00000007380,ENSAPLG00000010594
GO:0038110	interleukin-2-mediated signaling pathway	biological_process	0.044216	1	2	1387	3	12845	ENSAPLG00000004103,ENSAPLG00000016243
GO:0046654	tetrahydrofolate biosynthetic process	biological_process	0.044216	1	2	1387	3	12845	ENSAPLG00000007336,ENSAPLG00000005356
GO:0070669	response to interleukin-2	biological_process	0.044216	1	2	1387	3	12845	ENSAPLG00000016243,ENSAPLG00000004103
GO:0070765	gamma-secretase complex	cellular_component	0.044216	1	2	1387	3	12845	ENSAPLG00000014723,ENSAPLG00000011259
GO:0071352	cellular response to interleukin-2	biological_process	0.044216	1	2	1387	3	12845	ENSAPLG00000004103,ENSAPLG00000016243
GO:0090403	oxidative stress-induced premature senescence	biological_process	0.044216	1	2	1387	3	12845	ENSAPLG00000006239,ENSAPLG00000003885
GO:1904479	negative regulation of intestinal absorption	biological_process	0.044216	1	2	1387	3	12845	ENSAPLG00000009721,ENSAPLG00000008806
GO:0044429	mitochondrial part	cellular_component	0.044245	1	45	1387	336	12845	ENSAPLG00000009726,ENSAPLG00000008122,ENSAPLG00000009123,ENSAPLG00000004264,ENSAPLG00000012043,ENSAPLG00000006590,ENSAPLG00000011659,ENSAPLG00000014811,ENSAPLG00000009004,ENSAPLG00000014504,ENSAPLG00000005890,ENSAPLG00000003905,ENSAPLG00000006126,ENSAPLG00000006613,ENSAPLG00000009557,ENSAPLG00000015023,ENSAPLG00000008374,ENSAPLG00000009600,ENSAPLG00000012867,ENSAPLG00000013428,ENSAPLG00000009272,…
GO:0033559	unsaturated fatty acid metabolic process	biological_process	0.044691	1	8	1387	37	12845	ENSAPLG00000004149,ENSAPLG00000000622,ENSAPLG00000015926,ENSAPLG00000015665,ENSAPLG00000010532,ENSAPLG00000002921,ENSAPLG00000009990,ENSAPLG00000007891
GO:2000121	regulation of removal of superoxide radicals	biological_process	0.044788	1	3	1387	7	12845	ENSAPLG00000007336,ENSAPLG00000005356,ENSAPLG00000005285
GO:0060322	head development	biological_process	0.044877	1	47	1387	322	12845	ENSAPLG00000004555,ENSAPLG00000013735,ENSAPLG00000009241,ENSAPLG00000010788,ENSAPLG00000004968,ENSAPLG00000015053,ENSAPLG00000007025,ENSAPLG00000007766,ENSAPLG00000003426,ENSAPLG00000003115,ENSAPLG00000008913,ENSAPLG00000012885,ENSAPLG00000012199,ENSAPLG00000006763,ENSAPLG00000013047,ENSAPLG00000015322,ENSAPLG00000012100,ENSAPLG00000007595,ENSAPLG00000006786,ENSAPLG00000010322,ENSAPLG00000007988,…
GO:1902582	single-organism intracellular transport	biological_process	0.04492	1	96	1387	701	12845	ENSAPLG00000005521,ENSAPLG00000008043,ENSAPLG00000015261,ENSAPLG00000008784,ENSAPLG00000008252,ENSAPLG00000012518,ENSAPLG00000006058,ENSAPLG00000011259,ENSAPLG00000004156,ENSAPLG00000012771,ENSAPLG00000009557,ENSAPLG00000014548,ENSAPLG00000015322,ENSAPLG00000010176,ENSAPLG00000001349,ENSAPLG00000009239,ENSAPLG00000008913,ENSAPLG00000008931,ENSAPLG00000014569,ENSAPLG00000007820,ENSAPLG00000014799,…
GO:1990381	ubiquitin-specific protease binding	molecular_function	0.045078	1	3	1387	7	12845	ENSAPLG00000012643,ENSAPLG00000011042,ENSAPLG00000011375
GO:0042129	regulation of T cell proliferation	biological_process	0.045089	1	12	1387	62	12845	ENSAPLG00000012100,ENSAPLG00000007766,ENSAPLG00000013465,ENSAPLG00000012271,ENSAPLG00000015428,ENSAPLG00000013320,ENSAPLG00000015604,ENSAPLG00000013494,ENSAPLG00000003767,ENSAPLG00000004156,ENSAPLG00000009708,ENSAPLG00000010696
GO:0006094	gluconeogenesis	biological_process	0.045119	1	6	1387	23	12845	ENSAPLG00000012109,ENSAPLG00000004000,ENSAPLG00000005885,ENSAPLG00000012304,ENSAPLG00000006844,ENSAPLG00000007566
GO:0005776	autophagosome	cellular_component	0.045124	1	9	1387	40	12845	ENSAPLG00000005584,ENSAPLG00000008252,ENSAPLG00000008302,ENSAPLG00000003197,ENSAPLG00000013322,ENSAPLG00000003715,ENSAPLG00000006872,ENSAPLG00000015580,ENSAPLG00000015119
GO:0005765	lysosomal membrane	cellular_component	0.045258	1	12	1387	60	12845	ENSAPLG00000013723,ENSAPLG00000011976,ENSAPLG00000006103,ENSAPLG00000009482,ENSAPLG00000005152,ENSAPLG00000008043,ENSAPLG00000015580,ENSAPLG00000007169,ENSAPLG00000005661,ENSAPLG00000011803,ENSAPLG00000012771,ENSAPLG00000002719
GO:0003899	DNA-directed RNA polymerase activity	molecular_function	0.045271	1	6	1387	26	12845	ENSAPLG00000010340,ENSAPLG00000005063,ENSAPLG00000005385,ENSAPLG00000009812,ENSAPLG00000005305,ENSAPLG00000015235
GO:0006625	protein targeting to peroxisome	biological_process	0.04582	1	4	1387	13	12845	ENSAPLG00000006240,ENSAPLG00000016238,ENSAPLG00000007988,ENSAPLG00000014569
GO:0043574	peroxisomal transport	biological_process	0.04582	1	4	1387	13	12845	ENSAPLG00000006240,ENSAPLG00000016238,ENSAPLG00000007988,ENSAPLG00000014569
GO:0072662	protein localization to peroxisome	biological_process	0.04582	1	4	1387	13	12845	ENSAPLG00000006240,ENSAPLG00000016238,ENSAPLG00000007988,ENSAPLG00000014569
GO:0072663	establishment of protein localization to peroxisome	biological_process	0.04582	1	4	1387	13	12845	ENSAPLG00000006240,ENSAPLG00000016238,ENSAPLG00000007988,ENSAPLG00000014569
GO:0043623	cellular protein complex assembly	biological_process	0.046066	1	41	1387	276	12845	ENSAPLG00000013494,ENSAPLG00000005540,ENSAPLG00000009230,ENSAPLG00000005964,ENSAPLG00000005384,ENSAPLG00000014614,ENSAPLG00000005665,ENSAPLG00000012643,ENSAPLG00000007537,ENSAPLG00000005152,ENSAPLG00000002804,ENSAPLG00000008578,ENSAPLG00000005967,ENSAPLG00000005581,ENSAPLG00000003924,ENSAPLG00000010322,ENSAPLG00000005244,ENSAPLG00000011267,ENSAPLG00000003653,ENSAPLG00000008854,ENSAPLG00000012169,…
GO:1902494	catalytic complex	cellular_component	0.046262	1	84	1387	619	12845	ENSAPLG00000014273,ENSAPLG00000015836,ENSAPLG00000011285,ENSAPLG00000014848,ENSAPLG00000009801,ENSAPLG00000015734,ENSAPLG00000006035,ENSAPLG00000006218,ENSAPLG00000007916,ENSAPLG00000013844,ENSAPLG00000009335,ENSAPLG00000013797,ENSAPLG00000005305,ENSAPLG00000012886,ENSAPLG00000009449,ENSAPLG00000015760,ENSAPLG00000009721,ENSAPLG00000013651,ENSAPLG00000013403,ENSAPLG00000005443,ENSAPLG00000006692,…
GO:0071450	cellular response to oxygen radical	biological_process	0.046292	1	4	1387	13	12845	ENSAPLG00000009421,ENSAPLG00000005285,ENSAPLG00000007336,ENSAPLG00000005356
GO:0071451	cellular response to superoxide	biological_process	0.046292	1	4	1387	13	12845	ENSAPLG00000005356,ENSAPLG00000007336,ENSAPLG00000005285,ENSAPLG00000009421
GO:0042095	interferon-gamma biosynthetic process	biological_process	0.046338	1	2	1387	4	12845	ENSAPLG00000008976,ENSAPLG00000015428
GO:0045072	regulation of interferon-gamma biosynthetic process	biological_process	0.046338	1	2	1387	4	12845	ENSAPLG00000008976,ENSAPLG00000015428
GO:0045078	positive regulation of interferon-gamma biosynthetic process	biological_process	0.046338	1	2	1387	4	12845	ENSAPLG00000008976,ENSAPLG00000015428
GO:0015078	hydrogen ion transmembrane transporter activity	molecular_function	0.046458	1	10	1387	57	12845	ENSAPLG00000015882,ENSAPLG00000007502,ENSAPLG00000012718,ENSAPLG00000014352,ENSAPLG00000014811,ENSAPLG00000003861,ENSAPLG00000012890,ENSAPLG00000013428,ENSAPLG00000005581,ENSAPLG00000009600
GO:0042803	protein homodimerization activity	molecular_function	0.046504	1	59	1387	424	12845	ENSAPLG00000008912,ENSAPLG00000012481,ENSAPLG00000004597,ENSAPLG00000002533,ENSAPLG00000010648,ENSAPLG00000015289,ENSAPLG00000015053,ENSAPLG00000007552,ENSAPLG00000007006,ENSAPLG00000004052,ENSAPLG00000002963,ENSAPLG00000013735,ENSAPLG00000009948,ENSAPLG00000004527,ENSAPLG00000007194,ENSAPLG00000012304,ENSAPLG00000010078,ENSAPLG00000005521,ENSAPLG00000011079,ENSAPLG00000007894,ENSAPLG00000004061,…
GO:0009167	purine ribonucleoside monophosphate metabolic process	biological_process	0.046662	1	19	1387	115	12845	ENSAPLG00000006844,ENSAPLG00000004219,ENSAPLG00000005581,ENSAPLG00000003905,ENSAPLG00000008369,ENSAPLG00000013511,ENSAPLG00000003308,ENSAPLG00000014811,ENSAPLG00000006959,ENSAPLG00000006986,ENSAPLG00000009948,ENSAPLG00000007042,ENSAPLG00000004000,ENSAPLG00000009439,ENSAPLG00000009600,ENSAPLG00000009726,ENSAPLG00000013428,ENSAPLG00000007720,ENSAPLG00000004349
GO:0030170	pyridoxal phosphate binding	molecular_function	0.046793	1	9	1387	41	12845	ENSAPLG00000011272,ENSAPLG00000007401,ENSAPLG00000006807,ENSAPLG00000000600,ENSAPLG00000015363,ENSAPLG00000005252,ENSAPLG00000003637,ENSAPLG00000003905,ENSAPLG00000006867
GO:0030948	negative regulation of vascular endothelial growth factor receptor signaling pathway	biological_process	0.046855	1	3	1387	7	12845	ENSAPLG00000008547,ENSAPLG00000015053,ENSAPLG00000013958
GO:0035591	signaling adaptor activity	molecular_function	0.046914	1	7	1387	30	12845	ENSAPLG00000013494,ENSAPLG00000006563,ENSAPLG00000008555,ENSAPLG00000012151,ENSAPLG00000003422,ENSAPLG00000012030,ENSAPLG00000015053
GO:0043170	macromolecule metabolic process	biological_process	0.047085	1	596	1387	5107	12845	ENSAPLG00000005826,ENSAPLG00000012392,ENSAPLG00000012587,ENSAPLG00000002931,ENSAPLG00000002881,ENSAPLG00000008547,ENSAPLG00000015822,ENSAPLG00000015710,ENSAPLG00000013322,ENSAPLG00000006292,ENSAPLG00000004350,ENSAPLG00000010316,ENSAPLG00000010810,ENSAPLG00000014171,ENSAPLG00000005355,ENSAPLG00000015930,ENSAPLG00000010492,ENSAPLG00000013315,ENSAPLG00000010340,ENSAPLG00000004411,ENSAPLG00000006631,…
GO:0006121	mitochondrial electron transport, succinate to ubiquinone	biological_process	0.047586	1	1	1387	1	12845	ENSAPLG00000006959
GO:0018293	protein-FAD linkage	biological_process	0.047586	1	1	1387	1	12845	ENSAPLG00000006959
GO:0018011	N-terminal peptidyl-alanine methylation	biological_process	0.047633	1	1	1387	1	12845	ENSAPLG00000008022
GO:0018012	N-terminal peptidyl-alanine trimethylation	biological_process	0.047633	1	1	1387	1	12845	ENSAPLG00000008022
GO:0018013	N-terminal peptidyl-glycine methylation	biological_process	0.047633	1	1	1387	1	12845	ENSAPLG00000008022
GO:0018016	N-terminal peptidyl-proline dimethylation	biological_process	0.047633	1	1	1387	1	12845	ENSAPLG00000008022
GO:0018194	peptidyl-alanine modification	biological_process	0.047633	1	1	1387	1	12845	ENSAPLG00000008022
GO:0035568	N-terminal peptidyl-proline methylation	biological_process	0.047633	1	1	1387	1	12845	ENSAPLG00000008022
GO:0035570	N-terminal peptidyl-serine methylation	biological_process	0.047633	1	1	1387	1	12845	ENSAPLG00000008022
GO:0035572	N-terminal peptidyl-serine dimethylation	biological_process	0.047633	1	1	1387	1	12845	ENSAPLG00000008022
GO:0035573	N-terminal peptidyl-serine trimethylation	biological_process	0.047633	1	1	1387	1	12845	ENSAPLG00000008022
GO:0071885	N-terminal protein N-methyltransferase activity	molecular_function	0.047633	1	1	1387	1	12845	ENSAPLG00000008022
GO:0044309	neuron spine	cellular_component	0.047672	1	7	1387	28	12845	ENSAPLG00000010032,ENSAPLG00000008803,ENSAPLG00000015386,ENSAPLG00000006763,ENSAPLG00000008913,ENSAPLG00000012890,ENSAPLG00000010696
GO:0016482	cytoplasmic transport	biological_process	0.047952	1	67	1387	467	12845	ENSAPLG00000014548,ENSAPLG00000009557,ENSAPLG00000012771,ENSAPLG00000008252,ENSAPLG00000008043,ENSAPLG00000007820,ENSAPLG00000014799,ENSAPLG00000014569,ENSAPLG00000008931,ENSAPLG00000009239,ENSAPLG00000010176,ENSAPLG00000001349,ENSAPLG00000016238,ENSAPLG00000009335,ENSAPLG00000003812,ENSAPLG00000014217,ENSAPLG00000005361,ENSAPLG00000007036,ENSAPLG00000015624,ENSAPLG00000003924,ENSAPLG00000008846,…
GO:1990239	steroid hormone binding	molecular_function	0.048074	1	2	1387	4	12845	ENSAPLG00000007318,ENSAPLG00000011285
GO:0002076	osteoblast development	biological_process	0.048119	1	3	1387	7	12845	ENSAPLG00000008203,ENSAPLG00000007006,ENSAPLG00000013277
GO:0014041	regulation of neuron maturation	biological_process	0.04813	1	2	1387	4	12845	ENSAPLG00000012291,ENSAPLG00000015982
GO:0030900	forebrain development	biological_process	0.048184	1	30	1387	194	12845	ENSAPLG00000005665,ENSAPLG00000006786,ENSAPLG00000015386,ENSAPLG00000014523,ENSAPLG00000013465,ENSAPLG00000012564,ENSAPLG00000001323,ENSAPLG00000015982,ENSAPLG00000006763,ENSAPLG00000005964,ENSAPLG00000015677,ENSAPLG00000003140,ENSAPLG00000015322,ENSAPLG00000012571,ENSAPLG00000010456,ENSAPLG00000007766,ENSAPLG00000007398,ENSAPLG00000015180,ENSAPLG00000008913,ENSAPLG00000012885,ENSAPLG00000010331,…
GO:0060713	labyrinthine layer morphogenesis	biological_process	0.048281	1	4	1387	14	12845	ENSAPLG00000005480,ENSAPLG00000008555,ENSAPLG00000007492,ENSAPLG00000003558
GO:0006165	nucleoside diphosphate phosphorylation	biological_process	0.048335	1	9	1387	44	12845	ENSAPLG00000009948,ENSAPLG00000004000,ENSAPLG00000007042,ENSAPLG00000006844,ENSAPLG00000007720,ENSAPLG00000013511,ENSAPLG00000008369,ENSAPLG00000004349,ENSAPLG00000004219
GO:0046939	nucleotide phosphorylation	biological_process	0.048335	1	9	1387	44	12845	ENSAPLG00000006844,ENSAPLG00000009948,ENSAPLG00000004000,ENSAPLG00000007042,ENSAPLG00000004219,ENSAPLG00000007720,ENSAPLG00000013511,ENSAPLG00000008369,ENSAPLG00000004349
GO:0060323	head morphogenesis	biological_process	0.048469	1	6	1387	24	12845	ENSAPLG00000003637,ENSAPLG00000010788,ENSAPLG00000013754,ENSAPLG00000012199,ENSAPLG00000007492,ENSAPLG00000003426
GO:0044877	macromolecular complex binding	molecular_function	0.048709	1	111	1387	820	12845	ENSAPLG00000010622,ENSAPLG00000014908,ENSAPLG00000008429,ENSAPLG00000003905,ENSAPLG00000008045,ENSAPLG00000013320,ENSAPLG00000002642,ENSAPLG00000002534,ENSAPLG00000009290,ENSAPLG00000007865,ENSAPLG00000004878,ENSAPLG00000015322,ENSAPLG00000016154,ENSAPLG00000012235,ENSAPLG00000007323,ENSAPLG00000007909,ENSAPLG00000014447,ENSAPLG00000012611,ENSAPLG00000003325,ENSAPLG00000014348,ENSAPLG00000009241,…
GO:0030532	small nuclear ribonucleoprotein complex	cellular_component	0.04885	1	7	1387	33	12845	ENSAPLG00000012904,ENSAPLG00000012792,ENSAPLG00000005777,ENSAPLG00000011036,ENSAPLG00000009057,ENSAPLG00000005246,ENSAPLG00000004589
GO:0080134	regulation of response to stress	biological_process	0.04893	1	87	1387	641	12845	ENSAPLG00000014245,ENSAPLG00000005285,ENSAPLG00000008615,ENSAPLG00000015428,ENSAPLG00000005866,ENSAPLG00000009658,ENSAPLG00000005535,ENSAPLG00000015604,ENSAPLG00000009708,ENSAPLG00000012387,ENSAPLG00000003058,ENSAPLG00000012643,ENSAPLG00000007336,ENSAPLG00000004585,ENSAPLG00000013465,ENSAPLG00000009829,ENSAPLG00000013084,ENSAPLG00000013494,ENSAPLG00000011239,ENSAPLG00000010456,ENSAPLG00000010099,…
GO:0016538	cyclin-dependent protein serine/threonine kinase regulator activity	molecular_function	0.048998	1	4	1387	14	12845	ENSAPLG00000007612,ENSAPLG00000013783,ENSAPLG00000012109,ENSAPLG00000013771
GO:0070628	proteasome binding	molecular_function	0.049195	1	4	1387	12	12845	ENSAPLG00000011239,ENSAPLG00000011375,ENSAPLG00000000901,ENSAPLG00000009663
GO:0009126	purine nucleoside monophosphate metabolic process	biological_process	0.049317	1	19	1387	116	12845	ENSAPLG00000003905,ENSAPLG00000004219,ENSAPLG00000005581,ENSAPLG00000006959,ENSAPLG00000014811,ENSAPLG00000013511,ENSAPLG00000008369,ENSAPLG00000003308,ENSAPLG00000006844,ENSAPLG00000013428,ENSAPLG00000009726,ENSAPLG00000009600,ENSAPLG00000004349,ENSAPLG00000007720,ENSAPLG00000006986,ENSAPLG00000007042,ENSAPLG00000009439,ENSAPLG00000004000,ENSAPLG00000009948
GO:0032655	regulation of interleukin-12 production	biological_process	0.049376	1	6	1387	24	12845	ENSAPLG00000012885,ENSAPLG00000004462,ENSAPLG00000012271,ENSAPLG00000010348,ENSAPLG00000009708,ENSAPLG00000008976
GO:0010880	regulation of release of sequestered calcium ion into cytosol by sarcoplasmic reticulum	biological_process	0.049395	1	3	1387	8	12845	ENSAPLG00000011267,ENSAPLG00000005953,ENSAPLG00000013083
GO:0014808	release of sequestered calcium ion into cytosol by sarcoplasmic reticulum	biological_process	0.049395	1	3	1387	8	12845	ENSAPLG00000013083,ENSAPLG00000011267,ENSAPLG00000005953
GO:0051797	regulation of hair follicle development	biological_process	0.049487	1	4	1387	12	12845	ENSAPLG00000012084,ENSAPLG00000003924,ENSAPLG00000013465,ENSAPLG00000005392
GO:0008210	estrogen metabolic process	biological_process	0.049491	1	3	1387	8	12845	ENSAPLG00000013754,ENSAPLG00000010788,ENSAPLG00000003637
GO:0030008	TRAPP complex	cellular_component	0.049692	1	3	1387	8	12845	ENSAPLG00000015916,ENSAPLG00000006876,ENSAPLG00000009239
GO:0008252	nucleotidase activity	molecular_function	0.049929	1	3	1387	8	12845	ENSAPLG00000006931,ENSAPLG00000008001,ENSAPLG00000015879
GO:0009897	external side of plasma membrane	cellular_component	0.050067	1	16	1387	89	12845	ENSAPLG00000015926,ENSAPLG00000002647,ENSAPLG00000015580,ENSAPLG00000010696,ENSAPLG00000015428,ENSAPLG00000014245,ENSAPLG00000006516,ENSAPLG00000004879,ENSAPLG00000012392,ENSAPLG00000012271,ENSAPLG00000004527,ENSAPLG00000008435,ENSAPLG00000016243,ENSAPLG00000012100,ENSAPLG00000004867,ENSAPLG00000000763
GO:0060968	regulation of gene silencing	biological_process	0.050144	1	7	1387	31	12845	ENSAPLG00000013277,ENSAPLG00000002534,ENSAPLG00000009071,ENSAPLG00000010032,ENSAPLG00000004585,ENSAPLG00000011091,ENSAPLG00000009658
GO:0036498	IRE1-mediated unfolded protein response	biological_process	0.050179	1	3	1387	8	12845	ENSAPLG00000015958,ENSAPLG00000008547,ENSAPLG00000008615
GO:0098800	inner mitochondrial membrane protein complex	cellular_component	0.050406	1	10	1387	61	12845	ENSAPLG00000015023,ENSAPLG00000012043,ENSAPLG00000013428,ENSAPLG00000008846,ENSAPLG00000009600,ENSAPLG00000014811,ENSAPLG00000005967,ENSAPLG00000011659,ENSAPLG00000004192,ENSAPLG00000007537
GO:0009154	purine ribonucleotide catabolic process	biological_process	0.050662	1	3	1387	8	12845	ENSAPLG00000003308,ENSAPLG00000009048,ENSAPLG00000007348
GO:1901264	carbohydrate derivative transport	biological_process	0.051001	1	7	1387	31	12845	ENSAPLG00000007435,ENSAPLG00000005885,ENSAPLG00000008640,ENSAPLG00000005884,ENSAPLG00000015089,ENSAPLG00000007469,ENSAPLG00000004301
GO:0044260	cellular macromolecule metabolic process	biological_process	0.051385	1	541	1387	4638	12845	ENSAPLG00000005227,ENSAPLG00000010264,ENSAPLG00000015465,ENSAPLG00000012340,ENSAPLG00000001177,ENSAPLG00000011282,ENSAPLG00000004221,ENSAPLG00000008506,ENSAPLG00000015281,ENSAPLG00000012820,ENSAPLG00000015180,ENSAPLG00000003310,ENSAPLG00000012497,ENSAPLG00000006672,ENSAPLG00000006522,ENSAPLG00000006870,ENSAPLG00000005288,ENSAPLG00000005777,ENSAPLG00000009726,ENSAPLG00000007404,ENSAPLG00000005872,…
GO:1903573	negative regulation of response to endoplasmic reticulum stress	biological_process	0.051585	1	6	1387	24	12845	ENSAPLG00000012643,ENSAPLG00000013494,ENSAPLG00000008547,ENSAPLG00000011218,ENSAPLG00000004187,ENSAPLG00000000901
GO:0051818	disruption of cells of other organism involved in symbiotic interaction	biological_process	0.051655	1	2	1387	4	12845	ENSAPLG00000015502,ENSAPLG00000013511
GO:0051883	killing of cells in other organism involved in symbiotic interaction	biological_process	0.051655	1	2	1387	4	12845	ENSAPLG00000013511,ENSAPLG00000015502
GO:0071806	protein transmembrane transport	biological_process	0.051812	1	7	1387	34	12845	ENSAPLG00000007988,ENSAPLG00000014569,ENSAPLG00000010176,ENSAPLG00000016238,ENSAPLG00000008846,ENSAPLG00000006240,ENSAPLG00000009557
GO:0015909	long-chain fatty acid transport	biological_process	0.052004	1	7	1387	31	12845	ENSAPLG00000009113,ENSAPLG00000006239,ENSAPLG00000005745,ENSAPLG00000010145,ENSAPLG00000011878,ENSAPLG00000011847,ENSAPLG00000009178
GO:1901505	carbohydrate derivative transporter activity	molecular_function	0.052283	1	6	1387	25	12845	ENSAPLG00000005885,ENSAPLG00000007435,ENSAPLG00000004301,ENSAPLG00000015089,ENSAPLG00000005884,ENSAPLG00000008640
GO:0009156	ribonucleoside monophosphate biosynthetic process	biological_process	0.052365	1	9	1387	45	12845	ENSAPLG00000014811,ENSAPLG00000009600,ENSAPLG00000005581,ENSAPLG00000013428,ENSAPLG00000004141,ENSAPLG00000009948,ENSAPLG00000009439,ENSAPLG00000006986,ENSAPLG00000007365
GO:0015145	monosaccharide transmembrane transporter activity	molecular_function	0.0524	1	3	1387	8	12845	ENSAPLG00000005941,ENSAPLG00000003103,ENSAPLG00000010156
GO:0006576	cellular biogenic amine metabolic process	biological_process	0.052985	1	10	1387	50	12845	ENSAPLG00000008912,ENSAPLG00000010145,ENSAPLG00000006651,ENSAPLG00000003305,ENSAPLG00000014874,ENSAPLG00000011847,ENSAPLG00000013124,ENSAPLG00000012131,ENSAPLG00000001976,ENSAPLG00000006897
GO:0051386	regulation of neurotrophin TRK receptor signaling pathway	biological_process	0.053088	1	3	1387	9	12845	ENSAPLG00000015860,ENSAPLG00000012890,ENSAPLG00000005384
GO:0006461	protein complex assembly	biological_process	0.053157	1	91	1387	682	12845	ENSAPLG00000005785,ENSAPLG00000014835,ENSAPLG00000008122,ENSAPLG00000015877,ENSAPLG00000016125,ENSAPLG00000007042,ENSAPLG00000007006,ENSAPLG00000012338,ENSAPLG00000012030,ENSAPLG00000015053,ENSAPLG00000005521,ENSAPLG00000003905,ENSAPLG00000008045,ENSAPLG00000016154,ENSAPLG00000008461,ENSAPLG00000012177,ENSAPLG00000005237,ENSAPLG00000006085,ENSAPLG00000013602,ENSAPLG00000015398,ENSAPLG00000010322,…
GO:0070271	protein complex biogenesis	biological_process	0.053157	1	91	1387	682	12845	ENSAPLG00000005890,ENSAPLG00000012502,ENSAPLG00000015642,ENSAPLG00000006996,ENSAPLG00000004844,ENSAPLG00000008555,ENSAPLG00000011659,ENSAPLG00000013457,ENSAPLG00000011042,ENSAPLG00000010637,ENSAPLG00000011079,ENSAPLG00000011232,ENSAPLG00000014180,ENSAPLG00000007683,ENSAPLG00000009901,ENSAPLG00000009726,ENSAPLG00000012481,ENSAPLG00000008730,ENSAPLG00000010206,ENSAPLG00000007025,ENSAPLG00000014819,…
GO:0060964	regulation of gene silencing by miRNA	biological_process	0.053299	1	5	1387	20	12845	ENSAPLG00000011091,ENSAPLG00000004585,ENSAPLG00000009071,ENSAPLG00000010032,ENSAPLG00000013277
GO:0044093	positive regulation of molecular function	biological_process	0.053588	1	106	1387	789	12845	ENSAPLG00000015322,ENSAPLG00000009977,ENSAPLG00000007469,ENSAPLG00000006763,ENSAPLG00000014282,ENSAPLG00000013252,ENSAPLG00000008562,ENSAPLG00000003574,ENSAPLG00000013783,ENSAPLG00000007194,ENSAPLG00000015859,ENSAPLG00000015958,ENSAPLG00000010161,ENSAPLG00000007006,ENSAPLG00000004358,ENSAPLG00000015053,ENSAPLG00000002412,ENSAPLG00000009990,ENSAPLG00000007042,ENSAPLG00000013735,ENSAPLG00000000572,…
GO:0002376	immune system process	biological_process	0.053642	1	122	1387	966	12845	ENSAPLG00000012541,ENSAPLG00000014373,ENSAPLG00000003905,ENSAPLG00000016176,ENSAPLG00000008182,ENSAPLG00000008252,ENSAPLG00000002642,ENSAPLG00000002682,ENSAPLG00000012199,ENSAPLG00000013320,ENSAPLG00000012771,ENSAPLG00000005400,ENSAPLG00000004156,ENSAPLG00000006126,ENSAPLG00000006502,ENSAPLG00000009977,ENSAPLG00000001966,ENSAPLG00000007766,ENSAPLG00000012885,ENSAPLG00000004171,ENSAPLG00000008913,…
GO:0004721	phosphoprotein phosphatase activity	molecular_function	0.053702	1	22	1387	132	12845	ENSAPLG00000014864,ENSAPLG00000015997,ENSAPLG00000009861,ENSAPLG00000013704,ENSAPLG00000014978,ENSAPLG00000011138,ENSAPLG00000009931,ENSAPLG00000001192,ENSAPLG00000003722,ENSAPLG00000015108,ENSAPLG00000002973,ENSAPLG00000010050,ENSAPLG00000004221,ENSAPLG00000008547,ENSAPLG00000006437,ENSAPLG00000007543,ENSAPLG00000015734,ENSAPLG00000006292,ENSAPLG00000004052,ENSAPLG00000008354,ENSAPLG00000016114,…
GO:0061025	membrane fusion	biological_process	0.053772	1	14	1387	75	12845	ENSAPLG00000008784,ENSAPLG00000010828,ENSAPLG00000012643,ENSAPLG00000005152,ENSAPLG00000006103,ENSAPLG00000002647,ENSAPLG00000003058,ENSAPLG00000015119,ENSAPLG00000004807,ENSAPLG00000005225,ENSAPLG00000016063,ENSAPLG00000012771,ENSAPLG00000012438,ENSAPLG00000002415
GO:0015144	carbohydrate transmembrane transporter activity	molecular_function	0.053813	1	4	1387	13	12845	ENSAPLG00000005941,ENSAPLG00000003103,ENSAPLG00000014236,ENSAPLG00000010156
GO:1901476	carbohydrate transporter activity	molecular_function	0.053813	1	4	1387	13	12845	ENSAPLG00000010156,ENSAPLG00000014236,ENSAPLG00000003103,ENSAPLG00000005941
GO:0033865	nucleoside bisphosphate metabolic process	biological_process	0.054024	1	5	1387	19	12845	ENSAPLG00000004016,ENSAPLG00000000592,ENSAPLG00000005797,ENSAPLG00000015222,ENSAPLG00000009048
GO:0033875	ribonucleoside bisphosphate metabolic process	biological_process	0.054024	1	5	1387	19	12845	ENSAPLG00000009048,ENSAPLG00000015222,ENSAPLG00000005797,ENSAPLG00000000592,ENSAPLG00000004016
GO:0034032	purine nucleoside bisphosphate metabolic process	biological_process	0.054024	1	5	1387	19	12845	ENSAPLG00000004016,ENSAPLG00000000592,ENSAPLG00000005797,ENSAPLG00000009048,ENSAPLG00000015222
GO:0070070	proton-transporting V-type ATPase complex assembly	biological_process	0.054476	1	2	1387	4	12845	ENSAPLG00000015877,ENSAPLG00000007042
GO:0070072	vacuolar proton-transporting V-type ATPase complex assembly	biological_process	0.054476	1	2	1387	4	12845	ENSAPLG00000015877,ENSAPLG00000007042
GO:0006783	heme biosynthetic process	biological_process	0.054657	1	3	1387	8	12845	ENSAPLG00000010210,ENSAPLG00000015242,ENSAPLG00000002580
GO:0005685	U1 snRNP	cellular_component	0.054787	1	3	1387	9	12845	ENSAPLG00000004589,ENSAPLG00000012904,ENSAPLG00000012792
GO:0051297	centrosome organization	biological_process	0.055117	1	15	1387	79	12845	ENSAPLG00000005521,ENSAPLG00000006267,ENSAPLG00000011229,ENSAPLG00000016400,ENSAPLG00000012481,ENSAPLG00000013465,ENSAPLG00000014738,ENSAPLG00000012109,ENSAPLG00000007644,ENSAPLG00000005379,ENSAPLG00000016367,ENSAPLG00000011232,ENSAPLG00000005964,ENSAPLG00000015322,ENSAPLG00000010637
GO:1990266	neutrophil migration	biological_process	0.055131	1	7	1387	31	12845	ENSAPLG00000016014,ENSAPLG00000005225,ENSAPLG00000005377,ENSAPLG00000012697,ENSAPLG00000015926,ENSAPLG00000016176,ENSAPLG00000010034
GO:0070486	leukocyte aggregation	biological_process	0.055206	1	30	1387	199	12845	ENSAPLG00000007766,ENSAPLG00000011595,ENSAPLG00000010034,ENSAPLG00000015428,ENSAPLG00000005866,ENSAPLG00000014723,ENSAPLG00000015108,ENSAPLG00000006961,ENSAPLG00000006075,ENSAPLG00000007728,ENSAPLG00000015604,ENSAPLG00000003767,ENSAPLG00000009708,ENSAPLG00000007492,ENSAPLG00000002412,ENSAPLG00000009363,ENSAPLG00000010696,ENSAPLG00000009152,ENSAPLG00000015926,ENSAPLG00000007006,ENSAPLG00000013083,…
GO:0001933	negative regulation of protein phosphorylation	biological_process	0.05521	1	32	1387	220	12845	ENSAPLG00000005227,ENSAPLG00000015465,ENSAPLG00000003058,ENSAPLG00000012387,ENSAPLG00000008506,ENSAPLG00000002814,ENSAPLG00000009658,ENSAPLG00000011138,ENSAPLG00000004999,ENSAPLG00000015180,ENSAPLG00000016379,ENSAPLG00000013494,ENSAPLG00000013084,ENSAPLG00000005290,ENSAPLG00000012109,ENSAPLG00000003924,ENSAPLG00000015673,ENSAPLG00000012643,ENSAPLG00000015760,ENSAPLG00000005060,ENSAPLG00000015053,…
GO:0034062	RNA polymerase activity	molecular_function	0.055212	1	6	1387	27	12845	ENSAPLG00000010340,ENSAPLG00000005063,ENSAPLG00000005385,ENSAPLG00000009812,ENSAPLG00000015235,ENSAPLG00000005305
GO:0044783	G1 DNA damage checkpoint	biological_process	0.055278	1	4	1387	13	12845	ENSAPLG00000009527,ENSAPLG00000005355,ENSAPLG00000013771,ENSAPLG00000014162
GO:0070006	metalloaminopeptidase activity	molecular_function	0.055303	1	4	1387	12	12845	ENSAPLG00000012392,ENSAPLG00000002546,ENSAPLG00000003566,ENSAPLG00000002921
GO:0048793	pronephros development	biological_process	0.055408	1	2	1387	4	12845	ENSAPLG00000010329,ENSAPLG00000005703
GO:0015918	sterol transport	biological_process	0.055431	1	9	1387	43	12845	ENSAPLG00000015079,ENSAPLG00000006651,ENSAPLG00000002831,ENSAPLG00000009721,ENSAPLG00000002580,ENSAPLG00000011068,ENSAPLG00000015621,ENSAPLG00000015106,ENSAPLG00000012658
GO:0030301	cholesterol transport	biological_process	0.055431	1	9	1387	43	12845	ENSAPLG00000012658,ENSAPLG00000015079,ENSAPLG00000006651,ENSAPLG00000009721,ENSAPLG00000002580,ENSAPLG00000002831,ENSAPLG00000015621,ENSAPLG00000011068,ENSAPLG00000015106
GO:0015399	primary active transmembrane transporter activity	molecular_function	0.055491	1	14	1387	74	12845	ENSAPLG00000006948,ENSAPLG00000003861,ENSAPLG00000009046,ENSAPLG00000009721,ENSAPLG00000015298,ENSAPLG00000008620,ENSAPLG00000009590,ENSAPLG00000007502,ENSAPLG00000012718,ENSAPLG00000014842,ENSAPLG00000009113,ENSAPLG00000004337,ENSAPLG00000011285,ENSAPLG00000007469
GO:0015405	P-P-bond-hydrolysis-driven transmembrane transporter activity	molecular_function	0.055491	1	14	1387	74	12845	ENSAPLG00000006948,ENSAPLG00000003861,ENSAPLG00000009046,ENSAPLG00000015298,ENSAPLG00000009721,ENSAPLG00000008620,ENSAPLG00000009590,ENSAPLG00000007502,ENSAPLG00000009113,ENSAPLG00000014842,ENSAPLG00000012718,ENSAPLG00000004337,ENSAPLG00000011285,ENSAPLG00000007469
GO:0003352	regulation of cilium movement	biological_process	0.055922	1	3	1387	8	12845	ENSAPLG00000012558,ENSAPLG00000012564,ENSAPLG00000010322
GO:0006545	glycine biosynthetic process	biological_process	0.05599	1	2	1387	4	12845	ENSAPLG00000006807,ENSAPLG00000003905
GO:0051000	positive regulation of nitric-oxide synthase activity	biological_process	0.056165	1	3	1387	8	12845	ENSAPLG00000015621,ENSAPLG00000007336,ENSAPLG00000005356
GO:0044403	symbiosis, encompassing mutualism through parasitism	biological_process	0.056646	1	26	1387	166	12845	ENSAPLG00000012388,ENSAPLG00000015820,ENSAPLG00000014245,ENSAPLG00000006085,ENSAPLG00000009658,ENSAPLG00000012481,ENSAPLG00000014477,ENSAPLG00000007492,ENSAPLG00000010971,ENSAPLG00000015281,ENSAPLG00000013322,ENSAPLG00000015926,ENSAPLG00000003256,ENSAPLG00000007006,ENSAPLG00000005497,ENSAPLG00000013313,ENSAPLG00000005246,ENSAPLG00000012643,ENSAPLG00000013511,ENSAPLG00000006103,ENSAPLG00000003317,…
GO:0044419	interspecies interaction between organisms	biological_process	0.056646	1	26	1387	166	12845	ENSAPLG00000005379,ENSAPLG00000010348,ENSAPLG00000015502,ENSAPLG00000006259,ENSAPLG00000013457,ENSAPLG00000006103,ENSAPLG00000013511,ENSAPLG00000012643,ENSAPLG00000003317,ENSAPLG00000013322,ENSAPLG00000010971,ENSAPLG00000015281,ENSAPLG00000007492,ENSAPLG00000005246,ENSAPLG00000013313,ENSAPLG00000015926,ENSAPLG00000007006,ENSAPLG00000005497,ENSAPLG00000003256,ENSAPLG00000006085,ENSAPLG00000015820,…
GO:0009062	fatty acid catabolic process	biological_process	0.056708	1	8	1387	37	12845	ENSAPLG00000014208,ENSAPLG00000015531,ENSAPLG00000006240,ENSAPLG00000004832,ENSAPLG00000016238,ENSAPLG00000007988,ENSAPLG00000009113,ENSAPLG00000004264
GO:0045236	CXCR chemokine receptor binding	molecular_function	0.056724	1	2	1387	4	12845	ENSAPLG00000012697,ENSAPLG00000013320
GO:0030118	clathrin coat	cellular_component	0.056777	1	7	1387	30	12845	ENSAPLG00000006667,ENSAPLG00000016325,ENSAPLG00000014217,ENSAPLG00000007358,ENSAPLG00000005540,ENSAPLG00000005152,ENSAPLG00000011577
GO:0035966	response to topologically incorrect protein	biological_process	0.05681	1	10	1387	53	12845	ENSAPLG00000015958,ENSAPLG00000008163,ENSAPLG00000012304,ENSAPLG00000012329,ENSAPLG00000008615,ENSAPLG00000008547,ENSAPLG00000013494,ENSAPLG00000011375,ENSAPLG00000011042,ENSAPLG00000003058
GO:0048284	organelle fusion	biological_process	0.056864	1	11	1387	55	12845	ENSAPLG00000006103,ENSAPLG00000005152,ENSAPLG00000012643,ENSAPLG00000008784,ENSAPLG00000010828,ENSAPLG00000012438,ENSAPLG00000005225,ENSAPLG00000012771,ENSAPLG00000016063,ENSAPLG00000015119,ENSAPLG00000003058
GO:0005518	collagen binding	molecular_function	0.057118	1	8	1387	36	12845	ENSAPLG00000014348,ENSAPLG00000004555,ENSAPLG00000007468,ENSAPLG00000007006,ENSAPLG00000003209,ENSAPLG00000013976,ENSAPLG00000012768,ENSAPLG00000003924
GO:0044106	cellular amine metabolic process	biological_process	0.057192	1	12	1387	64	12845	ENSAPLG00000008912,ENSAPLG00000014874,ENSAPLG00000012643,ENSAPLG00000010145,ENSAPLG00000006651,ENSAPLG00000003305,ENSAPLG00000011878,ENSAPLG00000013124,ENSAPLG00000011847,ENSAPLG00000006897,ENSAPLG00000001976,ENSAPLG00000012131
GO:0016602	CCAAT-binding factor complex	cellular_component	0.057378	1	2	1387	4	12845	ENSAPLG00000007166,ENSAPLG00000002519
GO:0051087	chaperone binding	molecular_function	0.058226	1	9	1387	46	12845	ENSAPLG00000015760,ENSAPLG00000012643,ENSAPLG00000005386,ENSAPLG00000015078,ENSAPLG00000011239,ENSAPLG00000011285,ENSAPLG00000009557,ENSAPLG00000010206,ENSAPLG00000011375
GO:1904478	regulation of intestinal absorption	biological_process	0.058568	1	2	1387	4	12845	ENSAPLG00000009721,ENSAPLG00000008806
GO:0035091	phosphatidylinositol binding	molecular_function	0.0586	1	25	1387	154	12845	ENSAPLG00000004301,ENSAPLG00000005874,ENSAPLG00000011098,ENSAPLG00000006103,ENSAPLG00000014548,ENSAPLG00000012736,ENSAPLG00000007865,ENSAPLG00000014956,ENSAPLG00000004405,ENSAPLG00000007299,ENSAPLG00000010775,ENSAPLG00000009230,ENSAPLG00000013754,ENSAPLG00000005595,ENSAPLG00000015927,ENSAPLG00000002498,ENSAPLG00000008798,ENSAPLG00000016231,ENSAPLG00000003078,ENSAPLG00000012885,ENSAPLG00000006070,…
GO:1900747	negative regulation of vascular endothelial growth factor signaling pathway	biological_process	0.058868	1	2	1387	4	12845	ENSAPLG00000015053,ENSAPLG00000010946
GO:0051250	negative regulation of lymphocyte activation	biological_process	0.059193	1	11	1387	59	12845	ENSAPLG00000013320,ENSAPLG00000015108,ENSAPLG00000009708,ENSAPLG00000015604,ENSAPLG00000003767,ENSAPLG00000004156,ENSAPLG00000010456,ENSAPLG00000009152,ENSAPLG00000015926,ENSAPLG00000007766,ENSAPLG00000015428
GO:2000136	regulation of cell proliferation involved in heart morphogenesis	biological_process	0.059203	1	3	1387	8	12845	ENSAPLG00000013465,ENSAPLG00000006292,ENSAPLG00000003924
GO:0007205	protein kinase C-activating G-protein coupled receptor signaling pathway	biological_process	0.059337	1	4	1387	14	12845	ENSAPLG00000010043,ENSAPLG00000016328,ENSAPLG00000015859,ENSAPLG00000015117
GO:0090407	organophosphate biosynthetic process	biological_process	0.059745	1	35	1387	240	12845	ENSAPLG00000012806,ENSAPLG00000004141,ENSAPLG00000010145,ENSAPLG00000014811,ENSAPLG00000016307,ENSAPLG00000012584,ENSAPLG00000001976,ENSAPLG00000002584,ENSAPLG00000008912,ENSAPLG00000003305,ENSAPLG00000007365,ENSAPLG00000009241,ENSAPLG00000015450,ENSAPLG00000009948,ENSAPLG00000005797,ENSAPLG00000005581,ENSAPLG00000014171,ENSAPLG00000010316,ENSAPLG00000013976,ENSAPLG00000011847,ENSAPLG00000012776,…
GO:1901565	organonitrogen compound catabolic process	biological_process	0.059809	1	20	1387	123	12845	ENSAPLG00000003308,ENSAPLG00000003637,ENSAPLG00000004527,ENSAPLG00000006897,ENSAPLG00000007683,ENSAPLG00000002921,ENSAPLG00000012131,ENSAPLG00000007348,ENSAPLG00000000600,ENSAPLG00000010946,ENSAPLG00000009048,ENSAPLG00000013098,ENSAPLG00000016289,ENSAPLG00000015363,ENSAPLG00000006867,ENSAPLG00000007914,ENSAPLG00000014669,ENSAPLG00000006807,ENSAPLG00000003519,ENSAPLG00000013230
GO:0009452	7-methylguanosine RNA capping	biological_process	0.059845	1	3	1387	8	12845	ENSAPLG00000005701,ENSAPLG00000014978,ENSAPLG00000014262
GO:0036260	RNA capping	biological_process	0.059845	1	3	1387	8	12845	ENSAPLG00000005701,ENSAPLG00000014262,ENSAPLG00000014978
GO:0071548	response to dexamethasone	biological_process	0.05986	1	3	1387	9	12845	ENSAPLG00000007318,ENSAPLG00000005941,ENSAPLG00000005288
GO:0032615	interleukin-12 production	biological_process	0.059939	1	6	1387	25	12845	ENSAPLG00000004462,ENSAPLG00000012885,ENSAPLG00000012271,ENSAPLG00000010348,ENSAPLG00000008976,ENSAPLG00000009708
GO:0034622	cellular macromolecular complex assembly	biological_process	0.060186	1	62	1387	457	12845	ENSAPLG00000008578,ENSAPLG00000005967,ENSAPLG00000002804,ENSAPLG00000012643,ENSAPLG00000007537,ENSAPLG00000005665,ENSAPLG00000005152,ENSAPLG00000004585,ENSAPLG00000011576,ENSAPLG00000005581,ENSAPLG00000003924,ENSAPLG00000013494,ENSAPLG00000005540,ENSAPLG00000009230,ENSAPLG00000005384,ENSAPLG00000014614,ENSAPLG00000005964,ENSAPLG00000006577,ENSAPLG00000014136,ENSAPLG00000013777,ENSAPLG00000007720,…
GO:0016635	oxidoreductase activity, acting on the CH-CH group of donors, quinone or related compound as acceptor	molecular_function	0.060334	1	2	1387	4	12845	ENSAPLG00000012169,ENSAPLG00000015023
GO:0015718	monocarboxylic acid transport	biological_process	0.060607	1	13	1387	70	12845	ENSAPLG00000011878,ENSAPLG00000001898,ENSAPLG00000009178,ENSAPLG00000011847,ENSAPLG00000011173,ENSAPLG00000006239,ENSAPLG00000009113,ENSAPLG00000010815,ENSAPLG00000006867,ENSAPLG00000009621,ENSAPLG00000002580,ENSAPLG00000005745,ENSAPLG00000010145
GO:0046456	icosanoid biosynthetic process	biological_process	0.060783	1	5	1387	20	12845	ENSAPLG00000015926,ENSAPLG00000004149,ENSAPLG00000002921,ENSAPLG00000000622,ENSAPLG00000007891
GO:1901570	fatty acid derivative biosynthetic process	biological_process	0.060783	1	5	1387	20	12845	ENSAPLG00000000622,ENSAPLG00000002921,ENSAPLG00000007891,ENSAPLG00000015926,ENSAPLG00000004149
GO:0019932	second-messenger-mediated signaling	biological_process	0.061001	1	18	1387	111	12845	ENSAPLG00000010907,ENSAPLG00000014956,ENSAPLG00000005677,ENSAPLG00000003140,ENSAPLG00000002558,ENSAPLG00000015673,ENSAPLG00000012291,ENSAPLG00000002545,ENSAPLG00000010971,ENSAPLG00000011267,ENSAPLG00000010696,ENSAPLG00000005661,ENSAPLG00000012338,ENSAPLG00000012612,ENSAPLG00000013083,ENSAPLG00000013586,ENSAPLG00000003078,ENSAPLG00000005535
GO:1902532	negative regulation of intracellular signal transduction	biological_process	0.061017	1	39	1387	273	12845	ENSAPLG00000015760,ENSAPLG00000003337,ENSAPLG00000012643,ENSAPLG00000004585,ENSAPLG00000003924,ENSAPLG00000011976,ENSAPLG00000012438,ENSAPLG00000013754,ENSAPLG00000013084,ENSAPLG00000010907,ENSAPLG00000004405,ENSAPLG00000011091,ENSAPLG00000015180,ENSAPLG00000005866,ENSAPLG00000003885,ENSAPLG00000012387,ENSAPLG00000015604,ENSAPLG00000002845,ENSAPLG00000015465,ENSAPLG00000005227,ENSAPLG00000008747,…
GO:0016264	gap junction assembly	biological_process	0.061323	1	2	1387	6	12845	ENSAPLG00000014477,ENSAPLG00000015860
GO:0008203	cholesterol metabolic process	biological_process	0.061328	1	9	1387	47	12845	ENSAPLG00000012658,ENSAPLG00000003181,ENSAPLG00000002580,ENSAPLG00000014241,ENSAPLG00000015079,ENSAPLG00000006651,ENSAPLG00000008913,ENSAPLG00000008203,ENSAPLG00000016106
GO:0051225	spindle assembly	biological_process	0.061631	1	11	1387	55	12845	ENSAPLG00000011232,ENSAPLG00000005379,ENSAPLG00000005244,ENSAPLG00000005060,ENSAPLG00000007025,ENSAPLG00000008191,ENSAPLG00000010637,ENSAPLG00000005521,ENSAPLG00000010382,ENSAPLG00000012481,ENSAPLG00000015642
GO:0034440	lipid oxidation	biological_process	0.061716	1	9	1387	45	12845	ENSAPLG00000004264,ENSAPLG00000009113,ENSAPLG00000007988,ENSAPLG00000005361,ENSAPLG00000016238,ENSAPLG00000010145,ENSAPLG00000014208,ENSAPLG00000015531,ENSAPLG00000006240
GO:0060711	labyrinthine layer development	biological_process	0.061831	1	7	1387	32	12845	ENSAPLG00000007299,ENSAPLG00000010099,ENSAPLG00000007492,ENSAPLG00000003558,ENSAPLG00000008555,ENSAPLG00000012819,ENSAPLG00000005480
GO:0002573	myeloid leukocyte differentiation	biological_process	0.06196	1	17	1387	104	12845	ENSAPLG00000015926,ENSAPLG00000009363,ENSAPLG00000011291,ENSAPLG00000007492,ENSAPLG00000015822,ENSAPLG00000008913,ENSAPLG00000011138,ENSAPLG00000011595,ENSAPLG00000010663,ENSAPLG00000009977,ENSAPLG00000004156,ENSAPLG00000010377,ENSAPLG00000012106,ENSAPLG00000013465,ENSAPLG00000012100,ENSAPLG00000006103,ENSAPLG00000006786
GO:0030195	negative regulation of blood coagulation	biological_process	0.062076	1	6	1387	24	12845	ENSAPLG00000003140,ENSAPLG00000002647,ENSAPLG00000011138,ENSAPLG00000010099,ENSAPLG00000013976,ENSAPLG00000006103
GO:1900047	negative regulation of hemostasis	biological_process	0.062076	1	6	1387	24	12845	ENSAPLG00000011138,ENSAPLG00000010099,ENSAPLG00000013976,ENSAPLG00000006103,ENSAPLG00000003140,ENSAPLG00000002647
GO:0052856	NADHX epimerase activity	molecular_function	0.062154	1	1	1387	1	12845	ENSAPLG00000008981
GO:1903514	calcium ion transport from endoplasmic reticulum to cytosol	biological_process	0.062493	1	3	1387	9	12845	ENSAPLG00000013083,ENSAPLG00000011267,ENSAPLG00000005953
GO:0008285	negative regulation of cell proliferation	biological_process	0.062541	1	45	1387	320	12845	ENSAPLG00000009542,ENSAPLG00000013715,ENSAPLG00000013771,ENSAPLG00000000622,ENSAPLG00000010622,ENSAPLG00000015791,ENSAPLG00000010946,ENSAPLG00000008562,ENSAPLG00000004156,ENSAPLG00000013320,ENSAPLG00000012199,ENSAPLG00000009319,ENSAPLG00000008913,ENSAPLG00000007766,ENSAPLG00000005954,ENSAPLG00000002647,ENSAPLG00000003519,ENSAPLG00000007006,ENSAPLG00000009363,ENSAPLG00000015053,ENSAPLG00000013873,…
GO:0051443	positive regulation of ubiquitin-protein transferase activity	biological_process	0.062637	1	4	1387	14	12845	ENSAPLG00000006260,ENSAPLG00000010637,ENSAPLG00000013315,ENSAPLG00000010161
GO:0042698	ovulation cycle	biological_process	0.062693	1	8	1387	39	12845	ENSAPLG00000004585,ENSAPLG00000014516,ENSAPLG00000003637,ENSAPLG00000003924,ENSAPLG00000013754,ENSAPLG00000002412,ENSAPLG00000010456,ENSAPLG00000010140
GO:2000404	regulation of T cell migration	biological_process	0.063211	1	4	1387	14	12845	ENSAPLG00000005361,ENSAPLG00000016014,ENSAPLG00000014780,ENSAPLG00000008913
GO:0019362	pyridine nucleotide metabolic process	biological_process	0.063332	1	11	1387	58	12845	ENSAPLG00000009948,ENSAPLG00000004000,ENSAPLG00000007042,ENSAPLG00000006844,ENSAPLG00000007720,ENSAPLG00000008369,ENSAPLG00000013511,ENSAPLG00000004349,ENSAPLG00000015356,ENSAPLG00000004219,ENSAPLG00000008981
GO:0046496	nicotinamide nucleotide metabolic process	biological_process	0.063332	1	11	1387	58	12845	ENSAPLG00000013511,ENSAPLG00000008369,ENSAPLG00000007720,ENSAPLG00000004349,ENSAPLG00000015356,ENSAPLG00000008981,ENSAPLG00000004219,ENSAPLG00000009948,ENSAPLG00000007042,ENSAPLG00000004000,ENSAPLG00000006844
GO:0060767	epithelial cell proliferation involved in prostate gland development	biological_process	0.063361	1	3	1387	8	12845	ENSAPLG00000013465,ENSAPLG00000013403,ENSAPLG00000011440
GO:0060768	regulation of epithelial cell proliferation involved in prostate gland development	biological_process	0.063361	1	3	1387	8	12845	ENSAPLG00000013403,ENSAPLG00000013465,ENSAPLG00000011440
GO:0061028	establishment of endothelial barrier	biological_process	0.06359	1	5	1387	20	12845	ENSAPLG00000013465,ENSAPLG00000015465,ENSAPLG00000002864,ENSAPLG00000012387,ENSAPLG00000008010
GO:1903035	negative regulation of response to wounding	biological_process	0.06375	1	17	1387	102	12845	ENSAPLG00000010099,ENSAPLG00000011138,ENSAPLG00000015428,ENSAPLG00000005866,ENSAPLG00000002647,ENSAPLG00000007006,ENSAPLG00000009152,ENSAPLG00000013976,ENSAPLG00000006103,ENSAPLG00000004156,ENSAPLG00000001323,ENSAPLG00000013084,ENSAPLG00000005361,ENSAPLG00000006901,ENSAPLG00000009850,ENSAPLG00000003140,ENSAPLG00000010456
GO:0001569	patterning of blood vessels	biological_process	0.063799	1	6	1387	26	12845	ENSAPLG00000008203,ENSAPLG00000003058,ENSAPLG00000013465,ENSAPLG00000005859,ENSAPLG00000012100,ENSAPLG00000007492
GO:0008215	spermine metabolic process	biological_process	0.063814	1	2	1387	4	12845	ENSAPLG00000013124,ENSAPLG00000014874
GO:0030496	midbody	cellular_component	0.064044	1	15	1387	85	12845	ENSAPLG00000005379,ENSAPLG00000005545,ENSAPLG00000007025,ENSAPLG00000007552,ENSAPLG00000010637,ENSAPLG00000008191,ENSAPLG00000009877,ENSAPLG00000005941,ENSAPLG00000006103,ENSAPLG00000008891,ENSAPLG00000012481,ENSAPLG00000002998,ENSAPLG00000015386,ENSAPLG00000016131,ENSAPLG00000008784
GO:0042098	T cell proliferation	biological_process	0.064045	1	14	1387	78	12845	ENSAPLG00000012100,ENSAPLG00000007766,ENSAPLG00000013465,ENSAPLG00000015428,ENSAPLG00000012271,ENSAPLG00000014723,ENSAPLG00000013320,ENSAPLG00000013494,ENSAPLG00000015604,ENSAPLG00000003767,ENSAPLG00000004156,ENSAPLG00000009708,ENSAPLG00000010696,ENSAPLG00000013083
GO:0010563	negative regulation of phosphorus metabolic process	biological_process	0.064797	1	43	1387	307	12845	ENSAPLG00000015822,ENSAPLG00000015108,ENSAPLG00000008547,ENSAPLG00000015053,ENSAPLG00000005060,ENSAPLG00000007323,ENSAPLG00000012388,ENSAPLG00000011218,ENSAPLG00000013320,ENSAPLG00000005688,ENSAPLG00000008010,ENSAPLG00000007683,ENSAPLG00000010637,ENSAPLG00000010946,ENSAPLG00000002549,ENSAPLG00000013771,ENSAPLG00000012304,ENSAPLG00000008506,ENSAPLG00000012387,ENSAPLG00000003058,ENSAPLG00000009392,…
GO:0045936	negative regulation of phosphate metabolic process	biological_process	0.064797	1	43	1387	307	12845	ENSAPLG00000013084,ENSAPLG00000005290,ENSAPLG00000012109,ENSAPLG00000013494,ENSAPLG00000011847,ENSAPLG00000016379,ENSAPLG00000012772,ENSAPLG00000015760,ENSAPLG00000013976,ENSAPLG00000012643,ENSAPLG00000015673,ENSAPLG00000003924,ENSAPLG00000008506,ENSAPLG00000012387,ENSAPLG00000009392,ENSAPLG00000003058,ENSAPLG00000013083,ENSAPLG00000005227,ENSAPLG00000015465,ENSAPLG00000015734,ENSAPLG00000004999,…
GO:0034121	regulation of toll-like receptor signaling pathway	biological_process	0.064906	1	6	1387	27	12845	ENSAPLG00000010456,ENSAPLG00000004585,ENSAPLG00000015053,ENSAPLG00000008976,ENSAPLG00000009708,ENSAPLG00000015700
GO:0042439	ethanolamine-containing compound metabolic process	biological_process	0.065003	1	7	1387	32	12845	ENSAPLG00000011847,ENSAPLG00000008912,ENSAPLG00000003305,ENSAPLG00000001976,ENSAPLG00000006651,ENSAPLG00000010145,ENSAPLG00000006897
GO:0017048	Rho GTPase binding	molecular_function	0.065076	1	9	1387	44	12845	ENSAPLG00000005290,ENSAPLG00000013735,ENSAPLG00000005384,ENSAPLG00000016038,ENSAPLG00000012030,ENSAPLG00000007469,ENSAPLG00000003469,ENSAPLG00000003337,ENSAPLG00000008045
GO:0042451	purine nucleoside biosynthetic process	biological_process	0.065122	1	10	1387	56	12845	ENSAPLG00000014811,ENSAPLG00000004016,ENSAPLG00000013428,ENSAPLG00000015222,ENSAPLG00000005797,ENSAPLG00000009600,ENSAPLG00000005581,ENSAPLG00000000592,ENSAPLG00000009948,ENSAPLG00000006986
GO:0046129	purine ribonucleoside biosynthetic process	biological_process	0.065122	1	10	1387	56	12845	ENSAPLG00000009600,ENSAPLG00000005797,ENSAPLG00000005581,ENSAPLG00000013428,ENSAPLG00000015222,ENSAPLG00000004016,ENSAPLG00000014811,ENSAPLG00000006986,ENSAPLG00000009948,ENSAPLG00000000592
GO:0004807	triose-phosphate isomerase activity	molecular_function	0.065167	1	1	1387	1	12845	ENSAPLG00000004000
GO:0046337	phosphatidylethanolamine metabolic process	biological_process	0.065276	1	3	1387	8	12845	ENSAPLG00000011847,ENSAPLG00000008912,ENSAPLG00000006251
GO:0043178	alcohol binding	molecular_function	0.065418	1	10	1387	52	12845	ENSAPLG00000002498,ENSAPLG00000008798,ENSAPLG00000012658,ENSAPLG00000005361,ENSAPLG00000014956,ENSAPLG00000006473,ENSAPLG00000015079,ENSAPLG00000005866,ENSAPLG00000003078,ENSAPLG00000011068
GO:0042435	indole-containing compound biosynthetic process	biological_process	0.065605	1	2	1387	4	12845	ENSAPLG00000003421,ENSAPLG00000004421
GO:0042110	T cell activation	biological_process	0.065674	1	29	1387	195	12845	ENSAPLG00000005866,ENSAPLG00000015428,ENSAPLG00000010034,ENSAPLG00000007766,ENSAPLG00000011595,ENSAPLG00000013083,ENSAPLG00000015926,ENSAPLG00000007006,ENSAPLG00000010696,ENSAPLG00000009363,ENSAPLG00000009152,ENSAPLG00000003767,ENSAPLG00000015604,ENSAPLG00000007728,ENSAPLG00000009708,ENSAPLG00000007492,ENSAPLG00000002412,ENSAPLG00000014723,ENSAPLG00000006961,ENSAPLG00000015108,ENSAPLG00000012271,…
GO:0070489	T cell aggregation	biological_process	0.065674	1	29	1387	195	12845	ENSAPLG00000012271,ENSAPLG00000013465,ENSAPLG00000012100,ENSAPLG00000004061,ENSAPLG00000015868,ENSAPLG00000004156,ENSAPLG00000013494,ENSAPLG00000006417,ENSAPLG00000013320,ENSAPLG00000005866,ENSAPLG00000015428,ENSAPLG00000010034,ENSAPLG00000007766,ENSAPLG00000011595,ENSAPLG00000007006,ENSAPLG00000015926,ENSAPLG00000013083,ENSAPLG00000009363,ENSAPLG00000010696,ENSAPLG00000009152,ENSAPLG00000003767,…
GO:0071593	lymphocyte aggregation	biological_process	0.065674	1	29	1387	195	12845	ENSAPLG00000013465,ENSAPLG00000012271,ENSAPLG00000012100,ENSAPLG00000004061,ENSAPLG00000015868,ENSAPLG00000013320,ENSAPLG00000006417,ENSAPLG00000013494,ENSAPLG00000004156,ENSAPLG00000010034,ENSAPLG00000015428,ENSAPLG00000005866,ENSAPLG00000007766,ENSAPLG00000011595,ENSAPLG00000010696,ENSAPLG00000009363,ENSAPLG00000009152,ENSAPLG00000015926,ENSAPLG00000007006,ENSAPLG00000013083,ENSAPLG00000014723,…
GO:0010560	positive regulation of glycoprotein biosynthetic process	biological_process	0.066098	1	3	1387	9	12845	ENSAPLG00000012658,ENSAPLG00000012885,ENSAPLG00000013465
GO:0043302	positive regulation of leukocyte degranulation	biological_process	0.066277	1	3	1387	8	12845	ENSAPLG00000014217,ENSAPLG00000012771,ENSAPLG00000015580
GO:0035264	multicellular organism growth	biological_process	0.066398	1	16	1387	96	12845	ENSAPLG00000012985,ENSAPLG00000014819,ENSAPLG00000012387,ENSAPLG00000007988,ENSAPLG00000009241,ENSAPLG00000008482,ENSAPLG00000008561,ENSAPLG00000008913,ENSAPLG00000015930,ENSAPLG00000012571,ENSAPLG00000013754,ENSAPLG00000014162,ENSAPLG00000008435,ENSAPLG00000012564,ENSAPLG00000003637,ENSAPLG00000006786
GO:2001243	negative regulation of intrinsic apoptotic signaling pathway	biological_process	0.066449	1	9	1387	47	12845	ENSAPLG00000009948,ENSAPLG00000008547,ENSAPLG00000015604,ENSAPLG00000004187,ENSAPLG00000002642,ENSAPLG00000006590,ENSAPLG00000015926,ENSAPLG00000008747,ENSAPLG00000012643
GO:0019319	hexose biosynthetic process	biological_process	0.066458	1	6	1387	25	12845	ENSAPLG00000012304,ENSAPLG00000006844,ENSAPLG00000007566,ENSAPLG00000005885,ENSAPLG00000004000,ENSAPLG00000012109
GO:0035257	nuclear hormone receptor binding	molecular_function	0.066793	1	13	1387	71	12845	ENSAPLG00000007006,ENSAPLG00000009977,ENSAPLG00000006748,ENSAPLG00000008538,ENSAPLG00000007492,ENSAPLG00000009071,ENSAPLG00000014447,ENSAPLG00000004585,ENSAPLG00000013465,ENSAPLG00000003594,ENSAPLG00000012198,ENSAPLG00000014908,ENSAPLG00000015622
GO:0090230	regulation of centromere complex assembly	biological_process	0.066936	1	2	1387	4	12845	ENSAPLG00000014819,ENSAPLG00000005244
GO:0001655	urogenital system development	biological_process	0.067276	1	27	1387	179	12845	ENSAPLG00000004585,ENSAPLG00000013465,ENSAPLG00000003637,ENSAPLG00000013403,ENSAPLG00000003407,ENSAPLG00000009542,ENSAPLG00000012392,ENSAPLG00000003924,ENSAPLG00000013976,ENSAPLG00000001406,ENSAPLG00000003593,ENSAPLG00000010329,ENSAPLG00000004061,ENSAPLG00000011811,ENSAPLG00000012971,ENSAPLG00000012455,ENSAPLG00000012198,ENSAPLG00000015180,ENSAPLG00000013114,ENSAPLG00000010176,ENSAPLG00000011440,…
GO:0032795	heterotrimeric G-protein binding	molecular_function	0.067342	1	1	1387	1	12845	ENSAPLG00000006954
GO:0061037	negative regulation of cartilage development	biological_process	0.067387	1	4	1387	16	12845	ENSAPLG00000013465,ENSAPLG00000013515,ENSAPLG00000012768,ENSAPLG00000004700
GO:0016814	hydrolase activity, acting on carbon-nitrogen (but not peptide) bonds, in cyclic amidines	molecular_function	0.067631	1	5	1387	20	12845	ENSAPLG00000007683,ENSAPLG00000014306,ENSAPLG00000012379,ENSAPLG00000005356,ENSAPLG00000009658
GO:0051184	cofactor transporter activity	molecular_function	0.067758	1	3	1387	9	12845	ENSAPLG00000014352,ENSAPLG00000015089,ENSAPLG00000006719
GO:0000124	SAGA complex	cellular_component	0.067807	1	2	1387	6	12845	ENSAPLG00000007566,ENSAPLG00000002881
GO:0009308	amine metabolic process	biological_process	0.067848	1	12	1387	66	12845	ENSAPLG00000011847,ENSAPLG00000011878,ENSAPLG00000013124,ENSAPLG00000001976,ENSAPLG00000012131,ENSAPLG00000006897,ENSAPLG00000008912,ENSAPLG00000003305,ENSAPLG00000010145,ENSAPLG00000006651,ENSAPLG00000014874,ENSAPLG00000012643
GO:0016272	prefoldin complex	cellular_component	0.067937	1	2	1387	5	12845	ENSAPLG00000012820,ENSAPLG00000015211
GO:0031543	peptidyl-proline dioxygenase activity	molecular_function	0.067955	1	3	1387	8	12845	ENSAPLG00000003370,ENSAPLG00000015033,ENSAPLG00000014245
GO:0071971	extracellular exosome assembly	biological_process	0.068078	1	2	1387	4	12845	ENSAPLG00000003767,ENSAPLG00000010967
GO:1903551	regulation of extracellular exosome assembly	biological_process	0.068078	1	2	1387	4	12845	ENSAPLG00000003767,ENSAPLG00000010967
GO:0090219	negative regulation of lipid kinase activity	biological_process	0.068162	1	2	1387	4	12845	ENSAPLG00000015053,ENSAPLG00000015734
GO:0090224	regulation of spindle organization	biological_process	0.068377	1	6	1387	25	12845	ENSAPLG00000012481,ENSAPLG00000010637,ENSAPLG00000005521,ENSAPLG00000010382,ENSAPLG00000005379,ENSAPLG00000005244
GO:0031726	CCR1 chemokine receptor binding	molecular_function	0.06846	1	1	1387	1	12845	ENSAPLG00000009838
GO:0031729	CCR4 chemokine receptor binding	molecular_function	0.06846	1	1	1387	1	12845	ENSAPLG00000009838
GO:0030131	clathrin adaptor complex	cellular_component	0.068501	1	5	1387	19	12845	ENSAPLG00000006667,ENSAPLG00000016325,ENSAPLG00000011577,ENSAPLG00000007358,ENSAPLG00000014217
GO:0009205	purine ribonucleoside triphosphate metabolic process	biological_process	0.068504	1	17	1387	108	12845	ENSAPLG00000009948,ENSAPLG00000004000,ENSAPLG00000007042,ENSAPLG00000007720,ENSAPLG00000004349,ENSAPLG00000009726,ENSAPLG00000009600,ENSAPLG00000013428,ENSAPLG00000003715,ENSAPLG00000006844,ENSAPLG00000013511,ENSAPLG00000008369,ENSAPLG00000006959,ENSAPLG00000014811,ENSAPLG00000005581,ENSAPLG00000004219,ENSAPLG00000003905
GO:0030316	osteoclast differentiation	biological_process	0.068736	1	10	1387	53	12845	ENSAPLG00000006103,ENSAPLG00000006786,ENSAPLG00000011138,ENSAPLG00000013465,ENSAPLG00000012106,ENSAPLG00000010377,ENSAPLG00000015822,ENSAPLG00000011291,ENSAPLG00000010663,ENSAPLG00000009977
GO:0060401	cytosolic calcium ion transport	biological_process	0.068822	1	11	1387	58	12845	ENSAPLG00000012612,ENSAPLG00000013083,ENSAPLG00000014956,ENSAPLG00000003058,ENSAPLG00000011267,ENSAPLG00000015673,ENSAPLG00000003078,ENSAPLG00000013723,ENSAPLG00000002558,ENSAPLG00000005953,ENSAPLG00000011138
GO:0060402	calcium ion transport into cytosol	biological_process	0.068822	1	11	1387	58	12845	ENSAPLG00000005953,ENSAPLG00000011138,ENSAPLG00000015673,ENSAPLG00000003078,ENSAPLG00000013723,ENSAPLG00000002558,ENSAPLG00000011267,ENSAPLG00000013083,ENSAPLG00000012612,ENSAPLG00000003058,ENSAPLG00000014956
GO:0006040	amino sugar metabolic process	biological_process	0.068905	1	4	1387	14	12845	ENSAPLG00000014335,ENSAPLG00000013571,ENSAPLG00000002584,ENSAPLG00000011067
GO:0042130	negative regulation of T cell proliferation	biological_process	0.068936	1	6	1387	26	12845	ENSAPLG00000013320,ENSAPLG00000004156,ENSAPLG00000015604,ENSAPLG00000007766,ENSAPLG00000003767,ENSAPLG00000015428
GO:0032288	myelin assembly	biological_process	0.069122	1	3	1387	8	12845	ENSAPLG00000004052,ENSAPLG00000013047,ENSAPLG00000002647
GO:0007098	centrosome cycle	biological_process	0.069364	1	14	1387	75	12845	ENSAPLG00000010637,ENSAPLG00000015322,ENSAPLG00000005964,ENSAPLG00000005379,ENSAPLG00000011232,ENSAPLG00000012109,ENSAPLG00000007644,ENSAPLG00000014738,ENSAPLG00000013465,ENSAPLG00000016400,ENSAPLG00000012481,ENSAPLG00000011229,ENSAPLG00000005521,ENSAPLG00000006267
GO:0009123	nucleoside monophosphate metabolic process	biological_process	0.069373	1	21	1387	137	12845	ENSAPLG00000006844,ENSAPLG00000014811,ENSAPLG00000006959,ENSAPLG00000013511,ENSAPLG00000008369,ENSAPLG00000003308,ENSAPLG00000003905,ENSAPLG00000004141,ENSAPLG00000004219,ENSAPLG00000005581,ENSAPLG00000007042,ENSAPLG00000004000,ENSAPLG00000009439,ENSAPLG00000009948,ENSAPLG00000006986,ENSAPLG00000007365,ENSAPLG00000004349,ENSAPLG00000007720,ENSAPLG00000013428,ENSAPLG00000009600,ENSAPLG00000009726
GO:0090174	organelle membrane fusion	biological_process	0.069409	1	9	1387	44	12845	ENSAPLG00000010828,ENSAPLG00000008784,ENSAPLG00000006103,ENSAPLG00000005152,ENSAPLG00000015119,ENSAPLG00000004807,ENSAPLG00000005225,ENSAPLG00000012771,ENSAPLG00000016063
GO:0006337	nucleosome disassembly	biological_process	0.069503	1	3	1387	8	12845	ENSAPLG00000008538,ENSAPLG00000006874,ENSAPLG00000009500
GO:0032986	protein-DNA complex disassembly	biological_process	0.069503	1	3	1387	8	12845	ENSAPLG00000008538,ENSAPLG00000009500,ENSAPLG00000006874
GO:0001837	epithelial to mesenchymal transition	biological_process	0.069542	1	13	1387	78	12845	ENSAPLG00000006959,ENSAPLG00000014864,ENSAPLG00000005665,ENSAPLG00000012100,ENSAPLG00000013465,ENSAPLG00000003924,ENSAPLG00000012199,ENSAPLG00000006075,ENSAPLG00000007492,ENSAPLG00000009071,ENSAPLG00000009335,ENSAPLG00000015053,ENSAPLG00000007006
GO:0035426	extracellular matrix-cell signaling	biological_process	0.069611	1	2	1387	4	12845	ENSAPLG00000004278,ENSAPLG00000008203
GO:0045259	proton-transporting ATP synthase complex	cellular_component	0.069653	1	3	1387	12	12845	ENSAPLG00000009600,ENSAPLG00000013428,ENSAPLG00000014811
GO:0018027	peptidyl-lysine dimethylation	biological_process	0.069827	1	3	1387	8	12845	ENSAPLG00000010622,ENSAPLG00000013084,ENSAPLG00000012216
GO:0048340	paraxial mesoderm morphogenesis	biological_process	0.06987	1	3	1387	8	12845	ENSAPLG00000007006,ENSAPLG00000007492,ENSAPLG00000002580
GO:0030676	Rac guanyl-nucleotide exchange factor activity	molecular_function	0.069892	1	3	1387	8	12845	ENSAPLG00000011291,ENSAPLG00000007339,ENSAPLG00000005225
GO:0061036	positive regulation of cartilage development	biological_process	0.0699	1	5	1387	22	12845	ENSAPLG00000012985,ENSAPLG00000002963,ENSAPLG00000007006,ENSAPLG00000003558,ENSAPLG00000011282
GO:0004671	protein C-terminal S-isoprenylcysteine carboxyl O-methyltransferase activity	molecular_function	0.069965	1	1	1387	1	12845	ENSAPLG00000015448
GO:0060770	negative regulation of epithelial cell proliferation involved in prostate gland development	biological_process	0.070039	1	2	1387	4	12845	ENSAPLG00000013403,ENSAPLG00000011440
GO:0000303	response to superoxide	biological_process	0.070233	1	4	1387	15	12845	ENSAPLG00000005285,ENSAPLG00000009421,ENSAPLG00000005356,ENSAPLG00000007336
GO:0000305	response to oxygen radical	biological_process	0.070233	1	4	1387	15	12845	ENSAPLG00000007336,ENSAPLG00000005356,ENSAPLG00000009421,ENSAPLG00000005285
GO:0040029	regulation of gene expression, epigenetic	biological_process	0.070284	1	21	1387	131	12845	ENSAPLG00000004358,ENSAPLG00000012216,ENSAPLG00000006874,ENSAPLG00000005094,ENSAPLG00000013277,ENSAPLG00000015622,ENSAPLG00000015955,ENSAPLG00000009658,ENSAPLG00000014264,ENSAPLG00000009071,ENSAPLG00000002534,ENSAPLG00000012886,ENSAPLG00000009642,ENSAPLG00000011091,ENSAPLG00000010032,ENSAPLG00000013465,ENSAPLG00000004585,ENSAPLG00000006522,ENSAPLG00000011576,ENSAPLG00000006652,ENSAPLG00000014162
GO:0050821	protein stabilization	biological_process	0.070561	1	15	1387	87	12845	ENSAPLG00000015604,ENSAPLG00000008231,ENSAPLG00000014569,ENSAPLG00000006268,ENSAPLG00000011239,ENSAPLG00000015822,ENSAPLG00000002094,ENSAPLG00000006259,ENSAPLG00000015580,ENSAPLG00000009611,ENSAPLG00000005665,ENSAPLG00000012643,ENSAPLG00000006786,ENSAPLG00000007323,ENSAPLG00000004844
GO:0002761	regulation of myeloid leukocyte differentiation	biological_process	0.07077	1	10	1387	57	12845	ENSAPLG00000011138,ENSAPLG00000006786,ENSAPLG00000012106,ENSAPLG00000013465,ENSAPLG00000004156,ENSAPLG00000007492,ENSAPLG00000015822,ENSAPLG00000009977,ENSAPLG00000015926,ENSAPLG00000009363
GO:0014829	vascular smooth muscle contraction	biological_process	0.070897	1	3	1387	9	12845	ENSAPLG00000012291,ENSAPLG00000012564,ENSAPLG00000010553
GO:1901386	negative regulation of voltage-gated calcium channel activity	biological_process	0.071155	1	2	1387	4	12845	ENSAPLG00000014553,ENSAPLG00000011878
GO:0032532	regulation of microvillus length	biological_process	0.071445	1	2	1387	4	12845	ENSAPLG00000012387,ENSAPLG00000009589
GO:0006091	generation of precursor metabolites and energy	biological_process	0.071635	1	27	1387	188	12845	ENSAPLG00000003905,ENSAPLG00000015531,ENSAPLG00000005581,ENSAPLG00000005890,ENSAPLG00000004219,ENSAPLG00000006959,ENSAPLG00000000763,ENSAPLG00000004939,ENSAPLG00000008369,ENSAPLG00000013511,ENSAPLG00000004591,ENSAPLG00000015023,ENSAPLG00000006844,ENSAPLG00000010946,ENSAPLG00000009901,ENSAPLG00000013474,ENSAPLG00000008561,ENSAPLG00000009726,ENSAPLG00000004349,ENSAPLG00000007720,ENSAPLG00000009532,…
GO:0070373	negative regulation of ERK1 and ERK2 cascade	biological_process	0.071656	1	7	1387	35	12845	ENSAPLG00000015053,ENSAPLG00000015465,ENSAPLG00000012304,ENSAPLG00000003924,ENSAPLG00000015180,ENSAPLG00000012387,ENSAPLG00000008547
GO:0009261	ribonucleotide catabolic process	biological_process	0.071825	1	3	1387	9	12845	ENSAPLG00000003308,ENSAPLG00000007348,ENSAPLG00000009048
GO:0016226	iron-sulfur cluster assembly	biological_process	0.071911	1	4	1387	15	12845	ENSAPLG00000006126,ENSAPLG00000006183,ENSAPLG00000012541,ENSAPLG00000013336
GO:0031163	metallo-sulfur cluster assembly	biological_process	0.071911	1	4	1387	15	12845	ENSAPLG00000013336,ENSAPLG00000012541,ENSAPLG00000006183,ENSAPLG00000006126
GO:0046580	negative regulation of Ras protein signal transduction	biological_process	0.072011	1	6	1387	27	12845	ENSAPLG00000015465,ENSAPLG00000005548,ENSAPLG00000003337,ENSAPLG00000002845,ENSAPLG00000015180,ENSAPLG00000012438
GO:0035326	enhancer binding	molecular_function	0.072036	1	11	1387	63	12845	ENSAPLG00000007166,ENSAPLG00000014908,ENSAPLG00000006786,ENSAPLG00000007492,ENSAPLG00000002519,ENSAPLG00000003885,ENSAPLG00000002642,ENSAPLG00000010788,ENSAPLG00000002963,ENSAPLG00000014090,ENSAPLG00000014819
GO:0031398	positive regulation of protein ubiquitination	biological_process	0.072092	1	12	1387	69	12845	ENSAPLG00000010161,ENSAPLG00000002931,ENSAPLG00000012643,ENSAPLG00000006260,ENSAPLG00000014759,ENSAPLG00000015604,ENSAPLG00000004156,ENSAPLG00000013315,ENSAPLG00000011079,ENSAPLG00000009335,ENSAPLG00000011042,ENSAPLG00000010637
GO:0008635	activation of cysteine-type endopeptidase activity involved in apoptotic process by cytochrome c	biological_process	0.072147	1	2	1387	4	12845	ENSAPLG00000006817,ENSAPLG00000003058
GO:0080135	regulation of cellular response to stress	biological_process	0.072226	1	53	1387	373	12845	ENSAPLG00000012633,ENSAPLG00000003058,ENSAPLG00000012387,ENSAPLG00000015604,ENSAPLG00000003885,ENSAPLG00000005535,ENSAPLG00000008615,ENSAPLG00000005285,ENSAPLG00000014245,ENSAPLG00000011239,ENSAPLG00000013494,ENSAPLG00000013287,ENSAPLG00000005356,ENSAPLG00000001323,ENSAPLG00000013615,ENSAPLG00000012819,ENSAPLG00000013465,ENSAPLG00000012643,ENSAPLG00000007336,ENSAPLG00000009527,ENSAPLG00000015760,…
GO:0070127	tRNA aminoacylation for mitochondrial protein translation	biological_process	0.072408	1	2	1387	4	12845	ENSAPLG00000014835,ENSAPLG00000012102
GO:0035947	regulation of gluconeogenesis by regulation of transcription from RNA polymerase II promoter	biological_process	0.072493	1	2	1387	4	12845	ENSAPLG00000012109,ENSAPLG00000007566
GO:0035948	positive regulation of gluconeogenesis by positive regulation of transcription from RNA polymerase II promoter	biological_process	0.072493	1	2	1387	4	12845	ENSAPLG00000012109,ENSAPLG00000007566
GO:0031640	killing of cells of other organism	biological_process	0.072673	1	3	1387	11	12845	ENSAPLG00000013270,ENSAPLG00000013511,ENSAPLG00000015502
GO:0044364	disruption of cells of other organism	biological_process	0.072673	1	3	1387	11	12845	ENSAPLG00000013270,ENSAPLG00000013511,ENSAPLG00000015502
GO:0003171	atrioventricular valve development	biological_process	0.072823	1	4	1387	16	12845	ENSAPLG00000014516,ENSAPLG00000003924,ENSAPLG00000003558,ENSAPLG00000012100
GO:0034250	positive regulation of cellular amide metabolic process	biological_process	0.072889	1	11	1387	60	12845	ENSAPLG00000008913,ENSAPLG00000011849,ENSAPLG00000007720,ENSAPLG00000003558,ENSAPLG00000010968,ENSAPLG00000004807,ENSAPLG00000014799,ENSAPLG00000009611,ENSAPLG00000013494,ENSAPLG00000011834,ENSAPLG00000009254
GO:0051427	hormone receptor binding	molecular_function	0.073365	1	14	1387	82	12845	ENSAPLG00000008538,ENSAPLG00000007492,ENSAPLG00000009071,ENSAPLG00000013515,ENSAPLG00000007006,ENSAPLG00000006748,ENSAPLG00000009977,ENSAPLG00000014908,ENSAPLG00000015622,ENSAPLG00000014447,ENSAPLG00000013465,ENSAPLG00000004585,ENSAPLG00000003594,ENSAPLG00000012198
GO:0019060	intracellular transport of viral protein in host cell	biological_process	0.073435	1	1	1387	1	12845	ENSAPLG00000013313
GO:0030581	symbiont intracellular protein transport in host	biological_process	0.073435	1	1	1387	1	12845	ENSAPLG00000013313
GO:0051708	intracellular protein transport in other organism involved in symbiotic interaction	biological_process	0.073435	1	1	1387	1	12845	ENSAPLG00000013313
GO:0072524	pyridine-containing compound metabolic process	biological_process	0.073444	1	11	1387	60	12845	ENSAPLG00000008981,ENSAPLG00000004219,ENSAPLG00000015356,ENSAPLG00000004349,ENSAPLG00000007720,ENSAPLG00000008369,ENSAPLG00000013511,ENSAPLG00000006844,ENSAPLG00000004000,ENSAPLG00000007042,ENSAPLG00000009948
GO:0007420	brain development	biological_process	0.073712	1	42	1387	295	12845	ENSAPLG00000006786,ENSAPLG00000007595,ENSAPLG00000012100,ENSAPLG00000006763,ENSAPLG00000013047,ENSAPLG00000015322,ENSAPLG00000007766,ENSAPLG00000003426,ENSAPLG00000012885,ENSAPLG00000008913,ENSAPLG00000013735,ENSAPLG00000009241,ENSAPLG00000004555,ENSAPLG00000015053,ENSAPLG00000007025,ENSAPLG00000004968,ENSAPLG00000005665,ENSAPLG00000013465,ENSAPLG00000012564,ENSAPLG00000011576,ENSAPLG00000015386,…
GO:0010508	positive regulation of autophagy	biological_process	0.073718	1	11	1387	57	12845	ENSAPLG00000008252,ENSAPLG00000005535,ENSAPLG00000007194,ENSAPLG00000008302,ENSAPLG00000002633,ENSAPLG00000013723,ENSAPLG00000012643,ENSAPLG00000009527,ENSAPLG00000011051,ENSAPLG00000005497,ENSAPLG00000013199
GO:0004853	uroporphyrinogen decarboxylase activity	molecular_function	0.074042	1	1	1387	1	12845	ENSAPLG00000010210
GO:0052925	dol-P-Man:Man(5)GlcNAc(2)-PP-Dol alpha-1,3-mannosyltransferase activity	molecular_function	0.074203	1	1	1387	1	12845	ENSAPLG00000007856
GO:0015985	energy coupled proton transport, down electrochemical gradient	biological_process	0.074211	1	3	1387	12	12845	ENSAPLG00000009600,ENSAPLG00000013428,ENSAPLG00000014811
GO:0015986	ATP synthesis coupled proton transport	biological_process	0.074211	1	3	1387	12	12845	ENSAPLG00000009600,ENSAPLG00000013428,ENSAPLG00000014811
GO:0002683	negative regulation of immune system process	biological_process	0.074344	1	27	1387	189	12845	ENSAPLG00000010745,ENSAPLG00000014373,ENSAPLG00000013465,ENSAPLG00000012106,ENSAPLG00000009850,ENSAPLG00000010456,ENSAPLG00000004156,ENSAPLG00000006470,ENSAPLG00000005361,ENSAPLG00000013320,ENSAPLG00000012199,ENSAPLG00000008138,ENSAPLG00000009658,ENSAPLG00000015428,ENSAPLG00000012885,ENSAPLG00000011138,ENSAPLG00000007766,ENSAPLG00000014780,ENSAPLG00000015926,ENSAPLG00000009152,ENSAPLG00000009363,…
GO:0070585	protein localization to mitochondrion	biological_process	0.074531	1	8	1387	41	12845	ENSAPLG00000009557,ENSAPLG00000012438,ENSAPLG00000007036,ENSAPLG00000014408,ENSAPLG00000008846,ENSAPLG00000012643,ENSAPLG00000015760,ENSAPLG00000008374
GO:0002691	regulation of cellular extravasation	biological_process	0.07455	1	3	1387	9	12845	ENSAPLG00000016014,ENSAPLG00000010468,ENSAPLG00000012885
GO:0044548	S100 protein binding	molecular_function	0.074567	1	3	1387	10	12845	ENSAPLG00000011382,ENSAPLG00000006103,ENSAPLG00000012387
GO:0031013	troponin I binding	molecular_function	0.074636	1	2	1387	4	12845	ENSAPLG00000008432,ENSAPLG00000002545
GO:0098796	membrane protein complex	cellular_component	0.075022	1	77	1387	609	12845	ENSAPLG00000009335,ENSAPLG00000006035,ENSAPLG00000005290,ENSAPLG00000014217,ENSAPLG00000003494,ENSAPLG00000008846,ENSAPLG00000009721,ENSAPLG00000005152,ENSAPLG00000003861,ENSAPLG00000004192,ENSAPLG00000013083,ENSAPLG00000011318,ENSAPLG00000011285,ENSAPLG00000010696,ENSAPLG00000003103,ENSAPLG00000013021,ENSAPLG00000011577,ENSAPLG00000009600,ENSAPLG00000006667,ENSAPLG00000013428,ENSAPLG00000015820,…
GO:0009163	nucleoside biosynthetic process	biological_process	0.075088	1	11	1387	64	12845	ENSAPLG00000014811,ENSAPLG00000004016,ENSAPLG00000015222,ENSAPLG00000013428,ENSAPLG00000005581,ENSAPLG00000005797,ENSAPLG00000009600,ENSAPLG00000000592,ENSAPLG00000009948,ENSAPLG00000007365,ENSAPLG00000006986
GO:0042455	ribonucleoside biosynthetic process	biological_process	0.075088	1	11	1387	64	12845	ENSAPLG00000009948,ENSAPLG00000000592,ENSAPLG00000007365,ENSAPLG00000006986,ENSAPLG00000004016,ENSAPLG00000014811,ENSAPLG00000005581,ENSAPLG00000005797,ENSAPLG00000009600,ENSAPLG00000015222,ENSAPLG00000013428
GO:0032943	mononuclear cell proliferation	biological_process	0.075181	1	18	1387	110	12845	ENSAPLG00000007766,ENSAPLG00000015428,ENSAPLG00000007492,ENSAPLG00000015604,ENSAPLG00000003767,ENSAPLG00000009708,ENSAPLG00000014723,ENSAPLG00000013083,ENSAPLG00000015926,ENSAPLG00000006986,ENSAPLG00000010696,ENSAPLG00000012100,ENSAPLG00000012271,ENSAPLG00000013465,ENSAPLG00000005225,ENSAPLG00000013494,ENSAPLG00000004156,ENSAPLG00000013320
GO:0046651	lymphocyte proliferation	biological_process	0.075181	1	18	1387	110	12845	ENSAPLG00000012100,ENSAPLG00000012271,ENSAPLG00000013465,ENSAPLG00000005225,ENSAPLG00000013494,ENSAPLG00000004156,ENSAPLG00000013320,ENSAPLG00000007766,ENSAPLG00000015428,ENSAPLG00000007492,ENSAPLG00000003767,ENSAPLG00000015604,ENSAPLG00000009708,ENSAPLG00000014723,ENSAPLG00000013083,ENSAPLG00000015926,ENSAPLG00000006986,ENSAPLG00000010696
GO:0008038	neuron recognition	biological_process	0.07524	1	3	1387	9	12845	ENSAPLG00000008913,ENSAPLG00000015180,ENSAPLG00000005665
GO:0038179	neurotrophin signaling pathway	biological_process	0.075296	1	4	1387	15	12845	ENSAPLG00000015860,ENSAPLG00000005384,ENSAPLG00000012890,ENSAPLG00000015465
GO:0000428	DNA-directed RNA polymerase complex	cellular_component	0.075364	1	14	1387	82	12845	ENSAPLG00000009812,ENSAPLG00000005063,ENSAPLG00000002511,ENSAPLG00000002881,ENSAPLG00000015235,ENSAPLG00000005385,ENSAPLG00000014273,ENSAPLG00000015836,ENSAPLG00000002778,ENSAPLG00000005238,ENSAPLG00000005305,ENSAPLG00000009449,ENSAPLG00000006577,ENSAPLG00000009695
GO:0030880	RNA polymerase complex	cellular_component	0.075364	1	14	1387	82	12845	ENSAPLG00000002881,ENSAPLG00000015235,ENSAPLG00000009812,ENSAPLG00000002511,ENSAPLG00000005063,ENSAPLG00000002778,ENSAPLG00000005305,ENSAPLG00000005238,ENSAPLG00000009449,ENSAPLG00000006577,ENSAPLG00000009695,ENSAPLG00000005385,ENSAPLG00000015836,ENSAPLG00000014273
GO:0055029	nuclear DNA-directed RNA polymerase complex	cellular_component	0.075364	1	14	1387	82	12845	ENSAPLG00000015235,ENSAPLG00000002881,ENSAPLG00000009812,ENSAPLG00000005063,ENSAPLG00000002511,ENSAPLG00000005305,ENSAPLG00000005238,ENSAPLG00000002778,ENSAPLG00000009695,ENSAPLG00000006577,ENSAPLG00000009449,ENSAPLG00000005385,ENSAPLG00000015836,ENSAPLG00000014273
GO:0031508	pericentric heterochromatin assembly	biological_process	0.075385	1	1	1387	1	12845	ENSAPLG00000014819
GO:0031509	telomeric heterochromatin assembly	biological_process	0.075385	1	1	1387	1	12845	ENSAPLG00000014819
GO:1902340	negative regulation of chromosome condensation	biological_process	0.075385	1	1	1387	1	12845	ENSAPLG00000014819
GO:0005355	glucose transmembrane transporter activity	molecular_function	0.075428	1	2	1387	4	12845	ENSAPLG00000010156,ENSAPLG00000005941
GO:0048588	developmental cell growth	biological_process	0.075562	1	16	1387	90	12845	ENSAPLG00000012890,ENSAPLG00000010331,ENSAPLG00000014516,ENSAPLG00000008913,ENSAPLG00000013465,ENSAPLG00000010897,ENSAPLG00000007595,ENSAPLG00000009877,ENSAPLG00000012643,ENSAPLG00000012100,ENSAPLG00000005665,ENSAPLG00000005384,ENSAPLG00000006502,ENSAPLG00000015322,ENSAPLG00000001323,ENSAPLG00000014096
GO:0061323	cell proliferation involved in heart morphogenesis	biological_process	0.076091	1	3	1387	9	12845	ENSAPLG00000013465,ENSAPLG00000003924,ENSAPLG00000006292
GO:0060314	regulation of ryanodine-sensitive calcium-release channel activity	biological_process	0.076243	1	3	1387	9	12845	ENSAPLG00000013083,ENSAPLG00000011267,ENSAPLG00000005953
GO:0009124	nucleoside monophosphate biosynthetic process	biological_process	0.076513	1	9	1387	49	12845	ENSAPLG00000009948,ENSAPLG00000009439,ENSAPLG00000006986,ENSAPLG00000007365,ENSAPLG00000014811,ENSAPLG00000009600,ENSAPLG00000005581,ENSAPLG00000013428,ENSAPLG00000004141
GO:0033539	fatty acid beta-oxidation using acyl-CoA dehydrogenase	biological_process	0.076648	1	2	1387	4	12845	ENSAPLG00000004264,ENSAPLG00000015531
GO:0005527	macrolide binding	molecular_function	0.076944	1	2	1387	4	12845	ENSAPLG00000012198,ENSAPLG00000013083
GO:0005528	FK506 binding	molecular_function	0.076944	1	2	1387	4	12845	ENSAPLG00000012198,ENSAPLG00000013083
GO:0071526	semaphorin-plexin signaling pathway	biological_process	0.076979	1	5	1387	20	12845	ENSAPLG00000004968,ENSAPLG00000005859,ENSAPLG00000011291,ENSAPLG00000014695,ENSAPLG00000008562
GO:0015605	organophosphate ester transmembrane transporter activity	molecular_function	0.077233	1	4	1387	15	12845	ENSAPLG00000005885,ENSAPLG00000007435,ENSAPLG00000009726,ENSAPLG00000008640
GO:1900040	regulation of interleukin-2 secretion	biological_process	0.077313	1	2	1387	4	12845	ENSAPLG00000015428,ENSAPLG00000012387
GO:0006164	purine nucleotide biosynthetic process	biological_process	0.077756	1	14	1387	85	12845	ENSAPLG00000006986,ENSAPLG00000009439,ENSAPLG00000010971,ENSAPLG00000000592,ENSAPLG00000009948,ENSAPLG00000015222,ENSAPLG00000013428,ENSAPLG00000005581,ENSAPLG00000009600,ENSAPLG00000005797,ENSAPLG00000014811,ENSAPLG00000014306,ENSAPLG00000010316,ENSAPLG00000004016
GO:0046649	lymphocyte activation	biological_process	0.077902	1	40	1387	283	12845	ENSAPLG00000005866,ENSAPLG00000015428,ENSAPLG00000011595,ENSAPLG00000013083,ENSAPLG00000006986,ENSAPLG00000015580,ENSAPLG00000003058,ENSAPLG00000010696,ENSAPLG00000009152,ENSAPLG00000015604,ENSAPLG00000009708,ENSAPLG00000007728,ENSAPLG00000003767,ENSAPLG00000007492,ENSAPLG00000011976,ENSAPLG00000013465,ENSAPLG00000010456,ENSAPLG00000013494,ENSAPLG00000005225,ENSAPLG00000014217,ENSAPLG00000010034,…
GO:0006635	fatty acid beta-oxidation	biological_process	0.077908	1	6	1387	27	12845	ENSAPLG00000016238,ENSAPLG00000015531,ENSAPLG00000014208,ENSAPLG00000009113,ENSAPLG00000004264,ENSAPLG00000007988
GO:0061436	establishment of skin barrier	biological_process	0.078115	1	3	1387	10	12845	ENSAPLG00000013457,ENSAPLG00000010691,ENSAPLG00000009482
GO:0072331	signal transduction by p53 class mediator	biological_process	0.07836	1	13	1387	78	12845	ENSAPLG00000011595,ENSAPLG00000015400,ENSAPLG00000012643,ENSAPLG00000010622,ENSAPLG00000013771,ENSAPLG00000009071,ENSAPLG00000002719,ENSAPLG00000006239,ENSAPLG00000015604,ENSAPLG00000015791,ENSAPLG00000015926,ENSAPLG00000008812,ENSAPLG00000004405
GO:0042759	long-chain fatty acid biosynthetic process	biological_process	0.078446	1	2	1387	4	12845	ENSAPLG00000012370,ENSAPLG00000010958
GO:0035240	dopamine binding	molecular_function	0.078454	1	2	1387	5	12845	ENSAPLG00000005661,ENSAPLG00000011878
GO:0004656	procollagen-proline 4-dioxygenase activity	molecular_function	0.078646	1	2	1387	4	12845	ENSAPLG00000003370,ENSAPLG00000014245
GO:1901673	regulation of mitotic spindle assembly	biological_process	0.078742	1	4	1387	14	12845	ENSAPLG00000005521,ENSAPLG00000005379,ENSAPLG00000012481,ENSAPLG00000010637
GO:0032993	protein-DNA complex	cellular_component	0.078783	1	14	1387	109	12845	ENSAPLG00000013465,ENSAPLG00000004585,ENSAPLG00000008429,ENSAPLG00000011576,ENSAPLG00000003184,ENSAPLG00000007166,ENSAPLG00000014819,ENSAPLG00000006292,ENSAPLG00000009695,ENSAPLG00000002519,ENSAPLG00000014146,ENSAPLG00000011282,ENSAPLG00000008315,ENSAPLG00000007492
GO:0031528	microvillus membrane	cellular_component	0.078815	1	2	1387	4	12845	ENSAPLG00000013465,ENSAPLG00000009589
GO:0009838	abscission	biological_process	0.078894	1	2	1387	4	12845	ENSAPLG00000005379,ENSAPLG00000009877
GO:0004594	pantothenate kinase activity	molecular_function	0.078949	1	2	1387	4	12845	ENSAPLG00000000592,ENSAPLG00000004016
GO:0051649	establishment of localization in cell	biological_process	0.079145	1	155	1387	1209	12845	ENSAPLG00000011267,ENSAPLG00000015916,ENSAPLG00000012387,ENSAPLG00000005703,ENSAPLG00000011173,ENSAPLG00000003058,ENSAPLG00000012612,ENSAPLG00000008374,ENSAPLG00000016224,ENSAPLG00000015486,ENSAPLG00000010967,ENSAPLG00000010456,ENSAPLG00000002558,ENSAPLG00000006870,ENSAPLG00000003317,ENSAPLG00000015386,ENSAPLG00000004301,ENSAPLG00000014164,ENSAPLG00000008547,ENSAPLG00000008863,ENSAPLG00000010199,…
GO:0052550	response to defense-related reactive oxygen species production by other organism involved in symbiotic interaction	biological_process	0.07915	1	1	1387	1	12845	ENSAPLG00000015502
GO:0052567	response to defense-related host reactive oxygen species production	biological_process	0.07915	1	1	1387	1	12845	ENSAPLG00000015502
GO:1990622	CHOP-ATF3 complex	cellular_component	0.079227	1	1	1387	1	12845	ENSAPLG00000012304
GO:0032816	positive regulation of natural killer cell activation	biological_process	0.079699	1	3	1387	10	12845	ENSAPLG00000015580,ENSAPLG00000009552,ENSAPLG00000014217
GO:0043516	regulation of DNA damage response, signal transduction by p53 class mediator	biological_process	0.080177	1	5	1387	21	12845	ENSAPLG00000010622,ENSAPLG00000009071,ENSAPLG00000015604,ENSAPLG00000006239,ENSAPLG00000015926
GO:0034205	beta-amyloid formation	biological_process	0.080398	1	4	1387	15	12845	ENSAPLG00000009611,ENSAPLG00000008913,ENSAPLG00000014723,ENSAPLG00000011259
GO:0051182	coenzyme transport	biological_process	0.080568	1	2	1387	4	12845	ENSAPLG00000015089,ENSAPLG00000006719
GO:0051185	coenzyme transporter activity	molecular_function	0.080568	1	2	1387	4	12845	ENSAPLG00000015089,ENSAPLG00000006719
GO:1900102	negative regulation of endoplasmic reticulum unfolded protein response	biological_process	0.080648	1	2	1387	4	12845	ENSAPLG00000013494,ENSAPLG00000008547
GO:0004749	ribose phosphate diphosphokinase activity	molecular_function	0.080656	1	2	1387	4	12845	ENSAPLG00000016307,ENSAPLG00000004141
GO:0018401	peptidyl-proline hydroxylation to 4-hydroxy-L-proline	biological_process	0.080724	1	2	1387	4	12845	ENSAPLG00000015033,ENSAPLG00000014245
GO:0016803	ether hydrolase activity	molecular_function	0.080917	1	2	1387	4	12845	ENSAPLG00000016336,ENSAPLG00000002921
GO:0048583	regulation of response to stimulus	biological_process	0.080929	1	234	1387	1926	12845	ENSAPLG00000009708,ENSAPLG00000007728,ENSAPLG00000008432,ENSAPLG00000012151,ENSAPLG00000011291,ENSAPLG00000005414,ENSAPLG00000014245,ENSAPLG00000015622,ENSAPLG00000006267,ENSAPLG00000010616,ENSAPLG00000007114,ENSAPLG00000015428,ENSAPLG00000005866,ENSAPLG00000004945,ENSAPLG00000008203,ENSAPLG00000005535,ENSAPLG00000014516,ENSAPLG00000005225,ENSAPLG00000006013,ENSAPLG00000012438,ENSAPLG00000009829,…
GO:1900038	negative regulation of cellular response to hypoxia	biological_process	0.080971	1	2	1387	4	12845	ENSAPLG00000009948,ENSAPLG00000003519
GO:0034497	protein localization to pre-autophagosomal structure	biological_process	0.081043	1	2	1387	4	12845	ENSAPLG00000013322,ENSAPLG00000012438
GO:0061734	parkin-mediated mitophagy in response to mitochondrial depolarization	biological_process	0.081043	1	2	1387	4	12845	ENSAPLG00000012643,ENSAPLG00000012438
GO:0004726	non-membrane spanning protein tyrosine phosphatase activity	molecular_function	0.081044	1	2	1387	4	12845	ENSAPLG00000013704,ENSAPLG00000015108
GO:0005391	sodium:potassium-exchanging ATPase activity	molecular_function	0.081044	1	2	1387	4	12845	ENSAPLG00000011285,ENSAPLG00000009590
GO:0008556	potassium-transporting ATPase activity	molecular_function	0.081044	1	2	1387	4	12845	ENSAPLG00000011285,ENSAPLG00000009590
GO:0016413	O-acetyltransferase activity	molecular_function	0.081044	1	2	1387	4	12845	ENSAPLG00000007161,ENSAPLG00000013047
GO:0008611	ether lipid biosynthetic process	biological_process	0.081044	1	2	1387	4	12845	ENSAPLG00000016238,ENSAPLG00000013047
GO:0031645	negative regulation of neurological system process	biological_process	0.081044	1	2	1387	4	12845	ENSAPLG00000004052,ENSAPLG00000003358
GO:0036490	regulation of translation in response to endoplasmic reticulum stress	biological_process	0.081044	1	2	1387	4	12845	ENSAPLG00000013494,ENSAPLG00000011218
GO:0036491	regulation of translation initiation in response to endoplasmic reticulum stress	biological_process	0.081044	1	2	1387	4	12845	ENSAPLG00000013494,ENSAPLG00000011218
GO:0036492	eiF2alpha phosphorylation in response to endoplasmic reticulum stress	biological_process	0.081044	1	2	1387	4	12845	ENSAPLG00000011218,ENSAPLG00000013494
GO:0046504	glycerol ether biosynthetic process	biological_process	0.081044	1	2	1387	4	12845	ENSAPLG00000016238,ENSAPLG00000013047
GO:0046976	histone methyltransferase activity (H3-K27 specific)	molecular_function	0.081044	1	2	1387	4	12845	ENSAPLG00000012886,ENSAPLG00000012216
GO:1901503	ether biosynthetic process	biological_process	0.081044	1	2	1387	4	12845	ENSAPLG00000016238,ENSAPLG00000013047
GO:2000601	positive regulation of Arp2/3 complex-mediated actin nucleation	biological_process	0.081044	1	2	1387	4	12845	ENSAPLG00000005384,ENSAPLG00000008045
GO:0036458	hepatocyte growth factor binding	molecular_function	0.081117	1	1	1387	1	12845	ENSAPLG00000008584
GO:0060669	embryonic placenta morphogenesis	biological_process	0.081144	1	4	1387	16	12845	ENSAPLG00000007492,ENSAPLG00000003558,ENSAPLG00000008555,ENSAPLG00000005480
GO:0046653	tetrahydrofolate metabolic process	biological_process	0.081168	1	3	1387	9	12845	ENSAPLG00000003905,ENSAPLG00000005356,ENSAPLG00000007336
GO:0001539	cilium or flagellum-dependent cell motility	biological_process	0.081547	1	3	1387	9	12845	ENSAPLG00000012564,ENSAPLG00000003262,ENSAPLG00000012177
GO:0060285	cilium-dependent cell motility	biological_process	0.081547	1	3	1387	9	12845	ENSAPLG00000012177,ENSAPLG00000003262,ENSAPLG00000012564
GO:0019722	calcium-mediated signaling	biological_process	0.081696	1	13	1387	77	12845	ENSAPLG00000011267,ENSAPLG00000010696,ENSAPLG00000013586,ENSAPLG00000012612,ENSAPLG00000013083,ENSAPLG00000012338,ENSAPLG00000005661,ENSAPLG00000005677,ENSAPLG00000012291,ENSAPLG00000015673,ENSAPLG00000002558,ENSAPLG00000002545,ENSAPLG00000005535
GO:0061615	glycolytic process through fructose-6-phosphate	biological_process	0.081849	1	2	1387	5	12845	ENSAPLG00000009948,ENSAPLG00000004349
GO:0008217	regulation of blood pressure	biological_process	0.082046	1	13	1387	81	12845	ENSAPLG00000005127,ENSAPLG00000002558,ENSAPLG00000014477,ENSAPLG00000012291,ENSAPLG00000004527,ENSAPLG00000012392,ENSAPLG00000010971,ENSAPLG00000005356,ENSAPLG00000015860,ENSAPLG00000010553,ENSAPLG00000011285,ENSAPLG00000005677,ENSAPLG00000003519
GO:0006464	cellular protein modification process	biological_process	0.082103	1	280	1387	2277	12845	ENSAPLG00000004015,ENSAPLG00000011878,ENSAPLG00000013083,ENSAPLG00000011067,ENSAPLG00000003885,ENSAPLG00000008065,ENSAPLG00000008561,ENSAPLG00000003558,ENSAPLG00000004999,ENSAPLG00000013704,ENSAPLG00000015700,ENSAPLG00000006035,ENSAPLG00000006537,ENSAPLG00000005290,ENSAPLG00000003924,ENSAPLG00000004446,ENSAPLG00000004352,ENSAPLG00000015053,ENSAPLG00000015450,ENSAPLG00000008931,ENSAPLG00000014984,…
GO:0036211	protein modification process	biological_process	0.082103	1	280	1387	2277	12845	ENSAPLG00000008547,ENSAPLG00000015822,ENSAPLG00000015710,ENSAPLG00000006292,ENSAPLG00000009980,ENSAPLG00000003591,ENSAPLG00000002931,ENSAPLG00000002881,ENSAPLG00000007038,ENSAPLG00000016261,ENSAPLG00000012587,ENSAPLG00000011042,ENSAPLG00000001406,ENSAPLG00000005826,ENSAPLG00000012387,ENSAPLG00000015604,ENSAPLG00000003722,ENSAPLG00000002832,ENSAPLG00000007543,ENSAPLG00000014444,ENSAPLG00000009392,…
GO:0031628	opioid receptor binding	molecular_function	0.082113	1	1	1387	1	12845	ENSAPLG00000010316
GO:0008209	androgen metabolic process	biological_process	0.082299	1	4	1387	14	12845	ENSAPLG00000013754,ENSAPLG00000003637,ENSAPLG00000004585,ENSAPLG00000010788
GO:0032944	regulation of mononuclear cell proliferation	biological_process	0.082944	1	14	1387	84	12845	ENSAPLG00000013465,ENSAPLG00000012271,ENSAPLG00000015428,ENSAPLG00000012100,ENSAPLG00000007766,ENSAPLG00000010696,ENSAPLG00000015926,ENSAPLG00000013320,ENSAPLG00000015604,ENSAPLG00000003767,ENSAPLG00000013494,ENSAPLG00000004156,ENSAPLG00000009708,ENSAPLG00000005225
GO:0050670	regulation of lymphocyte proliferation	biological_process	0.082944	1	14	1387	84	12845	ENSAPLG00000012100,ENSAPLG00000007766,ENSAPLG00000012271,ENSAPLG00000015428,ENSAPLG00000013465,ENSAPLG00000005225,ENSAPLG00000015604,ENSAPLG00000013494,ENSAPLG00000003767,ENSAPLG00000004156,ENSAPLG00000009708,ENSAPLG00000013320,ENSAPLG00000015926,ENSAPLG00000010696
GO:0009206	purine ribonucleoside triphosphate biosynthetic process	biological_process	0.082988	1	5	1387	26	12845	ENSAPLG00000013428,ENSAPLG00000009600,ENSAPLG00000005581,ENSAPLG00000014811,ENSAPLG00000009948
GO:0016458	gene silencing	biological_process	0.083161	1	13	1387	74	12845	ENSAPLG00000002534,ENSAPLG00000009071,ENSAPLG00000009642,ENSAPLG00000011091,ENSAPLG00000005094,ENSAPLG00000013277,ENSAPLG00000010032,ENSAPLG00000005521,ENSAPLG00000004585,ENSAPLG00000015955,ENSAPLG00000009658,ENSAPLG00000014264,ENSAPLG00000014162
GO:0010822	positive regulation of mitochondrion organization	biological_process	0.083196	1	8	1387	40	12845	ENSAPLG00000014268,ENSAPLG00000006358,ENSAPLG00000012643,ENSAPLG00000005303,ENSAPLG00000005535,ENSAPLG00000011834,ENSAPLG00000009254,ENSAPLG00000004807
GO:1901659	glycosyl compound biosynthetic process	biological_process	0.083379	1	11	1387	65	12845	ENSAPLG00000009948,ENSAPLG00000000592,ENSAPLG00000007365,ENSAPLG00000006986,ENSAPLG00000004016,ENSAPLG00000014811,ENSAPLG00000005581,ENSAPLG00000005797,ENSAPLG00000009600,ENSAPLG00000015222,ENSAPLG00000013428
GO:0018126	protein hydroxylation	biological_process	0.083616	1	5	1387	20	12845	ENSAPLG00000014487,ENSAPLG00000003370,ENSAPLG00000004061,ENSAPLG00000015033,ENSAPLG00000014245
GO:0042303	molting cycle	biological_process	0.083872	1	11	1387	60	12845	ENSAPLG00000009482,ENSAPLG00000010616,ENSAPLG00000013465,ENSAPLG00000003924,ENSAPLG00000003885,ENSAPLG00000012792,ENSAPLG00000005392,ENSAPLG00000011291,ENSAPLG00000009980,ENSAPLG00000016414,ENSAPLG00000012084
GO:0042633	hair cycle	biological_process	0.083872	1	11	1387	60	12845	ENSAPLG00000011291,ENSAPLG00000005392,ENSAPLG00000009980,ENSAPLG00000016414,ENSAPLG00000012084,ENSAPLG00000012792,ENSAPLG00000003885,ENSAPLG00000013465,ENSAPLG00000003924,ENSAPLG00000009482,ENSAPLG00000010616
GO:0042335	cuticle development	biological_process	0.084038	1	1	1387	1	12845	ENSAPLG00000009482
GO:0060887	limb epidermis development	biological_process	0.084038	1	1	1387	1	12845	ENSAPLG00000010691
GO:0070268	cornification	biological_process	0.084038	1	1	1387	1	12845	ENSAPLG00000009482
GO:0000790	nuclear chromatin	cellular_component	0.084403	1	22	1387	141	12845	ENSAPLG00000006786,ENSAPLG00000009927,ENSAPLG00000004585,ENSAPLG00000013465,ENSAPLG00000011576,ENSAPLG00000003924,ENSAPLG00000006692,ENSAPLG00000008538,ENSAPLG00000012886,ENSAPLG00000006259,ENSAPLG00000011809,ENSAPLG00000006748,ENSAPLG00000007588,ENSAPLG00000015622,ENSAPLG00000012885,ENSAPLG00000005664,ENSAPLG00000009708,ENSAPLG00000015332,ENSAPLG00000014819,ENSAPLG00000013873,ENSAPLG00000009801,…
GO:0004861	cyclin-dependent protein serine/threonine kinase inhibitor activity	molecular_function	0.084407	1	2	1387	6	12845	ENSAPLG00000012109,ENSAPLG00000013771
GO:1902605	heterotrimeric G-protein complex assembly	biological_process	0.084641	1	1	1387	1	12845	ENSAPLG00000014180
GO:0016054	organic acid catabolic process	biological_process	0.084674	1	16	1387	97	12845	ENSAPLG00000015363,ENSAPLG00000004832,ENSAPLG00000006240,ENSAPLG00000014208,ENSAPLG00000006867,ENSAPLG00000007914,ENSAPLG00000000615,ENSAPLG00000009113,ENSAPLG00000004264,ENSAPLG00000007988,ENSAPLG00000003519,ENSAPLG00000006807,ENSAPLG00000015531,ENSAPLG00000012131,ENSAPLG00000016238,ENSAPLG00000000600
GO:0046395	carboxylic acid catabolic process	biological_process	0.084674	1	16	1387	97	12845	ENSAPLG00000015531,ENSAPLG00000000600,ENSAPLG00000016238,ENSAPLG00000012131,ENSAPLG00000006867,ENSAPLG00000014208,ENSAPLG00000006240,ENSAPLG00000004832,ENSAPLG00000015363,ENSAPLG00000003519,ENSAPLG00000006807,ENSAPLG00000004264,ENSAPLG00000009113,ENSAPLG00000007988,ENSAPLG00000000615,ENSAPLG00000007914
GO:0031681	G-protein beta-subunit binding	molecular_function	0.084852	1	2	1387	6	12845	ENSAPLG00000007921,ENSAPLG00000006802
GO:1990234	transferase complex	cellular_component	0.084872	1	58	1387	422	12845	ENSAPLG00000009980,ENSAPLG00000009695,ENSAPLG00000009363,ENSAPLG00000002778,ENSAPLG00000013343,ENSAPLG00000015710,ENSAPLG00000008931,ENSAPLG00000010146,ENSAPLG00000004171,ENSAPLG00000002881,ENSAPLG00000007909,ENSAPLG00000016261,ENSAPLG00000015791,ENSAPLG00000006502,ENSAPLG00000011809,ENSAPLG00000005238,ENSAPLG00000004347,ENSAPLG00000007038,ENSAPLG00000012792,ENSAPLG00000013783,ENSAPLG00000005385,…
GO:0008238	exopeptidase activity	molecular_function	0.085092	1	13	1387	71	12845	ENSAPLG00000014477,ENSAPLG00000002546,ENSAPLG00000012392,ENSAPLG00000003566,ENSAPLG00000013114,ENSAPLG00000005127,ENSAPLG00000005545,ENSAPLG00000013098,ENSAPLG00000004515,ENSAPLG00000013166,ENSAPLG00000007370,ENSAPLG00000002921,ENSAPLG00000014288
GO:0004365	glyceraldehyde-3-phosphate dehydrogenase (NAD+) (phosphorylating) activity	molecular_function	0.085257	1	1	1387	1	12845	ENSAPLG00000013511
GO:0012502	induction of programmed cell death	biological_process	0.085257	1	1	1387	1	12845	ENSAPLG00000013511
GO:0043891	glyceraldehyde-3-phosphate dehydrogenase (NAD(P)+) (phosphorylating) activity	molecular_function	0.085257	1	1	1387	1	12845	ENSAPLG00000013511
GO:0044533	positive regulation of apoptotic process in other organism	biological_process	0.085257	1	1	1387	1	12845	ENSAPLG00000013511
GO:0052042	positive regulation by symbiont of host programmed cell death	biological_process	0.085257	1	1	1387	1	12845	ENSAPLG00000013511
GO:0052330	positive regulation by organism of programmed cell death in other organism involved in symbiotic interaction	biological_process	0.085257	1	1	1387	1	12845	ENSAPLG00000013511
GO:0052501	positive regulation by organism of apoptotic process in other organism involved in symbiotic interaction	biological_process	0.085257	1	1	1387	1	12845	ENSAPLG00000013511
GO:0031050	dsRNA fragmentation	biological_process	0.085602	1	6	1387	28	12845	ENSAPLG00000009071,ENSAPLG00000005094,ENSAPLG00000014264,ENSAPLG00000009658,ENSAPLG00000009642,ENSAPLG00000004585
GO:0035196	production of miRNAs involved in gene silencing by miRNA	biological_process	0.085602	1	6	1387	28	12845	ENSAPLG00000005094,ENSAPLG00000009071,ENSAPLG00000004585,ENSAPLG00000009642,ENSAPLG00000014264,ENSAPLG00000009658
GO:0070918	production of small RNA involved in gene silencing by RNA	biological_process	0.085602	1	6	1387	28	12845	ENSAPLG00000005094,ENSAPLG00000009071,ENSAPLG00000004585,ENSAPLG00000009642,ENSAPLG00000009658,ENSAPLG00000014264
GO:0008890	glycine C-acetyltransferase activity	molecular_function	0.085617	1	1	1387	1	12845	ENSAPLG00000015363
GO:0051865	protein autoubiquitination	biological_process	0.085712	1	9	1387	46	12845	ENSAPLG00000007909,ENSAPLG00000012643,ENSAPLG00000010257,ENSAPLG00000009673,ENSAPLG00000015604,ENSAPLG00000013042,ENSAPLG00000013320,ENSAPLG00000011375,ENSAPLG00000005497
GO:0007219	Notch signaling pathway	biological_process	0.085959	1	14	1387	88	12845	ENSAPLG00000009363,ENSAPLG00000012587,ENSAPLG00000010329,ENSAPLG00000002412,ENSAPLG00000004519,ENSAPLG00000005708,ENSAPLG00000010553,ENSAPLG00000002094,ENSAPLG00000006013,ENSAPLG00000013715,ENSAPLG00000014061,ENSAPLG00000009517,ENSAPLG00000012100,ENSAPLG00000004086
GO:0060710	chorio-allantoic fusion	biological_process	0.085982	1	2	1387	5	12845	ENSAPLG00000003558,ENSAPLG00000007492
GO:0021537	telencephalon development	biological_process	0.086197	1	20	1387	126	12845	ENSAPLG00000010331,ENSAPLG00000006240,ENSAPLG00000012885,ENSAPLG00000015180,ENSAPLG00000015053,ENSAPLG00000007025,ENSAPLG00000010260,ENSAPLG00000013735,ENSAPLG00000007988,ENSAPLG00000004555,ENSAPLG00000007492,ENSAPLG00000013465,ENSAPLG00000012564,ENSAPLG00000015386,ENSAPLG00000005665,ENSAPLG00000012571,ENSAPLG00000005964,ENSAPLG00000015677,ENSAPLG00000015322,ENSAPLG00000001323
GO:0005903	brush border	cellular_component	0.086255	1	9	1387	45	12845	ENSAPLG00000009589,ENSAPLG00000014614,ENSAPLG00000010156,ENSAPLG00000012030,ENSAPLG00000012387,ENSAPLG00000014477,ENSAPLG00000015386,ENSAPLG00000012392,ENSAPLG00000013114
GO:0030337	DNA polymerase processivity factor activity	molecular_function	0.086298	1	1	1387	1	12845	ENSAPLG00000016082
GO:0043626	PCNA complex	cellular_component	0.086298	1	1	1387	1	12845	ENSAPLG00000016082
GO:0044796	DNA polymerase processivity factor complex	cellular_component	0.086298	1	1	1387	1	12845	ENSAPLG00000016082
GO:0016832	aldehyde-lyase activity	molecular_function	0.086442	1	2	1387	5	12845	ENSAPLG00000007042,ENSAPLG00000003637
GO:0010559	regulation of glycoprotein biosynthetic process	biological_process	0.086537	1	5	1387	22	12845	ENSAPLG00000012109,ENSAPLG00000012658,ENSAPLG00000013465,ENSAPLG00000002633,ENSAPLG00000012885
GO:0031023	microtubule organizing center organization	biological_process	0.086576	1	15	1387	84	12845	ENSAPLG00000012109,ENSAPLG00000007644,ENSAPLG00000005379,ENSAPLG00000016367,ENSAPLG00000011232,ENSAPLG00000014738,ENSAPLG00000010637,ENSAPLG00000005964,ENSAPLG00000015322,ENSAPLG00000006267,ENSAPLG00000005521,ENSAPLG00000011229,ENSAPLG00000013465,ENSAPLG00000016400,ENSAPLG00000012481
GO:0050819	negative regulation of coagulation	biological_process	0.086893	1	6	1387	26	12845	ENSAPLG00000003140,ENSAPLG00000002647,ENSAPLG00000011138,ENSAPLG00000010099,ENSAPLG00000013976,ENSAPLG00000006103
GO:0071482	cellular response to light stimulus	biological_process	0.086938	1	9	1387	46	12845	ENSAPLG00000013114,ENSAPLG00000007588,ENSAPLG00000007909,ENSAPLG00000015400,ENSAPLG00000008302,ENSAPLG00000005542,ENSAPLG00000016082,ENSAPLG00000003058,ENSAPLG00000002168
GO:0009199	ribonucleoside triphosphate metabolic process	biological_process	0.086949	1	17	1387	111	12845	ENSAPLG00000006959,ENSAPLG00000014811,ENSAPLG00000008369,ENSAPLG00000013511,ENSAPLG00000003905,ENSAPLG00000005581,ENSAPLG00000004219,ENSAPLG00000003715,ENSAPLG00000006844,ENSAPLG00000004349,ENSAPLG00000007720,ENSAPLG00000013428,ENSAPLG00000009600,ENSAPLG00000009726,ENSAPLG00000004000,ENSAPLG00000007042,ENSAPLG00000009948
GO:0033644	host cell membrane	cellular_component	0.087413	1	1	1387	1	12845	ENSAPLG00000010708
GO:0044218	other organism cell membrane	cellular_component	0.087413	1	1	1387	1	12845	ENSAPLG00000010708
GO:0044221	host cell synapse	cellular_component	0.087413	1	1	1387	1	12845	ENSAPLG00000010708
GO:0044231	host cell presynaptic membrane	cellular_component	0.087413	1	1	1387	1	12845	ENSAPLG00000010708
GO:0044279	other organism membrane	cellular_component	0.087413	1	1	1387	1	12845	ENSAPLG00000010708
GO:0072556	other organism presynaptic membrane	cellular_component	0.087413	1	1	1387	1	12845	ENSAPLG00000010708
GO:0002695	negative regulation of leukocyte activation	biological_process	0.087653	1	12	1387	70	12845	ENSAPLG00000007766,ENSAPLG00000015428,ENSAPLG00000014373,ENSAPLG00000004156,ENSAPLG00000015604,ENSAPLG00000003767,ENSAPLG00000009708,ENSAPLG00000013320,ENSAPLG00000015108,ENSAPLG00000015926,ENSAPLG00000010456,ENSAPLG00000009152
GO:0060716	labyrinthine layer blood vessel development	biological_process	0.087669	1	4	1387	15	12845	ENSAPLG00000003558,ENSAPLG00000007299,ENSAPLG00000010099,ENSAPLG00000012819
GO:0002041	intussusceptive angiogenesis	biological_process	0.087816	1	1	1387	1	12845	ENSAPLG00000003558
GO:0005681	spliceosomal complex	cellular_component	0.087886	1	15	1387	92	12845	ENSAPLG00000006748,ENSAPLG00000016088,ENSAPLG00000003387,ENSAPLG00000009767,ENSAPLG00000010015,ENSAPLG00000012052,ENSAPLG00000009071,ENSAPLG00000009057,ENSAPLG00000002965,ENSAPLG00000012904,ENSAPLG00000012792,ENSAPLG00000015279,ENSAPLG00000009527,ENSAPLG00000011036,ENSAPLG00000005777
GO:0035692	macrophage migration inhibitory factor receptor complex	cellular_component	0.087939	1	1	1387	1	12845	ENSAPLG00000015926
GO:0035693	NOS2-CD74 complex	cellular_component	0.087939	1	1	1387	1	12845	ENSAPLG00000015926
GO:0042289	MHC class II protein binding	molecular_function	0.087939	1	1	1387	1	12845	ENSAPLG00000015926
GO:0042658	MHC class II protein binding, via antigen binding groove	molecular_function	0.087939	1	1	1387	1	12845	ENSAPLG00000015926
GO:0072337	modified amino acid transport	biological_process	0.088107	1	4	1387	15	12845	ENSAPLG00000014352,ENSAPLG00000000988,ENSAPLG00000015089,ENSAPLG00000009621
GO:0030148	sphingolipid biosynthetic process	biological_process	0.088181	1	7	1387	35	12845	ENSAPLG00000012464,ENSAPLG00000010532,ENSAPLG00000003558,ENSAPLG00000012428,ENSAPLG00000006809,ENSAPLG00000009659,ENSAPLG00000006943
GO:0036446	myofibroblast differentiation	biological_process	0.088252	1	1	1387	1	12845	ENSAPLG00000012697
GO:0045184	establishment of protein localization	biological_process	0.088339	1	97	1387	737	12845	ENSAPLG00000006085,ENSAPLG00000006422,ENSAPLG00000006767,ENSAPLG00000006240,ENSAPLG00000006667,ENSAPLG00000002864,ENSAPLG00000003885,ENSAPLG00000011577,ENSAPLG00000008145,ENSAPLG00000015580,ENSAPLG00000007053,ENSAPLG00000003103,ENSAPLG00000013083,ENSAPLG00000003256,ENSAPLG00000011878,ENSAPLG00000015760,ENSAPLG00000004352,ENSAPLG00000002580,ENSAPLG00000005152,ENSAPLG00000012564,ENSAPLG00000014061,…
GO:0005834	heterotrimeric G-protein complex	cellular_component	0.088432	1	2	1387	7	12845	ENSAPLG00000002286,ENSAPLG00000009063
GO:0002693	positive regulation of cellular extravasation	biological_process	0.088669	1	2	1387	5	12845	ENSAPLG00000010468,ENSAPLG00000016014
GO:0045684	positive regulation of epidermis development	biological_process	0.088675	1	5	1387	22	12845	ENSAPLG00000009482,ENSAPLG00000012084,ENSAPLG00000010691,ENSAPLG00000011576,ENSAPLG00000005392
GO:0005048	signal sequence binding	molecular_function	0.088812	1	3	1387	9	12845	ENSAPLG00000002532,ENSAPLG00000008647,ENSAPLG00000016238
GO:0043197	dendritic spine	cellular_component	0.088855	1	6	1387	26	12845	ENSAPLG00000010696,ENSAPLG00000015386,ENSAPLG00000006763,ENSAPLG00000008803,ENSAPLG00000008913,ENSAPLG00000010032
GO:0001676	long-chain fatty acid metabolic process	biological_process	0.088881	1	6	1387	26	12845	ENSAPLG00000015970,ENSAPLG00000010958,ENSAPLG00000001898,ENSAPLG00000011847,ENSAPLG00000012370,ENSAPLG00000004832
GO:0097190	apoptotic signaling pathway	biological_process	0.088919	1	41	1387	297	12845	ENSAPLG00000008747,ENSAPLG00000010321,ENSAPLG00000012304,ENSAPLG00000002642,ENSAPLG00000007038,ENSAPLG00000009071,ENSAPLG00000006058,ENSAPLG00000008976,ENSAPLG00000002719,ENSAPLG00000011079,ENSAPLG00000013252,ENSAPLG00000006358,ENSAPLG00000015400,ENSAPLG00000006817,ENSAPLG00000004187,ENSAPLG00000008547,ENSAPLG00000009948,ENSAPLG00000015053,ENSAPLG00000006292,ENSAPLG00000015926,ENSAPLG00000007006,…
GO:0016197	endosomal transport	biological_process	0.08896	1	22	1387	140	12845	ENSAPLG00000012387,ENSAPLG00000014164,ENSAPLG00000014489,ENSAPLG00000008931,ENSAPLG00000002864,ENSAPLG00000007552,ENSAPLG00000012123,ENSAPLG00000007767,ENSAPLG00000012771,ENSAPLG00000016063,ENSAPLG00000010775,ENSAPLG00000015927,ENSAPLG00000002415,ENSAPLG00000014217,ENSAPLG00000011796,ENSAPLG00000014487,ENSAPLG00000014548,ENSAPLG00000005152,ENSAPLG00000008043,ENSAPLG00000014504,ENSAPLG00000008252,…
GO:0000980	RNA polymerase II distal enhancer sequence-specific DNA binding	molecular_function	0.088975	1	8	1387	42	12845	ENSAPLG00000002963,ENSAPLG00000014819,ENSAPLG00000002519,ENSAPLG00000002642,ENSAPLG00000003885,ENSAPLG00000014908,ENSAPLG00000007166,ENSAPLG00000006786
GO:0005782	peroxisomal matrix	cellular_component	0.088992	1	2	1387	5	12845	ENSAPLG00000016238,ENSAPLG00000009113
GO:0031907	microbody lumen	cellular_component	0.088992	1	2	1387	5	12845	ENSAPLG00000009113,ENSAPLG00000016238
GO:0007159	leukocyte cell-cell adhesion	biological_process	0.089114	1	31	1387	215	12845	ENSAPLG00000012100,ENSAPLG00000012271,ENSAPLG00000013465,ENSAPLG00000013494,ENSAPLG00000004156,ENSAPLG00000006417,ENSAPLG00000013320,ENSAPLG00000004061,ENSAPLG00000015868,ENSAPLG00000007766,ENSAPLG00000011595,ENSAPLG00000015428,ENSAPLG00000005866,ENSAPLG00000010034,ENSAPLG00000015604,ENSAPLG00000003767,ENSAPLG00000012387,ENSAPLG00000007728,ENSAPLG00000009708,ENSAPLG00000002412,ENSAPLG00000007492,…
GO:0002037	negative regulation of L-glutamate transport	biological_process	0.089202	1	1	1387	1	12845	ENSAPLG00000013252
GO:0051956	negative regulation of amino acid transport	biological_process	0.089202	1	1	1387	1	12845	ENSAPLG00000013252
GO:0015932	nucleobase-containing compound transmembrane transporter activity	molecular_function	0.089218	1	5	1387	22	12845	ENSAPLG00000005885,ENSAPLG00000005884,ENSAPLG00000015089,ENSAPLG00000008640,ENSAPLG00000009726
GO:0045171	intercellular bridge	cellular_component	0.089316	1	7	1387	33	12845	ENSAPLG00000010775,ENSAPLG00000010382,ENSAPLG00000003576,ENSAPLG00000008191,ENSAPLG00000007552,ENSAPLG00000005545,ENSAPLG00000016131
GO:0046890	regulation of lipid biosynthetic process	biological_process	0.089355	1	11	1387	64	12845	ENSAPLG00000013976,ENSAPLG00000007720,ENSAPLG00000003558,ENSAPLG00000015079,ENSAPLG00000010145,ENSAPLG00000006786,ENSAPLG00000015700,ENSAPLG00000015930,ENSAPLG00000011285,ENSAPLG00000010234,ENSAPLG00000011847
GO:1900101	regulation of endoplasmic reticulum unfolded protein response	biological_process	0.089745	1	4	1387	15	12845	ENSAPLG00000008615,ENSAPLG00000003058,ENSAPLG00000008547,ENSAPLG00000013494
GO:0034439	lipoprotein lipid oxidation	biological_process	0.089971	1	1	1387	1	12845	ENSAPLG00000005361
GO:0034442	regulation of lipoprotein oxidation	biological_process	0.089971	1	1	1387	1	12845	ENSAPLG00000005361
GO:0034443	negative regulation of lipoprotein oxidation	biological_process	0.089971	1	1	1387	1	12845	ENSAPLG00000005361
GO:0060587	regulation of lipoprotein lipid oxidation	biological_process	0.089971	1	1	1387	1	12845	ENSAPLG00000005361
GO:0060588	negative regulation of lipoprotein lipid oxidation	biological_process	0.089971	1	1	1387	1	12845	ENSAPLG00000005361
GO:0061302	smooth muscle cell-matrix adhesion	biological_process	0.089971	1	1	1387	1	12845	ENSAPLG00000005361
GO:2000097	regulation of smooth muscle cell-matrix adhesion	biological_process	0.089971	1	1	1387	1	12845	ENSAPLG00000005361
GO:2000098	negative regulation of smooth muscle cell-matrix adhesion	biological_process	0.089971	1	1	1387	1	12845	ENSAPLG00000005361
GO:0004632	phosphopantothenate--cysteine ligase activity	molecular_function	0.090106	1	1	1387	1	12845	ENSAPLG00000005797
GO:1903020	positive regulation of glycoprotein metabolic process	biological_process	0.090121	1	3	1387	10	12845	ENSAPLG00000012658,ENSAPLG00000012885,ENSAPLG00000013465
GO:0010717	regulation of epithelial to mesenchymal transition	biological_process	0.090421	1	9	1387	51	12845	ENSAPLG00000012199,ENSAPLG00000007492,ENSAPLG00000015053,ENSAPLG00000007006,ENSAPLG00000014864,ENSAPLG00000006959,ENSAPLG00000012100,ENSAPLG00000013465,ENSAPLG00000003924
GO:0036435	K48-linked polyubiquitin binding	molecular_function	0.090455	1	2	1387	5	12845	ENSAPLG00000003494,ENSAPLG00000013166
GO:0016235	aggresome	cellular_component	0.090466	1	6	1387	27	12845	ENSAPLG00000012847,ENSAPLG00000006767,ENSAPLG00000012643,ENSAPLG00000015117,ENSAPLG00000002998,ENSAPLG00000005876
GO:0003995	acyl-CoA dehydrogenase activity	molecular_function	0.090928	1	3	1387	9	12845	ENSAPLG00000004832,ENSAPLG00000004264,ENSAPLG00000012241
GO:0051569	regulation of histone H3-K4 methylation	biological_process	0.091096	1	4	1387	14	12845	ENSAPLG00000003924,ENSAPLG00000015700,ENSAPLG00000007728,ENSAPLG00000002534
GO:0051351	positive regulation of ligase activity	biological_process	0.091248	1	4	1387	16	12845	ENSAPLG00000010637,ENSAPLG00000013315,ENSAPLG00000006260,ENSAPLG00000010161
GO:0042578	phosphoric ester hydrolase activity	molecular_function	0.091524	1	36	1387	246	12845	ENSAPLG00000003722,ENSAPLG00000004221,ENSAPLG00000006437,ENSAPLG00000007543,ENSAPLG00000011285,ENSAPLG00000015734,ENSAPLG00000009861,ENSAPLG00000015997,ENSAPLG00000014864,ENSAPLG00000013704,ENSAPLG00000011138,ENSAPLG00000009931,ENSAPLG00000015879,ENSAPLG00000006897,ENSAPLG00000007299,ENSAPLG00000016114,ENSAPLG00000008001,ENSAPLG00000016310,ENSAPLG00000002973,ENSAPLG00000015108,ENSAPLG00000010050,…
GO:0044766	multi-organism transport	biological_process	0.091614	1	3	1387	10	12845	ENSAPLG00000006259,ENSAPLG00000013313,ENSAPLG00000003317
GO:1902579	multi-organism localization	biological_process	0.091614	1	3	1387	10	12845	ENSAPLG00000013313,ENSAPLG00000006259,ENSAPLG00000003317
GO:0000104	succinate dehydrogenase activity	molecular_function	0.091748	1	2	1387	5	12845	ENSAPLG00000012169,ENSAPLG00000015023
GO:1904030	negative regulation of cyclin-dependent protein kinase activity	biological_process	0.091995	1	4	1387	17	12845	ENSAPLG00000012109,ENSAPLG00000008506,ENSAPLG00000010637,ENSAPLG00000013771
GO:0010608	posttranscriptional regulation of gene expression	biological_process	0.092133	1	29	1387	203	12845	ENSAPLG00000009658,ENSAPLG00000014264,ENSAPLG00000011998,ENSAPLG00000008913,ENSAPLG00000011849,ENSAPLG00000015955,ENSAPLG00000007720,ENSAPLG00000015093,ENSAPLG00000005094,ENSAPLG00000013277,ENSAPLG00000014799,ENSAPLG00000009254,ENSAPLG00000014162,ENSAPLG00000010377,ENSAPLG00000004585,ENSAPLG00000003905,ENSAPLG00000010032,ENSAPLG00000013511,ENSAPLG00000010968,ENSAPLG00000011091,ENSAPLG00000009642,…
GO:0010881	regulation of cardiac muscle contraction by regulation of the release of sequestered calcium ion	biological_process	0.092153	1	2	1387	5	12845	ENSAPLG00000011267,ENSAPLG00000013083
GO:0019912	cyclin-dependent protein kinase activating kinase activity	molecular_function	0.092404	1	1	1387	1	12845	ENSAPLG00000013771
GO:0010718	positive regulation of epithelial to mesenchymal transition	biological_process	0.092558	1	6	1387	28	12845	ENSAPLG00000007006,ENSAPLG00000003924,ENSAPLG00000013465,ENSAPLG00000007492,ENSAPLG00000012100,ENSAPLG00000012199
GO:0005225	volume-sensitive anion channel activity	molecular_function	0.092566	1	2	1387	5	12845	ENSAPLG00000004867,ENSAPLG00000005396
GO:0001921	positive regulation of receptor recycling	biological_process	0.092718	1	3	1387	9	12845	ENSAPLG00000003325,ENSAPLG00000006103,ENSAPLG00000004527
GO:0043603	cellular amide metabolic process	biological_process	0.092841	1	58	1387	470	12845	ENSAPLG00000005899,ENSAPLG00000002921,ENSAPLG00000011834,ENSAPLG00000013494,ENSAPLG00000005356,ENSAPLG00000009317,ENSAPLG00000010140,ENSAPLG00000005384,ENSAPLG00000013098,ENSAPLG00000004807,ENSAPLG00000007336,ENSAPLG00000005256,ENSAPLG00000006829,ENSAPLG00000000763,ENSAPLG00000014162,ENSAPLG00000012464,ENSAPLG00000003637,ENSAPLG00000003233,ENSAPLG00000006870,ENSAPLG00000005333,ENSAPLG00000011699,…
GO:0019511	peptidyl-proline hydroxylation	biological_process	0.092978	1	3	1387	9	12845	ENSAPLG00000014245,ENSAPLG00000015033,ENSAPLG00000003370
GO:0022407	regulation of cell-cell adhesion	biological_process	0.093188	1	27	1387	183	12845	ENSAPLG00000015868,ENSAPLG00000007175,ENSAPLG00000003140,ENSAPLG00000013320,ENSAPLG00000001323,ENSAPLG00000013494,ENSAPLG00000004156,ENSAPLG00000006417,ENSAPLG00000013465,ENSAPLG00000012271,ENSAPLG00000012100,ENSAPLG00000009152,ENSAPLG00000010696,ENSAPLG00000015926,ENSAPLG00000002647,ENSAPLG00000010468,ENSAPLG00000002864,ENSAPLG00000015108,ENSAPLG00000006075,ENSAPLG00000007492,ENSAPLG00000009708,…
GO:0048519	negative regulation of biological process	biological_process	0.093843	1	295	1387	2446	12845	ENSAPLG00000012438,ENSAPLG00000004700,ENSAPLG00000012643,ENSAPLG00000013465,ENSAPLG00000007452,ENSAPLG00000007728,ENSAPLG00000003767,ENSAPLG00000005414,ENSAPLG00000012985,ENSAPLG00000007114,ENSAPLG00000010625,ENSAPLG00000014780,ENSAPLG00000014516,ENSAPLG00000007618,ENSAPLG00000009931,ENSAPLG00000005535,ENSAPLG00000015428,ENSAPLG00000015502,ENSAPLG00000015868,ENSAPLG00000010234,ENSAPLG00000004440,…
GO:0016311	dephosphorylation	biological_process	0.093915	1	42	1387	295	12845	ENSAPLG00000015108,ENSAPLG00000002973,ENSAPLG00000010050,ENSAPLG00000008547,ENSAPLG00000006931,ENSAPLG00000010771,ENSAPLG00000002778,ENSAPLG00000006292,ENSAPLG00000004052,ENSAPLG00000014978,ENSAPLG00000007323,ENSAPLG00000002470,ENSAPLG00000001192,ENSAPLG00000005688,ENSAPLG00000008010,ENSAPLG00000000600,ENSAPLG00000009977,ENSAPLG00000011116,ENSAPLG00000002549,ENSAPLG00000003722,ENSAPLG00000004221,…
GO:0036477	somatodendritic compartment	cellular_component	0.093919	1	29	1387	193	12845	ENSAPLG00000015982,ENSAPLG00000006876,ENSAPLG00000005542,ENSAPLG00000011382,ENSAPLG00000015322,ENSAPLG00000006763,ENSAPLG00000007175,ENSAPLG00000010032,ENSAPLG00000005665,ENSAPLG00000010382,ENSAPLG00000007595,ENSAPLG00000014162,ENSAPLG00000010897,ENSAPLG00000010708,ENSAPLG00000004219,ENSAPLG00000015386,ENSAPLG00000014523,ENSAPLG00000008429,ENSAPLG00000005355,ENSAPLG00000012612,ENSAPLG00000014799,…
GO:0006665	sphingolipid metabolic process	biological_process	0.093981	1	11	1387	65	12845	ENSAPLG00000006809,ENSAPLG00000010603,ENSAPLG00000003181,ENSAPLG00000010532,ENSAPLG00000016289,ENSAPLG00000012428,ENSAPLG00000003558,ENSAPLG00000006943,ENSAPLG00000009659,ENSAPLG00000012464,ENSAPLG00000003637
GO:0044262	cellular carbohydrate metabolic process	biological_process	0.094404	1	21	1387	138	12845	ENSAPLG00000007566,ENSAPLG00000004052,ENSAPLG00000004029,ENSAPLG00000009241,ENSAPLG00000006075,ENSAPLG00000005885,ENSAPLG00000002633,ENSAPLG00000013474,ENSAPLG00000008561,ENSAPLG00000005866,ENSAPLG00000007720,ENSAPLG00000016379,ENSAPLG00000006844,ENSAPLG00000010492,ENSAPLG00000006613,ENSAPLG00000012109,ENSAPLG00000012716,ENSAPLG00000012584,ENSAPLG00000013334,ENSAPLG00000014335,ENSAPLG00000012643
GO:0072594	establishment of protein localization to organelle	biological_process	0.094569	1	27	1387	179	12845	ENSAPLG00000012438,ENSAPLG00000005361,ENSAPLG00000007036,ENSAPLG00000003715,ENSAPLG00000003812,ENSAPLG00000015868,ENSAPLG00000009557,ENSAPLG00000016238,ENSAPLG00000015760,ENSAPLG00000002532,ENSAPLG00000012299,ENSAPLG00000011576,ENSAPLG00000008846,ENSAPLG00000003924,ENSAPLG00000003885,ENSAPLG00000014569,ENSAPLG00000008145,ENSAPLG00000007988,ENSAPLG00000005703,ENSAPLG00000015580,ENSAPLG00000007820,…
GO:0070129	regulation of mitochondrial translation	biological_process	0.09472	1	4	1387	17	12845	ENSAPLG00000004807,ENSAPLG00000003905,ENSAPLG00000009254,ENSAPLG00000011834
GO:0031498	chromatin disassembly	biological_process	0.094784	1	3	1387	9	12845	ENSAPLG00000006874,ENSAPLG00000009500,ENSAPLG00000008538
GO:0034713	type I transforming growth factor beta receptor binding	molecular_function	0.094812	1	2	1387	5	12845	ENSAPLG00000012100,ENSAPLG00000012199
GO:0035556	intracellular signal transduction	biological_process	0.094904	1	163	1387	1299	12845	ENSAPLG00000013771,ENSAPLG00000010745,ENSAPLG00000012271,ENSAPLG00000002719,ENSAPLG00000009071,ENSAPLG00000008010,ENSAPLG00000006239,ENSAPLG00000011079,ENSAPLG00000014956,ENSAPLG00000009642,ENSAPLG00000010946,ENSAPLG00000015791,ENSAPLG00000003469,ENSAPLG00000010648,ENSAPLG00000006684,ENSAPLG00000006358,ENSAPLG00000004597,ENSAPLG00000006817,ENSAPLG00000010034,ENSAPLG00000004555,ENSAPLG00000006268,…
GO:0009144	purine nucleoside triphosphate metabolic process	biological_process	0.095032	1	17	1387	113	12845	ENSAPLG00000009948,ENSAPLG00000007042,ENSAPLG00000004000,ENSAPLG00000007720,ENSAPLG00000004349,ENSAPLG00000009726,ENSAPLG00000009600,ENSAPLG00000013428,ENSAPLG00000003715,ENSAPLG00000006844,ENSAPLG00000013511,ENSAPLG00000008369,ENSAPLG00000006959,ENSAPLG00000014811,ENSAPLG00000004219,ENSAPLG00000005581,ENSAPLG00000003905
GO:0035335	peptidyl-tyrosine dephosphorylation	biological_process	0.095244	1	14	1387	81	12845	ENSAPLG00000002973,ENSAPLG00000015108,ENSAPLG00000008547,ENSAPLG00000004221,ENSAPLG00000007543,ENSAPLG00000004052,ENSAPLG00000006292,ENSAPLG00000016114,ENSAPLG00000014978,ENSAPLG00000009861,ENSAPLG00000013704,ENSAPLG00000011138,ENSAPLG00000016310,ENSAPLG00000009931
GO:0010543	regulation of platelet activation	biological_process	0.095461	1	4	1387	15	12845	ENSAPLG00000013976,ENSAPLG00000011138,ENSAPLG00000002647,ENSAPLG00000003140
GO:0016328	lateral plasma membrane	cellular_component	0.095602	1	4	1387	16	12845	ENSAPLG00000005290,ENSAPLG00000006260,ENSAPLG00000013465,ENSAPLG00000013457
GO:0006805	xenobiotic metabolic process	biological_process	0.095774	1	4	1387	16	12845	ENSAPLG00000011627,ENSAPLG00000005866,ENSAPLG00000008950,ENSAPLG00000005953
GO:0006450	regulation of translational fidelity	biological_process	0.095859	1	1	1387	2	12845	ENSAPLG00000015093
GO:0070131	positive regulation of mitochondrial translation	biological_process	0.095951	1	3	1387	11	12845	ENSAPLG00000011834,ENSAPLG00000009254,ENSAPLG00000004807
GO:0070296	sarcoplasmic reticulum calcium ion transport	biological_process	0.09606	1	3	1387	10	12845	ENSAPLG00000011267,ENSAPLG00000005953,ENSAPLG00000013083
GO:0032365	intracellular lipid transport	biological_process	0.09607	1	4	1387	15	12845	ENSAPLG00000002831,ENSAPLG00000004301,ENSAPLG00000015106,ENSAPLG00000015621
GO:0009299	mRNA transcription	biological_process	0.096071	1	3	1387	11	12845	ENSAPLG00000006962,ENSAPLG00000012157,ENSAPLG00000009071
GO:0043933	macromolecular complex subunit organization	biological_process	0.096336	1	165	1387	1308	12845	ENSAPLG00000007909,ENSAPLG00000008122,ENSAPLG00000005785,ENSAPLG00000007042,ENSAPLG00000016125,ENSAPLG00000013873,ENSAPLG00000012338,ENSAPLG00000007006,ENSAPLG00000005521,ENSAPLG00000008045,ENSAPLG00000016176,ENSAPLG00000012658,ENSAPLG00000008461,ENSAPLG00000009290,ENSAPLG00000012177,ENSAPLG00000016154,ENSAPLG00000006085,ENSAPLG00000006651,ENSAPLG00000013777,ENSAPLG00000007720,ENSAPLG00000015398,…
GO:0060589	nucleoside-triphosphatase regulator activity	molecular_function	0.0965	1	26	1387	165	12845	ENSAPLG00000014282,ENSAPLG00000007469,ENSAPLG00000006763,ENSAPLG00000002313,ENSAPLG00000005104,ENSAPLG00000006145,ENSAPLG00000015078,ENSAPLG00000007805,ENSAPLG00000007194,ENSAPLG00000008452,ENSAPLG00000015760,ENSAPLG00000006937,ENSAPLG00000003075,ENSAPLG00000015053,ENSAPLG00000010206,ENSAPLG00000000572,ENSAPLG00000013735,ENSAPLG00000003722,ENSAPLG00000014489,ENSAPLG00000008145,ENSAPLG00000012885,…
GO:0006886	intracellular protein transport	biological_process	0.096723	1	55	1387	396	12845	ENSAPLG00000006240,ENSAPLG00000006667,ENSAPLG00000008374,ENSAPLG00000006085,ENSAPLG00000006422,ENSAPLG00000006767,ENSAPLG00000013313,ENSAPLG00000012985,ENSAPLG00000003885,ENSAPLG00000007988,ENSAPLG00000011577,ENSAPLG00000008145,ENSAPLG00000005703,ENSAPLG00000012564,ENSAPLG00000008846,ENSAPLG00000003924,ENSAPLG00000002532,ENSAPLG00000004352,ENSAPLG00000012299,ENSAPLG00000009843,ENSAPLG00000005152,…
GO:0060317	cardiac epithelial to mesenchymal transition	biological_process	0.096727	1	4	1387	17	12845	ENSAPLG00000003924,ENSAPLG00000006075,ENSAPLG00000012100,ENSAPLG00000005665
GO:0009986	cell surface	cellular_component	0.096965	1	41	1387	293	12845	ENSAPLG00000010321,ENSAPLG00000004527,ENSAPLG00000012392,ENSAPLG00000012271,ENSAPLG00000004867,ENSAPLG00000012100,ENSAPLG00000015272,ENSAPLG00000012455,ENSAPLG00000005396,ENSAPLG00000006239,ENSAPLG00000006417,ENSAPLG00000013088,ENSAPLG00000008913,ENSAPLG00000000901,ENSAPLG00000007552,ENSAPLG00000005548,ENSAPLG00000015926,ENSAPLG00000010468,ENSAPLG00000002647,ENSAPLG00000009948,ENSAPLG00000008435,…
GO:0030330	DNA damage response, signal transduction by p53 class mediator	biological_process	0.097017	1	8	1387	42	12845	ENSAPLG00000015791,ENSAPLG00000015926,ENSAPLG00000009071,ENSAPLG00000015604,ENSAPLG00000006239,ENSAPLG00000013771,ENSAPLG00000010622,ENSAPLG00000011595
GO:0009127	purine nucleoside monophosphate biosynthetic process	biological_process	0.097041	1	7	1387	37	12845	ENSAPLG00000009948,ENSAPLG00000009439,ENSAPLG00000014811,ENSAPLG00000006986,ENSAPLG00000009600,ENSAPLG00000005581,ENSAPLG00000013428
GO:0009168	purine ribonucleoside monophosphate biosynthetic process	biological_process	0.097041	1	7	1387	37	12845	ENSAPLG00000013428,ENSAPLG00000009600,ENSAPLG00000006986,ENSAPLG00000005581,ENSAPLG00000014811,ENSAPLG00000009439,ENSAPLG00000009948
GO:0061045	negative regulation of wound healing	biological_process	0.097127	1	7	1387	33	12845	ENSAPLG00000013976,ENSAPLG00000011138,ENSAPLG00000010099,ENSAPLG00000006103,ENSAPLG00000002647,ENSAPLG00000003140,ENSAPLG00000007006
GO:0008517	folic acid transporter activity	molecular_function	0.09725	1	1	1387	1	12845	ENSAPLG00000014352
GO:0031475	myosin V complex	cellular_component	0.09731	1	1	1387	1	12845	ENSAPLG00000011363
GO:0061711	N(6)-L-threonylcarbamoyladenine synthase	molecular_function	0.097385	1	1	1387	1	12845	ENSAPLG00000011542
GO:0004343	glucosamine 6-phosphate N-acetyltransferase activity	molecular_function	0.097445	1	1	1387	1	12845	ENSAPLG00000002584
GO:1902548	negative regulation of cellular response to vascular endothelial growth factor stimulus	biological_process	0.097588	1	2	1387	5	12845	ENSAPLG00000015053,ENSAPLG00000010946
GO:0016701	oxidoreductase activity, acting on single donors with incorporation of molecular oxygen	molecular_function	0.097688	1	4	1387	16	12845	ENSAPLG00000006142,ENSAPLG00000001901,ENSAPLG00000003370,ENSAPLG00000013485
GO:0016702	oxidoreductase activity, acting on single donors with incorporation of molecular oxygen, incorporation of two atoms of oxygen	molecular_function	0.097688	1	4	1387	16	12845	ENSAPLG00000013485,ENSAPLG00000003370,ENSAPLG00000001901,ENSAPLG00000006142
GO:2000021	regulation of ion homeostasis	biological_process	0.097771	1	13	1387	77	12845	ENSAPLG00000014956,ENSAPLG00000003058,ENSAPLG00000011318,ENSAPLG00000013083,ENSAPLG00000011267,ENSAPLG00000013723,ENSAPLG00000003078,ENSAPLG00000009931,ENSAPLG00000002558,ENSAPLG00000015673,ENSAPLG00000005535,ENSAPLG00000011138,ENSAPLG00000005953
GO:0016278	lysine N-methyltransferase activity	molecular_function	0.097974	1	7	1387	34	12845	ENSAPLG00000013084,ENSAPLG00000010622,ENSAPLG00000012867,ENSAPLG00000013797,ENSAPLG00000007404,ENSAPLG00000012216,ENSAPLG00000012886
GO:0016279	protein-lysine N-methyltransferase activity	molecular_function	0.097974	1	7	1387	34	12845	ENSAPLG00000012867,ENSAPLG00000012886,ENSAPLG00000012216,ENSAPLG00000013797,ENSAPLG00000007404,ENSAPLG00000010622,ENSAPLG00000013084
GO:0044057	regulation of system process	biological_process	0.098059	1	29	1387	209	12845	ENSAPLG00000014477,ENSAPLG00000012867,ENSAPLG00000005025,ENSAPLG00000011285,ENSAPLG00000014483,ENSAPLG00000008730,ENSAPLG00000007552,ENSAPLG00000013083,ENSAPLG00000004052,ENSAPLG00000014539,ENSAPLG00000011318,ENSAPLG00000008432,ENSAPLG00000015860,ENSAPLG00000011267,ENSAPLG00000010971,ENSAPLG00000006054,ENSAPLG00000009948,ENSAPLG00000002558,ENSAPLG00000003924,ENSAPLG00000003358,ENSAPLG00000009721,…
GO:0010629	negative regulation of gene expression	biological_process	0.098145	1	99	1387	782	12845	ENSAPLG00000005521,ENSAPLG00000009927,ENSAPLG00000003714,ENSAPLG00000008373,ENSAPLG00000010622,ENSAPLG00000012304,ENSAPLG00000015603,ENSAPLG00000004156,ENSAPLG00000002534,ENSAPLG00000002642,ENSAPLG00000013320,ENSAPLG00000009977,ENSAPLG00000012402,ENSAPLG00000014548,ENSAPLG00000015855,ENSAPLG00000013277,ENSAPLG00000014264,ENSAPLG00000008913,ENSAPLG00000014447,ENSAPLG00000012885,ENSAPLG00000015955,…
GO:0016591	DNA-directed RNA polymerase II, holoenzyme	cellular_component	0.09851	1	12	1387	71	12845	ENSAPLG00000002511,ENSAPLG00000009812,ENSAPLG00000015235,ENSAPLG00000002881,ENSAPLG00000015836,ENSAPLG00000014273,ENSAPLG00000005385,ENSAPLG00000009695,ENSAPLG00000009449,ENSAPLG00000006577,ENSAPLG00000005238,ENSAPLG00000002778
GO:0007080	mitotic metaphase plate congression	biological_process	0.098773	1	5	1387	21	12845	ENSAPLG00000009290,ENSAPLG00000012481,ENSAPLG00000005379,ENSAPLG00000005521,ENSAPLG00000012388
GO:0034508	centromere complex assembly	biological_process	0.098859	1	4	1387	17	12845	ENSAPLG00000005244,ENSAPLG00000008578,ENSAPLG00000014819,ENSAPLG00000008854
GO:2000401	regulation of lymphocyte migration	biological_process	0.099136	1	5	1387	22	12845	ENSAPLG00000016014,ENSAPLG00000005361,ENSAPLG00000014780,ENSAPLG00000005214,ENSAPLG00000008913
GO:0009145	purine nucleoside triphosphate biosynthetic process	biological_process	0.099198	1	5	1387	27	12845	ENSAPLG00000013428,ENSAPLG00000009600,ENSAPLG00000005581,ENSAPLG00000014811,ENSAPLG00000009948
GO:0006779	porphyrin-containing compound biosynthetic process	biological_process	0.099283	1	3	1387	10	12845	ENSAPLG00000015242,ENSAPLG00000010210,ENSAPLG00000002580
GO:0060065	uterus development	biological_process	0.099355	1	4	1387	16	12845	ENSAPLG00000011282,ENSAPLG00000013084,ENSAPLG00000003924,ENSAPLG00000004585
GO:0004563	beta-N-acetylhexosaminidase activity	molecular_function	0.099601	1	2	1387	5	12845	ENSAPLG00000011067,ENSAPLG00000016289
GO:0034450	ubiquitin-ubiquitin ligase activity	molecular_function	0.0998	1	3	1387	10	12845	ENSAPLG00000005026,ENSAPLG00000011375,ENSAPLG00000014848
GO:0045667	regulation of osteoblast differentiation	biological_process	0.10022	1	12	1387	75	12845	ENSAPLG00000008203,ENSAPLG00000009542,ENSAPLG00000015428,ENSAPLG00000013465,ENSAPLG00000003558,ENSAPLG00000007766,ENSAPLG00000003593,ENSAPLG00000013277,ENSAPLG00000007006,ENSAPLG00000009363,ENSAPLG00000014096,ENSAPLG00000015822
GO:0042326	negative regulation of phosphorylation	biological_process	0.10028	1	33	1387	241	12845	ENSAPLG00000007323,ENSAPLG00000012388,ENSAPLG00000015822,ENSAPLG00000015108,ENSAPLG00000008547,ENSAPLG00000015053,ENSAPLG00000005060,ENSAPLG00000013771,ENSAPLG00000012304,ENSAPLG00000011218,ENSAPLG00000013320,ENSAPLG00000010637,ENSAPLG00000010946,ENSAPLG00000004999,ENSAPLG00000015180,ENSAPLG00000011138,ENSAPLG00000009658,ENSAPLG00000002814,ENSAPLG00000008506,ENSAPLG00000012387,ENSAPLG00000003058,…
GO:0070071	proton-transporting two-sector ATPase complex assembly	biological_process	0.10029	1	2	1387	6	12845	ENSAPLG00000015877,ENSAPLG00000007042
GO:0070742	C2H2 zinc finger domain binding	molecular_function	0.10041	1	2	1387	5	12845	ENSAPLG00000007492,ENSAPLG00000012216
GO:0004725	protein tyrosine phosphatase activity	molecular_function	0.1007	1	14	1387	82	12845	ENSAPLG00000009931,ENSAPLG00000016310,ENSAPLG00000013704,ENSAPLG00000009861,ENSAPLG00000016114,ENSAPLG00000014978,ENSAPLG00000011138,ENSAPLG00000007543,ENSAPLG00000006292,ENSAPLG00000004052,ENSAPLG00000015108,ENSAPLG00000002973,ENSAPLG00000004221,ENSAPLG00000008547
GO:0043536	positive regulation of blood vessel endothelial cell migration	biological_process	0.10084	1	7	1387	34	12845	ENSAPLG00000013287,ENSAPLG00000013976,ENSAPLG00000002558,ENSAPLG00000015621,ENSAPLG00000015673,ENSAPLG00000008584,ENSAPLG00000005535
GO:0034552	respiratory chain complex II assembly	biological_process	0.10092	1	1	1387	1	12845	ENSAPLG00000012169
GO:0034553	mitochondrial respiratory chain complex II assembly	biological_process	0.10092	1	1	1387	1	12845	ENSAPLG00000012169
GO:0097032	mitochondrial respiratory chain complex II biogenesis	biological_process	0.10092	1	1	1387	1	12845	ENSAPLG00000012169
GO:0005057	receptor signaling protein activity	molecular_function	0.101	1	7	1387	33	12845	ENSAPLG00000004462,ENSAPLG00000014956,ENSAPLG00000003078,ENSAPLG00000007006,ENSAPLG00000004597,ENSAPLG00000002168,ENSAPLG00000003924
GO:0070647	protein modification by small protein conjugation or removal	biological_process	0.101	1	72	1387	540	12845	ENSAPLG00000008603,ENSAPLG00000005497,ENSAPLG00000004358,ENSAPLG00000000901,ENSAPLG00000008931,ENSAPLG00000004171,ENSAPLG00000007909,ENSAPLG00000007508,ENSAPLG00000006502,ENSAPLG00000004156,ENSAPLG00000003800,ENSAPLG00000013320,ENSAPLG00000015603,ENSAPLG00000003905,ENSAPLG00000008747,ENSAPLG00000008647,ENSAPLG00000010161,ENSAPLG00000011305,ENSAPLG00000004015,ENSAPLG00000014848,ENSAPLG00000013042,…
GO:0050884	neuromuscular process controlling posture	biological_process	0.10101	1	3	1387	10	12845	ENSAPLG00000005356,ENSAPLG00000016289,ENSAPLG00000011005
GO:0010771	negative regulation of cell morphogenesis involved in differentiation	biological_process	0.10111	1	9	1387	49	12845	ENSAPLG00000001323,ENSAPLG00000005290,ENSAPLG00000015053,ENSAPLG00000014864,ENSAPLG00000015180,ENSAPLG00000006959,ENSAPLG00000005665,ENSAPLG00000009877,ENSAPLG00000013465
GO:0033617	mitochondrial respiratory chain complex IV assembly	biological_process	0.10118	1	2	1387	6	12845	ENSAPLG00000005581,ENSAPLG00000005237
GO:0097034	mitochondrial respiratory chain complex IV biogenesis	biological_process	0.10118	1	2	1387	6	12845	ENSAPLG00000005581,ENSAPLG00000005237
GO:0030206	chondroitin sulfate biosynthetic process	biological_process	0.10126	1	2	1387	6	12845	ENSAPLG00000008640,ENSAPLG00000014335
GO:0001658	branching involved in ureteric bud morphogenesis	biological_process	0.10175	1	7	1387	40	12845	ENSAPLG00000015860,ENSAPLG00000011282,ENSAPLG00000010329,ENSAPLG00000013465,ENSAPLG00000009542,ENSAPLG00000006292,ENSAPLG00000003924
GO:0051117	ATPase binding	molecular_function	0.10196	1	7	1387	35	12845	ENSAPLG00000010844,ENSAPLG00000011042,ENSAPLG00000009931,ENSAPLG00000004585,ENSAPLG00000007042,ENSAPLG00000002864,ENSAPLG00000012387
GO:0031647	regulation of protein stability	biological_process	0.10197	1	22	1387	144	12845	ENSAPLG00000015822,ENSAPLG00000002094,ENSAPLG00000014569,ENSAPLG00000015604,ENSAPLG00000008231,ENSAPLG00000006268,ENSAPLG00000009611,ENSAPLG00000015580,ENSAPLG00000005060,ENSAPLG00000009374,ENSAPLG00000014796,ENSAPLG00000007323,ENSAPLG00000002931,ENSAPLG00000015400,ENSAPLG00000011239,ENSAPLG00000010637,ENSAPLG00000011042,ENSAPLG00000006259,ENSAPLG00000006786,ENSAPLG00000012643,ENSAPLG00000005665,…
GO:0001649	osteoblast differentiation	biological_process	0.10227	1	16	1387	105	12845	ENSAPLG00000007492,ENSAPLG00000015822,ENSAPLG00000007006,ENSAPLG00000009363,ENSAPLG00000014819,ENSAPLG00000003558,ENSAPLG00000007766,ENSAPLG00000013277,ENSAPLG00000015428,ENSAPLG00000009658,ENSAPLG00000008203,ENSAPLG00000014096,ENSAPLG00000016379,ENSAPLG00000003593,ENSAPLG00000009542,ENSAPLG00000013465
GO:0006109	regulation of carbohydrate metabolic process	biological_process	0.10239	1	12	1387	72	12845	ENSAPLG00000006844,ENSAPLG00000016379,ENSAPLG00000010492,ENSAPLG00000007566,ENSAPLG00000005885,ENSAPLG00000012109,ENSAPLG00000009241,ENSAPLG00000005866,ENSAPLG00000002633,ENSAPLG00000013976,ENSAPLG00000007720,ENSAPLG00000012643
GO:0043412	macromolecule modification	biological_process	0.10254	1	289	1387	2374	12845	ENSAPLG00000012985,ENSAPLG00000007728,ENSAPLG00000002542,ENSAPLG00000012640,ENSAPLG00000005535,ENSAPLG00000009931,ENSAPLG00000006267,ENSAPLG00000014245,ENSAPLG00000002168,ENSAPLG00000016172,ENSAPLG00000013465,ENSAPLG00000005701,ENSAPLG00000012643,ENSAPLG00000005060,ENSAPLG00000015926,ENSAPLG00000004052,ENSAPLG00000005548,ENSAPLG00000008730,ENSAPLG00000010050,ENSAPLG00000002973,ENSAPLG00000004597,…
GO:0070663	regulation of leukocyte proliferation	biological_process	0.10275	1	14	1387	88	12845	ENSAPLG00000015428,ENSAPLG00000012271,ENSAPLG00000013465,ENSAPLG00000012100,ENSAPLG00000007766,ENSAPLG00000015926,ENSAPLG00000010696,ENSAPLG00000005225,ENSAPLG00000003767,ENSAPLG00000015604,ENSAPLG00000013494,ENSAPLG00000009708,ENSAPLG00000004156,ENSAPLG00000013320
GO:0046332	SMAD binding	molecular_function	0.10316	1	9	1387	50	12845	ENSAPLG00000010616,ENSAPLG00000012100,ENSAPLG00000010044,ENSAPLG00000013465,ENSAPLG00000003924,ENSAPLG00000006260,ENSAPLG00000009071,ENSAPLG00000011103,ENSAPLG00000007006
GO:0033561	regulation of water loss via skin	biological_process	0.10344	1	3	1387	11	12845	ENSAPLG00000010691,ENSAPLG00000013457,ENSAPLG00000009482
GO:0070661	leukocyte proliferation	biological_process	0.10354	1	18	1387	116	12845	ENSAPLG00000015428,ENSAPLG00000007766,ENSAPLG00000015926,ENSAPLG00000013083,ENSAPLG00000006986,ENSAPLG00000010696,ENSAPLG00000015604,ENSAPLG00000009708,ENSAPLG00000003767,ENSAPLG00000007492,ENSAPLG00000014723,ENSAPLG00000012271,ENSAPLG00000013465,ENSAPLG00000012100,ENSAPLG00000013494,ENSAPLG00000004156,ENSAPLG00000005225,ENSAPLG00000013320
GO:0015578	mannose transmembrane transporter activity	molecular_function	0.10364	1	1	1387	1	12845	ENSAPLG00000003103
GO:0015761	mannose transport	biological_process	0.10364	1	1	1387	1	12845	ENSAPLG00000003103
GO:0030284	estrogen receptor activity	molecular_function	0.10375	1	2	1387	5	12845	ENSAPLG00000007492,ENSAPLG00000004585
GO:0051895	negative regulation of focal adhesion assembly	biological_process	0.10385	1	3	1387	10	12845	ENSAPLG00000015108,ENSAPLG00000005361,ENSAPLG00000005290
GO:0016053	organic acid biosynthetic process	biological_process	0.10386	1	21	1387	134	12845	ENSAPLG00000003905,ENSAPLG00000010958,ENSAPLG00000000622,ENSAPLG00000002580,ENSAPLG00000007336,ENSAPLG00000001898,ENSAPLG00000015665,ENSAPLG00000015930,ENSAPLG00000000600,ENSAPLG00000005356,ENSAPLG00000002921,ENSAPLG00000001901,ENSAPLG00000004149,ENSAPLG00000015079,ENSAPLG00000012370,ENSAPLG00000007720,ENSAPLG00000010532,ENSAPLG00000006807,ENSAPLG00000015926,ENSAPLG00000007891,ENSAPLG00000009113
GO:0046394	carboxylic acid biosynthetic process	biological_process	0.10386	1	21	1387	134	12845	ENSAPLG00000002921,ENSAPLG00000005356,ENSAPLG00000015930,ENSAPLG00000000600,ENSAPLG00000015665,ENSAPLG00000001898,ENSAPLG00000000622,ENSAPLG00000002580,ENSAPLG00000007336,ENSAPLG00000003905,ENSAPLG00000010958,ENSAPLG00000009113,ENSAPLG00000007891,ENSAPLG00000015926,ENSAPLG00000006807,ENSAPLG00000010532,ENSAPLG00000007720,ENSAPLG00000015079,ENSAPLG00000012370,ENSAPLG00000001901,ENSAPLG00000004149
GO:0030213	hyaluronan biosynthetic process	biological_process	0.10407	1	2	1387	5	12845	ENSAPLG00000006075,ENSAPLG00000013976
GO:0015248	sterol transporter activity	molecular_function	0.1041	1	3	1387	11	12845	ENSAPLG00000015079,ENSAPLG00000009721,ENSAPLG00000011068
GO:0017127	cholesterol transporter activity	molecular_function	0.1041	1	3	1387	11	12845	ENSAPLG00000011068,ENSAPLG00000009721,ENSAPLG00000015079
GO:0050431	transforming growth factor beta binding	molecular_function	0.10411	1	3	1387	10	12845	ENSAPLG00000012199,ENSAPLG00000007766,ENSAPLG00000012100
GO:0032633	interleukin-4 production	biological_process	0.10459	1	4	1387	16	12845	ENSAPLG00000004156,ENSAPLG00000007492,ENSAPLG00000012271,ENSAPLG00000010696
GO:0014067	negative regulation of phosphatidylinositol 3-kinase signaling	biological_process	0.10473	1	2	1387	6	12845	ENSAPLG00000005548,ENSAPLG00000015053
GO:0030674	protein binding, bridging	molecular_function	0.10517	1	10	1387	56	12845	ENSAPLG00000008555,ENSAPLG00000010161,ENSAPLG00000003422,ENSAPLG00000016325,ENSAPLG00000014061,ENSAPLG00000006218,ENSAPLG00000013494,ENSAPLG00000006563,ENSAPLG00000011375,ENSAPLG00000012151
GO:0031011	Ino80 complex	cellular_component	0.10522	1	3	1387	10	12845	ENSAPLG00000007588,ENSAPLG00000009801,ENSAPLG00000011809
GO:0033202	DNA helicase complex	cellular_component	0.10522	1	3	1387	10	12845	ENSAPLG00000007588,ENSAPLG00000009801,ENSAPLG00000011809
GO:0016529	sarcoplasmic reticulum	cellular_component	0.10548	1	4	1387	16	12845	ENSAPLG00000004337,ENSAPLG00000014956,ENSAPLG00000010946,ENSAPLG00000013083
GO:0001779	natural killer cell differentiation	biological_process	0.10549	1	3	1387	11	12845	ENSAPLG00000010456,ENSAPLG00000015502,ENSAPLG00000009552
GO:0000076	DNA replication checkpoint	biological_process	0.10555	1	2	1387	5	12845	ENSAPLG00000013192,ENSAPLG00000015332
GO:0001967	suckling behavior	biological_process	0.10568	1	2	1387	5	12845	ENSAPLG00000008913,ENSAPLG00000006240
GO:0032814	regulation of natural killer cell activation	biological_process	0.10581	1	3	1387	11	12845	ENSAPLG00000009552,ENSAPLG00000014217,ENSAPLG00000015580
GO:0009152	purine ribonucleotide biosynthetic process	biological_process	0.10587	1	13	1387	82	12845	ENSAPLG00000014811,ENSAPLG00000010316,ENSAPLG00000004016,ENSAPLG00000015222,ENSAPLG00000013428,ENSAPLG00000005581,ENSAPLG00000009600,ENSAPLG00000005797,ENSAPLG00000010971,ENSAPLG00000009439,ENSAPLG00000000592,ENSAPLG00000009948,ENSAPLG00000006986
GO:1903322	positive regulation of protein modification by small protein conjugation or removal	biological_process	0.10614	1	13	1387	80	12845	ENSAPLG00000012643,ENSAPLG00000002931,ENSAPLG00000010161,ENSAPLG00000006260,ENSAPLG00000015604,ENSAPLG00000004156,ENSAPLG00000014759,ENSAPLG00000011042,ENSAPLG00000004358,ENSAPLG00000010637,ENSAPLG00000011079,ENSAPLG00000013315,ENSAPLG00000009335
GO:1903576	response to L-arginine	biological_process	0.10626	1	1	1387	1	12845	ENSAPLG00000008861
GO:1903577	cellular response to L-arginine	biological_process	0.10626	1	1	1387	1	12845	ENSAPLG00000008861
GO:0048210	Golgi vesicle fusion to target membrane	biological_process	0.10631	1	1	1387	1	12845	ENSAPLG00000008784
GO:0034644	cellular response to UV	biological_process	0.10649	1	8	1387	41	12845	ENSAPLG00000002168,ENSAPLG00000003058,ENSAPLG00000016082,ENSAPLG00000008302,ENSAPLG00000007909,ENSAPLG00000015400,ENSAPLG00000007588,ENSAPLG00000013114
GO:0033689	negative regulation of osteoblast proliferation	biological_process	0.10652	1	2	1387	6	12845	ENSAPLG00000007006,ENSAPLG00000008562
GO:0006370	7-methylguanosine mRNA capping	biological_process	0.10652	1	2	1387	5	12845	ENSAPLG00000014262,ENSAPLG00000014978
GO:2000641	regulation of early endosome to late endosome transport	biological_process	0.10656	1	3	1387	10	12845	ENSAPLG00000012387,ENSAPLG00000002864,ENSAPLG00000014548
GO:0070412	R-SMAD binding	molecular_function	0.1067	1	4	1387	16	12845	ENSAPLG00000003924,ENSAPLG00000007006,ENSAPLG00000010044,ENSAPLG00000009071
GO:0004395	hexaprenyldihydroxybenzoate methyltransferase activity	molecular_function	0.10675	1	1	1387	1	12845	ENSAPLG00000006613
GO:0008689	3-demethylubiquinone-9 3-O-methyltransferase activity	molecular_function	0.10675	1	1	1387	1	12845	ENSAPLG00000006613
GO:0010420	polyprenyldihydroxybenzoate methyltransferase activity	molecular_function	0.10675	1	1	1387	1	12845	ENSAPLG00000006613
GO:0061542	3-demethylubiquinone-n 3-O-methyltransferase activity	molecular_function	0.10675	1	1	1387	1	12845	ENSAPLG00000006613
GO:1903541	regulation of exosomal secretion	biological_process	0.10677	1	3	1387	10	12845	ENSAPLG00000003767,ENSAPLG00000012643,ENSAPLG00000010967
GO:0019395	fatty acid oxidation	biological_process	0.10695	1	8	1387	43	12845	ENSAPLG00000004264,ENSAPLG00000007988,ENSAPLG00000009113,ENSAPLG00000016238,ENSAPLG00000010145,ENSAPLG00000006240,ENSAPLG00000015531,ENSAPLG00000014208
GO:0043281	regulation of cysteine-type endopeptidase activity involved in apoptotic process	biological_process	0.10701	1	15	1387	93	12845	ENSAPLG00000010946,ENSAPLG00000007006,ENSAPLG00000013252,ENSAPLG00000004700,ENSAPLG00000012633,ENSAPLG00000003058,ENSAPLG00000004405,ENSAPLG00000007492,ENSAPLG00000009272,ENSAPLG00000006817,ENSAPLG00000015033,ENSAPLG00000006358,ENSAPLG00000015820,ENSAPLG00000003558,ENSAPLG00000012793
GO:0042577	lipid phosphatase activity	molecular_function	0.10716	1	2	1387	5	12845	ENSAPLG00000007323,ENSAPLG00000010771
GO:0045047	protein targeting to ER	biological_process	0.1073	1	4	1387	16	12845	ENSAPLG00000010176,ENSAPLG00000002532,ENSAPLG00000005703,ENSAPLG00000012481
GO:0000805	X chromosome	cellular_component	0.1073	1	2	1387	5	12845	ENSAPLG00000011576,ENSAPLG00000014819
GO:0006878	cellular copper ion homeostasis	biological_process	0.10743	1	2	1387	5	12845	ENSAPLG00000008913,ENSAPLG00000006295
GO:0005861	troponin complex	cellular_component	0.10767	1	2	1387	6	12845	ENSAPLG00000008432,ENSAPLG00000011264
GO:0043142	single-stranded DNA-dependent ATPase activity	molecular_function	0.10771	1	3	1387	10	12845	ENSAPLG00000009389,ENSAPLG00000007380,ENSAPLG00000008065
GO:0006869	lipid transport	biological_process	0.10776	1	25	1387	169	12845	ENSAPLG00000012658,ENSAPLG00000005361,ENSAPLG00000002498,ENSAPLG00000008798,ENSAPLG00000006239,ENSAPLG00000009178,ENSAPLG00000001898,ENSAPLG00000011847,ENSAPLG00000010145,ENSAPLG00000002580,ENSAPLG00000009721,ENSAPLG00000005745,ENSAPLG00000008476,ENSAPLG00000004301,ENSAPLG00000009113,ENSAPLG00000011717,ENSAPLG00000011878,ENSAPLG00000015079,ENSAPLG00000006651,ENSAPLG00000002831,ENSAPLG00000007073,…
GO:0046364	monosaccharide biosynthetic process	biological_process	0.1078	1	6	1387	28	12845	ENSAPLG00000005885,ENSAPLG00000012109,ENSAPLG00000004000,ENSAPLG00000012304,ENSAPLG00000006844,ENSAPLG00000007566
GO:0036442	hydrogen-exporting ATPase activity	molecular_function	0.10803	1	3	1387	10	12845	ENSAPLG00000012718,ENSAPLG00000007502,ENSAPLG00000003861
GO:0048008	platelet-derived growth factor receptor signaling pathway	biological_process	0.10821	1	7	1387	34	12845	ENSAPLG00000010788,ENSAPLG00000015465,ENSAPLG00000003637,ENSAPLG00000008547,ENSAPLG00000013976,ENSAPLG00000005361,ENSAPLG00000013754
GO:0032008	positive regulation of TOR signaling	biological_process	0.10826	1	5	1387	22	12845	ENSAPLG00000005060,ENSAPLG00000005785,ENSAPLG00000003310,ENSAPLG00000008145,ENSAPLG00000006268
GO:0032102	negative regulation of response to external stimulus	biological_process	0.10839	1	24	1387	162	12845	ENSAPLG00000011138,ENSAPLG00000010099,ENSAPLG00000012481,ENSAPLG00000005866,ENSAPLG00000015428,ENSAPLG00000007006,ENSAPLG00000002647,ENSAPLG00000009152,ENSAPLG00000013976,ENSAPLG00000006103,ENSAPLG00000010745,ENSAPLG00000013615,ENSAPLG00000014523,ENSAPLG00000012564,ENSAPLG00000004156,ENSAPLG00000006470,ENSAPLG00000013320,ENSAPLG00000006901,ENSAPLG00000013084,ENSAPLG00000005361,ENSAPLG00000001323,…
GO:0035330	regulation of hippo signaling	biological_process	0.10862	1	3	1387	10	12845	ENSAPLG00000016169,ENSAPLG00000011091,ENSAPLG00000013277
GO:0001906	cell killing	biological_process	0.10876	1	8	1387	45	12845	ENSAPLG00000009829,ENSAPLG00000014217,ENSAPLG00000012436,ENSAPLG00000015502,ENSAPLG00000012771,ENSAPLG00000015580,ENSAPLG00000013511,ENSAPLG00000013270
GO:0006352	DNA-templated transcription, initiation	biological_process	0.10879	1	11	1387	69	12845	ENSAPLG00000010609,ENSAPLG00000008537,ENSAPLG00000010329,ENSAPLG00000016020,ENSAPLG00000006577,ENSAPLG00000009812,ENSAPLG00000002511,ENSAPLG00000014908,ENSAPLG00000002881,ENSAPLG00000013465,ENSAPLG00000004585
GO:0061635	regulation of protein complex stability	biological_process	0.10883	1	2	1387	5	12845	ENSAPLG00000015916,ENSAPLG00000004844
GO:0032269	negative regulation of cellular protein metabolic process	biological_process	0.10888	1	72	1387	554	12845	ENSAPLG00000000901,ENSAPLG00000015053,ENSAPLG00000015108,ENSAPLG00000014348,ENSAPLG00000008913,ENSAPLG00000007323,ENSAPLG00000015855,ENSAPLG00000012971,ENSAPLG00000014548,ENSAPLG00000006763,ENSAPLG00000013320,ENSAPLG00000005688,ENSAPLG00000011218,ENSAPLG00000002534,ENSAPLG00000015603,ENSAPLG00000012304,ENSAPLG00000008747,ENSAPLG00000009611,ENSAPLG00000009663,ENSAPLG00000013083,ENSAPLG00000007492,…
GO:0042982	amyloid precursor protein metabolic process	biological_process	0.10892	1	6	1387	28	12845	ENSAPLG00000008913,ENSAPLG00000009611,ENSAPLG00000011259,ENSAPLG00000005270,ENSAPLG00000014723,ENSAPLG00000012658
GO:1902236	negative regulation of endoplasmic reticulum stress-induced intrinsic apoptotic signaling pathway	biological_process	0.10893	1	3	1387	10	12845	ENSAPLG00000004187,ENSAPLG00000012643,ENSAPLG00000008547
GO:0004362	glutathione-disulfide reductase activity	molecular_function	0.10934	1	1	1387	1	12845	ENSAPLG00000000763
GO:0060560	developmental growth involved in morphogenesis	biological_process	0.1095	1	19	1387	119	12845	ENSAPLG00000014096,ENSAPLG00000001323,ENSAPLG00000007468,ENSAPLG00000015322,ENSAPLG00000005384,ENSAPLG00000010329,ENSAPLG00000009877,ENSAPLG00000012643,ENSAPLG00000014908,ENSAPLG00000005665,ENSAPLG00000012100,ENSAPLG00000007595,ENSAPLG00000010897,ENSAPLG00000013465,ENSAPLG00000004585,ENSAPLG00000008913,ENSAPLG00000014516,ENSAPLG00000010331,ENSAPLG00000012890
GO:0007173	epidermal growth factor receptor signaling pathway	biological_process	0.10992	1	9	1387	50	12845	ENSAPLG00000004999,ENSAPLG00000012388,ENSAPLG00000015673,ENSAPLG00000008615,ENSAPLG00000008913,ENSAPLG00000013700,ENSAPLG00000015822,ENSAPLG00000015860,ENSAPLG00000015272
GO:0005938	cell cortex	cellular_component	0.10992	1	18	1387	112	12845	ENSAPLG00000014956,ENSAPLG00000014614,ENSAPLG00000011079,ENSAPLG00000004156,ENSAPLG00000013320,ENSAPLG00000015386,ENSAPLG00000010691,ENSAPLG00000013465,ENSAPLG00000012030,ENSAPLG00000003256,ENSAPLG00000005377,ENSAPLG00000009948,ENSAPLG00000002864,ENSAPLG00000002533,ENSAPLG00000010128,ENSAPLG00000009440,ENSAPLG00000005941,ENSAPLG00000010199
GO:0051382	kinetochore assembly	biological_process	0.11025	1	3	1387	11	12845	ENSAPLG00000008854,ENSAPLG00000005244,ENSAPLG00000008578
GO:0085029	extracellular matrix assembly	biological_process	0.11028	1	4	1387	16	12845	ENSAPLG00000007006,ENSAPLG00000005285,ENSAPLG00000015860,ENSAPLG00000006075
GO:0050662	coenzyme binding	molecular_function	0.11066	1	21	1387	137	12845	ENSAPLG00000010946,ENSAPLG00000006844,ENSAPLG00000012658,ENSAPLG00000013336,ENSAPLG00000014246,ENSAPLG00000009646,ENSAPLG00000000988,ENSAPLG00000013267,ENSAPLG00000015531,ENSAPLG00000013511,ENSAPLG00000007993,ENSAPLG00000000763,ENSAPLG00000015289,ENSAPLG00000004264,ENSAPLG00000009272,ENSAPLG00000011509,ENSAPLG00000014831,ENSAPLG00000014447,ENSAPLG00000014011,ENSAPLG00000012241,ENSAPLG00000004832
GO:0043085	positive regulation of catalytic activity	biological_process	0.11077	1	83	1387	628	12845	ENSAPLG00000010515,ENSAPLG00000003558,ENSAPLG00000006767,ENSAPLG00000006831,ENSAPLG00000006260,ENSAPLG00000008145,ENSAPLG00000008065,ENSAPLG00000015860,ENSAPLG00000009272,ENSAPLG00000011878,ENSAPLG00000009611,ENSAPLG00000015033,ENSAPLG00000013651,ENSAPLG00000013976,ENSAPLG00000012793,ENSAPLG00000015760,ENSAPLG00000015673,ENSAPLG00000006145,ENSAPLG00000005290,ENSAPLG00000005356,ENSAPLG00000005785,…
GO:0003323	type B pancreatic cell development	biological_process	0.1108	1	3	1387	10	12845	ENSAPLG00000003885,ENSAPLG00000008950,ENSAPLG00000009363
GO:0070410	co-SMAD binding	molecular_function	0.11085	1	2	1387	5	12845	ENSAPLG00000011103,ENSAPLG00000007006
GO:0045590	negative regulation of regulatory T cell differentiation	biological_process	0.11087	1	1	1387	1	12845	ENSAPLG00000009708
GO:0018279	protein N-linked glycosylation via asparagine	biological_process	0.11094	1	3	1387	10	12845	ENSAPLG00000006961,ENSAPLG00000004411,ENSAPLG00000013571
GO:0005042	netrin receptor activity	molecular_function	0.11098	1	2	1387	6	12845	ENSAPLG00000002384,ENSAPLG00000013846
GO:0038007	netrin-activated signaling pathway	biological_process	0.11098	1	2	1387	6	12845	ENSAPLG00000013846,ENSAPLG00000002384
GO:0033234	negative regulation of protein sumoylation	biological_process	0.11106	1	2	1387	5	12845	ENSAPLG00000015603,ENSAPLG00000013465
GO:0004576	oligosaccharyl transferase activity	molecular_function	0.11122	1	2	1387	6	12845	ENSAPLG00000006961,ENSAPLG00000004411
GO:0004579	dolichyl-diphosphooligosaccharide-protein glycotransferase activity	molecular_function	0.11122	1	2	1387	6	12845	ENSAPLG00000006961,ENSAPLG00000004411
GO:0040014	regulation of multicellular organism growth	biological_process	0.11126	1	8	1387	44	12845	ENSAPLG00000009241,ENSAPLG00000007988,ENSAPLG00000012387,ENSAPLG00000006786,ENSAPLG00000003637,ENSAPLG00000012564,ENSAPLG00000008482,ENSAPLG00000008913
GO:2000374	regulation of oxygen metabolic process	biological_process	0.11138	1	1	1387	1	12845	ENSAPLG00000004405
GO:0001671	ATPase activator activity	molecular_function	0.11139	1	3	1387	10	12845	ENSAPLG00000015078,ENSAPLG00000010206,ENSAPLG00000015760
GO:0032584	growth cone membrane	cellular_component	0.11141	1	2	1387	5	12845	ENSAPLG00000010897,ENSAPLG00000003256
GO:0044557	relaxation of smooth muscle	biological_process	0.11147	1	2	1387	5	12845	ENSAPLG00000003140,ENSAPLG00000010971
GO:0045986	negative regulation of smooth muscle contraction	biological_process	0.11147	1	2	1387	5	12845	ENSAPLG00000003140,ENSAPLG00000010971
GO:0060087	relaxation of vascular smooth muscle	biological_process	0.11147	1	2	1387	5	12845	ENSAPLG00000003140,ENSAPLG00000010971
GO:0032413	negative regulation of ion transmembrane transporter activity	biological_process	0.11166	1	5	1387	26	12845	ENSAPLG00000014553,ENSAPLG00000011267,ENSAPLG00000005953,ENSAPLG00000011878,ENSAPLG00000013083
GO:0032781	positive regulation of ATPase activity	biological_process	0.11177	1	4	1387	17	12845	ENSAPLG00000015760,ENSAPLG00000007042,ENSAPLG00000010206,ENSAPLG00000015078
GO:0032410	negative regulation of transporter activity	biological_process	0.11191	1	6	1387	32	12845	ENSAPLG00000011878,ENSAPLG00000013083,ENSAPLG00000005953,ENSAPLG00000004156,ENSAPLG00000011267,ENSAPLG00000014553
GO:0090461	glutamate homeostasis	biological_process	0.11199	1	1	1387	1	12845	ENSAPLG00000006996
GO:0045668	negative regulation of osteoblast differentiation	biological_process	0.11203	1	5	1387	27	12845	ENSAPLG00000013277,ENSAPLG00000014096,ENSAPLG00000007766,ENSAPLG00000009363,ENSAPLG00000007006
GO:0044451	nucleoplasm part	cellular_component	0.11274	1	85	1387	648	12845	ENSAPLG00000016172,ENSAPLG00000004405,ENSAPLG00000006577,ENSAPLG00000012497,ENSAPLG00000015486,ENSAPLG00000012109,ENSAPLG00000009252,ENSAPLG00000006522,ENSAPLG00000007452,ENSAPLG00000006672,ENSAPLG00000003317,ENSAPLG00000012942,ENSAPLG00000005777,ENSAPLG00000005063,ENSAPLG00000012923,ENSAPLG00000012643,ENSAPLG00000005246,ENSAPLG00000007566,ENSAPLG00000004120,ENSAPLG00000005244,ENSAPLG00000015235,…
GO:0000127	transcription factor TFIIIC complex	cellular_component	0.11276	1	2	1387	5	12845	ENSAPLG00000000962,ENSAPLG00000016020
GO:2000124	regulation of endocannabinoid signaling pathway	biological_process	0.1128	1	1	1387	1	12845	ENSAPLG00000010234
GO:0050561	glutamate-tRNA(Gln) ligase activity	molecular_function	0.11294	1	1	1387	1	12845	ENSAPLG00000012102
GO:0009260	ribonucleotide biosynthetic process	biological_process	0.11295	1	14	1387	90	12845	ENSAPLG00000010316,ENSAPLG00000004016,ENSAPLG00000014811,ENSAPLG00000005581,ENSAPLG00000009600,ENSAPLG00000005797,ENSAPLG00000015222,ENSAPLG00000013428,ENSAPLG00000009948,ENSAPLG00000010971,ENSAPLG00000009439,ENSAPLG00000000592,ENSAPLG00000006986,ENSAPLG00000007365
GO:0046390	ribose phosphate biosynthetic process	biological_process	0.11295	1	14	1387	90	12845	ENSAPLG00000000592,ENSAPLG00000010971,ENSAPLG00000009439,ENSAPLG00000009948,ENSAPLG00000007365,ENSAPLG00000006986,ENSAPLG00000014811,ENSAPLG00000010316,ENSAPLG00000004016,ENSAPLG00000015222,ENSAPLG00000013428,ENSAPLG00000005581,ENSAPLG00000009600,ENSAPLG00000005797
GO:0007162	negative regulation of cell adhesion	biological_process	0.11374	1	18	1387	118	12845	ENSAPLG00000003767,ENSAPLG00000015604,ENSAPLG00000009708,ENSAPLG00000015108,ENSAPLG00000002864,ENSAPLG00000015926,ENSAPLG00000002647,ENSAPLG00000009152,ENSAPLG00000011138,ENSAPLG00000007766,ENSAPLG00000015428,ENSAPLG00000004156,ENSAPLG00000013320,ENSAPLG00000005290,ENSAPLG00000005361,ENSAPLG00000001323,ENSAPLG00000003140,ENSAPLG00000008562
GO:0045077	negative regulation of interferon-gamma biosynthetic process	biological_process	0.11387	1	1	1387	1	12845	ENSAPLG00000015428
GO:2000394	positive regulation of lamellipodium morphogenesis	biological_process	0.11387	1	2	1387	5	12845	ENSAPLG00000005290,ENSAPLG00000006897
GO:0072364	regulation of cellular ketone metabolic process by regulation of transcription from RNA polymerase II promoter	biological_process	0.1139	1	2	1387	5	12845	ENSAPLG00000007566,ENSAPLG00000012109
GO:0072366	regulation of cellular ketone metabolic process by positive regulation of transcription from RNA polymerase II promoter	biological_process	0.1139	1	2	1387	5	12845	ENSAPLG00000012109,ENSAPLG00000007566
GO:0010309	acireductone dioxygenase [iron(II)-requiring] activity	molecular_function	0.11405	1	1	1387	1	12845	ENSAPLG00000001901
GO:0001573	ganglioside metabolic process	biological_process	0.11413	1	3	1387	11	12845	ENSAPLG00000016289,ENSAPLG00000012464,ENSAPLG00000003181
GO:0006127	glycerophosphate shuttle	biological_process	0.11427	1	1	1387	1	12845	ENSAPLG00000006844
GO:0004588	orotate phosphoribosyltransferase activity	molecular_function	0.11432	1	1	1387	1	12845	ENSAPLG00000007365
GO:0004590	orotidine-5'-phosphate decarboxylase activity	molecular_function	0.11432	1	1	1387	1	12845	ENSAPLG00000007365
GO:0044205	'de novo' UMP biosynthetic process	biological_process	0.11432	1	1	1387	1	12845	ENSAPLG00000007365
GO:0018193	peptidyl-amino acid modification	biological_process	0.11432	1	83	1387	625	12845	ENSAPLG00000015860,ENSAPLG00000009101,ENSAPLG00000007492,ENSAPLG00000015836,ENSAPLG00000012216,ENSAPLG00000005545,ENSAPLG00000009611,ENSAPLG00000010696,ENSAPLG00000013083,ENSAPLG00000004999,ENSAPLG00000014259,ENSAPLG00000006897,ENSAPLG00000015700,ENSAPLG00000013797,ENSAPLG00000012886,ENSAPLG00000003370,ENSAPLG00000006907,ENSAPLG00000002580,ENSAPLG00000015033,ENSAPLG00000004446,ENSAPLG00000013976,…
GO:0072531	pyrimidine-containing compound transmembrane transport	biological_process	0.11439	1	3	1387	11	12845	ENSAPLG00000005885,ENSAPLG00000009726,ENSAPLG00000008640
GO:0007568	aging	biological_process	0.11451	1	14	1387	87	12845	ENSAPLG00000013483,ENSAPLG00000014551,ENSAPLG00000010176,ENSAPLG00000013114,ENSAPLG00000008913,ENSAPLG00000012819,ENSAPLG00000013771,ENSAPLG00000006239,ENSAPLG00000003885,ENSAPLG00000013287,ENSAPLG00000005361,ENSAPLG00000009241,ENSAPLG00000012571,ENSAPLG00000009363
GO:0061640	cytoskeleton-dependent cytokinesis	biological_process	0.11452	1	8	1387	42	12845	ENSAPLG00000009440,ENSAPLG00000012481,ENSAPLG00000015386,ENSAPLG00000005548,ENSAPLG00000008191,ENSAPLG00000010637,ENSAPLG00000012518,ENSAPLG00000010775
GO:0001885	endothelial cell development	biological_process	0.11459	1	6	1387	30	12845	ENSAPLG00000008435,ENSAPLG00000013465,ENSAPLG00000015465,ENSAPLG00000002864,ENSAPLG00000012387,ENSAPLG00000008010
GO:0051661	maintenance of centrosome location	biological_process	0.11475	1	2	1387	5	12845	ENSAPLG00000007025,ENSAPLG00000005094
GO:0006919	activation of cysteine-type endopeptidase activity involved in apoptotic process	biological_process	0.11483	1	7	1387	35	12845	ENSAPLG00000006817,ENSAPLG00000010946,ENSAPLG00000007006,ENSAPLG00000003058,ENSAPLG00000015033,ENSAPLG00000009272,ENSAPLG00000012793
GO:0051786	all-trans-retinol 13,14-reductase activity	molecular_function	0.11499	1	1	1387	1	12845	ENSAPLG00000016450
GO:0006690	icosanoid metabolic process	biological_process	0.11502	1	6	1387	31	12845	ENSAPLG00000009990,ENSAPLG00000002921,ENSAPLG00000000622,ENSAPLG00000007891,ENSAPLG00000004149,ENSAPLG00000015926
GO:1901568	fatty acid derivative metabolic process	biological_process	0.11502	1	6	1387	31	12845	ENSAPLG00000009990,ENSAPLG00000002921,ENSAPLG00000000622,ENSAPLG00000007891,ENSAPLG00000015926,ENSAPLG00000004149
GO:0021895	cerebral cortex neuron differentiation	biological_process	0.11502	1	3	1387	11	12845	ENSAPLG00000006763,ENSAPLG00000007988,ENSAPLG00000015982
GO:0007548	sex differentiation	biological_process	0.11505	1	20	1387	134	12845	ENSAPLG00000010788,ENSAPLG00000007025,ENSAPLG00000014819,ENSAPLG00000003058,ENSAPLG00000011103,ENSAPLG00000002412,ENSAPLG00000011282,ENSAPLG00000004555,ENSAPLG00000003254,ENSAPLG00000012198,ENSAPLG00000014516,ENSAPLG00000010140,ENSAPLG00000010456,ENSAPLG00000013754,ENSAPLG00000010854,ENSAPLG00000008950,ENSAPLG00000003924,ENSAPLG00000003637,ENSAPLG00000004585,ENSAPLG00000013465
GO:0015629	actin cytoskeleton	cellular_component	0.11525	1	36	1387	254	12845	ENSAPLG00000012449,ENSAPLG00000002919,ENSAPLG00000014087,ENSAPLG00000012334,ENSAPLG00000012387,ENSAPLG00000002864,ENSAPLG00000011803,ENSAPLG00000008432,ENSAPLG00000003653,ENSAPLG00000010128,ENSAPLG00000009440,ENSAPLG00000015001,ENSAPLG00000005941,ENSAPLG00000012909,ENSAPLG00000014614,ENSAPLG00000012109,ENSAPLG00000002813,ENSAPLG00000015982,ENSAPLG00000005290,ENSAPLG00000015386,ENSAPLG00000012707,…
GO:0034709	methylosome	cellular_component	0.11551	1	2	1387	7	12845	ENSAPLG00000013403,ENSAPLG00000012792
GO:0019898	extrinsic component of membrane	cellular_component	0.11556	1	16	1387	101	12845	ENSAPLG00000002313,ENSAPLG00000006613,ENSAPLG00000013465,ENSAPLG00000015261,ENSAPLG00000006103,ENSAPLG00000009004,ENSAPLG00000008043,ENSAPLG00000009532,ENSAPLG00000002286,ENSAPLG00000005480,ENSAPLG00000011577,ENSAPLG00000012387,ENSAPLG00000013171,ENSAPLG00000009063,ENSAPLG00000003199,ENSAPLG00000010099
GO:0008361	regulation of cell size	biological_process	0.11578	1	13	1387	76	12845	ENSAPLG00000005396,ENSAPLG00000001323,ENSAPLG00000002864,ENSAPLG00000008145,ENSAPLG00000005225,ENSAPLG00000015930,ENSAPLG00000006786,ENSAPLG00000007595,ENSAPLG00000004867,ENSAPLG00000005665,ENSAPLG00000009877,ENSAPLG00000005664,ENSAPLG00000010897
GO:0006518	peptide metabolic process	biological_process	0.11589	1	49	1387	404	12845	ENSAPLG00000000763,ENSAPLG00000006829,ENSAPLG00000005256,ENSAPLG00000006870,ENSAPLG00000003233,ENSAPLG00000014162,ENSAPLG00000011834,ENSAPLG00000013494,ENSAPLG00000002921,ENSAPLG00000005899,ENSAPLG00000004807,ENSAPLG00000013098,ENSAPLG00000005384,ENSAPLG00000010140,ENSAPLG00000009317,ENSAPLG00000012102,ENSAPLG00000013429,ENSAPLG00000013114,ENSAPLG00000007720,ENSAPLG00000016200,ENSAPLG00000015093,…
GO:0061574	ASAP complex	cellular_component	0.1159	1	1	1387	1	12845	ENSAPLG00000006231
GO:0097167	circadian regulation of translation	biological_process	0.11602	1	1	1387	1	12845	ENSAPLG00000011849
GO:0032618	interleukin-15 production	biological_process	0.11604	1	1	1387	2	12845	ENSAPLG00000015502
GO:0022602	ovulation cycle process	biological_process	0.11617	1	7	1387	37	12845	ENSAPLG00000010140,ENSAPLG00000003924,ENSAPLG00000004585,ENSAPLG00000014516,ENSAPLG00000003637,ENSAPLG00000002412,ENSAPLG00000013754
GO:0060600	dichotomous subdivision of an epithelial terminal unit	biological_process	0.11619	1	2	1387	5	12845	ENSAPLG00000005859,ENSAPLG00000016414
GO:0015711	organic anion transport	biological_process	0.11623	1	27	1387	183	12845	ENSAPLG00000012571,ENSAPLG00000013252,ENSAPLG00000010156,ENSAPLG00000001898,ENSAPLG00000009178,ENSAPLG00000011847,ENSAPLG00000014352,ENSAPLG00000008620,ENSAPLG00000002498,ENSAPLG00000008798,ENSAPLG00000006239,ENSAPLG00000010815,ENSAPLG00000010145,ENSAPLG00000009721,ENSAPLG00000002580,ENSAPLG00000005745,ENSAPLG00000015089,ENSAPLG00000011173,ENSAPLG00000011878,ENSAPLG00000009113,ENSAPLG00000006719,…
GO:0045176	apical protein localization	biological_process	0.11638	1	2	1387	5	12845	ENSAPLG00000016414,ENSAPLG00000002864
GO:0003975	UDP-N-acetylglucosamine-dolichyl-phosphate N-acetylglucosaminephosphotransferase activity	molecular_function	0.11646	1	1	1387	2	12845	ENSAPLG00000009121
GO:0008963	phospho-N-acetylmuramoyl-pentapeptide-transferase activity	molecular_function	0.11646	1	1	1387	2	12845	ENSAPLG00000009121
GO:0030136	clathrin-coated vesicle	cellular_component	0.11647	1	10	1387	57	12845	ENSAPLG00000004527,ENSAPLG00000008784,ENSAPLG00000016044,ENSAPLG00000012123,ENSAPLG00000005152,ENSAPLG00000014217,ENSAPLG00000010673,ENSAPLG00000005540,ENSAPLG00000009230,ENSAPLG00000010775
GO:0043280	positive regulation of cysteine-type endopeptidase activity involved in apoptotic process	biological_process	0.11648	1	10	1387	56	12845	ENSAPLG00000009272,ENSAPLG00000013252,ENSAPLG00000003058,ENSAPLG00000007006,ENSAPLG00000010946,ENSAPLG00000012793,ENSAPLG00000015033,ENSAPLG00000003558,ENSAPLG00000006358,ENSAPLG00000006817
GO:0048146	positive regulation of fibroblast proliferation	biological_process	0.11667	1	5	1387	24	12845	ENSAPLG00000004585,ENSAPLG00000013771,ENSAPLG00000009363,ENSAPLG00000015926,ENSAPLG00000013976
GO:1902305	regulation of sodium ion transmembrane transport	biological_process	0.11668	1	5	1387	24	12845	ENSAPLG00000006085,ENSAPLG00000011878,ENSAPLG00000011318,ENSAPLG00000010844,ENSAPLG00000009931
GO:0000702	oxidized base lesion DNA N-glycosylase activity	molecular_function	0.11697	1	1	1387	1	12845	ENSAPLG00000008412
GO:0000703	oxidized pyrimidine nucleobase lesion DNA N-glycosylase activity	molecular_function	0.11697	1	1	1387	1	12845	ENSAPLG00000008412
GO:0006296	nucleotide-excision repair, DNA incision, 5'-to lesion	biological_process	0.11697	1	1	1387	1	12845	ENSAPLG00000008412
GO:0035853	chromosome passenger complex localization to spindle midzone	biological_process	0.11701	1	1	1387	1	12845	ENSAPLG00000015710
GO:0050000	chromosome localization	biological_process	0.11738	1	8	1387	41	12845	ENSAPLG00000005521,ENSAPLG00000012388,ENSAPLG00000015001,ENSAPLG00000012481,ENSAPLG00000009440,ENSAPLG00000005379,ENSAPLG00000005964,ENSAPLG00000009290
GO:0051303	establishment of chromosome localization	biological_process	0.11738	1	8	1387	41	12845	ENSAPLG00000012388,ENSAPLG00000005521,ENSAPLG00000015001,ENSAPLG00000012481,ENSAPLG00000009440,ENSAPLG00000005379,ENSAPLG00000005964,ENSAPLG00000009290
GO:0030553	cGMP binding	molecular_function	0.11741	1	2	1387	6	12845	ENSAPLG00000015473,ENSAPLG00000003140
GO:0002002	regulation of angiotensin levels in blood	biological_process	0.11762	1	2	1387	5	12845	ENSAPLG00000012392,ENSAPLG00000004527
GO:0046961	proton-transporting ATPase activity, rotational mechanism	molecular_function	0.11763	1	2	1387	5	12845	ENSAPLG00000012718,ENSAPLG00000003861
GO:0048096	chromatin-mediated maintenance of transcription	biological_process	0.11794	1	2	1387	5	12845	ENSAPLG00000013465,ENSAPLG00000006874
GO:0016337	single organismal cell-cell adhesion	biological_process	0.11796	1	42	1387	307	12845	ENSAPLG00000006417,ENSAPLG00000004156,ENSAPLG00000013320,ENSAPLG00000004061,ENSAPLG00000015868,ENSAPLG00000007175,ENSAPLG00000012100,ENSAPLG00000012271,ENSAPLG00000002412,ENSAPLG00000014723,ENSAPLG00000015108,ENSAPLG00000006961,ENSAPLG00000002647,ENSAPLG00000010468,ENSAPLG00000015926,ENSAPLG00000007006,ENSAPLG00000009363,ENSAPLG00000007766,ENSAPLG00000000578,ENSAPLG00000010034,ENSAPLG00000013494,…
GO:0030957	Tat protein binding	molecular_function	0.118	1	2	1387	5	12845	ENSAPLG00000003197,ENSAPLG00000015760
GO:0032446	protein modification by small protein conjugation	biological_process	0.11801	1	60	1387	449	12845	ENSAPLG00000008931,ENSAPLG00000015710,ENSAPLG00000004358,ENSAPLG00000011375,ENSAPLG00000009980,ENSAPLG00000005497,ENSAPLG00000008603,ENSAPLG00000006292,ENSAPLG00000010257,ENSAPLG00000014796,ENSAPLG00000006684,ENSAPLG00000007909,ENSAPLG00000002931,ENSAPLG00000003591,ENSAPLG00000004171,ENSAPLG00000013320,ENSAPLG00000003800,ENSAPLG00000012737,ENSAPLG00000010271,ENSAPLG00000007038,ENSAPLG00000004156,…
GO:0045670	regulation of osteoclast differentiation	biological_process	0.11823	1	6	1387	32	12845	ENSAPLG00000011138,ENSAPLG00000015822,ENSAPLG00000006786,ENSAPLG00000009977,ENSAPLG00000013465,ENSAPLG00000012106
GO:0072702	response to methyl methanesulfonate	biological_process	0.1183	1	1	1387	1	12845	ENSAPLG00000008302
GO:0072703	cellular response to methyl methanesulfonate	biological_process	0.1183	1	1	1387	1	12845	ENSAPLG00000008302
GO:0072678	T cell migration	biological_process	0.1183	1	4	1387	18	12845	ENSAPLG00000008913,ENSAPLG00000014780,ENSAPLG00000005361,ENSAPLG00000016014
GO:0008219	cell death	biological_process	0.11851	1	110	1387	880	12845	ENSAPLG00000015604,ENSAPLG00000009708,ENSAPLG00000014759,ENSAPLG00000003722,ENSAPLG00000005392,ENSAPLG00000005414,ENSAPLG00000003058,ENSAPLG00000010616,ENSAPLG00000014245,ENSAPLG00000002023,ENSAPLG00000010625,ENSAPLG00000005535,ENSAPLG00000008203,ENSAPLG00000009658,ENSAPLG00000008615,ENSAPLG00000014516,ENSAPLG00000013494,ENSAPLG00000009829,ENSAPLG00000004700,ENSAPLG00000010456,ENSAPLG00000004405,…
GO:0016265	death	biological_process	0.11851	1	110	1387	880	12845	ENSAPLG00000005548,ENSAPLG00000015926,ENSAPLG00000006292,ENSAPLG00000004187,ENSAPLG00000015822,ENSAPLG00000009948,ENSAPLG00000008547,ENSAPLG00000008978,ENSAPLG00000006817,ENSAPLG00000012481,ENSAPLG00000015400,ENSAPLG00000006358,ENSAPLG00000011079,ENSAPLG00000015868,ENSAPLG00000006259,ENSAPLG00000010637,ENSAPLG00000015791,ENSAPLG00000010946,ENSAPLG00000009071,ENSAPLG00000008976,ENSAPLG00000002719,…
GO:0033263	CORVET complex	cellular_component	0.11855	1	2	1387	5	12845	ENSAPLG00000006872,ENSAPLG00000005152
GO:0048009	insulin-like growth factor receptor signaling pathway	biological_process	0.11859	1	4	1387	19	12845	ENSAPLG00000016379,ENSAPLG00000014162,ENSAPLG00000012885,ENSAPLG00000009241
GO:0016435	rRNA (guanine) methyltransferase activity	molecular_function	0.11871	1	1	1387	1	12845	ENSAPLG00000005701
GO:0070475	rRNA base methylation	biological_process	0.11871	1	1	1387	1	12845	ENSAPLG00000005701
GO:0070476	rRNA (guanine-N7)-methylation	biological_process	0.11871	1	1	1387	1	12845	ENSAPLG00000005701
GO:0036120	cellular response to platelet-derived growth factor stimulus	biological_process	0.11876	1	2	1387	5	12845	ENSAPLG00000006075,ENSAPLG00000014821
GO:0042771	intrinsic apoptotic signaling pathway in response to DNA damage by p53 class mediator	biological_process	0.11881	1	4	1387	17	12845	ENSAPLG00000015926,ENSAPLG00000002719,ENSAPLG00000015400,ENSAPLG00000015604
GO:0016860	intramolecular oxidoreductase activity	molecular_function	0.11891	1	5	1387	24	12845	ENSAPLG00000010321,ENSAPLG00000015356,ENSAPLG00000004000,ENSAPLG00000000622,ENSAPLG00000014245
GO:0097306	cellular response to alcohol	biological_process	0.11892	1	8	1387	43	12845	ENSAPLG00000014956,ENSAPLG00000007318,ENSAPLG00000004585,ENSAPLG00000013465,ENSAPLG00000005866,ENSAPLG00000008302,ENSAPLG00000003594,ENSAPLG00000005288
GO:0030007	cellular potassium ion homeostasis	biological_process	0.11895	1	2	1387	5	12845	ENSAPLG00000011285,ENSAPLG00000006996
GO:0060243	negative regulation of cell growth involved in contact inhibition	biological_process	0.11927	1	1	1387	1	12845	ENSAPLG00000009589
GO:0006195	purine nucleotide catabolic process	biological_process	0.11929	1	3	1387	11	12845	ENSAPLG00000003308,ENSAPLG00000009048,ENSAPLG00000007348
GO:0072676	lymphocyte migration	biological_process	0.11931	1	6	1387	32	12845	ENSAPLG00000012697,ENSAPLG00000008913,ENSAPLG00000005361,ENSAPLG00000016014,ENSAPLG00000005214,ENSAPLG00000014780
GO:0007100	mitotic centrosome separation	biological_process	0.11971	1	3	1387	10	12845	ENSAPLG00000015322,ENSAPLG00000011229,ENSAPLG00000007644
GO:0051299	centrosome separation	biological_process	0.11971	1	3	1387	10	12845	ENSAPLG00000015322,ENSAPLG00000011229,ENSAPLG00000007644
GO:0030574	collagen catabolic process	biological_process	0.11986	1	3	1387	11	12845	ENSAPLG00000012768,ENSAPLG00000003064,ENSAPLG00000007468
GO:0043203	axon hillock	cellular_component	0.11988	1	2	1387	5	12845	ENSAPLG00000010382,ENSAPLG00000015322
GO:0001618	virus receptor activity	molecular_function	0.12004	1	2	1387	6	12845	ENSAPLG00000013457,ENSAPLG00000014477
GO:0032972	regulation of muscle filament sliding speed	biological_process	0.12004	1	1	1387	1	12845	ENSAPLG00000008432
GO:0035500	MH2 domain binding	molecular_function	0.12006	1	1	1387	1	12845	ENSAPLG00000009071
GO:2000826	regulation of heart morphogenesis	biological_process	0.12018	1	3	1387	11	12845	ENSAPLG00000013465,ENSAPLG00000006292,ENSAPLG00000003924
GO:0043462	regulation of ATPase activity	biological_process	0.12039	1	5	1387	25	12845	ENSAPLG00000015078,ENSAPLG00000010206,ENSAPLG00000008432,ENSAPLG00000007042,ENSAPLG00000015760
GO:0035269	protein O-linked mannosylation	biological_process	0.12047	1	2	1387	5	12845	ENSAPLG00000002855,ENSAPLG00000008894
GO:0051020	GTPase binding	molecular_function	0.12051	1	27	1387	177	12845	ENSAPLG00000003118,ENSAPLG00000006767,ENSAPLG00000001349,ENSAPLG00000003469,ENSAPLG00000013171,ENSAPLG00000002845,ENSAPLG00000009948,ENSAPLG00000013735,ENSAPLG00000014759,ENSAPLG00000014489,ENSAPLG00000013322,ENSAPLG00000012030,ENSAPLG00000007552,ENSAPLG00000003262,ENSAPLG00000009843,ENSAPLG00000003337,ENSAPLG00000007358,ENSAPLG00000006937,ENSAPLG00000007194,ENSAPLG00000008045,ENSAPLG00000015261,…
GO:0046032	ADP catabolic process	biological_process	0.12053	1	1	1387	1	12845	ENSAPLG00000003308
GO:0046707	IDP metabolic process	biological_process	0.12053	1	1	1387	1	12845	ENSAPLG00000003308
GO:0046709	IDP catabolic process	biological_process	0.12053	1	1	1387	1	12845	ENSAPLG00000003308
GO:0018205	peptidyl-lysine modification	biological_process	0.12055	1	29	1387	197	12845	ENSAPLG00000002580,ENSAPLG00000010622,ENSAPLG00000006672,ENSAPLG00000015603,ENSAPLG00000003924,ENSAPLG00000013465,ENSAPLG00000002534,ENSAPLG00000015700,ENSAPLG00000013084,ENSAPLG00000012769,ENSAPLG00000012109,ENSAPLG00000012971,ENSAPLG00000015791,ENSAPLG00000014487,ENSAPLG00000013797,ENSAPLG00000011809,ENSAPLG00000012886,ENSAPLG00000016172,ENSAPLG00000004061,ENSAPLG00000015622,ENSAPLG00000012867,…
GO:0045989	positive regulation of striated muscle contraction	biological_process	0.12056	1	2	1387	5	12845	ENSAPLG00000011285,ENSAPLG00000014477
GO:1903377	negative regulation of oxidative stress-induced neuron intrinsic apoptotic signaling pathway	biological_process	0.12075	1	2	1387	5	12845	ENSAPLG00000012643,ENSAPLG00000002642
GO:0051721	protein phosphatase 2A binding	molecular_function	0.12083	1	3	1387	11	12845	ENSAPLG00000006631,ENSAPLG00000016038,ENSAPLG00000015053
GO:0044378	non-sequence-specific DNA binding, bending	molecular_function	0.12094	1	1	1387	1	12845	ENSAPLG00000007865
GO:0017053	transcriptional repressor complex	cellular_component	0.12101	1	9	1387	48	12845	ENSAPLG00000006218,ENSAPLG00000014146,ENSAPLG00000015700,ENSAPLG00000004358,ENSAPLG00000005060,ENSAPLG00000002963,ENSAPLG00000014829,ENSAPLG00000005872,ENSAPLG00000014447
GO:0008301	DNA binding, bending	molecular_function	0.12101	1	2	1387	6	12845	ENSAPLG00000007865,ENSAPLG00000007492
GO:0071361	cellular response to ethanol	biological_process	0.12103	1	2	1387	5	12845	ENSAPLG00000008302,ENSAPLG00000014956
GO:0072126	positive regulation of glomerular mesangial cell proliferation	biological_process	0.12108	1	1	1387	1	12845	ENSAPLG00000013976
GO:1901724	positive regulation of cell proliferation involved in kidney development	biological_process	0.12108	1	1	1387	1	12845	ENSAPLG00000013976
GO:0019798	procollagen-proline dioxygenase activity	molecular_function	0.12113	1	2	1387	5	12845	ENSAPLG00000003370,ENSAPLG00000014245
GO:0004607	phosphatidylcholine-sterol O-acyltransferase activity	molecular_function	0.12121	1	1	1387	1	12845	ENSAPLG00000006651
GO:0007257	activation of JUN kinase activity	biological_process	0.12135	1	3	1387	10	12845	ENSAPLG00000012271,ENSAPLG00000015053,ENSAPLG00000008547
GO:0042000	translocation of peptides or proteins into host	biological_process	0.12151	1	1	1387	1	12845	ENSAPLG00000006259
GO:0044053	translocation of peptides or proteins into host cell cytoplasm	biological_process	0.12151	1	1	1387	1	12845	ENSAPLG00000006259
GO:0044417	translocation of molecules into host	biological_process	0.12151	1	1	1387	1	12845	ENSAPLG00000006259
GO:0051808	translocation of peptides or proteins into other organism involved in symbiotic interaction	biological_process	0.12151	1	1	1387	1	12845	ENSAPLG00000006259
GO:0051836	translocation of molecules into other organism involved in symbiotic interaction	biological_process	0.12151	1	1	1387	1	12845	ENSAPLG00000006259
GO:0044712	single-organism catabolic process	biological_process	0.12152	1	67	1387	502	12845	ENSAPLG00000007988,ENSAPLG00000004000,ENSAPLG00000014669,ENSAPLG00000016289,ENSAPLG00000005535,ENSAPLG00000008803,ENSAPLG00000011239,ENSAPLG00000012438,ENSAPLG00000007468,ENSAPLG00000006844,ENSAPLG00000009048,ENSAPLG00000003308,ENSAPLG00000012643,ENSAPLG00000003637,ENSAPLG00000009948,ENSAPLG00000004264,ENSAPLG00000013322,ENSAPLG00000014164,ENSAPLG00000004052,ENSAPLG00000011375,ENSAPLG00000006142,…
GO:0035259	glucocorticoid receptor binding	molecular_function	0.12155	1	2	1387	6	12845	ENSAPLG00000007006,ENSAPLG00000012198
GO:0034343	type III interferon production	biological_process	0.12157	1	1	1387	1	12845	ENSAPLG00000008976
GO:0034344	regulation of type III interferon production	biological_process	0.12157	1	1	1387	1	12845	ENSAPLG00000008976
GO:0034346	positive regulation of type III interferon production	biological_process	0.12157	1	1	1387	1	12845	ENSAPLG00000008976
GO:0050201	fucokinase activity	molecular_function	0.12186	1	1	1387	1	12845	ENSAPLG00000004029
GO:0003081	regulation of systemic arterial blood pressure by renin-angiotensin	biological_process	0.12194	1	4	1387	19	12845	ENSAPLG00000012392,ENSAPLG00000004527,ENSAPLG00000014477,ENSAPLG00000015860
GO:0030305	heparanase activity	molecular_function	0.12198	1	1	1387	1	12845	ENSAPLG00000012084
GO:1901136	carbohydrate derivative catabolic process	biological_process	0.12205	1	10	1387	60	12845	ENSAPLG00000008803,ENSAPLG00000007816,ENSAPLG00000003308,ENSAPLG00000016289,ENSAPLG00000006844,ENSAPLG00000007348,ENSAPLG00000014669,ENSAPLG00000012084,ENSAPLG00000009048,ENSAPLG00000007683
GO:0010604	positive regulation of macromolecule metabolic process	biological_process	0.12205	1	199	1387	1633	12845	ENSAPLG00000007766,ENSAPLG00000007323,ENSAPLG00000005785,ENSAPLG00000008913,ENSAPLG00000011849,ENSAPLG00000012885,ENSAPLG00000003325,ENSAPLG00000009241,ENSAPLG00000007006,ENSAPLG00000013873,ENSAPLG00000009363,ENSAPLG00000014799,ENSAPLG00000002778,ENSAPLG00000014908,ENSAPLG00000015958,ENSAPLG00000010161,ENSAPLG00000002519,ENSAPLG00000012658,ENSAPLG00000013320,ENSAPLG00000016059,ENSAPLG00000013252,…
GO:0044242	cellular lipid catabolic process	biological_process	0.12219	1	15	1387	93	12845	ENSAPLG00000016289,ENSAPLG00000014268,ENSAPLG00000004832,ENSAPLG00000014208,ENSAPLG00000015531,ENSAPLG00000003637,ENSAPLG00000006240,ENSAPLG00000007988,ENSAPLG00000009113,ENSAPLG00000006897,ENSAPLG00000004264,ENSAPLG00000000615,ENSAPLG00000016238,ENSAPLG00000006142,ENSAPLG00000010234
GO:0001775	cell activation	biological_process	0.12221	1	51	1387	385	12845	ENSAPLG00000009152,ENSAPLG00000015580,ENSAPLG00000010696,ENSAPLG00000003058,ENSAPLG00000013083,ENSAPLG00000006986,ENSAPLG00000007492,ENSAPLG00000007728,ENSAPLG00000015604,ENSAPLG00000009708,ENSAPLG00000003767,ENSAPLG00000015428,ENSAPLG00000005866,ENSAPLG00000011138,ENSAPLG00000011595,ENSAPLG00000012697,ENSAPLG00000010456,ENSAPLG00000003140,ENSAPLG00000011811,ENSAPLG00000014217,ENSAPLG00000009829,…
GO:0090575	RNA polymerase II transcription factor complex	cellular_component	0.12244	1	12	1387	76	12845	ENSAPLG00000006786,ENSAPLG00000002511,ENSAPLG00000007166,ENSAPLG00000002881,ENSAPLG00000003924,ENSAPLG00000002642,ENSAPLG00000002519,ENSAPLG00000015836,ENSAPLG00000005603,ENSAPLG00000011103,ENSAPLG00000006577,ENSAPLG00000004350
GO:1990697	protein depalmitoleylation	biological_process	0.12264	1	1	1387	1	12845	ENSAPLG00000015427
GO:1990699	palmitoleyl hydrolase activity	molecular_function	0.12264	1	1	1387	1	12845	ENSAPLG00000015427
GO:0016861	intramolecular oxidoreductase activity, interconverting aldoses and ketoses	molecular_function	0.12266	1	2	1387	7	12845	ENSAPLG00000015356,ENSAPLG00000004000
GO:1902235	regulation of endoplasmic reticulum stress-induced intrinsic apoptotic signaling pathway	biological_process	0.12277	1	4	1387	16	12845	ENSAPLG00000013494,ENSAPLG00000012643,ENSAPLG00000008547,ENSAPLG00000004187
GO:0051879	Hsp90 protein binding	molecular_function	0.12278	1	5	1387	22	12845	ENSAPLG00000007318,ENSAPLG00000015078,ENSAPLG00000007194,ENSAPLG00000003885,ENSAPLG00000006268
GO:0047874	dolichyldiphosphatase activity	molecular_function	0.12297	1	1	1387	1	12845	ENSAPLG00000007140
GO:0008097	5S rRNA binding	molecular_function	0.12302	1	2	1387	6	12845	ENSAPLG00000008812,ENSAPLG00000006870
GO:0048471	perinuclear region of cytoplasm	cellular_component	0.12302	1	37	1387	263	12845	ENSAPLG00000016063,ENSAPLG00000013199,ENSAPLG00000004156,ENSAPLG00000008010,ENSAPLG00000013336,ENSAPLG00000016154,ENSAPLG00000012851,ENSAPLG00000007194,ENSAPLG00000004527,ENSAPLG00000011717,ENSAPLG00000011375,ENSAPLG00000007767,ENSAPLG00000008913,ENSAPLG00000009901,ENSAPLG00000005361,ENSAPLG00000015982,ENSAPLG00000011382,ENSAPLG00000005384,ENSAPLG00000012643,ENSAPLG00000010032,ENSAPLG00000010545,…
GO:0006471	protein ADP-ribosylation	biological_process	0.12304	1	4	1387	19	12845	ENSAPLG00000010788,ENSAPLG00000012109,ENSAPLG00000012640,ENSAPLG00000015958
GO:0046471	phosphatidylglycerol metabolic process	biological_process	0.12311	1	2	1387	5	12845	ENSAPLG00000002831,ENSAPLG00000011847
GO:0015039	NADPH-adrenodoxin reductase activity	molecular_function	0.12318	1	1	1387	1	12845	ENSAPLG00000004911
GO:0004014	adenosylmethionine decarboxylase activity	molecular_function	0.12319	1	1	1387	1	12845	ENSAPLG00000014874
GO:0043025	neuronal cell body	cellular_component	0.12321	1	17	1387	108	12845	ENSAPLG00000014162,ENSAPLG00000010708,ENSAPLG00000004219,ENSAPLG00000015386,ENSAPLG00000014523,ENSAPLG00000008429,ENSAPLG00000005355,ENSAPLG00000005665,ENSAPLG00000010382,ENSAPLG00000007595,ENSAPLG00000015322,ENSAPLG00000011382,ENSAPLG00000007175,ENSAPLG00000015982,ENSAPLG00000005542,ENSAPLG00000015180,ENSAPLG00000015053
GO:0071439	clathrin complex	cellular_component	0.1234	1	2	1387	5	12845	ENSAPLG00000005152,ENSAPLG00000005540
GO:0016778	diphosphotransferase activity	molecular_function	0.12347	1	2	1387	5	12845	ENSAPLG00000016307,ENSAPLG00000004141
GO:0036317	tyrosyl-RNA phosphodiesterase activity	molecular_function	0.12349	1	1	1387	1	12845	ENSAPLG00000012847
GO:0070260	5'-tyrosyl-DNA phosphodiesterase activity	molecular_function	0.12349	1	1	1387	1	12845	ENSAPLG00000012847
GO:0050998	nitric-oxide synthase binding	molecular_function	0.12363	1	2	1387	6	12845	ENSAPLG00000015926,ENSAPLG00000010844
GO:0034097	response to cytokine	biological_process	0.12366	1	45	1387	344	12845	ENSAPLG00000015700,ENSAPLG00000014842,ENSAPLG00000005356,ENSAPLG00000010907,ENSAPLG00000011796,ENSAPLG00000006844,ENSAPLG00000002168,ENSAPLG00000011847,ENSAPLG00000012886,ENSAPLG00000013976,ENSAPLG00000012643,ENSAPLG00000009838,ENSAPLG00000003924,ENSAPLG00000016243,ENSAPLG00000004462,ENSAPLG00000012564,ENSAPLG00000009708,ENSAPLG00000007492,ENSAPLG00000006075,ENSAPLG00000006986,ENSAPLG00000007166,…
GO:0071564	npBAF complex	cellular_component	0.12367	1	3	1387	10	12845	ENSAPLG00000011809,ENSAPLG00000006874,ENSAPLG00000008538
GO:0071565	nBAF complex	cellular_component	0.12369	1	3	1387	10	12845	ENSAPLG00000008538,ENSAPLG00000006874,ENSAPLG00000004675
GO:0017154	semaphorin receptor activity	molecular_function	0.12369	1	3	1387	10	12845	ENSAPLG00000004968,ENSAPLG00000005859,ENSAPLG00000008562
GO:0031624	ubiquitin conjugating enzyme binding	molecular_function	0.12369	1	3	1387	10	12845	ENSAPLG00000015604,ENSAPLG00000012643,ENSAPLG00000006502
GO:0007369	gastrulation	biological_process	0.12373	1	16	1387	101	12845	ENSAPLG00000002580,ENSAPLG00000012100,ENSAPLG00000001882,ENSAPLG00000003924,ENSAPLG00000008950,ENSAPLG00000013465,ENSAPLG00000012455,ENSAPLG00000010329,ENSAPLG00000007766,ENSAPLG00000007323,ENSAPLG00000000578,ENSAPLG00000008203,ENSAPLG00000007492,ENSAPLG00000011282,ENSAPLG00000007006,ENSAPLG00000006292
GO:0071318	cellular response to ATP	biological_process	0.12377	1	2	1387	7	12845	ENSAPLG00000002533,ENSAPLG00000002558
GO:0098779	mitophagy in response to mitochondrial depolarization	biological_process	0.12384	1	2	1387	5	12845	ENSAPLG00000012438,ENSAPLG00000012643
GO:0017151	DEAD/H-box RNA helicase binding	molecular_function	0.12386	1	2	1387	5	12845	ENSAPLG00000003593,ENSAPLG00000007006
GO:0036302	atrioventricular canal development	biological_process	0.12387	1	2	1387	5	12845	ENSAPLG00000006075,ENSAPLG00000003924
GO:0016600	flotillin complex	cellular_component	0.12389	1	2	1387	5	12845	ENSAPLG00000013465,ENSAPLG00000005290
GO:1990403	embryonic brain development	biological_process	0.12389	1	2	1387	5	12845	ENSAPLG00000014908,ENSAPLG00000013465
GO:0042428	serotonin metabolic process	biological_process	0.12391	1	2	1387	5	12845	ENSAPLG00000004421,ENSAPLG00000003421
GO:1901160	primary amino compound metabolic process	biological_process	0.12391	1	2	1387	5	12845	ENSAPLG00000004421,ENSAPLG00000003421
GO:0007413	axonal fasciculation	biological_process	0.12392	1	2	1387	5	12845	ENSAPLG00000015180,ENSAPLG00000005665
GO:0046975	histone methyltransferase activity (H3-K36 specific)	molecular_function	0.12392	1	2	1387	5	12845	ENSAPLG00000013084,ENSAPLG00000010622
GO:1902946	protein localization to early endosome	biological_process	0.12392	1	2	1387	5	12845	ENSAPLG00000012387,ENSAPLG00000002864
GO:1902965	regulation of protein localization to early endosome	biological_process	0.12392	1	2	1387	5	12845	ENSAPLG00000002864,ENSAPLG00000012387
GO:1902966	positive regulation of protein localization to early endosome	biological_process	0.12392	1	2	1387	5	12845	ENSAPLG00000012387,ENSAPLG00000002864
GO:0008568	microtubule-severing ATPase activity	molecular_function	0.12392	1	2	1387	5	12845	ENSAPLG00000008891,ENSAPLG00000003613
GO:0031209	SCAR complex	cellular_component	0.12392	1	2	1387	5	12845	ENSAPLG00000005384,ENSAPLG00000008045
GO:0046485	ether lipid metabolic process	biological_process	0.12392	1	2	1387	5	12845	ENSAPLG00000013047,ENSAPLG00000016238
GO:0051969	regulation of transmission of nerve impulse	biological_process	0.12392	1	2	1387	5	12845	ENSAPLG00000014483,ENSAPLG00000001323
GO:0060457	negative regulation of digestive system process	biological_process	0.12392	1	2	1387	5	12845	ENSAPLG00000008806,ENSAPLG00000009721
GO:0090400	stress-induced premature senescence	biological_process	0.12392	1	2	1387	5	12845	ENSAPLG00000003885,ENSAPLG00000006239
GO:0048669	collateral sprouting in absence of injury	biological_process	0.12392	1	2	1387	5	12845	ENSAPLG00000009877,ENSAPLG00000008913
GO:0046360	2-oxobutyrate biosynthetic process	biological_process	0.12412	1	1	1387	1	12845	ENSAPLG00000000600
GO:0046361	2-oxobutyrate metabolic process	biological_process	0.12412	1	1	1387	1	12845	ENSAPLG00000000600
GO:0005160	transforming growth factor beta receptor binding	molecular_function	0.12418	1	3	1387	12	12845	ENSAPLG00000007006,ENSAPLG00000012100,ENSAPLG00000012199
GO:0002538	arachidonic acid metabolite production involved in inflammatory response	biological_process	0.1243	1	1	1387	1	12845	ENSAPLG00000004149
GO:0002540	leukotriene production involved in inflammatory response	biological_process	0.1243	1	1	1387	1	12845	ENSAPLG00000004149
GO:0004951	cholecystokinin receptor activity	molecular_function	0.1243	1	1	1387	1	12845	ENSAPLG00000007398
GO:0038188	cholecystokinin signaling pathway	biological_process	0.1243	1	1	1387	1	12845	ENSAPLG00000007398
GO:0035747	natural killer cell chemotaxis	biological_process	0.12436	1	1	1387	1	12845	ENSAPLG00000005214
GO:2000501	regulation of natural killer cell chemotaxis	biological_process	0.12436	1	1	1387	1	12845	ENSAPLG00000005214
GO:2000503	positive regulation of natural killer cell chemotaxis	biological_process	0.12436	1	1	1387	1	12845	ENSAPLG00000005214
GO:0061519	macrophage homeostasis	biological_process	0.12446	1	1	1387	1	12845	ENSAPLG00000012974
GO:0060272	embryonic skeletal joint morphogenesis	biological_process	0.12449	1	2	1387	8	12845	ENSAPLG00000013465,ENSAPLG00000011282
GO:0005462	UDP-N-acetylglucosamine transmembrane transporter activity	molecular_function	0.1252	1	1	1387	1	12845	ENSAPLG00000005885
GO:0005464	UDP-xylose transmembrane transporter activity	molecular_function	0.1252	1	1	1387	1	12845	ENSAPLG00000005885
GO:0015790	UDP-xylose transport	biological_process	0.1252	1	1	1387	1	12845	ENSAPLG00000005885
GO:0010814	substance P catabolic process	biological_process	0.12536	1	1	1387	1	12845	ENSAPLG00000004527
GO:0010816	calcitonin catabolic process	biological_process	0.12536	1	1	1387	1	12845	ENSAPLG00000004527
GO:0034959	endothelin maturation	biological_process	0.12536	1	1	1387	1	12845	ENSAPLG00000004527
GO:0097451	glial limiting end-foot	cellular_component	0.12547	1	1	1387	1	12845	ENSAPLG00000004555
GO:0042789	mRNA transcription from RNA polymerase II promoter	biological_process	0.12576	1	2	1387	7	12845	ENSAPLG00000012157,ENSAPLG00000006962
GO:1901585	regulation of acid-sensing ion channel activity	biological_process	0.12587	1	1	1387	1	12845	ENSAPLG00000006085
GO:0008137	NADH dehydrogenase (ubiquinone) activity	molecular_function	0.12596	1	3	1387	13	12845	ENSAPLG00000014246,ENSAPLG00000005967,ENSAPLG00000007537
GO:0050136	NADH dehydrogenase (quinone) activity	molecular_function	0.12596	1	3	1387	13	12845	ENSAPLG00000014246,ENSAPLG00000007537,ENSAPLG00000005967
GO:0043333	2-octaprenyl-6-methoxy-1,4-benzoquinone methyltransferase activity	molecular_function	0.12612	1	1	1387	1	12845	ENSAPLG00000015103
GO:0001512	dihydronicotinamide riboside quinone reductase activity	molecular_function	0.12617	1	1	1387	1	12845	ENSAPLG00000015289
GO:1904408	melatonin binding	molecular_function	0.12617	1	1	1387	1	12845	ENSAPLG00000015289
GO:0004310	farnesyl-diphosphate farnesyltransferase activity	molecular_function	0.12622	1	1	1387	1	12845	ENSAPLG00000011133
GO:0006696	ergosterol biosynthetic process	biological_process	0.12622	1	1	1387	1	12845	ENSAPLG00000011133
GO:0008204	ergosterol metabolic process	biological_process	0.12622	1	1	1387	1	12845	ENSAPLG00000011133
GO:0016128	phytosteroid metabolic process	biological_process	0.12622	1	1	1387	1	12845	ENSAPLG00000011133
GO:0016129	phytosteroid biosynthetic process	biological_process	0.12622	1	1	1387	1	12845	ENSAPLG00000011133
GO:0051996	squalene synthase activity	molecular_function	0.12622	1	1	1387	1	12845	ENSAPLG00000011133
GO:0030343	vitamin D3 25-hydroxylase activity	molecular_function	0.12623	1	1	1387	1	12845	ENSAPLG00000008399
GO:0036378	calcitriol biosynthetic process from calciol	biological_process	0.12623	1	1	1387	1	12845	ENSAPLG00000008399
GO:0070643	vitamin D 25-hydroxylase activity	molecular_function	0.12623	1	1	1387	1	12845	ENSAPLG00000008399
GO:0032331	negative regulation of chondrocyte differentiation	biological_process	0.1263	1	3	1387	12	12845	ENSAPLG00000004700,ENSAPLG00000013515,ENSAPLG00000013465
GO:1904058	positive regulation of sensory perception of pain	biological_process	0.12631	1	1	1387	1	12845	ENSAPLG00000012867
GO:0005125	cytokine activity	molecular_function	0.12633	1	7	1387	52	12845	ENSAPLG00000006840,ENSAPLG00000012697,ENSAPLG00000008182,ENSAPLG00000012271,ENSAPLG00000009838,ENSAPLG00000005400,ENSAPLG00000005214
GO:0090520	sphingolipid mediated signaling pathway	biological_process	0.12645	1	2	1387	8	12845	ENSAPLG00000012387,ENSAPLG00000007323
GO:0018395	peptidyl-lysine hydroxylation to 5-hydroxy-L-lysine	biological_process	0.12652	1	1	1387	1	12845	ENSAPLG00000004061
GO:0033746	histone demethylase activity (H3-R2 specific)	molecular_function	0.12652	1	1	1387	1	12845	ENSAPLG00000004061
GO:0033749	histone demethylase activity (H4-R3 specific)	molecular_function	0.12652	1	1	1387	1	12845	ENSAPLG00000004061
GO:0070077	histone arginine demethylation	biological_process	0.12652	1	1	1387	1	12845	ENSAPLG00000004061
GO:0070078	histone H3-R2 demethylation	biological_process	0.12652	1	1	1387	1	12845	ENSAPLG00000004061
GO:0070079	histone H4-R3 demethylation	biological_process	0.12652	1	1	1387	1	12845	ENSAPLG00000004061
GO:0042168	heme metabolic process	biological_process	0.12654	1	3	1387	11	12845	ENSAPLG00000015242,ENSAPLG00000010210,ENSAPLG00000002580
GO:0032472	Golgi calcium ion transport	biological_process	0.12665	1	1	1387	1	12845	ENSAPLG00000007169
GO:0016765	transferase activity, transferring alkyl or aryl (other than methyl) groups	molecular_function	0.12667	1	6	1387	30	12845	ENSAPLG00000015621,ENSAPLG00000004953,ENSAPLG00000013124,ENSAPLG00000011133,ENSAPLG00000013651,ENSAPLG00000005953
GO:0031703	type 2 angiotensin receptor binding	molecular_function	0.12668	1	1	1387	1	12845	ENSAPLG00000015860
GO:0042605	peptide antigen binding	molecular_function	0.1268	1	1	1387	1	12845	ENSAPLG00000009517
GO:0038167	epidermal growth factor receptor signaling pathway via positive regulation of NF-kappaB transcription factor activity	biological_process	0.12681	1	1	1387	1	12845	ENSAPLG00000015822
GO:0038168	epidermal growth factor receptor signaling pathway via I-kappaB kinase/NF-kappaB cascade	biological_process	0.12681	1	1	1387	1	12845	ENSAPLG00000015822
GO:0035795	negative regulation of mitochondrial membrane permeability	biological_process	0.12681	1	1	1387	1	12845	ENSAPLG00000006058
GO:1902109	negative regulation of mitochondrial membrane permeability involved in apoptotic process	biological_process	0.12681	1	1	1387	1	12845	ENSAPLG00000006058
GO:0003340	negative regulation of mesenchymal to epithelial transition involved in metanephros morphogenesis	biological_process	0.12682	1	1	1387	1	12845	ENSAPLG00000013465
GO:0007403	glial cell fate determination	biological_process	0.12682	1	1	1387	1	12845	ENSAPLG00000013465
GO:0009794	regulation of mitotic cell cycle, embryonic	biological_process	0.12682	1	1	1387	1	12845	ENSAPLG00000013465
GO:0014045	establishment of endothelial blood-brain barrier	biological_process	0.12682	1	1	1387	1	12845	ENSAPLG00000013465
GO:0022009	central nervous system vasculogenesis	biological_process	0.12682	1	1	1387	1	12845	ENSAPLG00000013465
GO:0045448	mitotic cell cycle, embryonic	biological_process	0.12682	1	1	1387	1	12845	ENSAPLG00000013465
GO:0045976	negative regulation of mitotic cell cycle, embryonic	biological_process	0.12682	1	1	1387	1	12845	ENSAPLG00000013465
GO:0061324	canonical Wnt signaling pathway involved in positive regulation of cardiac outflow tract cell proliferation	biological_process	0.12682	1	1	1387	1	12845	ENSAPLG00000013465
GO:0072053	renal inner medulla development	biological_process	0.12682	1	1	1387	1	12845	ENSAPLG00000013465
GO:0072054	renal outer medulla development	biological_process	0.12682	1	1	1387	1	12845	ENSAPLG00000013465
GO:1904499	regulation of chromatin-mediated maintenance of transcription	biological_process	0.12682	1	1	1387	1	12845	ENSAPLG00000013465
GO:1904501	positive regulation of chromatin-mediated maintenance of transcription	biological_process	0.12682	1	1	1387	1	12845	ENSAPLG00000013465
GO:1990791	dorsal root ganglion development	biological_process	0.12682	1	1	1387	1	12845	ENSAPLG00000013465
GO:0016672	oxidoreductase activity, acting on a sulfur group of donors, quinone or similar compound as acceptor	molecular_function	0.12686	1	1	1387	1	12845	ENSAPLG00000005953
GO:0045174	glutathione dehydrogenase (ascorbate) activity	molecular_function	0.12686	1	1	1387	1	12845	ENSAPLG00000005953
GO:0071598	neuronal ribonucleoprotein granule	cellular_component	0.12688	1	1	1387	1	12845	ENSAPLG00000014799
GO:0048289	isotype switching to IgE isotypes	biological_process	0.1269	1	1	1387	1	12845	ENSAPLG00000004156
GO:0048293	regulation of isotype switching to IgE isotypes	biological_process	0.1269	1	1	1387	1	12845	ENSAPLG00000004156
GO:0048294	negative regulation of isotype switching to IgE isotypes	biological_process	0.1269	1	1	1387	1	12845	ENSAPLG00000004156
GO:0032458	slow endocytic recycling	biological_process	0.12692	1	1	1387	1	12845	ENSAPLG00000015261
GO:0006007	glucose catabolic process	biological_process	0.12692	1	1	1387	1	12845	ENSAPLG00000009948
GO:0006735	NADH regeneration	biological_process	0.12692	1	1	1387	1	12845	ENSAPLG00000009948
GO:0061621	canonical glycolysis	biological_process	0.12692	1	1	1387	1	12845	ENSAPLG00000009948
GO:0061718	glucose catabolic process to pyruvate	biological_process	0.12692	1	1	1387	1	12845	ENSAPLG00000009948
GO:0043849	Ras palmitoyltransferase activity	molecular_function	0.12692	1	1	1387	1	12845	ENSAPLG00000013343
GO:0005954	calcium- and calmodulin-dependent protein kinase complex	cellular_component	0.12692	1	1	1387	1	12845	ENSAPLG00000010810
GO:0008747	N-acetylneuraminate lyase activity	molecular_function	0.12692	1	1	1387	1	12845	ENSAPLG00000004168
GO:0000095	S-adenosyl-L-methionine transmembrane transporter activity	molecular_function	0.12692	1	1	1387	1	12845	ENSAPLG00000015089
GO:0000221	vacuolar proton-transporting V-type ATPase, V1 domain	cellular_component	0.12692	1	1	1387	1	12845	ENSAPLG00000003861
GO:0000350	generation of catalytic spliceosome for second transesterification step	biological_process	0.12692	1	1	1387	1	12845	ENSAPLG00000014136
GO:0000393	spliceosomal conformational changes to generate catalytic conformation	biological_process	0.12692	1	1	1387	1	12845	ENSAPLG00000014136
GO:0001004	transcription factor activity, RNA polymerase III promoter sequence-specific binding, TFIIIB recruiting	molecular_function	0.12692	1	1	1387	1	12845	ENSAPLG00000016020
GO:0001007	transcription factor activity, RNA polymerase III transcription factor binding	molecular_function	0.12692	1	1	1387	1	12845	ENSAPLG00000016020
GO:0001010	transcription factor activity, sequence-specific DNA binding transcription factor recruiting	molecular_function	0.12692	1	1	1387	1	12845	ENSAPLG00000016020
GO:0001034	RNA polymerase III transcription factor activity, sequence-specific DNA binding	molecular_function	0.12692	1	1	1387	1	12845	ENSAPLG00000016020
GO:0001134	transcription factor activity, transcription factor recruiting	molecular_function	0.12692	1	1	1387	1	12845	ENSAPLG00000016020
GO:0001153	transcription factor activity, RNA polymerase III transcription factor recruiting	molecular_function	0.12692	1	1	1387	1	12845	ENSAPLG00000016020
GO:0002116	semaphorin receptor complex	cellular_component	0.12692	1	1	1387	1	12845	ENSAPLG00000008562
GO:0002352	B cell negative selection	biological_process	0.12692	1	1	1387	1	12845	ENSAPLG00000003058
GO:0002649	regulation of tolerance induction to self antigen	biological_process	0.12692	1	1	1387	1	12845	ENSAPLG00000012100
GO:0002651	positive regulation of tolerance induction to self antigen	biological_process	0.12692	1	1	1387	1	12845	ENSAPLG00000012100
GO:0003017	lymph circulation	biological_process	0.12692	1	1	1387	1	12845	ENSAPLG00000008435
GO:0003051	angiotensin-mediated drinking behavior	biological_process	0.12692	1	1	1387	1	12845	ENSAPLG00000014477
GO:0003220	left ventricular cardiac muscle tissue morphogenesis	biological_process	0.12692	1	1	1387	1	12845	ENSAPLG00000003924
GO:0003251	positive regulation of cell proliferation involved in heart valve morphogenesis	biological_process	0.12692	1	1	1387	1	12845	ENSAPLG00000003924
GO:0003933	GTP cyclohydrolase activity	molecular_function	0.12692	1	1	1387	1	12845	ENSAPLG00000005356
GO:0003934	GTP cyclohydrolase I activity	molecular_function	0.12692	1	1	1387	1	12845	ENSAPLG00000005356
GO:0003937	IMP cyclohydrolase activity	molecular_function	0.12692	1	1	1387	1	12845	ENSAPLG00000014306
GO:0004092	carnitine O-acetyltransferase activity	molecular_function	0.12692	1	1	1387	1	12845	ENSAPLG00000007161
GO:0004103	choline kinase activity	molecular_function	0.12692	1	1	1387	1	12845	ENSAPLG00000008912
GO:0004133	glycogen debranching enzyme activity	molecular_function	0.12692	1	1	1387	1	12845	ENSAPLG00000013474
GO:0004134	4-alpha-glucanotransferase activity	molecular_function	0.12692	1	1	1387	1	12845	ENSAPLG00000013474
GO:0004135	amylo-alpha-1,6-glucosidase activity	molecular_function	0.12692	1	1	1387	1	12845	ENSAPLG00000013474
GO:0004142	diacylglycerol cholinephosphotransferase activity	molecular_function	0.12692	1	1	1387	1	12845	ENSAPLG00000001976
GO:0004146	dihydrofolate reductase activity	molecular_function	0.12692	1	1	1387	1	12845	ENSAPLG00000007336
GO:0004463	leukotriene-A4 hydrolase activity	molecular_function	0.12692	1	1	1387	1	12845	ENSAPLG00000002921
GO:0004506	squalene monooxygenase activity	molecular_function	0.12692	1	1	1387	1	12845	ENSAPLG00000014831
GO:0004618	phosphoglycerate kinase activity	molecular_function	0.12692	1	1	1387	1	12845	ENSAPLG00000008369
GO:0004633	phosphopantothenoylcysteine decarboxylase activity	molecular_function	0.12692	1	1	1387	1	12845	ENSAPLG00000015222
GO:0004643	phosphoribosylaminoimidazolecarboxamide formyltransferase activity	molecular_function	0.12692	1	1	1387	1	12845	ENSAPLG00000014306
GO:0004660	protein farnesyltransferase activity	molecular_function	0.12692	1	1	1387	1	12845	ENSAPLG00000013651
GO:0004676	3-phosphoinositide-dependent protein kinase activity	molecular_function	0.12692	1	1	1387	1	12845	ENSAPLG00000015673
GO:0004751	ribose-5-phosphate isomerase activity	molecular_function	0.12692	1	1	1387	1	12845	ENSAPLG00000015356
GO:0004772	sterol O-acyltransferase activity	molecular_function	0.12692	1	1	1387	1	12845	ENSAPLG00000012658
GO:0005749	mitochondrial respiratory chain complex II, succinate dehydrogenase complex (ubiquinone)	cellular_component	0.12692	1	1	1387	1	12845	ENSAPLG00000015023
GO:0006288	base-excision repair, DNA ligation	biological_process	0.12692	1	1	1387	1	12845	ENSAPLG00000008964
GO:0006463	steroid hormone receptor complex assembly	biological_process	0.12692	1	1	1387	1	12845	ENSAPLG00000012198
GO:0006663	platelet activating factor biosynthetic process	biological_process	0.12692	1	1	1387	1	12845	ENSAPLG00000001976
GO:0006666	3-keto-sphinganine metabolic process	biological_process	0.12692	1	1	1387	1	12845	ENSAPLG00000006943
GO:0007354	zygotic determination of anterior/posterior axis, embryo	biological_process	0.12692	1	1	1387	1	12845	ENSAPLG00000005333
GO:0007497	posterior midgut development	biological_process	0.12692	1	1	1387	1	12845	ENSAPLG00000012291
GO:0008074	guanylate cyclase complex, soluble	cellular_component	0.12692	1	1	1387	1	12845	ENSAPLG00000010971
GO:0008117	sphinganine-1-phosphate aldolase activity	molecular_function	0.12692	1	1	1387	1	12845	ENSAPLG00000003637
GO:0008139	nuclear localization sequence binding	molecular_function	0.12692	1	1	1387	1	12845	ENSAPLG00000008647
GO:0008251	tRNA-specific adenosine deaminase activity	molecular_function	0.12692	1	1	1387	1	12845	ENSAPLG00000012379
GO:0008521	acetyl-CoA transporter activity	molecular_function	0.12692	1	1	1387	1	12845	ENSAPLG00000006719
GO:0008955	peptidoglycan glycosyltransferase activity	molecular_function	0.12692	1	1	1387	1	12845	ENSAPLG00000014335
GO:0010046	response to mycotoxin	biological_process	0.12692	1	1	1387	1	12845	ENSAPLG00000003058
GO:0014043	negative regulation of neuron maturation	biological_process	0.12692	1	1	1387	1	12845	ENSAPLG00000012291
GO:0015362	high-affinity sodium:dicarboxylate symporter activity	molecular_function	0.12692	1	1	1387	1	12845	ENSAPLG00000009083
GO:0015805	S-adenosyl-L-methionine transport	biological_process	0.12692	1	1	1387	1	12845	ENSAPLG00000015089
GO:0015876	acetyl-CoA transport	biological_process	0.12692	1	1	1387	1	12845	ENSAPLG00000006719
GO:0015910	peroxisomal long-chain fatty acid import	biological_process	0.12692	1	1	1387	1	12845	ENSAPLG00000009113
GO:0015916	fatty-acyl-CoA transport	biological_process	0.12692	1	1	1387	1	12845	ENSAPLG00000006719
GO:0016094	polyprenol biosynthetic process	biological_process	0.12692	1	1	1387	1	12845	ENSAPLG00000015621
GO:0016121	carotene catabolic process	biological_process	0.12692	1	1	1387	1	12845	ENSAPLG00000006142
GO:0016231	beta-N-acetylglucosaminidase activity	molecular_function	0.12692	1	1	1387	1	12845	ENSAPLG00000011067
GO:0016287	glycerone-phosphate O-acyltransferase activity	molecular_function	0.12692	1	1	1387	1	12845	ENSAPLG00000013047
GO:0016333	morphogenesis of follicular epithelium	biological_process	0.12692	1	1	1387	1	12845	ENSAPLG00000016176
GO:0016334	establishment or maintenance of polarity of follicular epithelium	biological_process	0.12692	1	1	1387	1	12845	ENSAPLG00000016176
GO:0016403	dimethylargininase activity	molecular_function	0.12692	1	1	1387	1	12845	ENSAPLG00000003519
GO:0016768	spermine synthase activity	molecular_function	0.12692	1	1	1387	1	12845	ENSAPLG00000013124
GO:0017089	glycolipid transporter activity	molecular_function	0.12692	1	1	1387	1	12845	ENSAPLG00000004301
GO:0017099	very-long-chain-acyl-CoA dehydrogenase activity	molecular_function	0.12692	1	1	1387	1	12845	ENSAPLG00000004264
GO:0017153	sodium:dicarboxylate symporter activity	molecular_function	0.12692	1	1	1387	1	12845	ENSAPLG00000009083
GO:0019254	carnitine metabolic process, CoA-linked	biological_process	0.12692	1	1	1387	1	12845	ENSAPLG00000007161
GO:0019408	dolichol biosynthetic process	biological_process	0.12692	1	1	1387	1	12845	ENSAPLG00000015621
GO:0019481	L-alanine catabolic process, by transamination	biological_process	0.12692	1	1	1387	1	12845	ENSAPLG00000006807
GO:0019747	regulation of isoprenoid metabolic process	biological_process	0.12692	1	1	1387	1	12845	ENSAPLG00000008806
GO:0019785	ISG15-specific protease activity	molecular_function	0.12692	1	1	1387	1	12845	ENSAPLG00000007508
GO:0030616	transforming growth factor beta receptor, common-partner cytoplasmic mediator activity	molecular_function	0.12692	1	1	1387	1	12845	ENSAPLG00000003924
GO:0031000	response to caffeine	biological_process	0.12692	1	1	1387	1	12845	ENSAPLG00000011267
GO:0031930	mitochondria-nucleus signaling pathway	biological_process	0.12692	1	1	1387	1	12845	ENSAPLG00000009726
GO:0032444	activin responsive factor complex	cellular_component	0.12692	1	1	1387	1	12845	ENSAPLG00000003924
GO:0032447	protein urmylation	biological_process	0.12692	1	1	1387	1	12845	ENSAPLG00000008603
GO:0032574	5'-3' RNA helicase activity	molecular_function	0.12692	1	1	1387	1	12845	ENSAPLG00000003251
GO:0032575	ATP-dependent 5'-3' RNA helicase activity	molecular_function	0.12692	1	1	1387	1	12845	ENSAPLG00000003251
GO:0034416	bisphosphoglycerate phosphatase activity	molecular_function	0.12692	1	1	1387	1	12845	ENSAPLG00000002470
GO:0034417	bisphosphoglycerate 3-phosphatase activity	molecular_function	0.12692	1	1	1387	1	12845	ENSAPLG00000002470
GO:0034736	cholesterol O-acyltransferase activity	molecular_function	0.12692	1	1	1387	1	12845	ENSAPLG00000012658
GO:0035577	azurophil granule membrane	cellular_component	0.12692	1	1	1387	1	12845	ENSAPLG00000012771
GO:0035623	renal glucose absorption	biological_process	0.12692	1	1	1387	1	12845	ENSAPLG00000002580
GO:0035643	L-DOPA receptor activity	molecular_function	0.12692	1	1	1387	1	12845	ENSAPLG00000005661
GO:0035645	enteric smooth muscle cell differentiation	biological_process	0.12692	1	1	1387	1	12845	ENSAPLG00000012291
GO:0036148	phosphatidylglycerol acyl-chain remodeling	biological_process	0.12692	1	1	1387	1	12845	ENSAPLG00000002831
GO:0039689	negative stranded viral RNA replication	biological_process	0.12692	1	1	1387	1	12845	ENSAPLG00000013322
GO:0042144	vacuole fusion, non-autophagic	biological_process	0.12692	1	1	1387	1	12845	ENSAPLG00000005152
GO:0042247	establishment of planar polarity of follicular epithelium	biological_process	0.12692	1	1	1387	1	12845	ENSAPLG00000016176
GO:0042986	positive regulation of amyloid precursor protein biosynthetic process	biological_process	0.12692	1	1	1387	1	12845	ENSAPLG00000012658
GO:0043199	sulfate binding	molecular_function	0.12692	1	1	1387	1	12845	ENSAPLG00000003924
GO:0043739	G/U mismatch-specific uracil-DNA glycosylase activity	molecular_function	0.12692	1	1	1387	1	12845	ENSAPLG00000006522
GO:0044034	multi-organism biosynthetic process	biological_process	0.12692	1	1	1387	1	12845	ENSAPLG00000013322
GO:0044194	cytolytic granule	cellular_component	0.12692	1	1	1387	1	12845	ENSAPLG00000015580
GO:0045257	succinate dehydrogenase complex (ubiquinone)	cellular_component	0.12692	1	1	1387	1	12845	ENSAPLG00000015023
GO:0045283	fumarate reductase complex	cellular_component	0.12692	1	1	1387	1	12845	ENSAPLG00000015023
GO:0046247	terpene catabolic process	biological_process	0.12692	1	1	1387	1	12845	ENSAPLG00000006142
GO:0046398	UDP-glucuronate metabolic process	biological_process	0.12692	1	1	1387	1	12845	ENSAPLG00000014335
GO:0046836	glycolipid transport	biological_process	0.12692	1	1	1387	1	12845	ENSAPLG00000004301
GO:0047560	3-dehydrosphinganine reductase activity	molecular_function	0.12692	1	1	1387	1	12845	ENSAPLG00000006943
GO:0048597	post-embryonic camera-type eye morphogenesis	biological_process	0.12692	1	1	1387	1	12845	ENSAPLG00000003058
GO:0048688	negative regulation of sprouting of injured axon	biological_process	0.12692	1	1	1387	1	12845	ENSAPLG00000001323
GO:0048692	negative regulation of axon extension involved in regeneration	biological_process	0.12692	1	1	1387	1	12845	ENSAPLG00000001323
GO:0048698	negative regulation of collateral sprouting in absence of injury	biological_process	0.12692	1	1	1387	1	12845	ENSAPLG00000009877
GO:0050653	chondroitin sulfate proteoglycan biosynthetic process, polysaccharide chain biosynthetic process	biological_process	0.12692	1	1	1387	1	12845	ENSAPLG00000014335
GO:0051280	negative regulation of release of sequestered calcium ion into cytosol	biological_process	0.12692	1	1	1387	1	12845	ENSAPLG00000013083
GO:0051284	positive regulation of sequestering of calcium ion	biological_process	0.12692	1	1	1387	1	12845	ENSAPLG00000013083
GO:0051722	protein C-terminal methylesterase activity	molecular_function	0.12692	1	1	1387	1	12845	ENSAPLG00000006631
GO:0051723	protein methylesterase activity	molecular_function	0.12692	1	1	1387	1	12845	ENSAPLG00000006631
GO:0052551	response to defense-related nitric oxide production by other organism involved in symbiotic interaction	biological_process	0.12692	1	1	1387	1	12845	ENSAPLG00000010971
GO:0052565	response to defense-related host nitric oxide production	biological_process	0.12692	1	1	1387	1	12845	ENSAPLG00000010971
GO:0060668	regulation of branching involved in salivary gland morphogenesis by extracellular matrix-epithelial cell signaling	biological_process	0.12692	1	1	1387	1	12845	ENSAPLG00000004278
GO:0060764	cell-cell signaling involved in mammary gland development	biological_process	0.12692	1	1	1387	1	12845	ENSAPLG00000008203
GO:0061040	female gonad morphogenesis	biological_process	0.12692	1	1	1387	1	12845	ENSAPLG00000003924
GO:0061474	phagolysosome membrane	cellular_component	0.12692	1	1	1387	1	12845	ENSAPLG00000015580
GO:0061609	fructose-1-phosphate aldolase activity	molecular_function	0.12692	1	1	1387	1	12845	ENSAPLG00000007042
GO:0070061	fructose binding	molecular_function	0.12692	1	1	1387	1	12845	ENSAPLG00000007042
GO:0070143	mitochondrial alanyl-tRNA aminoacylation	biological_process	0.12692	1	1	1387	1	12845	ENSAPLG00000014835
GO:0070898	RNA polymerase III transcriptional preinitiation complex assembly	biological_process	0.12692	1	1	1387	1	12845	ENSAPLG00000016020
GO:0071030	nuclear mRNA surveillance of spliceosomal pre-mRNA splicing	biological_process	0.12692	1	1	1387	1	12845	ENSAPLG00000006652
GO:0071033	nuclear retention of pre-mRNA at the site of transcription	biological_process	0.12692	1	1	1387	1	12845	ENSAPLG00000006652
GO:0071048	nuclear retention of unspliced pre-mRNA at the site of transcription	biological_process	0.12692	1	1	1387	1	12845	ENSAPLG00000006652
GO:0071313	cellular response to caffeine	biological_process	0.12692	1	1	1387	1	12845	ENSAPLG00000011267
GO:0071795	K11-linked polyubiquitin binding	molecular_function	0.12692	1	1	1387	1	12845	ENSAPLG00000013166
GO:0071796	K6-linked polyubiquitin binding	molecular_function	0.12692	1	1	1387	1	12845	ENSAPLG00000013166
GO:0072544	L-DOPA binding	molecular_function	0.12692	1	1	1387	1	12845	ENSAPLG00000005661
GO:0072709	cellular response to sorbitol	biological_process	0.12692	1	1	1387	1	12845	ENSAPLG00000002168
GO:0072740	cellular response to anisomycin	biological_process	0.12692	1	1	1387	1	12845	ENSAPLG00000002168
GO:0090044	positive regulation of tubulin deacetylation	biological_process	0.12692	1	1	1387	1	12845	ENSAPLG00000013651
GO:0090215	regulation of 1-phosphatidylinositol-4-phosphate 5-kinase activity	biological_process	0.12692	1	1	1387	1	12845	ENSAPLG00000015859
GO:0090216	positive regulation of 1-phosphatidylinositol-4-phosphate 5-kinase activity	biological_process	0.12692	1	1	1387	1	12845	ENSAPLG00000015859
GO:0090271	positive regulation of fibroblast growth factor production	biological_process	0.12692	1	1	1387	1	12845	ENSAPLG00000008435
GO:0090296	regulation of mitochondrial DNA replication	biological_process	0.12692	1	1	1387	1	12845	ENSAPLG00000008964
GO:0090298	negative regulation of mitochondrial DNA replication	biological_process	0.12692	1	1	1387	1	12845	ENSAPLG00000008964
GO:0097135	cyclin E2-CDK2 complex	cellular_component	0.12692	1	1	1387	1	12845	ENSAPLG00000007612
GO:0097145	BAK complex	cellular_component	0.12692	1	1	1387	1	12845	ENSAPLG00000003058
GO:0097196	Shu complex	cellular_component	0.12692	1	1	1387	1	12845	ENSAPLG00000008231
GO:0097309	cap1 mRNA methylation	biological_process	0.12692	1	1	1387	1	12845	ENSAPLG00000014262
GO:1900041	negative regulation of interleukin-2 secretion	biological_process	0.12692	1	1	1387	1	12845	ENSAPLG00000012387
GO:1900753	doxorubicin transport	biological_process	0.12692	1	1	1387	1	12845	ENSAPLG00000007469
GO:1901337	thioester transport	biological_process	0.12692	1	1	1387	1	12845	ENSAPLG00000006719
GO:1901738	regulation of vitamin A metabolic process	biological_process	0.12692	1	1	1387	1	12845	ENSAPLG00000008806
GO:1901962	S-adenosyl-L-methionine transmembrane transport	biological_process	0.12692	1	1	1387	1	12845	ENSAPLG00000015089
GO:1902908	regulation of melanosome transport	biological_process	0.12692	1	1	1387	1	12845	ENSAPLG00000005661
GO:1903416	response to glycoside	biological_process	0.12692	1	1	1387	1	12845	ENSAPLG00000011285
GO:1903860	negative regulation of dendrite extension	biological_process	0.12692	1	1	1387	1	12845	ENSAPLG00000014096
GO:1903939	regulation of TORC2 signaling	biological_process	0.12692	1	1	1387	1	12845	ENSAPLG00000006268
GO:1904515	positive regulation of TORC2 signaling	biological_process	0.12692	1	1	1387	1	12845	ENSAPLG00000006268
GO:1990519	mitochondrial pyrimidine nucleotide import	biological_process	0.12692	1	1	1387	1	12845	ENSAPLG00000009726
GO:2000563	positive regulation of CD4-positive, alpha-beta T cell proliferation	biological_process	0.12692	1	1	1387	1	12845	ENSAPLG00000012100
GO:2001136	negative regulation of endocytic recycling	biological_process	0.12692	1	1	1387	1	12845	ENSAPLG00000014489
GO:0000224	peptide-N4-(N-acetyl-beta-glucosaminyl)asparagine amidase activity	molecular_function	0.12692	1	1	1387	1	12845	ENSAPLG00000007816
GO:0000285	1-phosphatidylinositol-3-phosphate 5-kinase activity	molecular_function	0.12692	1	1	1387	1	12845	ENSAPLG00000014164
GO:0003726	double-stranded RNA adenosine deaminase activity	molecular_function	0.12692	1	1	1387	1	12845	ENSAPLG00000009658
GO:0003908	methylated-DNA-[protein]-cysteine S-methyltransferase activity	molecular_function	0.12692	1	1	1387	1	12845	ENSAPLG00000012633
GO:0003938	IMP dehydrogenase activity	molecular_function	0.12692	1	1	1387	1	12845	ENSAPLG00000006986
GO:0003983	UTP:glucose-1-phosphate uridylyltransferase activity	molecular_function	0.12692	1	1	1387	1	12845	ENSAPLG00000009870
GO:0004095	carnitine O-palmitoyltransferase activity	molecular_function	0.12692	1	1	1387	1	12845	ENSAPLG00000015970
GO:0004325	ferrochelatase activity	molecular_function	0.12692	1	1	1387	1	12845	ENSAPLG00000015242
GO:0004639	phosphoribosylaminoimidazolesuccinocarboxamide synthase activity	molecular_function	0.12692	1	1	1387	1	12845	ENSAPLG00000009439
GO:0004747	ribokinase activity	molecular_function	0.12692	1	1	1387	1	12845	ENSAPLG00000013334
GO:0004854	xanthine dehydrogenase activity	molecular_function	0.12692	1	1	1387	1	12845	ENSAPLG00000010946
GO:0004855	xanthine oxidase activity	molecular_function	0.12692	1	1	1387	1	12845	ENSAPLG00000010946
GO:0004856	xylulokinase activity	molecular_function	0.12692	1	1	1387	1	12845	ENSAPLG00000012716
GO:0004883	glucocorticoid receptor activity	molecular_function	0.12692	1	1	1387	1	12845	ENSAPLG00000007318
GO:0005053	peroxisome matrix targeting signal-2 binding	molecular_function	0.12692	1	1	1387	1	12845	ENSAPLG00000016238
GO:0005673	transcription factor TFIIE complex	cellular_component	0.12692	1	1	1387	1	12845	ENSAPLG00000002511
GO:0006054	N-acetylneuraminate metabolic process	biological_process	0.12692	1	1	1387	1	12845	ENSAPLG00000013571
GO:0006671	phytosphingosine metabolic process	biological_process	0.12692	1	1	1387	1	12845	ENSAPLG00000009659
GO:0008352	katanin complex	cellular_component	0.12692	1	1	1387	1	12845	ENSAPLG00000003613
GO:0009115	xanthine catabolic process	biological_process	0.12692	1	1	1387	1	12845	ENSAPLG00000010946
GO:0015119	hexose phosphate transmembrane transporter activity	molecular_function	0.12692	1	1	1387	1	12845	ENSAPLG00000007435
GO:0015315	organophosphate:inorganic phosphate antiporter activity	molecular_function	0.12692	1	1	1387	1	12845	ENSAPLG00000007435
GO:0015526	hexose-phosphate:inorganic phosphate antiporter activity	molecular_function	0.12692	1	1	1387	1	12845	ENSAPLG00000007435
GO:0016416	O-palmitoyltransferase activity	molecular_function	0.12692	1	1	1387	1	12845	ENSAPLG00000015970
GO:0016726	oxidoreductase activity, acting on CH or CH2 groups, NAD or NADP as acceptor	molecular_function	0.12692	1	1	1387	1	12845	ENSAPLG00000010946
GO:0016727	oxidoreductase activity, acting on CH or CH2 groups, oxygen as acceptor	molecular_function	0.12692	1	1	1387	1	12845	ENSAPLG00000010946
GO:0017178	diphthine-ammonia ligase activity	molecular_function	0.12692	1	1	1387	1	12845	ENSAPLG00000007825
GO:0019049	evasion or tolerance of host defenses by virus	biological_process	0.12692	1	1	1387	1	12845	ENSAPLG00000007006
GO:0019964	interferon-gamma binding	molecular_function	0.12692	1	1	1387	1	12845	ENSAPLG00000008931
GO:0021501	prechordal plate formation	biological_process	0.12692	1	1	1387	1	12845	ENSAPLG00000003426
GO:0021547	midbrain-hindbrain boundary initiation	biological_process	0.12692	1	1	1387	1	12845	ENSAPLG00000003426
GO:0021816	extension of a leading process involved in cell motility in cerebral cortex radial glia guided migration	biological_process	0.12692	1	1	1387	1	12845	ENSAPLG00000013735
GO:0030618	transforming growth factor beta receptor, pathway-specific cytoplasmic mediator activity	molecular_function	0.12692	1	1	1387	1	12845	ENSAPLG00000007006
GO:0031204	posttranslational protein targeting to membrane, translocation	biological_process	0.12692	1	1	1387	1	12845	ENSAPLG00000010176
GO:0031962	mineralocorticoid receptor binding	molecular_function	0.12692	1	1	1387	1	12845	ENSAPLG00000007006
GO:0032299	ribonuclease H2 complex	cellular_component	0.12692	1	1	1387	1	12845	ENSAPLG00000008955
GO:0032714	negative regulation of interleukin-5 production	biological_process	0.12692	1	1	1387	1	12845	ENSAPLG00000007492
GO:0034474	U2 snRNA 3'-end processing	biological_process	0.12692	1	1	1387	1	12845	ENSAPLG00000014273
GO:0035565	regulation of pronephros size	biological_process	0.12692	1	1	1387	1	12845	ENSAPLG00000010329
GO:0035696	monocyte extravasation	biological_process	0.12692	1	1	1387	1	12845	ENSAPLG00000012885
GO:0035723	interleukin-15-mediated signaling pathway	biological_process	0.12692	1	1	1387	1	12845	ENSAPLG00000012885
GO:0035724	CD24 biosynthetic process	biological_process	0.12692	1	1	1387	1	12845	ENSAPLG00000012885
GO:0036493	positive regulation of translation in response to endoplasmic reticulum stress	biological_process	0.12692	1	1	1387	1	12845	ENSAPLG00000013494
GO:0038033	positive regulation of endothelial cell chemotaxis by VEGF-activated vascular endothelial growth factor receptor signaling pathway	biological_process	0.12692	1	1	1387	1	12845	ENSAPLG00000005535
GO:0038050	RNA polymerase II transcription factor activity, glucocorticoid-activated sequence-specific DNA binding	molecular_function	0.12692	1	1	1387	1	12845	ENSAPLG00000007318
GO:0038180	nerve growth factor signaling pathway	biological_process	0.12692	1	1	1387	1	12845	ENSAPLG00000015465
GO:0039020	pronephric nephron tubule development	biological_process	0.12692	1	1	1387	1	12845	ENSAPLG00000010329
GO:0042588	zymogen granule	cellular_component	0.12692	1	1	1387	1	12845	ENSAPLG00000011259
GO:0042589	zymogen granule membrane	cellular_component	0.12692	1	1	1387	1	12845	ENSAPLG00000011259
GO:0042663	regulation of endodermal cell fate specification	biological_process	0.12692	1	1	1387	1	12845	ENSAPLG00000010329
GO:0044035	multi-organism catabolic process	biological_process	0.12692	1	1	1387	1	12845	ENSAPLG00000006103
GO:0044115	development of symbiont involved in interaction with host	biological_process	0.12692	1	1	1387	1	12845	ENSAPLG00000006103
GO:0044145	modulation of development of symbiont involved in interaction with host	biological_process	0.12692	1	1	1387	1	12845	ENSAPLG00000006103
GO:0044147	negative regulation of development of symbiont involved in interaction with host	biological_process	0.12692	1	1	1387	1	12845	ENSAPLG00000006103
GO:0044301	climbing fiber	cellular_component	0.12692	1	1	1387	1	12845	ENSAPLG00000015053
GO:0044413	avoidance of host defenses	biological_process	0.12692	1	1	1387	1	12845	ENSAPLG00000007006
GO:0044415	evasion or tolerance of host defenses	biological_process	0.12692	1	1	1387	1	12845	ENSAPLG00000007006
GO:0045769	negative regulation of asymmetric cell division	biological_process	0.12692	1	1	1387	1	12845	ENSAPLG00000007025
GO:0045899	positive regulation of RNA polymerase II transcriptional preinitiation complex assembly	biological_process	0.12692	1	1	1387	1	12845	ENSAPLG00000004585
GO:0046449	creatinine metabolic process	biological_process	0.12692	1	1	1387	1	12845	ENSAPLG00000013114
GO:0048170	positive regulation of long-term neuronal synaptic plasticity	biological_process	0.12692	1	1	1387	1	12845	ENSAPLG00000015180
GO:0050682	AF-2 domain binding	molecular_function	0.12692	1	1	1387	1	12845	ENSAPLG00000009977
GO:0051389	inactivation of MAPKK activity	biological_process	0.12692	1	1	1387	1	12845	ENSAPLG00000015180
GO:0051425	PTB domain binding	molecular_function	0.12692	1	1	1387	1	12845	ENSAPLG00000008913
GO:0051481	negative regulation of cytosolic calcium ion concentration	biological_process	0.12692	1	1	1387	1	12845	ENSAPLG00000007006
GO:0051748	UTP-monosaccharide-1-phosphate uridylyltransferase activity	molecular_function	0.12692	1	1	1387	1	12845	ENSAPLG00000009870
GO:0051832	avoidance of defenses of other organism involved in symbiotic interaction	biological_process	0.12692	1	1	1387	1	12845	ENSAPLG00000007006
GO:0051834	evasion or tolerance of defenses of other organism involved in symbiotic interaction	biological_process	0.12692	1	1	1387	1	12845	ENSAPLG00000007006
GO:0052214	metabolism of substance in other organism involved in symbiotic interaction	biological_process	0.12692	1	1	1387	1	12845	ENSAPLG00000006103
GO:0052227	catabolism of substance in other organism involved in symbiotic interaction	biological_process	0.12692	1	1	1387	1	12845	ENSAPLG00000006103
GO:0052229	metabolism of macromolecule in other organism involved in symbiotic interaction	biological_process	0.12692	1	1	1387	1	12845	ENSAPLG00000006103
GO:0052360	catabolism by host of symbiont macromolecule	biological_process	0.12692	1	1	1387	1	12845	ENSAPLG00000006103
GO:0052361	catabolism by organism of macromolecule in other organism involved in symbiotic interaction	biological_process	0.12692	1	1	1387	1	12845	ENSAPLG00000006103
GO:0052362	catabolism by host of symbiont protein	biological_process	0.12692	1	1	1387	1	12845	ENSAPLG00000006103
GO:0052363	catabolism by organism of protein in other organism involved in symbiotic interaction	biological_process	0.12692	1	1	1387	1	12845	ENSAPLG00000006103
GO:0052364	catabolism by host of substance in symbiont	biological_process	0.12692	1	1	1387	1	12845	ENSAPLG00000006103
GO:0052416	metabolism by host of symbiont macromolecule	biological_process	0.12692	1	1	1387	1	12845	ENSAPLG00000006103
GO:0052417	metabolism by host of symbiont protein	biological_process	0.12692	1	1	1387	1	12845	ENSAPLG00000006103
GO:0052418	metabolism by organism of protein in other organism involved in symbiotic interaction	biological_process	0.12692	1	1	1387	1	12845	ENSAPLG00000006103
GO:0052419	metabolism by host of substance in symbiont	biological_process	0.12692	1	1	1387	1	12845	ENSAPLG00000006103
GO:0060137	maternal process involved in parturition	biological_process	0.12692	1	1	1387	1	12845	ENSAPLG00000003885
GO:0060466	activation of meiosis involved in egg activation	biological_process	0.12692	1	1	1387	1	12845	ENSAPLG00000012885
GO:0061017	hepatoblast differentiation	biological_process	0.12692	1	1	1387	1	12845	ENSAPLG00000010329
GO:0061206	mesonephros morphogenesis	biological_process	0.12692	1	1	1387	1	12845	ENSAPLG00000010329
GO:0061215	mesonephric nephron development	biological_process	0.12692	1	1	1387	1	12845	ENSAPLG00000010329
GO:0061228	mesonephric nephron morphogenesis	biological_process	0.12692	1	1	1387	1	12845	ENSAPLG00000010329
GO:0061235	mesenchymal stem cell maintenance involved in mesonephric nephron morphogenesis	biological_process	0.12692	1	1	1387	1	12845	ENSAPLG00000010329
GO:0061295	regulation of mesenchymal cell apoptotic process involved in mesonephric nephron morphogenesis	biological_process	0.12692	1	1	1387	1	12845	ENSAPLG00000010329
GO:0061296	negative regulation of mesenchymal cell apoptotic process involved in mesonephric nephron morphogenesis	biological_process	0.12692	1	1	1387	1	12845	ENSAPLG00000010329
GO:0061513	glucose 6-phosphate:inorganic phosphate antiporter activity	molecular_function	0.12692	1	1	1387	1	12845	ENSAPLG00000007435
GO:0070176	DRM complex	cellular_component	0.12692	1	1	1387	1	12845	ENSAPLG00000014829
GO:0070358	actin polymerization-dependent cell motility	biological_process	0.12692	1	1	1387	1	12845	ENSAPLG00000012030
GO:0070436	Grb2-EGFR complex	cellular_component	0.12692	1	1	1387	1	12845	ENSAPLG00000008555
GO:0070483	detection of hypoxia	biological_process	0.12692	1	1	1387	1	12845	ENSAPLG00000012199
GO:0070573	metallodipeptidase activity	molecular_function	0.12692	1	1	1387	1	12845	ENSAPLG00000013098
GO:0070672	response to interleukin-15	biological_process	0.12692	1	1	1387	1	12845	ENSAPLG00000012885
GO:0070774	phytoceramidase activity	molecular_function	0.12692	1	1	1387	1	12845	ENSAPLG00000009659
GO:0070860	RNA polymerase I core factor complex	cellular_component	0.12692	1	1	1387	1	12845	ENSAPLG00000008537
GO:0071144	SMAD2-SMAD3 protein complex	cellular_component	0.12692	1	1	1387	1	12845	ENSAPLG00000007006
GO:0071350	cellular response to interleukin-15	biological_process	0.12692	1	1	1387	1	12845	ENSAPLG00000012885
GO:0071602	phytosphingosine biosynthetic process	biological_process	0.12692	1	1	1387	1	12845	ENSAPLG00000009659
GO:0071894	histone H2B conserved C-terminal lysine ubiquitination	biological_process	0.12692	1	1	1387	1	12845	ENSAPLG00000009527
GO:0072114	pronephros morphogenesis	biological_process	0.12692	1	1	1387	1	12845	ENSAPLG00000010329
GO:0072320	volume-sensitive chloride channel activity	molecular_function	0.12692	1	1	1387	1	12845	ENSAPLG00000004867
GO:0072338	cellular lactam metabolic process	biological_process	0.12692	1	1	1387	1	12845	ENSAPLG00000013114
GO:0072513	positive regulation of secondary heart field cardioblast proliferation	biological_process	0.12692	1	1	1387	1	12845	ENSAPLG00000006292
GO:0072555	17-beta-ketosteroid reductase activity	molecular_function	0.12692	1	1	1387	1	12845	ENSAPLG00000006507
GO:0072582	17-beta-hydroxysteroid dehydrogenase (NADP+) activity	molecular_function	0.12692	1	1	1387	1	12845	ENSAPLG00000006507
GO:0080154	regulation of fertilization	biological_process	0.12692	1	1	1387	1	12845	ENSAPLG00000012885
GO:0097132	cyclin D2-CDK6 complex	cellular_component	0.12692	1	1	1387	1	12845	ENSAPLG00000009363
GO:0097161	DH domain binding	molecular_function	0.12692	1	1	1387	1	12845	ENSAPLG00000009611
GO:0097500	receptor localization to nonmotile primary cilium	biological_process	0.12692	1	1	1387	1	12845	ENSAPLG00000013637
GO:0098770	FBXO family protein binding	molecular_function	0.12692	1	1	1387	1	12845	ENSAPLG00000009363
GO:1900200	mesenchymal cell apoptotic process involved in metanephros development	biological_process	0.12692	1	1	1387	1	12845	ENSAPLG00000010329
GO:1900211	regulation of mesenchymal cell apoptotic process involved in metanephros development	biological_process	0.12692	1	1	1387	1	12845	ENSAPLG00000010329
GO:1900212	negative regulation of mesenchymal cell apoptotic process involved in metanephros development	biological_process	0.12692	1	1	1387	1	12845	ENSAPLG00000010329
GO:1900369	negative regulation of RNA interference	biological_process	0.12692	1	1	1387	1	12845	ENSAPLG00000009658
GO:1901146	mesenchymal cell apoptotic process involved in mesonephric nephron morphogenesis	biological_process	0.12692	1	1	1387	1	12845	ENSAPLG00000010329
GO:1902068	regulation of sphingolipid mediated signaling pathway	biological_process	0.12692	1	1	1387	1	12845	ENSAPLG00000007323
GO:1903699	tarsal gland development	biological_process	0.12692	1	1	1387	1	12845	ENSAPLG00000013084
GO:1903709	uterine gland development	biological_process	0.12692	1	1	1387	1	12845	ENSAPLG00000013084
GO:1903996	negative regulation of non-membrane spanning protein tyrosine kinase activity	biological_process	0.12692	1	1	1387	1	12845	ENSAPLG00000015108
GO:1904454	ubiquitin-specific protease activity involved in positive regulation of ERAD pathway	molecular_function	0.12692	1	1	1387	1	12845	ENSAPLG00000011239
GO:1990032	parallel fiber	cellular_component	0.12692	1	1	1387	1	12845	ENSAPLG00000015053
GO:1990390	protein K33-linked ubiquitination	biological_process	0.12692	1	1	1387	1	12845	ENSAPLG00000008931
GO:1990635	proximal dendrite	cellular_component	0.12692	1	1	1387	1	12845	ENSAPLG00000014162
GO:1990698	palmitoleoyltransferase activity	molecular_function	0.12692	1	1	1387	1	12845	ENSAPLG00000015970
GO:2000437	regulation of monocyte extravasation	biological_process	0.12692	1	1	1387	1	12845	ENSAPLG00000012885
GO:2000438	negative regulation of monocyte extravasation	biological_process	0.12692	1	1	1387	1	12845	ENSAPLG00000012885
GO:2000559	regulation of CD24 biosynthetic process	biological_process	0.12692	1	1	1387	1	12845	ENSAPLG00000012885
GO:2000560	positive regulation of CD24 biosynthetic process	biological_process	0.12692	1	1	1387	1	12845	ENSAPLG00000012885
GO:2001108	positive regulation of Rho guanyl-nucleotide exchange factor activity	biological_process	0.12692	1	1	1387	1	12845	ENSAPLG00000009611
GO:2001213	negative regulation of vasculogenesis	biological_process	0.12692	1	1	1387	1	12845	ENSAPLG00000010946
GO:0047325	inositol tetrakisphosphate 1-kinase activity	molecular_function	0.12692	1	1	1387	1	12845	ENSAPLG00000009367
GO:0052725	inositol-1,3,4-trisphosphate 6-kinase activity	molecular_function	0.12692	1	1	1387	1	12845	ENSAPLG00000009367
GO:0052726	inositol-1,3,4-trisphosphate 5-kinase activity	molecular_function	0.12692	1	1	1387	1	12845	ENSAPLG00000009367
GO:0004484	mRNA guanylyltransferase activity	molecular_function	0.12692	1	1	1387	1	12845	ENSAPLG00000014978
GO:0010636	positive regulation of mitochondrial fusion	biological_process	0.12692	1	1	1387	1	12845	ENSAPLG00000012643
GO:0015194	L-serine transmembrane transporter activity	molecular_function	0.12692	1	1	1387	1	12845	ENSAPLG00000009621
GO:0015195	L-threonine transmembrane transporter activity	molecular_function	0.12692	1	1	1387	1	12845	ENSAPLG00000009621
GO:0015825	L-serine transport	biological_process	0.12692	1	1	1387	1	12845	ENSAPLG00000009621
GO:0015826	threonine transport	biological_process	0.12692	1	1	1387	1	12845	ENSAPLG00000009621
GO:0022889	serine transmembrane transporter activity	molecular_function	0.12692	1	1	1387	1	12845	ENSAPLG00000009621
GO:0034589	hydroxyproline transport	biological_process	0.12692	1	1	1387	1	12845	ENSAPLG00000009621
GO:0034590	L-hydroxyproline transmembrane transporter activity	molecular_function	0.12692	1	1	1387	1	12845	ENSAPLG00000009621
GO:0050355	triphosphatase activity	molecular_function	0.12692	1	1	1387	1	12845	ENSAPLG00000014978
GO:0051414	response to cortisol	biological_process	0.12692	1	1	1387	1	12845	ENSAPLG00000014516
GO:0060488	orthogonal dichotomous subdivision of terminal units involved in lung branching morphogenesis	biological_process	0.12692	1	1	1387	1	12845	ENSAPLG00000016414
GO:0060489	planar dichotomous subdivision of terminal units involved in lung branching morphogenesis	biological_process	0.12692	1	1	1387	1	12845	ENSAPLG00000016414
GO:0060490	lateral sprouting involved in lung morphogenesis	biological_process	0.12692	1	1	1387	1	12845	ENSAPLG00000016414
GO:0061669	spontaneous neurotransmitter secretion	biological_process	0.12692	1	1	1387	1	12845	ENSAPLG00000012643
GO:0090251	protein localization involved in establishment of planar polarity	biological_process	0.12692	1	1	1387	1	12845	ENSAPLG00000016414
GO:0097039	protein linear polyubiquitination	biological_process	0.12692	1	1	1387	1	12845	ENSAPLG00000012643
GO:0098814	spontaneous synaptic transmission	biological_process	0.12692	1	1	1387	1	12845	ENSAPLG00000012643
GO:1902283	negative regulation of primary amine oxidase activity	biological_process	0.12692	1	1	1387	1	12845	ENSAPLG00000012643
GO:1902528	regulation of protein linear polyubiquitination	biological_process	0.12692	1	1	1387	1	12845	ENSAPLG00000012643
GO:1902530	positive regulation of protein linear polyubiquitination	biological_process	0.12692	1	1	1387	1	12845	ENSAPLG00000012643
GO:1904048	regulation of spontaneous neurotransmitter secretion	biological_process	0.12692	1	1	1387	1	12845	ENSAPLG00000012643
GO:1904049	negative regulation of spontaneous neurotransmitter secretion	biological_process	0.12692	1	1	1387	1	12845	ENSAPLG00000012643
GO:0031902	late endosome membrane	cellular_component	0.12714	1	6	1387	30	12845	ENSAPLG00000005152,ENSAPLG00000015820,ENSAPLG00000008043,ENSAPLG00000002719,ENSAPLG00000006103,ENSAPLG00000003310
GO:0051642	centrosome localization	biological_process	0.12716	1	5	1387	22	12845	ENSAPLG00000015322,ENSAPLG00000013844,ENSAPLG00000007025,ENSAPLG00000012387,ENSAPLG00000005094
GO:0008654	phospholipid biosynthetic process	biological_process	0.12728	1	13	1387	80	12845	ENSAPLG00000015621,ENSAPLG00000008912,ENSAPLG00000003305,ENSAPLG00000010145,ENSAPLG00000014171,ENSAPLG00000006651,ENSAPLG00000013976,ENSAPLG00000011847,ENSAPLG00000006864,ENSAPLG00000001976,ENSAPLG00000015450,ENSAPLG00000012776,ENSAPLG00000006251
GO:0015031	protein transport	biological_process	0.12734	1	88	1387	682	12845	ENSAPLG00000006240,ENSAPLG00000006667,ENSAPLG00000006085,ENSAPLG00000006422,ENSAPLG00000006767,ENSAPLG00000003103,ENSAPLG00000007053,ENSAPLG00000011878,ENSAPLG00000013083,ENSAPLG00000003256,ENSAPLG00000003885,ENSAPLG00000008145,ENSAPLG00000011577,ENSAPLG00000012564,ENSAPLG00000014061,ENSAPLG00000003924,ENSAPLG00000008846,ENSAPLG00000015760,ENSAPLG00000004352,ENSAPLG00000002580,ENSAPLG00000005152,…
GO:0060236	regulation of mitotic spindle organization	biological_process	0.12746	1	5	1387	23	12845	ENSAPLG00000010637,ENSAPLG00000012481,ENSAPLG00000005379,ENSAPLG00000010382,ENSAPLG00000005521
GO:0014820	tonic smooth muscle contraction	biological_process	0.12748	1	2	1387	6	12845	ENSAPLG00000012564,ENSAPLG00000010553
GO:0014824	artery smooth muscle contraction	biological_process	0.12748	1	2	1387	6	12845	ENSAPLG00000012564,ENSAPLG00000010553
GO:0031461	cullin-RING ubiquitin ligase complex	cellular_component	0.1275	1	14	1387	86	12845	ENSAPLG00000005355,ENSAPLG00000008803,ENSAPLG00000009673,ENSAPLG00000016400,ENSAPLG00000004171,ENSAPLG00000005288,ENSAPLG00000003337,ENSAPLG00000007909,ENSAPLG00000006502,ENSAPLG00000009335,ENSAPLG00000009980,ENSAPLG00000010264,ENSAPLG00000015710,ENSAPLG00000008931
GO:0006743	ubiquinone metabolic process	biological_process	0.12769	1	3	1387	11	12845	ENSAPLG00000009004,ENSAPLG00000006613,ENSAPLG00000015103
GO:0006744	ubiquinone biosynthetic process	biological_process	0.12769	1	3	1387	11	12845	ENSAPLG00000006613,ENSAPLG00000009004,ENSAPLG00000015103
GO:1901663	quinone biosynthetic process	biological_process	0.12769	1	3	1387	11	12845	ENSAPLG00000006613,ENSAPLG00000009004,ENSAPLG00000015103
GO:0048011	neurotrophin TRK receptor signaling pathway	biological_process	0.12783	1	3	1387	12	12845	ENSAPLG00000015860,ENSAPLG00000012890,ENSAPLG00000005384
GO:0019751	polyol metabolic process	biological_process	0.12852	1	8	1387	44	12845	ENSAPLG00000012584,ENSAPLG00000006613,ENSAPLG00000009241,ENSAPLG00000004052,ENSAPLG00000008399,ENSAPLG00000009659,ENSAPLG00000011011,ENSAPLG00000009367
GO:0019829	cation-transporting ATPase activity	molecular_function	0.12891	1	6	1387	30	12845	ENSAPLG00000012718,ENSAPLG00000009590,ENSAPLG00000007502,ENSAPLG00000003861,ENSAPLG00000004337,ENSAPLG00000011285
GO:0042625	ATPase activity, coupled to transmembrane movement of ions	molecular_function	0.12891	1	6	1387	30	12845	ENSAPLG00000011285,ENSAPLG00000004337,ENSAPLG00000012718,ENSAPLG00000009590,ENSAPLG00000003861,ENSAPLG00000007502
GO:0010675	regulation of cellular carbohydrate metabolic process	biological_process	0.129	1	11	1387	68	12845	ENSAPLG00000005866,ENSAPLG00000002633,ENSAPLG00000007720,ENSAPLG00000012643,ENSAPLG00000016379,ENSAPLG00000006844,ENSAPLG00000007566,ENSAPLG00000010492,ENSAPLG00000005885,ENSAPLG00000009241,ENSAPLG00000012109
GO:0071168	protein localization to chromatin	biological_process	0.12924	1	4	1387	16	12845	ENSAPLG00000005227,ENSAPLG00000004585,ENSAPLG00000010637,ENSAPLG00000011576
GO:0003823	antigen binding	molecular_function	0.12949	1	2	1387	7	12845	ENSAPLG00000009517,ENSAPLG00000015926
GO:0048147	negative regulation of fibroblast proliferation	biological_process	0.12973	1	3	1387	12	12845	ENSAPLG00000008302,ENSAPLG00000015053,ENSAPLG00000012697
GO:0046173	polyol biosynthetic process	biological_process	0.12977	1	5	1387	25	12845	ENSAPLG00000008399,ENSAPLG00000011011,ENSAPLG00000009659,ENSAPLG00000009241,ENSAPLG00000012584
GO:0032945	negative regulation of mononuclear cell proliferation	biological_process	0.12981	1	6	1387	31	12845	ENSAPLG00000013320,ENSAPLG00000015604,ENSAPLG00000007766,ENSAPLG00000004156,ENSAPLG00000003767,ENSAPLG00000015428
GO:0050672	negative regulation of lymphocyte proliferation	biological_process	0.12981	1	6	1387	31	12845	ENSAPLG00000015604,ENSAPLG00000007766,ENSAPLG00000004156,ENSAPLG00000003767,ENSAPLG00000013320,ENSAPLG00000015428
GO:0006470	protein dephosphorylation	biological_process	0.13012	1	34	1387	239	12845	ENSAPLG00000014978,ENSAPLG00000001192,ENSAPLG00000010050,ENSAPLG00000010771,ENSAPLG00000008547,ENSAPLG00000015108,ENSAPLG00000002973,ENSAPLG00000006292,ENSAPLG00000004052,ENSAPLG00000002778,ENSAPLG00000002549,ENSAPLG00000008010,ENSAPLG00000005688,ENSAPLG00000009977,ENSAPLG00000011138,ENSAPLG00000013704,ENSAPLG00000015997,ENSAPLG00000014864,ENSAPLG00000009861,ENSAPLG00000009931,ENSAPLG00000005447,…
GO:0006729	tetrahydrobiopterin biosynthetic process	biological_process	0.13014	1	2	1387	6	12845	ENSAPLG00000005356,ENSAPLG00000007336
GO:0046146	tetrahydrobiopterin metabolic process	biological_process	0.13014	1	2	1387	6	12845	ENSAPLG00000005356,ENSAPLG00000007336
GO:0009057	macromolecule catabolic process	biological_process	0.13049	1	78	1387	597	12845	ENSAPLG00000012387,ENSAPLG00000015604,ENSAPLG00000005244,ENSAPLG00000014669,ENSAPLG00000007128,ENSAPLG00000010264,ENSAPLG00000013483,ENSAPLG00000005359,ENSAPLG00000008803,ENSAPLG00000009931,ENSAPLG00000005899,ENSAPLG00000011239,ENSAPLG00000009829,ENSAPLG00000004405,ENSAPLG00000012643,ENSAPLG00000003337,ENSAPLG00000014792,ENSAPLG00000012942,ENSAPLG00000007816,ENSAPLG00000005355,ENSAPLG00000007452,…
GO:0070059	intrinsic apoptotic signaling pathway in response to endoplasmic reticulum stress	biological_process	0.13053	1	6	1387	30	12845	ENSAPLG00000003058,ENSAPLG00000015053,ENSAPLG00000013494,ENSAPLG00000012643,ENSAPLG00000008547,ENSAPLG00000004187
GO:1903018	regulation of glycoprotein metabolic process	biological_process	0.13077	1	5	1387	25	12845	ENSAPLG00000012109,ENSAPLG00000012658,ENSAPLG00000013465,ENSAPLG00000012885,ENSAPLG00000002633
GO:0045671	negative regulation of osteoclast differentiation	biological_process	0.13097	1	3	1387	12	12845	ENSAPLG00000011138,ENSAPLG00000012106,ENSAPLG00000013465
GO:0090330	regulation of platelet aggregation	biological_process	0.13107	1	3	1387	11	12845	ENSAPLG00000011138,ENSAPLG00000003140,ENSAPLG00000002647
GO:1901679	nucleotide transmembrane transport	biological_process	0.13108	1	3	1387	12	12845	ENSAPLG00000005885,ENSAPLG00000009726,ENSAPLG00000008640
GO:0051058	negative regulation of small GTPase mediated signal transduction	biological_process	0.13136	1	6	1387	31	12845	ENSAPLG00000012438,ENSAPLG00000015180,ENSAPLG00000002845,ENSAPLG00000003337,ENSAPLG00000005548,ENSAPLG00000015465
GO:0072215	regulation of metanephros development	biological_process	0.13149	1	3	1387	12	12845	ENSAPLG00000013976,ENSAPLG00000010329,ENSAPLG00000013465
GO:0097529	myeloid leukocyte migration	biological_process	0.13151	1	11	1387	69	12845	ENSAPLG00000016014,ENSAPLG00000013976,ENSAPLG00000012291,ENSAPLG00000012885,ENSAPLG00000010034,ENSAPLG00000016176,ENSAPLG00000005225,ENSAPLG00000006470,ENSAPLG00000012697,ENSAPLG00000005377,ENSAPLG00000015926
GO:0043647	inositol phosphate metabolic process	biological_process	0.13164	1	5	1387	24	12845	ENSAPLG00000012584,ENSAPLG00000009367,ENSAPLG00000011011,ENSAPLG00000009241,ENSAPLG00000004052
GO:1903670	regulation of sprouting angiogenesis	biological_process	0.13171	1	7	1387	37	12845	ENSAPLG00000011811,ENSAPLG00000008584,ENSAPLG00000005535,ENSAPLG00000013958,ENSAPLG00000015673,ENSAPLG00000008010,ENSAPLG00000013287
GO:1901890	positive regulation of cell junction assembly	biological_process	0.13199	1	4	1387	17	12845	ENSAPLG00000015860,ENSAPLG00000010468,ENSAPLG00000005535,ENSAPLG00000014477
GO:0012506	vesicle membrane	cellular_component	0.13235	1	16	1387	103	12845	ENSAPLG00000004867,ENSAPLG00000008555,ENSAPLG00000013799,ENSAPLG00000014504,ENSAPLG00000003807,ENSAPLG00000014217,ENSAPLG00000015227,ENSAPLG00000012771,ENSAPLG00000013494,ENSAPLG00000005540,ENSAPLG00000011259,ENSAPLG00000009335,ENSAPLG00000015877,ENSAPLG00000011803,ENSAPLG00000015580,ENSAPLG00000005661
GO:0090398	cellular senescence	biological_process	0.1325	1	7	1387	38	12845	ENSAPLG00000013771,ENSAPLG00000009363,ENSAPLG00000012819,ENSAPLG00000003885,ENSAPLG00000013287,ENSAPLG00000013483,ENSAPLG00000006239
GO:0048660	regulation of smooth muscle cell proliferation	biological_process	0.1325	1	6	1387	33	12845	ENSAPLG00000013976,ENSAPLG00000005361,ENSAPLG00000012438,ENSAPLG00000016379,ENSAPLG00000015272,ENSAPLG00000013465
GO:0051055	negative regulation of lipid biosynthetic process	biological_process	0.13255	1	5	1387	25	12845	ENSAPLG00000011847,ENSAPLG00000011285,ENSAPLG00000015930,ENSAPLG00000013976,ENSAPLG00000015700
GO:0008584	male gonad development	biological_process	0.13274	1	11	1387	68	12845	ENSAPLG00000004555,ENSAPLG00000011282,ENSAPLG00000003254,ENSAPLG00000010854,ENSAPLG00000013754,ENSAPLG00000011103,ENSAPLG00000014819,ENSAPLG00000007025,ENSAPLG00000003924,ENSAPLG00000004585,ENSAPLG00000003637
GO:0046546	development of primary male sexual characteristics	biological_process	0.13274	1	11	1387	68	12845	ENSAPLG00000014819,ENSAPLG00000007025,ENSAPLG00000011103,ENSAPLG00000013754,ENSAPLG00000010854,ENSAPLG00000003254,ENSAPLG00000011282,ENSAPLG00000004555,ENSAPLG00000003637,ENSAPLG00000004585,ENSAPLG00000003924
GO:0006699	bile acid biosynthetic process	biological_process	0.13287	1	3	1387	11	12845	ENSAPLG00000015079,ENSAPLG00000002580,ENSAPLG00000001898
GO:0006807	nitrogen compound metabolic process	biological_process	0.13314	1	384	1387	3346	12845	ENSAPLG00000003305,ENSAPLG00000014978,ENSAPLG00000014821,ENSAPLG00000005106,ENSAPLG00000006054,ENSAPLG00000009695,ENSAPLG00000007365,ENSAPLG00000012834,ENSAPLG00000012837,ENSAPLG00000008369,ENSAPLG00000004527,ENSAPLG00000004589,ENSAPLG00000003843,ENSAPLG00000010745,ENSAPLG00000001976,ENSAPLG00000010609,ENSAPLG00000009071,ENSAPLG00000009642,ENSAPLG00000006259,ENSAPLG00000005238,ENSAPLG00000007998,…
GO:0005126	cytokine receptor binding	molecular_function	0.13326	1	13	1387	95	12845	ENSAPLG00000005400,ENSAPLG00000012199,ENSAPLG00000013320,ENSAPLG00000007006,ENSAPLG00000012697,ENSAPLG00000015053,ENSAPLG00000006840,ENSAPLG00000012100,ENSAPLG00000005214,ENSAPLG00000008555,ENSAPLG00000009838,ENSAPLG00000008182,ENSAPLG00000012271
GO:0045471	response to ethanol	biological_process	0.13381	1	5	1387	23	12845	ENSAPLG00000012030,ENSAPLG00000012612,ENSAPLG00000008302,ENSAPLG00000006867,ENSAPLG00000014956
GO:0001824	blastocyst development	biological_process	0.134	1	8	1387	44	12845	ENSAPLG00000008730,ENSAPLG00000010329,ENSAPLG00000015322,ENSAPLG00000012438,ENSAPLG00000008310,ENSAPLG00000002580,ENSAPLG00000006267,ENSAPLG00000005872
GO:0070254	mucus secretion	biological_process	0.13418	1	2	1387	6	12845	ENSAPLG00000008615,ENSAPLG00000005584
GO:0003334	keratinocyte development	biological_process	0.13422	1	2	1387	6	12845	ENSAPLG00000013715,ENSAPLG00000010691
GO:0070603	SWI/SNF superfamily-type complex	cellular_component	0.13425	1	10	1387	55	12845	ENSAPLG00000007588,ENSAPLG00000008538,ENSAPLG00000014146,ENSAPLG00000006218,ENSAPLG00000004675,ENSAPLG00000013873,ENSAPLG00000009500,ENSAPLG00000011809,ENSAPLG00000006874,ENSAPLG00000009801
GO:1990138	neuron projection extension	biological_process	0.13431	1	12	1387	69	12845	ENSAPLG00000005665,ENSAPLG00000012643,ENSAPLG00000007595,ENSAPLG00000010897,ENSAPLG00000014516,ENSAPLG00000013465,ENSAPLG00000012890,ENSAPLG00000010331,ENSAPLG00000014096,ENSAPLG00000001323,ENSAPLG00000015322,ENSAPLG00000005384
GO:0051279	regulation of release of sequestered calcium ion into cytosol	biological_process	0.1346	1	5	1387	25	12845	ENSAPLG00000011267,ENSAPLG00000011138,ENSAPLG00000005953,ENSAPLG00000015673,ENSAPLG00000013083
GO:0006793	phosphorus metabolic process	biological_process	0.1349	1	224	1387	1830	12845	ENSAPLG00000009101,ENSAPLG00000010696,ENSAPLG00000009611,ENSAPLG00000006437,ENSAPLG00000009205,ENSAPLG00000015734,ENSAPLG00000009861,ENSAPLG00000015997,ENSAPLG00000006651,ENSAPLG00000005366,ENSAPLG00000014306,ENSAPLG00000007720,ENSAPLG00000002831,ENSAPLG00000012428,ENSAPLG00000011138,ENSAPLG00000010515,ENSAPLG00000015879,ENSAPLG00000006260,ENSAPLG00000009600,ENSAPLG00000006897,ENSAPLG00000011627,…
GO:0016829	lyase activity	molecular_function	0.13497	1	19	1387	127	12845	ENSAPLG00000011272,ENSAPLG00000006251,ENSAPLG00000003637,ENSAPLG00000004219,ENSAPLG00000004168,ENSAPLG00000015490,ENSAPLG00000014874,ENSAPLG00000008412,ENSAPLG00000007365,ENSAPLG00000010971,ENSAPLG00000007891,ENSAPLG00000007042,ENSAPLG00000007436,ENSAPLG00000009948,ENSAPLG00000015222,ENSAPLG00000014208,ENSAPLG00000010210,ENSAPLG00000005252,ENSAPLG00000015242
GO:1903307	positive regulation of regulated secretory pathway	biological_process	0.13507	1	3	1387	11	12845	ENSAPLG00000015580,ENSAPLG00000014217,ENSAPLG00000012771
GO:0019005	SCF ubiquitin ligase complex	cellular_component	0.13549	1	5	1387	23	12845	ENSAPLG00000005288,ENSAPLG00000008803,ENSAPLG00000016400,ENSAPLG00000004171,ENSAPLG00000005355
GO:0006544	glycine metabolic process	biological_process	0.13559	1	2	1387	6	12845	ENSAPLG00000003905,ENSAPLG00000006807
GO:0031325	positive regulation of cellular metabolic process	biological_process	0.13576	1	197	1387	1618	12845	ENSAPLG00000003199,ENSAPLG00000015622,ENSAPLG00000006267,ENSAPLG00000008203,ENSAPLG00000005535,ENSAPLG00000005866,ENSAPLG00000015428,ENSAPLG00000014759,ENSAPLG00000009254,ENSAPLG00000007728,ENSAPLG00000009708,ENSAPLG00000012449,ENSAPLG00000007128,ENSAPLG00000006874,ENSAPLG00000005303,ENSAPLG00000012643,ENSAPLG00000003593,ENSAPLG00000005701,ENSAPLG00000007452,ENSAPLG00000013465,ENSAPLG00000008950,…
GO:0001570	vasculogenesis	biological_process	0.13596	1	7	1387	40	12845	ENSAPLG00000003637,ENSAPLG00000013465,ENSAPLG00000008435,ENSAPLG00000010788,ENSAPLG00000010946,ENSAPLG00000006075,ENSAPLG00000012100
GO:0032420	stereocilium	cellular_component	0.13597	1	4	1387	17	12845	ENSAPLG00000002864,ENSAPLG00000002533,ENSAPLG00000012030,ENSAPLG00000012564
GO:0009201	ribonucleoside triphosphate biosynthetic process	biological_process	0.13601	1	5	1387	29	12845	ENSAPLG00000014811,ENSAPLG00000009948,ENSAPLG00000013428,ENSAPLG00000005581,ENSAPLG00000009600
GO:0071466	cellular response to xenobiotic stimulus	biological_process	0.13614	1	4	1387	18	12845	ENSAPLG00000011627,ENSAPLG00000005866,ENSAPLG00000008950,ENSAPLG00000005953
GO:0045120	pronucleus	cellular_component	0.13623	1	3	1387	11	12845	ENSAPLG00000002580,ENSAPLG00000012886,ENSAPLG00000007894
GO:1902003	regulation of beta-amyloid formation	biological_process	0.13635	1	3	1387	12	12845	ENSAPLG00000009611,ENSAPLG00000008913,ENSAPLG00000011259
GO:0042118	endothelial cell activation	biological_process	0.13675	1	2	1387	6	12845	ENSAPLG00000003924,ENSAPLG00000011811
GO:0046631	alpha-beta T cell activation	biological_process	0.13679	1	10	1387	60	12845	ENSAPLG00000005866,ENSAPLG00000012100,ENSAPLG00000007766,ENSAPLG00000011595,ENSAPLG00000010696,ENSAPLG00000009152,ENSAPLG00000013320,ENSAPLG00000009708,ENSAPLG00000007728,ENSAPLG00000007492
GO:0060688	regulation of morphogenesis of a branching structure	biological_process	0.13693	1	6	1387	34	12845	ENSAPLG00000013465,ENSAPLG00000004585,ENSAPLG00000010329,ENSAPLG00000004278,ENSAPLG00000015860,ENSAPLG00000005665
GO:0023023	MHC protein complex binding	molecular_function	0.13695	1	1	1387	2	12845	ENSAPLG00000015926
GO:0023026	MHC class II protein complex binding	molecular_function	0.13695	1	1	1387	2	12845	ENSAPLG00000015926
GO:0015036	disulfide oxidoreductase activity	molecular_function	0.13707	1	5	1387	25	12845	ENSAPLG00000004187,ENSAPLG00000000763,ENSAPLG00000005953,ENSAPLG00000014245,ENSAPLG00000010321
GO:0060177	regulation of angiotensin metabolic process	biological_process	0.13714	1	2	1387	6	12845	ENSAPLG00000012392,ENSAPLG00000004527
GO:0032770	positive regulation of monooxygenase activity	biological_process	0.13715	1	3	1387	12	12845	ENSAPLG00000015621,ENSAPLG00000007336,ENSAPLG00000005356
GO:0051059	NF-kappaB binding	molecular_function	0.13722	1	3	1387	11	12845	ENSAPLG00000013199,ENSAPLG00000005060,ENSAPLG00000007404
GO:0046467	membrane lipid biosynthetic process	biological_process	0.13726	1	9	1387	56	12845	ENSAPLG00000012464,ENSAPLG00000012428,ENSAPLG00000003558,ENSAPLG00000014171,ENSAPLG00000006943,ENSAPLG00000009659,ENSAPLG00000010532,ENSAPLG00000006809,ENSAPLG00000015450
GO:0006760	folic acid-containing compound metabolic process	biological_process	0.13728	1	3	1387	11	12845	ENSAPLG00000007336,ENSAPLG00000005356,ENSAPLG00000003905
GO:0015988	energy coupled proton transmembrane transport, against electrochemical gradient	biological_process	0.13745	1	4	1387	18	12845	ENSAPLG00000012718,ENSAPLG00000015882,ENSAPLG00000007502,ENSAPLG00000003861
GO:0015991	ATP hydrolysis coupled proton transport	biological_process	0.13745	1	4	1387	18	12845	ENSAPLG00000015882,ENSAPLG00000007502,ENSAPLG00000003861,ENSAPLG00000012718
GO:0001657	ureteric bud development	biological_process	0.13761	1	10	1387	64	12845	ENSAPLG00000003924,ENSAPLG00000009542,ENSAPLG00000013465,ENSAPLG00000003593,ENSAPLG00000011811,ENSAPLG00000007006,ENSAPLG00000006292,ENSAPLG00000010329,ENSAPLG00000011282,ENSAPLG00000015860
GO:0000185	activation of MAPKKK activity	biological_process	0.1379	1	2	1387	6	12845	ENSAPLG00000007038,ENSAPLG00000015053
GO:0002717	positive regulation of natural killer cell mediated immunity	biological_process	0.138	1	3	1387	11	12845	ENSAPLG00000014217,ENSAPLG00000012436,ENSAPLG00000015580
GO:0045954	positive regulation of natural killer cell mediated cytotoxicity	biological_process	0.138	1	3	1387	11	12845	ENSAPLG00000012436,ENSAPLG00000014217,ENSAPLG00000015580
GO:0004657	proline dehydrogenase activity	molecular_function	0.13802	1	1	1387	2	12845	ENSAPLG00000007914
GO:0003278	apoptotic process involved in heart morphogenesis	biological_process	0.13814	1	1	1387	2	12845	ENSAPLG00000003558
GO:0046474	glycerophospholipid biosynthetic process	biological_process	0.13817	1	11	1387	65	12845	ENSAPLG00000008912,ENSAPLG00000013976,ENSAPLG00000010145,ENSAPLG00000014171,ENSAPLG00000006651,ENSAPLG00000003305,ENSAPLG00000011847,ENSAPLG00000006251,ENSAPLG00000012776,ENSAPLG00000015450,ENSAPLG00000001976
GO:0044449	contractile fiber part	cellular_component	0.13836	1	12	1387	72	12845	ENSAPLG00000002627,ENSAPLG00000013083,ENSAPLG00000015734,ENSAPLG00000008432,ENSAPLG00000012109,ENSAPLG00000013465,ENSAPLG00000011264,ENSAPLG00000012707,ENSAPLG00000010648,ENSAPLG00000014730,ENSAPLG00000010032,ENSAPLG00000005288
GO:1901797	negative regulation of signal transduction by p53 class mediator	biological_process	0.13862	1	4	1387	19	12845	ENSAPLG00000012643,ENSAPLG00000015604,ENSAPLG00000004405,ENSAPLG00000015926
GO:0018196	peptidyl-asparagine modification	biological_process	0.13933	1	3	1387	11	12845	ENSAPLG00000013571,ENSAPLG00000004411,ENSAPLG00000006961
GO:0042054	histone methyltransferase activity	molecular_function	0.13949	1	6	1387	30	12845	ENSAPLG00000012886,ENSAPLG00000012216,ENSAPLG00000013797,ENSAPLG00000010622,ENSAPLG00000008022,ENSAPLG00000013084
GO:0008300	isoprenoid catabolic process	biological_process	0.13963	1	2	1387	6	12845	ENSAPLG00000000615,ENSAPLG00000006142
GO:0015849	organic acid transport	biological_process	0.13976	1	19	1387	125	12845	ENSAPLG00000009113,ENSAPLG00000011173,ENSAPLG00000015089,ENSAPLG00000011878,ENSAPLG00000009083,ENSAPLG00000009621,ENSAPLG00000014477,ENSAPLG00000006867,ENSAPLG00000006239,ENSAPLG00000011847,ENSAPLG00000013252,ENSAPLG00000001898,ENSAPLG00000012571,ENSAPLG00000009178,ENSAPLG00000014352,ENSAPLG00000010145,ENSAPLG00000002580,ENSAPLG00000005745,ENSAPLG00000010815
GO:0046942	carboxylic acid transport	biological_process	0.13976	1	19	1387	125	12845	ENSAPLG00000006239,ENSAPLG00000014352,ENSAPLG00000011847,ENSAPLG00000013252,ENSAPLG00000012571,ENSAPLG00000001898,ENSAPLG00000009178,ENSAPLG00000005745,ENSAPLG00000002580,ENSAPLG00000010145,ENSAPLG00000010815,ENSAPLG00000009113,ENSAPLG00000011878,ENSAPLG00000011173,ENSAPLG00000015089,ENSAPLG00000009083,ENSAPLG00000009621,ENSAPLG00000006867,ENSAPLG00000014477
GO:0007041	lysosomal transport	biological_process	0.13996	1	8	1387	42	12845	ENSAPLG00000005152,ENSAPLG00000007767,ENSAPLG00000008252,ENSAPLG00000012771,ENSAPLG00000008145,ENSAPLG00000014217,ENSAPLG00000014487,ENSAPLG00000015580
GO:0043425	bHLH transcription factor binding	molecular_function	0.14022	1	3	1387	13	12845	ENSAPLG00000006962,ENSAPLG00000007006,ENSAPLG00000003885
GO:0007176	regulation of epidermal growth factor-activated receptor activity	biological_process	0.14045	1	3	1387	13	12845	ENSAPLG00000012388,ENSAPLG00000004999,ENSAPLG00000008913
GO:0045202	synapse	cellular_component	0.14091	1	43	1387	309	12845	ENSAPLG00000013114,ENSAPLG00000016224,ENSAPLG00000008803,ENSAPLG00000015765,ENSAPLG00000012612,ENSAPLG00000011878,ENSAPLG00000007456,ENSAPLG00000011285,ENSAPLG00000009152,ENSAPLG00000010696,ENSAPLG00000015580,ENSAPLG00000009877,ENSAPLG00000008351,ENSAPLG00000012643,ENSAPLG00000005665,ENSAPLG00000010032,ENSAPLG00000011363,ENSAPLG00000015386,ENSAPLG00000002558,ENSAPLG00000013465,ENSAPLG00000009230,…
GO:0019888	protein phosphatase regulator activity	molecular_function	0.14092	1	6	1387	32	12845	ENSAPLG00000008010,ENSAPLG00000002549,ENSAPLG00000016379,ENSAPLG00000015734,ENSAPLG00000012772,ENSAPLG00000009392
GO:0033014	tetrapyrrole biosynthetic process	biological_process	0.1411	1	3	1387	12	12845	ENSAPLG00000002580,ENSAPLG00000015242,ENSAPLG00000010210
GO:1901677	phosphate transmembrane transporter activity	molecular_function	0.14138	1	4	1387	18	12845	ENSAPLG00000005885,ENSAPLG00000007435,ENSAPLG00000009726,ENSAPLG00000008640
GO:0001503	ossification	biological_process	0.14164	1	26	1387	193	12845	ENSAPLG00000003558,ENSAPLG00000007766,ENSAPLG00000013277,ENSAPLG00000008203,ENSAPLG00000009658,ENSAPLG00000015428,ENSAPLG00000007492,ENSAPLG00000015822,ENSAPLG00000007006,ENSAPLG00000012985,ENSAPLG00000002963,ENSAPLG00000014819,ENSAPLG00000009363,ENSAPLG00000003593,ENSAPLG00000014335,ENSAPLG00000010377,ENSAPLG00000009542,ENSAPLG00000013465,ENSAPLG00000014096,ENSAPLG00000012199,ENSAPLG00000007468,…
GO:0072583	clathrin-mediated endocytosis	biological_process	0.1417	1	4	1387	17	12845	ENSAPLG00000016325,ENSAPLG00000002094,ENSAPLG00000003118,ENSAPLG00000009230
GO:0002028	regulation of sodium ion transport	biological_process	0.14219	1	6	1387	32	12845	ENSAPLG00000006085,ENSAPLG00000011318,ENSAPLG00000011878,ENSAPLG00000009931,ENSAPLG00000014483,ENSAPLG00000010844
GO:0090307	mitotic spindle assembly	biological_process	0.14221	1	7	1387	36	12845	ENSAPLG00000005379,ENSAPLG00000010382,ENSAPLG00000005521,ENSAPLG00000008191,ENSAPLG00000010637,ENSAPLG00000012481,ENSAPLG00000015642
GO:0000701	purine-specific mismatch base pair DNA N-glycosylase activity	molecular_function	0.14237	1	1	1387	2	12845	ENSAPLG00000016082
GO:0030027	lamellipodium	cellular_component	0.1427	1	13	1387	78	12845	ENSAPLG00000002864,ENSAPLG00000005290,ENSAPLG00000012771,ENSAPLG00000012909,ENSAPLG00000014614,ENSAPLG00000005859,ENSAPLG00000005384,ENSAPLG00000012449,ENSAPLG00000015859,ENSAPLG00000005025,ENSAPLG00000013465,ENSAPLG00000010128,ENSAPLG00000009542
GO:0046755	viral budding	biological_process	0.14279	1	3	1387	12	12845	ENSAPLG00000005497,ENSAPLG00000012481,ENSAPLG00000012388
GO:1902590	multi-organism organelle organization	biological_process	0.14279	1	3	1387	12	12845	ENSAPLG00000012388,ENSAPLG00000012481,ENSAPLG00000005497
GO:1902592	multi-organism membrane budding	biological_process	0.14279	1	3	1387	12	12845	ENSAPLG00000005497,ENSAPLG00000012481,ENSAPLG00000012388
GO:0098560	cytoplasmic side of late endosome membrane	cellular_component	0.14283	1	1	1387	2	12845	ENSAPLG00000002719
GO:0060795	cell fate commitment involved in formation of primary germ layer	biological_process	0.14308	1	4	1387	19	12845	ENSAPLG00000011282,ENSAPLG00000013465,ENSAPLG00000010329,ENSAPLG00000006292
GO:0072522	purine-containing compound biosynthetic process	biological_process	0.14323	1	14	1387	94	12845	ENSAPLG00000009948,ENSAPLG00000010971,ENSAPLG00000000592,ENSAPLG00000009439,ENSAPLG00000006986,ENSAPLG00000010316,ENSAPLG00000014306,ENSAPLG00000004016,ENSAPLG00000014811,ENSAPLG00000005581,ENSAPLG00000009600,ENSAPLG00000005797,ENSAPLG00000015222,ENSAPLG00000013428
GO:0031267	small GTPase binding	molecular_function	0.14361	1	24	1387	159	12845	ENSAPLG00000012030,ENSAPLG00000003262,ENSAPLG00000007552,ENSAPLG00000002845,ENSAPLG00000014759,ENSAPLG00000014489,ENSAPLG00000013735,ENSAPLG00000013171,ENSAPLG00000006767,ENSAPLG00000003469,ENSAPLG00000001349,ENSAPLG00000007469,ENSAPLG00000016038,ENSAPLG00000013536,ENSAPLG00000005384,ENSAPLG00000005290,ENSAPLG00000014217,ENSAPLG00000007194,ENSAPLG00000015261,ENSAPLG00000008045,ENSAPLG00000009843,…
GO:0050865	regulation of cell activation	biological_process	0.14363	1	31	1387	223	12845	ENSAPLG00000012271,ENSAPLG00000013465,ENSAPLG00000014373,ENSAPLG00000013976,ENSAPLG00000012100,ENSAPLG00000003140,ENSAPLG00000010456,ENSAPLG00000015868,ENSAPLG00000012771,ENSAPLG00000013494,ENSAPLG00000004156,ENSAPLG00000006417,ENSAPLG00000005225,ENSAPLG00000009552,ENSAPLG00000014217,ENSAPLG00000013320,ENSAPLG00000005866,ENSAPLG00000015428,ENSAPLG00000008913,ENSAPLG00000007766,ENSAPLG00000011138,…
GO:0010171	body morphogenesis	biological_process	0.14365	1	6	1387	32	12845	ENSAPLG00000003637,ENSAPLG00000010788,ENSAPLG00000012199,ENSAPLG00000013754,ENSAPLG00000007492,ENSAPLG00000003426
GO:0042092	type 2 immune response	biological_process	0.14384	1	3	1387	12	12845	ENSAPLG00000015926,ENSAPLG00000004156,ENSAPLG00000011595
GO:0045815	positive regulation of gene expression, epigenetic	biological_process	0.14439	1	3	1387	12	12845	ENSAPLG00000015622,ENSAPLG00000013465,ENSAPLG00000006874
GO:0019430	removal of superoxide radicals	biological_process	0.1444	1	3	1387	12	12845	ENSAPLG00000007336,ENSAPLG00000005356,ENSAPLG00000005285
GO:0098754	detoxification	biological_process	0.1444	1	3	1387	12	12845	ENSAPLG00000005285,ENSAPLG00000007336,ENSAPLG00000005356
GO:1990748	cellular detoxification	biological_process	0.1444	1	3	1387	12	12845	ENSAPLG00000007336,ENSAPLG00000005356,ENSAPLG00000005285
GO:0031400	negative regulation of protein modification process	biological_process	0.1447	1	48	1387	364	12845	ENSAPLG00000012109,ENSAPLG00000013084,ENSAPLG00000005290,ENSAPLG00000013494,ENSAPLG00000012772,ENSAPLG00000016379,ENSAPLG00000015760,ENSAPLG00000006907,ENSAPLG00000012643,ENSAPLG00000013465,ENSAPLG00000015673,ENSAPLG00000003924,ENSAPLG00000008506,ENSAPLG00000012387,ENSAPLG00000003058,ENSAPLG00000009392,ENSAPLG00000015465,ENSAPLG00000013083,ENSAPLG00000005227,ENSAPLG00000015180,ENSAPLG00000004999,…
GO:0012501	programmed cell death	biological_process	0.14478	1	100	1387	807	12845	ENSAPLG00000008913,ENSAPLG00000007006,ENSAPLG00000006590,ENSAPLG00000015053,ENSAPLG00000002965,ENSAPLG00000008931,ENSAPLG00000003358,ENSAPLG00000012304,ENSAPLG00000007194,ENSAPLG00000008747,ENSAPLG00000009367,ENSAPLG00000012402,ENSAPLG00000013252,ENSAPLG00000002968,ENSAPLG00000006126,ENSAPLG00000006058,ENSAPLG00000011218,ENSAPLG00000002642,ENSAPLG00000013320,ENSAPLG00000008561,ENSAPLG00000008302,…
[truncated: 22,246 more rows]
